# Supplementary material for: Structural basis of Fumosorinone-mediated allosteric inhibition of PTP1B for cancer immunotherapy
Source: Commun Biol. 2026 May 28;9:729. doi: 10.1038/s42003-026-10329-2 (PMC13219501; doi:10.1038/s42003-026-10329-2)
Supplement: Supplementary file 4 — Supplementary data 1 [file 42003_2026_10329_MOESM4_ESM.txt]

HEADER    HYDROLASE                               29-APR-04   1T4J
REMARK   4 1T4J COMPLIES WITH FORMAT V. 3.30,
REMARK 888
REMARK 888 WRITTEN BY MAESTRO (A PRODUCT OF SCHRODINGER, LLC)
TITLE     ALLOSTERIC INHIBITION OF PROTEIN TYROSINE PHOSPHATASE 1B
EXPDTA    X-RAY DIFFRACTION
REMARK   2 RESOLUTION.    2.70 ANGSTROMS
REMARK 200  TEMPERATURE           (KELVIN) : 100.00
REMARK 200  PH                             : NULL
REMARK 350 BIOMOLECULE:  1
REMARK 350 APPLY THE FOLLOWING TO CHAINS: A
REMARK 350   BIOMT1  1   1.000000 0.000000 0.000000   0.000000
REMARK 350   BIOMT2  1   0.000000 1.000000 0.000000   0.000000
REMARK 350   BIOMT3  1   0.000000 0.000000 1.000000   0.000000
CRYST1   88.544   88.544  104.828  90.00  90.00 120.00 P 31 2 1      6
MODEL        1
ATOM      1  N   MET A   1      70.050  22.814  23.269  1.00 69.76           N1+
ATOM      2  CA  MET A   1      69.082  21.673  23.406  1.00 71.70           C  
ATOM      3  C   MET A   1      69.646  20.524  22.527  1.00 71.36           C  
ATOM      4  O   MET A   1      70.348  20.773  21.544  1.00 71.53           O  
ATOM      5  CB  MET A   1      67.679  22.173  22.995  1.00 72.11           C  
ATOM      6  CG  MET A   1      66.531  21.160  23.077  1.00 71.90           C  
ATOM      7  SD  MET A   1      65.011  21.821  22.349  1.00 71.73           S  
ATOM      8  CE  MET A   1      63.793  20.692  23.063  1.00 70.28           C  
ATOM      9  H1  MET A   1      69.744  23.577  23.857  1.00  0.00           H  
ATOM     10  H2  MET A   1      70.971  22.510  23.551  1.00  0.00           H  
ATOM     11  H3  MET A   1      70.057  23.119  22.305  1.00  0.00           H  
ATOM     12  HA  MET A   1      69.112  21.402  24.463  1.00  0.00           H  
ATOM     13  HB3 MET A   1      67.710  22.577  21.984  1.00  0.00           H  
ATOM     14  HB2 MET A   1      67.411  23.022  23.626  1.00  0.00           H  
ATOM     15  HG3 MET A   1      66.346  20.891  24.117  1.00  0.00           H  
ATOM     16  HG2 MET A   1      66.776  20.240  22.547  1.00  0.00           H  
ATOM     17  HE1 MET A   1      62.817  20.859  22.609  1.00  0.00           H  
ATOM     18  HE2 MET A   1      64.073  19.653  22.906  1.00  0.00           H  
ATOM     19  HE3 MET A   1      63.712  20.863  24.136  1.00  0.00           H  
ATOM     20  N   GLU A   2      69.366  19.268  22.922  1.00 70.29           N  
ATOM     21  CA  GLU A   2      69.960  18.078  22.298  1.00 69.47           C  
ATOM     22  C   GLU A   2      69.334  17.725  20.937  1.00 65.53           C  
ATOM     23  O   GLU A   2      70.080  17.476  19.990  1.00 65.45           O  
ATOM     24  CB  GLU A   2      69.937  16.894  23.290  1.00 72.92           C  
ATOM     25  CG  GLU A   2      70.662  15.610  22.820  1.00 76.14           C  
ATOM     26  CD  GLU A   2      72.150  15.809  22.504  1.00 78.11           C  
ATOM     27  OE1 GLU A   2      72.796  16.608  23.219  1.00 78.07           O  
ATOM     28  OE2 GLU A   2      72.618  15.160  21.544  1.00 78.98           O1-
ATOM     29  H   GLU A   2      68.795  19.105  23.738  1.00  0.00           H  
ATOM     30  HA  GLU A   2      71.007  18.320  22.105  1.00  0.00           H  
ATOM     31  HB3 GLU A   2      68.901  16.638  23.514  1.00  0.00           H  
ATOM     32  HB2 GLU A   2      70.370  17.214  24.239  1.00  0.00           H  
ATOM     33  HG3 GLU A   2      70.164  15.193  21.944  1.00  0.00           H  
ATOM     34  HG2 GLU A   2      70.586  14.850  23.599  1.00  0.00           H  
ATOM     35  N   MET A   3      67.991  17.758  20.843  1.00 60.83           N  
ATOM     36  CA  MET A   3      67.272  17.549  19.580  1.00 56.06           C  
ATOM     37  C   MET A   3      67.386  18.744  18.611  1.00 52.96           C  
ATOM     38  O   MET A   3      67.095  18.572  17.430  1.00 50.20           O  
ATOM     39  CB  MET A   3      65.804  17.155  19.847  1.00 55.45           C  
ATOM     40  CG  MET A   3      64.879  18.297  20.297  1.00 54.82           C  
ATOM     41  SD  MET A   3      63.153  17.803  20.526  1.00 54.02           S  
ATOM     42  CE  MET A   3      62.617  17.659  18.799  1.00 55.56           C  
ATOM     43  H   MET A   3      67.431  17.959  21.658  1.00  0.00           H  
ATOM     44  HA  MET A   3      67.735  16.690  19.092  1.00  0.00           H  
ATOM     45  HB3 MET A   3      65.772  16.353  20.586  1.00  0.00           H  
ATOM     46  HB2 MET A   3      65.402  16.717  18.933  1.00  0.00           H  
ATOM     47  HG3 MET A   3      64.884  19.119  19.582  1.00  0.00           H  
ATOM     48  HG2 MET A   3      65.249  18.703  21.236  1.00  0.00           H  
ATOM     49  HE1 MET A   3      61.559  17.405  18.762  1.00  0.00           H  
ATOM     50  HE2 MET A   3      62.762  18.599  18.268  1.00  0.00           H  
ATOM     51  HE3 MET A   3      63.174  16.877  18.283  1.00  0.00           H  
ATOM     52  N   GLU A   4      67.818  19.914  19.115  1.00 52.67           N  
ATOM     53  CA  GLU A   4      68.161  21.086  18.313  1.00 55.03           C  
ATOM     54  C   GLU A   4      69.491  20.895  17.564  1.00 56.15           C  
ATOM     55  O   GLU A   4      69.573  21.279  16.400  1.00 57.54           O  
ATOM     56  CB  GLU A   4      68.137  22.337  19.209  1.00 56.06           C  
ATOM     57  CG  GLU A   4      68.442  23.669  18.497  1.00 58.90           C  
ATOM     58  CD  GLU A   4      68.312  24.871  19.436  1.00 60.96           C  
ATOM     59  OE1 GLU A   4      68.710  24.737  20.616  1.00 62.39           O  
ATOM     60  OE2 GLU A   4      67.807  25.910  18.957  1.00 61.05           O1-
ATOM     61  H   GLU A   4      68.028  19.976  20.100  1.00  0.00           H  
ATOM     62  HA  GLU A   4      67.384  21.214  17.562  1.00  0.00           H  
ATOM     63  HB3 GLU A   4      68.858  22.199  20.013  1.00  0.00           H  
ATOM     64  HB2 GLU A   4      67.158  22.406  19.684  1.00  0.00           H  
ATOM     65  HG3 GLU A   4      67.762  23.799  17.653  1.00  0.00           H  
ATOM     66  HG2 GLU A   4      69.453  23.672  18.089  1.00  0.00           H  
ATOM     67  N   LYS A   5      70.479  20.251  18.210  1.00 56.83           N  
ATOM     68  CA  LYS A   5      71.740  19.845  17.583  1.00 59.07           C  
ATOM     69  C   LYS A   5      71.561  18.703  16.565  1.00 58.58           C  
ATOM     70  O   LYS A   5      72.287  18.676  15.572  1.00 59.28           O  
ATOM     71  CB  LYS A   5      72.767  19.464  18.665  1.00 62.78           C  
ATOM     72  CG  LYS A   5      73.235  20.665  19.502  1.00 66.13           C  
ATOM     73  CD  LYS A   5      74.270  20.268  20.563  1.00 68.60           C  
ATOM     74  CE  LYS A   5      74.714  21.459  21.421  1.00 70.82           C  
ATOM     75  NZ  LYS A   5      75.751  21.062  22.387  1.00 72.10           N1+
ATOM     76  H   LYS A   5      70.342  19.956  19.167  1.00  0.00           H  
ATOM     77  HA  LYS A   5      72.130  20.705  17.034  1.00  0.00           H  
ATOM     78  HB3 LYS A   5      73.645  19.026  18.187  1.00  0.00           H  
ATOM     79  HB2 LYS A   5      72.360  18.689  19.315  1.00  0.00           H  
ATOM     80  HG3 LYS A   5      72.382  21.138  19.985  1.00  0.00           H  
ATOM     81  HG2 LYS A   5      73.663  21.420  18.841  1.00  0.00           H  
ATOM     82  HD3 LYS A   5      75.139  19.828  20.070  1.00  0.00           H  
ATOM     83  HD2 LYS A   5      73.853  19.489  21.203  1.00  0.00           H  
ATOM     84  HE3 LYS A   5      73.863  21.873  21.963  1.00  0.00           H  
ATOM     85  HE2 LYS A   5      75.113  22.254  20.789  1.00  0.00           H  
ATOM     86  HZ1 LYS A   5      76.557  20.709  21.891  1.00  0.00           H  
ATOM     87  HZ2 LYS A   5      76.022  21.860  22.943  1.00  0.00           H  
ATOM     88  HZ3 LYS A   5      75.388  20.338  22.991  1.00  0.00           H  
ATOM     89  N   GLU A   6      70.575  17.817  16.802  1.00 57.65           N  
ATOM     90  CA  GLU A   6      70.140  16.787  15.858  1.00 56.90           C  
ATOM     91  C   GLU A   6      69.454  17.404  14.623  1.00 55.26           C  
ATOM     92  O   GLU A   6      69.766  17.003  13.506  1.00 56.18           O  
ATOM     93  CB  GLU A   6      69.217  15.783  16.581  1.00 57.94           C  
ATOM     94  CG  GLU A   6      68.776  14.585  15.716  1.00 60.08           C  
ATOM     95  CD  GLU A   6      67.723  13.707  16.394  1.00 60.85           C  
ATOM     96  OE1 GLU A   6      67.796  13.538  17.630  1.00 61.10           O  
ATOM     97  OE2 GLU A   6      66.846  13.218  15.651  1.00 60.06           O1-
ATOM     98  H   GLU A   6      70.044  17.888  17.659  1.00  0.00           H  
ATOM     99  HA  GLU A   6      71.026  16.247  15.519  1.00  0.00           H  
ATOM    100  HB3 GLU A   6      68.327  16.304  16.928  1.00  0.00           H  
ATOM    101  HB2 GLU A   6      69.721  15.418  17.478  1.00  0.00           H  
ATOM    102  HG3 GLU A   6      69.638  13.968  15.461  1.00  0.00           H  
ATOM    103  HG2 GLU A   6      68.351  14.931  14.777  1.00  0.00           H  
ATOM    104  N   PHE A   7      68.560  18.381  14.849  1.00 52.82           N  
ATOM    105  CA  PHE A   7      67.851  19.153  13.826  1.00 52.63           C  
ATOM    106  C   PHE A   7      68.792  19.893  12.857  1.00 54.17           C  
ATOM    107  O   PHE A   7      68.610  19.792  11.645  1.00 53.70           O  
ATOM    108  CB  PHE A   7      66.837  20.083  14.531  1.00 50.07           C  
ATOM    109  CG  PHE A   7      66.118  21.120  13.688  1.00 47.47           C  
ATOM    110  CD1 PHE A   7      66.693  22.390  13.467  1.00 47.69           C  
ATOM    111  CD2 PHE A   7      64.935  20.776  13.006  1.00 46.42           C  
ATOM    112  CE1 PHE A   7      66.066  23.297  12.624  1.00 48.82           C  
ATOM    113  CE2 PHE A   7      64.317  21.702  12.181  1.00 47.04           C  
ATOM    114  CZ  PHE A   7      64.880  22.955  11.988  1.00 48.53           C  
ATOM    115  H   PHE A   7      68.345  18.631  15.806  1.00  0.00           H  
ATOM    116  HA  PHE A   7      67.281  18.441  13.225  1.00  0.00           H  
ATOM    117  HB3 PHE A   7      67.329  20.612  15.343  1.00  0.00           H  
ATOM    118  HB2 PHE A   7      66.077  19.465  15.005  1.00  0.00           H  
ATOM    119  HD1 PHE A   7      67.621  22.659  13.948  1.00  0.00           H  
ATOM    120  HD2 PHE A   7      64.507  19.794  13.125  1.00  0.00           H  
ATOM    121  HE1 PHE A   7      66.506  24.269  12.456  1.00  0.00           H  
ATOM    122  HE2 PHE A   7      63.398  21.443  11.682  1.00  0.00           H  
ATOM    123  HZ  PHE A   7      64.394  23.665  11.337  1.00  0.00           H  
ATOM    124  N   GLU A   8      69.800  20.579  13.423  1.00 57.61           N  
ATOM    125  CA  GLU A   8      70.868  21.279  12.705  1.00 61.59           C  
ATOM    126  C   GLU A   8      71.798  20.336  11.919  1.00 61.24           C  
ATOM    127  O   GLU A   8      72.247  20.714  10.837  1.00 59.98           O  
ATOM    128  CB  GLU A   8      71.672  22.123  13.714  1.00 65.88           C  
ATOM    129  CG  GLU A   8      70.889  23.343  14.245  1.00 71.39           C  
ATOM    130  CD  GLU A   8      71.612  24.092  15.369  1.00 74.68           C  
ATOM    131  OE1 GLU A   8      72.287  23.423  16.183  1.00 75.90           O  
ATOM    132  OE2 GLU A   8      71.461  25.333  15.404  1.00 76.28           O1-
ATOM    133  H   GLU A   8      69.856  20.622  14.432  1.00  0.00           H  
ATOM    134  HA  GLU A   8      70.403  21.951  11.981  1.00  0.00           H  
ATOM    135  HB3 GLU A   8      72.598  22.475  13.255  1.00  0.00           H  
ATOM    136  HB2 GLU A   8      71.975  21.482  14.543  1.00  0.00           H  
ATOM    137  HG3 GLU A   8      69.910  23.049  14.618  1.00  0.00           H  
ATOM    138  HG2 GLU A   8      70.701  24.036  13.424  1.00  0.00           H  
ATOM    139  N   GLN A   9      72.045  19.126  12.452  1.00 61.62           N  
ATOM    140  CA  GLN A   9      72.805  18.064  11.790  1.00 62.33           C  
ATOM    141  C   GLN A   9      72.072  17.485  10.565  1.00 60.27           C  
ATOM    142  O   GLN A   9      72.719  17.245   9.545  1.00 61.35           O  
ATOM    143  CB  GLN A   9      73.194  16.989  12.831  1.00 66.77           C  
ATOM    144  CG  GLN A   9      73.932  15.751  12.270  1.00 72.36           C  
ATOM    145  CD  GLN A   9      74.318  14.698  13.317  1.00 76.67           C  
ATOM    146  OE1 GLN A   9      74.812  13.634  12.953  1.00 78.26           O  
ATOM    147  NE2 GLN A   9      74.104  14.963  14.609  1.00 77.76           N  
ATOM    148  H   GLN A   9      71.657  18.897  13.357  1.00  0.00           H  
ATOM    149  HA  GLN A   9      73.733  18.510  11.425  1.00  0.00           H  
ATOM    150  HB3 GLN A   9      72.299  16.657  13.355  1.00  0.00           H  
ATOM    151  HB2 GLN A   9      73.824  17.466  13.583  1.00  0.00           H  
ATOM    152  HG3 GLN A   9      74.839  16.067  11.754  1.00  0.00           H  
ATOM    153  HG2 GLN A   9      73.314  15.243  11.529  1.00  0.00           H  
ATOM    154 HE22 GLN A   9      74.348  14.280  15.312  1.00  0.00           H  
ATOM    155 HE21 GLN A   9      73.695  15.842  14.892  1.00  0.00           H  
ATOM    156  N   ILE A  10      70.744  17.295  10.675  1.00 56.64           N  
ATOM    157  CA  ILE A  10      69.896  16.794   9.590  1.00 53.13           C  
ATOM    158  C   ILE A  10      69.665  17.872   8.498  1.00 52.17           C  
ATOM    159  O   ILE A  10      69.596  17.500   7.329  1.00 50.99           O  
ATOM    160  CB  ILE A  10      68.540  16.212  10.099  1.00 52.41           C  
ATOM    161  CG1 ILE A  10      68.743  15.048  11.102  1.00 52.17           C  
ATOM    162  CG2 ILE A  10      67.624  15.692   8.970  1.00 52.59           C  
ATOM    163  CD1 ILE A  10      67.522  14.782  11.998  1.00 51.43           C  
ATOM    164  H   ILE A  10      70.278  17.503  11.549  1.00  0.00           H  
ATOM    165  HA  ILE A  10      70.427  15.967   9.116  1.00  0.00           H  
ATOM    166  HB  ILE A  10      68.017  17.017  10.618  1.00  0.00           H  
ATOM    167 HG13 ILE A  10      69.599  15.230  11.748  1.00  0.00           H  
ATOM    168 HG12 ILE A  10      69.000  14.136  10.561  1.00  0.00           H  
ATOM    169 HG21 ILE A  10      66.664  15.350   9.353  1.00  0.00           H  
ATOM    170 HG22 ILE A  10      67.408  16.441   8.216  1.00  0.00           H  
ATOM    171 HG23 ILE A  10      68.078  14.848   8.457  1.00  0.00           H  
ATOM    172 HD11 ILE A  10      67.731  13.977  12.703  1.00  0.00           H  
ATOM    173 HD12 ILE A  10      67.254  15.668  12.574  1.00  0.00           H  
ATOM    174 HD13 ILE A  10      66.647  14.481  11.422  1.00  0.00           H  
ATOM    175  N   ASP A  11      69.641  19.173   8.866  1.00 51.85           N  
ATOM    176  CA  ASP A  11      69.721  20.304   7.923  1.00 53.13           C  
ATOM    177  C   ASP A  11      71.037  20.339   7.127  1.00 56.13           C  
ATOM    178  O   ASP A  11      70.981  20.499   5.908  1.00 56.21           O  
ATOM    179  CB  ASP A  11      69.489  21.706   8.553  1.00 51.39           C  
ATOM    180  CG  ASP A  11      68.088  21.989   9.099  1.00 50.43           C  
ATOM    181  OD1 ASP A  11      67.146  21.261   8.725  1.00 49.86           O  
ATOM    182  OD2 ASP A  11      67.947  23.019   9.791  1.00 50.06           O1-
ATOM    183  H   ASP A  11      69.658  19.412   9.848  1.00  0.00           H  
ATOM    184  HA  ASP A  11      68.930  20.142   7.188  1.00  0.00           H  
ATOM    185  HB3 ASP A  11      69.703  22.480   7.815  1.00  0.00           H  
ATOM    186  HB2 ASP A  11      70.194  21.833   9.376  1.00  0.00           H  
ATOM    187  N   LYS A  12      72.181  20.192   7.821  1.00 58.25           N  
ATOM    188  CA  LYS A  12      73.524  20.231   7.231  1.00 61.54           C  
ATOM    189  C   LYS A  12      73.760  19.102   6.209  1.00 61.39           C  
ATOM    190  O   LYS A  12      74.268  19.371   5.121  1.00 61.73           O  
ATOM    191  CB  LYS A  12      74.586  20.219   8.355  1.00 65.64           C  
ATOM    192  CG  LYS A  12      76.040  20.349   7.858  1.00 69.97           C  
ATOM    193  CD  LYS A  12      77.076  20.178   8.976  1.00 73.58           C  
ATOM    194  CE  LYS A  12      78.513  20.301   8.449  1.00 74.45           C  
ATOM    195  NZ  LYS A  12      79.498  20.021   9.505  1.00 74.26           N1+
ATOM    196  H   LYS A  12      72.139  20.089   8.826  1.00  0.00           H  
ATOM    197  HA  LYS A  12      73.612  21.180   6.699  1.00  0.00           H  
ATOM    198  HB3 LYS A  12      74.484  19.302   8.936  1.00  0.00           H  
ATOM    199  HB2 LYS A  12      74.384  21.036   9.049  1.00  0.00           H  
ATOM    200  HG3 LYS A  12      76.171  21.321   7.382  1.00  0.00           H  
ATOM    201  HG2 LYS A  12      76.252  19.605   7.090  1.00  0.00           H  
ATOM    202  HD3 LYS A  12      76.939  19.204   9.447  1.00  0.00           H  
ATOM    203  HD2 LYS A  12      76.902  20.924   9.753  1.00  0.00           H  
ATOM    204  HE3 LYS A  12      78.688  21.303   8.055  1.00  0.00           H  
ATOM    205  HE2 LYS A  12      78.678  19.600   7.630  1.00  0.00           H  
ATOM    206  HZ1 LYS A  12      79.373  20.674  10.266  1.00  0.00           H  
ATOM    207  HZ2 LYS A  12      79.367  19.079   9.847  1.00  0.00           H  
ATOM    208  HZ3 LYS A  12      80.432  20.116   9.131  1.00  0.00           H  
ATOM    209  N   SER A  13      73.366  17.873   6.580  1.00 60.93           N  
ATOM    210  CA  SER A  13      73.437  16.681   5.734  1.00 59.40           C  
ATOM    211  C   SER A  13      72.300  16.580   4.694  1.00 57.96           C  
ATOM    212  O   SER A  13      72.416  15.764   3.780  1.00 57.40           O  
ATOM    213  CB  SER A  13      73.519  15.437   6.644  1.00 59.36           C  
ATOM    214  OG  SER A  13      72.331  15.234   7.383  1.00 59.92           O  
ATOM    215  H   SER A  13      72.964  17.743   7.499  1.00  0.00           H  
ATOM    216  HA  SER A  13      74.370  16.726   5.170  1.00  0.00           H  
ATOM    217  HB3 SER A  13      74.355  15.526   7.338  1.00  0.00           H  
ATOM    218  HB2 SER A  13      73.705  14.544   6.046  1.00  0.00           H  
ATOM    219  HG  SER A  13      72.337  15.840   8.131  1.00  0.00           H  
ATOM    220  N   GLY A  14      71.239  17.398   4.839  1.00 56.69           N  
ATOM    221  CA  GLY A  14      70.071  17.449   3.953  1.00 55.71           C  
ATOM    222  C   GLY A  14      69.217  16.167   3.997  1.00 54.63           C  
ATOM    223  O   GLY A  14      68.514  15.880   3.030  1.00 54.72           O  
ATOM    224  H   GLY A  14      71.229  18.039   5.620  1.00  0.00           H  
ATOM    225  HA3 GLY A  14      70.395  17.639   2.930  1.00  0.00           H  
ATOM    226  HA2 GLY A  14      69.448  18.292   4.253  1.00  0.00           H  
ATOM    227  N   SER A  15      69.311  15.384   5.085  1.00 52.74           N  
ATOM    228  CA  SER A  15      68.798  14.018   5.191  1.00 50.42           C  
ATOM    229  C   SER A  15      67.369  13.893   5.764  1.00 48.87           C  
ATOM    230  O   SER A  15      67.025  12.805   6.220  1.00 49.48           O  
ATOM    231  CB  SER A  15      69.849  13.156   5.930  1.00 49.02           C  
ATOM    232  OG  SER A  15      69.967  13.481   7.301  1.00 48.02           O  
ATOM    233  H   SER A  15      69.872  15.702   5.863  1.00  0.00           H  
ATOM    234  HA  SER A  15      68.734  13.604   4.182  1.00  0.00           H  
ATOM    235  HB3 SER A  15      70.827  13.266   5.459  1.00  0.00           H  
ATOM    236  HB2 SER A  15      69.595  12.098   5.856  1.00  0.00           H  
ATOM    237  HG  SER A  15      70.661  14.142   7.395  1.00  0.00           H  
ATOM    238  N   TRP A  16      66.538  14.953   5.702  1.00 45.86           N  
ATOM    239  CA  TRP A  16      65.127  14.910   6.126  1.00 43.01           C  
ATOM    240  C   TRP A  16      64.260  13.889   5.374  1.00 43.50           C  
ATOM    241  O   TRP A  16      63.399  13.273   6.001  1.00 44.58           O  
ATOM    242  CB  TRP A  16      64.469  16.302   6.055  1.00 41.57           C  
ATOM    243  CG  TRP A  16      64.918  17.242   7.121  1.00 41.55           C  
ATOM    244  CD1 TRP A  16      65.768  18.281   6.965  1.00 41.08           C  
ATOM    245  CD2 TRP A  16      64.625  17.162   8.547  1.00 40.76           C  
ATOM    246  NE1 TRP A  16      66.022  18.839   8.199  1.00 40.88           N  
ATOM    247  CE2 TRP A  16      65.367  18.179   9.215  1.00 41.29           C  
ATOM    248  CE3 TRP A  16      63.836  16.308   9.353  1.00 39.54           C  
ATOM    249  CZ2 TRP A  16      65.350  18.331  10.609  1.00 41.24           C  
ATOM    250  CZ3 TRP A  16      63.811  16.448  10.754  1.00 40.66           C  
ATOM    251  CH2 TRP A  16      64.572  17.452  11.383  1.00 41.43           C  
ATOM    252  H   TRP A  16      66.871  15.827   5.320  1.00  0.00           H  
ATOM    253  HA  TRP A  16      65.115  14.588   7.170  1.00  0.00           H  
ATOM    254  HB3 TRP A  16      63.390  16.210   6.185  1.00  0.00           H  
ATOM    255  HB2 TRP A  16      64.619  16.752   5.072  1.00  0.00           H  
ATOM    256  HD1 TRP A  16      66.189  18.600   6.024  1.00  0.00           H  
ATOM    257  HE1 TRP A  16      66.622  19.654   8.329  1.00  0.00           H  
ATOM    258  HE3 TRP A  16      63.259  15.522   8.887  1.00  0.00           H  
ATOM    259  HZ2 TRP A  16      65.946  19.101  11.076  1.00  0.00           H  
ATOM    260  HZ3 TRP A  16      63.213  15.774  11.347  1.00  0.00           H  
ATOM    261  HH2 TRP A  16      64.564  17.544  12.458  1.00  0.00           H  
ATOM    262  N   ALA A  17      64.519  13.712   4.068  1.00 43.92           N  
ATOM    263  CA  ALA A  17      63.867  12.705   3.231  1.00 43.76           C  
ATOM    264  C   ALA A  17      64.231  11.268   3.637  1.00 42.39           C  
ATOM    265  O   ALA A  17      63.344  10.416   3.651  1.00 44.11           O  
ATOM    266  CB  ALA A  17      64.218  12.965   1.759  1.00 44.65           C  
ATOM    267  H   ALA A  17      65.240  14.264   3.626  1.00  0.00           H  
ATOM    268  HA  ALA A  17      62.788  12.819   3.345  1.00  0.00           H  
ATOM    269  HB1 ALA A  17      63.740  12.235   1.104  1.00  0.00           H  
ATOM    270  HB2 ALA A  17      63.880  13.954   1.446  1.00  0.00           H  
ATOM    271  HB3 ALA A  17      65.294  12.912   1.586  1.00  0.00           H  
ATOM    272  N   ALA A  18      65.507  11.040   3.997  1.00 41.72           N  
ATOM    273  CA  ALA A  18      66.019   9.754   4.469  1.00 44.29           C  
ATOM    274  C   ALA A  18      65.466   9.373   5.851  1.00 44.50           C  
ATOM    275  O   ALA A  18      64.958   8.264   5.992  1.00 44.61           O  
ATOM    276  CB  ALA A  18      67.554   9.773   4.469  1.00 44.72           C  
ATOM    277  H   ALA A  18      66.169  11.802   3.983  1.00  0.00           H  
ATOM    278  HA  ALA A  18      65.698   8.989   3.759  1.00  0.00           H  
ATOM    279  HB1 ALA A  18      67.958   8.804   4.765  1.00  0.00           H  
ATOM    280  HB2 ALA A  18      67.944   9.999   3.475  1.00  0.00           H  
ATOM    281  HB3 ALA A  18      67.949  10.519   5.158  1.00  0.00           H  
ATOM    282  N   ILE A  19      65.528  10.309   6.817  1.00 42.93           N  
ATOM    283  CA  ILE A  19      65.009  10.154   8.182  1.00 41.46           C  
ATOM    284  C   ILE A  19      63.484   9.913   8.217  1.00 40.02           C  
ATOM    285  O   ILE A  19      63.028   9.088   9.010  1.00 37.38           O  
ATOM    286  CB  ILE A  19      65.364  11.390   9.073  1.00 41.32           C  
ATOM    287  CG1 ILE A  19      66.891  11.553   9.273  1.00 43.61           C  
ATOM    288  CG2 ILE A  19      64.649  11.459  10.443  1.00 39.77           C  
ATOM    289  CD1 ILE A  19      67.526  10.588  10.287  1.00 45.64           C  
ATOM    290  H   ILE A  19      65.966  11.198   6.612  1.00  0.00           H  
ATOM    291  HA  ILE A  19      65.482   9.266   8.605  1.00  0.00           H  
ATOM    292  HB  ILE A  19      65.041  12.274   8.520  1.00  0.00           H  
ATOM    293 HG13 ILE A  19      67.092  12.574   9.599  1.00  0.00           H  
ATOM    294 HG12 ILE A  19      67.418  11.448   8.327  1.00  0.00           H  
ATOM    295 HG21 ILE A  19      64.984  12.322  11.019  1.00  0.00           H  
ATOM    296 HG22 ILE A  19      63.568  11.545  10.351  1.00  0.00           H  
ATOM    297 HG23 ILE A  19      64.853  10.565  11.032  1.00  0.00           H  
ATOM    298 HD11 ILE A  19      68.602  10.516  10.126  1.00  0.00           H  
ATOM    299 HD12 ILE A  19      67.373  10.935  11.310  1.00  0.00           H  
ATOM    300 HD13 ILE A  19      67.115   9.582  10.209  1.00  0.00           H  
ATOM    301  N   TYR A  20      62.736  10.597   7.332  1.00 39.89           N  
ATOM    302  CA  TYR A  20      61.299  10.395   7.150  1.00 40.95           C  
ATOM    303  C   TYR A  20      60.957   9.011   6.563  1.00 42.48           C  
ATOM    304  O   TYR A  20      59.999   8.395   7.027  1.00 39.86           O  
ATOM    305  CB  TYR A  20      60.695  11.541   6.306  1.00 40.43           C  
ATOM    306  CG  TYR A  20      59.200  11.402   6.092  1.00 41.07           C  
ATOM    307  CD1 TYR A  20      58.327  11.506   7.195  1.00 41.45           C  
ATOM    308  CD2 TYR A  20      58.689  11.073   4.820  1.00 41.24           C  
ATOM    309  CE1 TYR A  20      56.960  11.216   7.040  1.00 41.21           C  
ATOM    310  CE2 TYR A  20      57.319  10.797   4.664  1.00 41.30           C  
ATOM    311  CZ  TYR A  20      56.459  10.838   5.779  1.00 42.02           C  
ATOM    312  OH  TYR A  20      55.146  10.496   5.642  1.00 43.50           O  
ATOM    313  H   TYR A  20      63.177  11.269   6.718  1.00  0.00           H  
ATOM    314  HA  TYR A  20      60.847  10.444   8.142  1.00  0.00           H  
ATOM    315  HB3 TYR A  20      61.194  11.591   5.337  1.00  0.00           H  
ATOM    316  HB2 TYR A  20      60.879  12.501   6.784  1.00  0.00           H  
ATOM    317  HD1 TYR A  20      58.712  11.757   8.173  1.00  0.00           H  
ATOM    318  HD2 TYR A  20      59.351  10.990   3.970  1.00  0.00           H  
ATOM    319  HE1 TYR A  20      56.310  11.255   7.901  1.00  0.00           H  
ATOM    320  HE2 TYR A  20      56.936  10.526   3.691  1.00  0.00           H  
ATOM    321  HH  TYR A  20      54.613  10.801   6.386  1.00  0.00           H  
ATOM    322  N   GLN A  21      61.748   8.545   5.579  1.00 46.54           N  
ATOM    323  CA  GLN A  21      61.604   7.225   4.960  1.00 48.70           C  
ATOM    324  C   GLN A  21      61.948   6.048   5.888  1.00 45.54           C  
ATOM    325  O   GLN A  21      61.325   4.995   5.749  1.00 43.64           O  
ATOM    326  CB  GLN A  21      62.377   7.166   3.624  1.00 52.49           C  
ATOM    327  CG  GLN A  21      61.652   7.849   2.440  1.00 56.52           C  
ATOM    328  CD  GLN A  21      60.309   7.215   2.052  1.00 58.68           C  
ATOM    329  OE1 GLN A  21      59.342   7.924   1.780  1.00 59.33           O  
ATOM    330  NE2 GLN A  21      60.235   5.882   2.021  1.00 57.94           N  
ATOM    331  H   GLN A  21      62.517   9.111   5.245  1.00  0.00           H  
ATOM    332  HA  GLN A  21      60.546   7.111   4.735  1.00  0.00           H  
ATOM    333  HB3 GLN A  21      62.587   6.129   3.357  1.00  0.00           H  
ATOM    334  HB2 GLN A  21      63.359   7.624   3.754  1.00  0.00           H  
ATOM    335  HG3 GLN A  21      62.298   7.835   1.562  1.00  0.00           H  
ATOM    336  HG2 GLN A  21      61.477   8.899   2.673  1.00  0.00           H  
ATOM    337 HE22 GLN A  21      59.374   5.425   1.759  1.00  0.00           H  
ATOM    338 HE21 GLN A  21      61.043   5.322   2.250  1.00  0.00           H  
ATOM    339  N   ASP A  22      62.870   6.259   6.845  1.00 44.12           N  
ATOM    340  CA  ASP A  22      63.165   5.327   7.940  1.00 46.72           C  
ATOM    341  C   ASP A  22      61.961   5.150   8.877  1.00 46.88           C  
ATOM    342  O   ASP A  22      61.588   4.011   9.142  1.00 49.58           O  
ATOM    343  CB  ASP A  22      64.432   5.684   8.756  1.00 49.70           C  
ATOM    344  CG  ASP A  22      65.711   5.862   7.930  1.00 52.66           C  
ATOM    345  OD1 ASP A  22      65.807   5.235   6.851  1.00 53.05           O  
ATOM    346  OD2 ASP A  22      66.610   6.571   8.434  1.00 53.98           O1-
ATOM    347  H   ASP A  22      63.378   7.134   6.861  1.00  0.00           H  
ATOM    348  HA  ASP A  22      63.346   4.353   7.479  1.00  0.00           H  
ATOM    349  HB3 ASP A  22      64.619   4.919   9.510  1.00  0.00           H  
ATOM    350  HB2 ASP A  22      64.249   6.622   9.283  1.00  0.00           H  
ATOM    351  N   ILE A  23      61.340   6.265   9.302  1.00 43.31           N  
ATOM    352  CA  ILE A  23      60.124   6.280  10.126  1.00 39.95           C  
ATOM    353  C   ILE A  23      58.905   5.644   9.420  1.00 38.95           C  
ATOM    354  O   ILE A  23      58.110   4.989  10.090  1.00 38.45           O  
ATOM    355  CB  ILE A  23      59.776   7.726  10.595  1.00 40.37           C  
ATOM    356  CG1 ILE A  23      60.846   8.246  11.584  1.00 38.85           C  
ATOM    357  CG2 ILE A  23      58.369   7.908  11.215  1.00 38.59           C  
ATOM    358  CD1 ILE A  23      60.813   9.768  11.786  1.00 37.72           C  
ATOM    359  H   ILE A  23      61.714   7.167   9.043  1.00  0.00           H  
ATOM    360  HA  ILE A  23      60.331   5.678  11.014  1.00  0.00           H  
ATOM    361  HB  ILE A  23      59.818   8.366   9.712  1.00  0.00           H  
ATOM    362 HG13 ILE A  23      61.845   7.974  11.243  1.00  0.00           H  
ATOM    363 HG12 ILE A  23      60.723   7.748  12.547  1.00  0.00           H  
ATOM    364 HG21 ILE A  23      58.228   8.926  11.572  1.00  0.00           H  
ATOM    365 HG22 ILE A  23      57.566   7.723  10.502  1.00  0.00           H  
ATOM    366 HG23 ILE A  23      58.226   7.246  12.068  1.00  0.00           H  
ATOM    367 HD11 ILE A  23      61.821  10.184  11.769  1.00  0.00           H  
ATOM    368 HD12 ILE A  23      60.242  10.269  11.005  1.00  0.00           H  
ATOM    369 HD13 ILE A  23      60.361  10.025  12.744  1.00  0.00           H  
ATOM    370  N   ARG A  24      58.806   5.813   8.089  1.00 40.42           N  
ATOM    371  CA  ARG A  24      57.794   5.191   7.228  1.00 44.91           C  
ATOM    372  C   ARG A  24      57.952   3.664   7.124  1.00 46.08           C  
ATOM    373  O   ARG A  24      56.940   2.966   7.086  1.00 44.59           O  
ATOM    374  CB  ARG A  24      57.839   5.843   5.825  1.00 49.19           C  
ATOM    375  CG  ARG A  24      56.589   6.662   5.475  1.00 54.59           C  
ATOM    376  CD  ARG A  24      56.664   7.220   4.047  1.00 60.37           C  
ATOM    377  NE  ARG A  24      55.562   8.145   3.761  1.00 66.25           N  
ATOM    378  CZ  ARG A  24      55.303   8.706   2.567  1.00 68.30           C  
ATOM    379  NH1 ARG A  24      56.049   8.425   1.489  1.00 68.41           N  
ATOM    380  NH2 ARG A  24      54.290   9.575   2.459  1.00 69.00           N1+
ATOM    381  H   ARG A  24      59.494   6.387   7.620  1.00  0.00           H  
ATOM    382  HA  ARG A  24      56.823   5.382   7.683  1.00  0.00           H  
ATOM    383  HB3 ARG A  24      57.985   5.089   5.049  1.00  0.00           H  
ATOM    384  HB2 ARG A  24      58.707   6.493   5.747  1.00  0.00           H  
ATOM    385  HG3 ARG A  24      56.398   7.456   6.200  1.00  0.00           H  
ATOM    386  HG2 ARG A  24      55.742   5.978   5.528  1.00  0.00           H  
ATOM    387  HD3 ARG A  24      56.521   6.389   3.355  1.00  0.00           H  
ATOM    388  HD2 ARG A  24      57.640   7.653   3.829  1.00  0.00           H  
ATOM    389  HE  ARG A  24      55.033   8.471   4.558  1.00  0.00           H  
ATOM    390 HH12 ARG A  24      55.848   8.851   0.596  1.00  0.00           H  
ATOM    391 HH11 ARG A  24      56.850   7.814   1.576  1.00  0.00           H  
ATOM    392 HH22 ARG A  24      54.084  10.016   1.574  1.00  0.00           H  
ATOM    393 HH21 ARG A  24      53.755   9.840   3.274  1.00  0.00           H  
ATOM    394  N   HIS A  25      59.205   3.180   7.084  1.00 49.88           N  
ATOM    395  CA  HIS A  25      59.550   1.759   7.035  1.00 52.75           C  
ATOM    396  C   HIS A  25      59.365   1.066   8.399  1.00 49.29           C  
ATOM    397  O   HIS A  25      58.881  -0.065   8.438  1.00 48.25           O  
ATOM    398  CB  HIS A  25      60.990   1.622   6.496  1.00 58.83           C  
ATOM    399  CG  HIS A  25      61.444   0.207   6.237  1.00 63.81           C  
ATOM    400  ND1 HIS A  25      62.112  -0.555   7.180  1.00 65.08           N  
ATOM    401  CD2 HIS A  25      61.345  -0.592   5.118  1.00 64.75           C  
ATOM    402  CE1 HIS A  25      62.366  -1.740   6.621  1.00 65.55           C  
ATOM    403  NE2 HIS A  25      61.930  -1.835   5.370  1.00 65.81           N  
ATOM    404  H   HIS A  25      59.986   3.824   7.103  1.00  0.00           H  
ATOM    405  HA  HIS A  25      58.880   1.275   6.321  1.00  0.00           H  
ATOM    406  HB3 HIS A  25      61.697   2.093   7.181  1.00  0.00           H  
ATOM    407  HB2 HIS A  25      61.079   2.166   5.555  1.00  0.00           H  
ATOM    408  HD1 HIS A  25      62.357  -0.271   8.119  1.00  0.00           H  
ATOM    409  HD2 HIS A  25      60.899  -0.371   4.160  1.00  0.00           H  
ATOM    410  HE1 HIS A  25      62.878  -2.542   7.133  1.00  0.00           H  
ATOM    411  N   GLU A  26      59.724   1.773   9.483  1.00 47.36           N  
ATOM    412  CA  GLU A  26      59.575   1.348  10.877  1.00 48.04           C  
ATOM    413  C   GLU A  26      58.133   1.458  11.414  1.00 45.14           C  
ATOM    414  O   GLU A  26      57.875   0.934  12.498  1.00 41.78           O  
ATOM    415  CB  GLU A  26      60.525   2.195  11.748  1.00 53.08           C  
ATOM    416  CG  GLU A  26      62.019   1.882  11.537  1.00 61.53           C  
ATOM    417  CD  GLU A  26      62.932   2.827  12.325  1.00 67.89           C  
ATOM    418  OE1 GLU A  26      63.900   2.310  12.922  1.00 72.33           O  
ATOM    419  OE2 GLU A  26      62.657   4.048  12.314  1.00 69.78           O1-
ATOM    420  H   GLU A  26      60.142   2.686   9.353  1.00  0.00           H  
ATOM    421  HA  GLU A  26      59.866   0.300  10.959  1.00  0.00           H  
ATOM    422  HB3 GLU A  26      60.291   2.056  12.805  1.00  0.00           H  
ATOM    423  HB2 GLU A  26      60.338   3.249  11.539  1.00  0.00           H  
ATOM    424  HG3 GLU A  26      62.291   1.947  10.485  1.00  0.00           H  
ATOM    425  HG2 GLU A  26      62.221   0.854  11.841  1.00  0.00           H  
ATOM    426  N   ALA A  27      57.234   2.139  10.677  1.00 44.07           N  
ATOM    427  CA  ALA A  27      55.837   2.368  11.048  1.00 43.12           C  
ATOM    428  C   ALA A  27      55.040   1.067  11.203  1.00 42.22           C  
ATOM    429  O   ALA A  27      55.201   0.146  10.401  1.00 44.56           O  
ATOM    430  CB  ALA A  27      55.164   3.259   9.995  1.00 43.82           C  
ATOM    431  H   ALA A  27      57.529   2.541   9.799  1.00  0.00           H  
ATOM    432  HA  ALA A  27      55.834   2.901  12.001  1.00  0.00           H  
ATOM    433  HB1 ALA A  27      54.130   3.472  10.267  1.00  0.00           H  
ATOM    434  HB2 ALA A  27      55.679   4.212   9.894  1.00  0.00           H  
ATOM    435  HB3 ALA A  27      55.151   2.778   9.016  1.00  0.00           H  
ATOM    436  N   SER A  28      54.176   1.045  12.228  1.00 39.98           N  
ATOM    437  CA  SER A  28      53.285  -0.069  12.538  1.00 37.05           C  
ATOM    438  C   SER A  28      52.198  -0.247  11.466  1.00 37.94           C  
ATOM    439  O   SER A  28      51.629   0.744  11.005  1.00 38.91           O  
ATOM    440  CB  SER A  28      52.636   0.196  13.903  1.00 34.04           C  
ATOM    441  OG  SER A  28      53.584   0.057  14.941  1.00 34.21           O  
ATOM    442  H   SER A  28      54.115   1.839  12.847  1.00  0.00           H  
ATOM    443  HA  SER A  28      53.877  -0.985  12.594  1.00  0.00           H  
ATOM    444  HB3 SER A  28      51.832  -0.516  14.086  1.00  0.00           H  
ATOM    445  HB2 SER A  28      52.201   1.192  13.938  1.00  0.00           H  
ATOM    446  HG  SER A  28      53.150   0.239  15.777  1.00  0.00           H  
ATOM    447  N   ASP A  29      51.927  -1.515  11.124  1.00 37.54           N  
ATOM    448  CA  ASP A  29      50.897  -1.921  10.174  1.00 38.61           C  
ATOM    449  C   ASP A  29      49.945  -2.867  10.922  1.00 35.32           C  
ATOM    450  O   ASP A  29      50.391  -3.876  11.470  1.00 37.79           O  
ATOM    451  CB  ASP A  29      51.527  -2.589   8.926  1.00 43.72           C  
ATOM    452  CG  ASP A  29      50.554  -2.869   7.772  1.00 47.98           C  
ATOM    453  OD1 ASP A  29      49.451  -2.278   7.765  1.00 50.31           O  
ATOM    454  OD2 ASP A  29      50.965  -3.636   6.875  1.00 50.13           O1-
ATOM    455  H   ASP A  29      52.437  -2.270  11.559  1.00  0.00           H  
ATOM    456  HA  ASP A  29      50.329  -1.045   9.851  1.00  0.00           H  
ATOM    457  HB3 ASP A  29      51.985  -3.534   9.224  1.00  0.00           H  
ATOM    458  HB2 ASP A  29      52.321  -1.948   8.542  1.00  0.00           H  
ATOM    459  N   PHE A  30      48.656  -2.503  10.927  1.00 29.44           N  
ATOM    460  CA  PHE A  30      47.567  -3.239  11.565  1.00 23.77           C  
ATOM    461  C   PHE A  30      46.357  -3.296  10.609  1.00 22.47           C  
ATOM    462  O   PHE A  30      46.239  -2.423   9.746  1.00 26.89           O  
ATOM    463  CB  PHE A  30      47.196  -2.549  12.898  1.00 23.14           C  
ATOM    464  CG  PHE A  30      48.222  -2.659  14.012  1.00 22.58           C  
ATOM    465  CD1 PHE A  30      48.537  -3.917  14.569  1.00 22.00           C  
ATOM    466  CD2 PHE A  30      48.878  -1.508  14.499  1.00 20.90           C  
ATOM    467  CE1 PHE A  30      49.470  -4.008  15.593  1.00 21.59           C  
ATOM    468  CE2 PHE A  30      49.792  -1.620  15.537  1.00 21.76           C  
ATOM    469  CZ  PHE A  30      50.091  -2.864  16.078  1.00 19.09           C  
ATOM    470  H   PHE A  30      48.376  -1.682  10.408  1.00  0.00           H  
ATOM    471  HA  PHE A  30      47.894  -4.261  11.757  1.00  0.00           H  
ATOM    472  HB3 PHE A  30      46.254  -2.936  13.285  1.00  0.00           H  
ATOM    473  HB2 PHE A  30      47.015  -1.494  12.716  1.00  0.00           H  
ATOM    474  HD1 PHE A  30      48.053  -4.811  14.203  1.00  0.00           H  
ATOM    475  HD2 PHE A  30      48.662  -0.535  14.081  1.00  0.00           H  
ATOM    476  HE1 PHE A  30      49.709  -4.971  16.019  1.00  0.00           H  
ATOM    477  HE2 PHE A  30      50.278  -0.739  15.926  1.00  0.00           H  
ATOM    478  HZ  PHE A  30      50.810  -2.941  16.880  1.00  0.00           H  
ATOM    479  N   PRO A  31      45.472  -4.310  10.772  1.00 20.02           N  
ATOM    480  CA  PRO A  31      44.290  -4.478   9.905  1.00 21.47           C  
ATOM    481  C   PRO A  31      43.271  -3.330  10.018  1.00 25.86           C  
ATOM    482  O   PRO A  31      43.032  -2.824  11.115  1.00 25.97           O  
ATOM    483  CB  PRO A  31      43.690  -5.822  10.355  1.00 20.69           C  
ATOM    484  CG  PRO A  31      44.151  -5.990  11.792  1.00 18.09           C  
ATOM    485  CD  PRO A  31      45.548  -5.385  11.767  1.00 20.76           C  
ATOM    486  HA  PRO A  31      44.616  -4.560   8.866  1.00  0.00           H  
ATOM    487  HB3 PRO A  31      44.106  -6.623   9.743  1.00  0.00           H  
ATOM    488  HB2 PRO A  31      42.604  -5.875  10.261  1.00  0.00           H  
ATOM    489  HG3 PRO A  31      44.132  -7.024  12.138  1.00  0.00           H  
ATOM    490  HG2 PRO A  31      43.508  -5.403  12.451  1.00  0.00           H  
ATOM    491  HD2 PRO A  31      45.840  -5.056  12.763  1.00  0.00           H  
ATOM    492  HD3 PRO A  31      46.276  -6.122  11.425  1.00  0.00           H  
ATOM    493  N   CYS A  32      42.706  -2.961   8.859  1.00 26.90           N  
ATOM    494  CA  CYS A  32      41.656  -1.954   8.697  1.00 26.56           C  
ATOM    495  C   CYS A  32      40.416  -2.627   8.074  1.00 27.73           C  
ATOM    496  O   CYS A  32      39.799  -2.055   7.176  1.00 26.61           O  
ATOM    497  CB  CYS A  32      42.138  -0.779   7.818  1.00 26.37           C  
ATOM    498  SG  CYS A  32      43.483   0.128   8.613  1.00 33.46           S  
ATOM    499  H   CYS A  32      42.987  -3.431   8.012  1.00  0.00           H  
ATOM    500  HA  CYS A  32      41.345  -1.561   9.667  1.00  0.00           H  
ATOM    501  HB3 CYS A  32      41.332  -0.066   7.649  1.00  0.00           H  
ATOM    502  HB2 CYS A  32      42.473  -1.127   6.840  1.00  0.00           H  
ATOM    503  HG  CYS A  32      42.734   0.642   9.595  1.00  0.00           H  
ATOM    504  N   ARG A  33      40.082  -3.845   8.539  1.00 29.21           N  
ATOM    505  CA  ARG A  33      39.019  -4.699   8.003  1.00 34.64           C  
ATOM    506  C   ARG A  33      37.628  -4.040   8.022  1.00 33.11           C  
ATOM    507  O   ARG A  33      36.909  -4.161   7.030  1.00 38.37           O  
ATOM    508  CB  ARG A  33      39.015  -6.044   8.762  1.00 41.36           C  
ATOM    509  CG  ARG A  33      38.058  -7.115   8.193  1.00 49.53           C  
ATOM    510  CD  ARG A  33      37.832  -8.299   9.146  1.00 55.75           C  
ATOM    511  NE  ARG A  33      37.045  -7.908  10.326  1.00 59.18           N  
ATOM    512  CZ  ARG A  33      35.716  -7.711  10.363  1.00 61.17           C  
ATOM    513  NH1 ARG A  33      34.948  -7.905   9.280  1.00 61.08           N  
ATOM    514  NH2 ARG A  33      35.146  -7.310  11.506  1.00 61.94           N1+
ATOM    515  H   ARG A  33      40.586  -4.220   9.333  1.00  0.00           H  
ATOM    516  HA  ARG A  33      39.272  -4.901   6.960  1.00  0.00           H  
ATOM    517  HB3 ARG A  33      38.746  -5.849   9.800  1.00  0.00           H  
ATOM    518  HB2 ARG A  33      40.025  -6.454   8.785  1.00  0.00           H  
ATOM    519  HG3 ARG A  33      38.344  -7.448   7.195  1.00  0.00           H  
ATOM    520  HG2 ARG A  33      37.082  -6.648   8.072  1.00  0.00           H  
ATOM    521  HD3 ARG A  33      38.801  -8.567   9.566  1.00  0.00           H  
ATOM    522  HD2 ARG A  33      37.465  -9.193   8.642  1.00  0.00           H  
ATOM    523  HE  ARG A  33      37.584  -7.708  11.158  1.00  0.00           H  
ATOM    524 HH12 ARG A  33      33.950  -7.758   9.320  1.00  0.00           H  
ATOM    525 HH11 ARG A  33      35.370  -8.211   8.415  1.00  0.00           H  
ATOM    526 HH22 ARG A  33      34.149  -7.162  11.557  1.00  0.00           H  
ATOM    527 HH21 ARG A  33      35.709  -7.163  12.331  1.00  0.00           H  
ATOM    528  N   VAL A  34      37.286  -3.356   9.130  1.00 30.01           N  
ATOM    529  CA  VAL A  34      35.989  -2.699   9.304  1.00 26.59           C  
ATOM    530  C   VAL A  34      35.829  -1.471   8.386  1.00 26.09           C  
ATOM    531  O   VAL A  34      34.756  -1.296   7.812  1.00 27.25           O  
ATOM    532  CB  VAL A  34      35.713  -2.285  10.777  1.00 25.27           C  
ATOM    533  CG1 VAL A  34      34.360  -1.561  10.969  1.00 25.39           C  
ATOM    534  CG2 VAL A  34      35.767  -3.509  11.711  1.00 24.69           C  
ATOM    535  H   VAL A  34      37.945  -3.274   9.897  1.00  0.00           H  
ATOM    536  HA  VAL A  34      35.226  -3.423   9.025  1.00  0.00           H  
ATOM    537  HB  VAL A  34      36.500  -1.599  11.097  1.00  0.00           H  
ATOM    538 HG11 VAL A  34      34.156  -1.370  12.019  1.00  0.00           H  
ATOM    539 HG12 VAL A  34      34.330  -0.595  10.468  1.00  0.00           H  
ATOM    540 HG13 VAL A  34      33.536  -2.161  10.582  1.00  0.00           H  
ATOM    541 HG21 VAL A  34      35.565  -3.230  12.744  1.00  0.00           H  
ATOM    542 HG22 VAL A  34      35.030  -4.258  11.420  1.00  0.00           H  
ATOM    543 HG23 VAL A  34      36.748  -3.985  11.695  1.00  0.00           H  
ATOM    544  N   ALA A  35      36.908  -0.688   8.211  1.00 26.03           N  
ATOM    545  CA  ALA A  35      36.965   0.438   7.276  1.00 26.03           C  
ATOM    546  C   ALA A  35      36.822   0.020   5.802  1.00 29.08           C  
ATOM    547  O   ALA A  35      36.229   0.764   5.023  1.00 29.87           O  
ATOM    548  CB  ALA A  35      38.284   1.194   7.489  1.00 23.07           C  
ATOM    549  H   ALA A  35      37.764  -0.906   8.701  1.00  0.00           H  
ATOM    550  HA  ALA A  35      36.136   1.107   7.509  1.00  0.00           H  
ATOM    551  HB1 ALA A  35      38.333   2.089   6.867  1.00  0.00           H  
ATOM    552  HB2 ALA A  35      38.396   1.506   8.527  1.00  0.00           H  
ATOM    553  HB3 ALA A  35      39.143   0.574   7.237  1.00  0.00           H  
ATOM    554  N   LYS A  36      37.349  -1.169   5.465  1.00 31.19           N  
ATOM    555  CA  LYS A  36      37.358  -1.748   4.122  1.00 30.89           C  
ATOM    556  C   LYS A  36      36.087  -2.542   3.759  1.00 28.04           C  
ATOM    557  O   LYS A  36      36.022  -3.041   2.635  1.00 24.84           O  
ATOM    558  CB  LYS A  36      38.639  -2.600   3.962  1.00 34.12           C  
ATOM    559  CG  LYS A  36      39.946  -1.780   3.957  1.00 37.58           C  
ATOM    560  CD  LYS A  36      40.169  -0.961   2.676  1.00 42.56           C  
ATOM    561  CE  LYS A  36      41.430  -0.092   2.755  1.00 44.00           C  
ATOM    562  NZ  LYS A  36      41.639   0.648   1.502  1.00 42.67           N1+
ATOM    563  H   LYS A  36      37.818  -1.712   6.177  1.00  0.00           H  
ATOM    564  HA  LYS A  36      37.395  -0.930   3.402  1.00  0.00           H  
ATOM    565  HB3 LYS A  36      38.603  -3.177   3.038  1.00  0.00           H  
ATOM    566  HB2 LYS A  36      38.679  -3.335   4.767  1.00  0.00           H  
ATOM    567  HG3 LYS A  36      40.787  -2.460   4.097  1.00  0.00           H  
ATOM    568  HG2 LYS A  36      39.966  -1.104   4.811  1.00  0.00           H  
ATOM    569  HD3 LYS A  36      39.310  -0.319   2.481  1.00  0.00           H  
ATOM    570  HD2 LYS A  36      40.244  -1.640   1.825  1.00  0.00           H  
ATOM    571  HE3 LYS A  36      42.310  -0.706   2.953  1.00  0.00           H  
ATOM    572  HE2 LYS A  36      41.344   0.624   3.574  1.00  0.00           H  
ATOM    573  HZ1 LYS A  36      41.792   0.000   0.743  1.00  0.00           H  
ATOM    574  HZ2 LYS A  36      40.827   1.217   1.311  1.00  0.00           H  
ATOM    575  HZ3 LYS A  36      42.443   1.255   1.598  1.00  0.00           H  
ATOM    576  N   LEU A  37      35.088  -2.621   4.661  1.00 28.19           N  
ATOM    577  CA  LEU A  37      33.762  -3.181   4.364  1.00 31.96           C  
ATOM    578  C   LEU A  37      33.041  -2.325   3.293  1.00 37.75           C  
ATOM    579  O   LEU A  37      33.059  -1.101   3.431  1.00 37.02           O  
ATOM    580  CB  LEU A  37      32.901  -3.202   5.648  1.00 30.32           C  
ATOM    581  CG  LEU A  37      33.331  -4.228   6.719  1.00 28.33           C  
ATOM    582  CD1 LEU A  37      32.460  -4.090   7.984  1.00 26.23           C  
ATOM    583  CD2 LEU A  37      33.357  -5.681   6.200  1.00 25.80           C  
ATOM    584  H   LEU A  37      35.203  -2.196   5.571  1.00  0.00           H  
ATOM    585  HA  LEU A  37      33.929  -4.201   4.033  1.00  0.00           H  
ATOM    586  HB3 LEU A  37      31.867  -3.421   5.379  1.00  0.00           H  
ATOM    587  HB2 LEU A  37      32.885  -2.201   6.080  1.00  0.00           H  
ATOM    588  HG  LEU A  37      34.347  -3.972   7.006  1.00  0.00           H  
ATOM    589 HD11 LEU A  37      33.066  -4.144   8.888  1.00  0.00           H  
ATOM    590 HD12 LEU A  37      31.930  -3.138   8.012  1.00  0.00           H  
ATOM    591 HD13 LEU A  37      31.705  -4.874   8.053  1.00  0.00           H  
ATOM    592 HD21 LEU A  37      32.949  -6.388   6.922  1.00  0.00           H  
ATOM    593 HD22 LEU A  37      32.785  -5.799   5.279  1.00  0.00           H  
ATOM    594 HD23 LEU A  37      34.381  -5.995   5.993  1.00  0.00           H  
ATOM    595  N   PRO A  38      32.426  -2.956   2.260  1.00 43.64           N  
ATOM    596  CA  PRO A  38      31.680  -2.247   1.195  1.00 43.55           C  
ATOM    597  C   PRO A  38      30.622  -1.209   1.627  1.00 42.25           C  
ATOM    598  O   PRO A  38      30.465  -0.209   0.928  1.00 41.64           O  
ATOM    599  CB  PRO A  38      31.037  -3.378   0.377  1.00 45.59           C  
ATOM    600  CG  PRO A  38      31.981  -4.551   0.552  1.00 46.34           C  
ATOM    601  CD  PRO A  38      32.466  -4.397   1.987  1.00 45.75           C  
ATOM    602  HA  PRO A  38      32.426  -1.743   0.578  1.00  0.00           H  
ATOM    603  HB3 PRO A  38      30.898  -3.112  -0.671  1.00  0.00           H  
ATOM    604  HB2 PRO A  38      30.058  -3.640   0.783  1.00  0.00           H  
ATOM    605  HG3 PRO A  38      32.825  -4.434  -0.128  1.00  0.00           H  
ATOM    606  HG2 PRO A  38      31.519  -5.517   0.351  1.00  0.00           H  
ATOM    607  HD2 PRO A  38      31.798  -4.909   2.683  1.00  0.00           H  
ATOM    608  HD3 PRO A  38      33.462  -4.831   2.072  1.00  0.00           H  
ATOM    609  N   LYS A  39      29.944  -1.442   2.767  1.00 40.72           N  
ATOM    610  CA  LYS A  39      28.944  -0.530   3.340  1.00 43.16           C  
ATOM    611  C   LYS A  39      29.538   0.760   3.949  1.00 44.68           C  
ATOM    612  O   LYS A  39      28.783   1.700   4.193  1.00 45.62           O  
ATOM    613  CB  LYS A  39      28.077  -1.301   4.365  1.00 43.69           C  
ATOM    614  CG  LYS A  39      28.767  -1.670   5.696  1.00 44.64           C  
ATOM    615  CD  LYS A  39      27.807  -2.346   6.685  1.00 47.20           C  
ATOM    616  CE  LYS A  39      28.447  -2.592   8.059  1.00 49.04           C  
ATOM    617  NZ  LYS A  39      27.490  -3.219   8.988  1.00 49.26           N1+
ATOM    618  H   LYS A  39      30.122  -2.288   3.287  1.00  0.00           H  
ATOM    619  HA  LYS A  39      28.285  -0.216   2.529  1.00  0.00           H  
ATOM    620  HB3 LYS A  39      27.671  -2.199   3.896  1.00  0.00           H  
ATOM    621  HB2 LYS A  39      27.211  -0.680   4.601  1.00  0.00           H  
ATOM    622  HG3 LYS A  39      29.167  -0.776   6.171  1.00  0.00           H  
ATOM    623  HG2 LYS A  39      29.620  -2.322   5.504  1.00  0.00           H  
ATOM    624  HD3 LYS A  39      27.467  -3.294   6.265  1.00  0.00           H  
ATOM    625  HD2 LYS A  39      26.917  -1.727   6.805  1.00  0.00           H  
ATOM    626  HE3 LYS A  39      28.788  -1.651   8.491  1.00  0.00           H  
ATOM    627  HE2 LYS A  39      29.320  -3.238   7.961  1.00  0.00           H  
ATOM    628  HZ1 LYS A  39      27.187  -4.106   8.613  1.00  0.00           H  
ATOM    629  HZ2 LYS A  39      27.935  -3.369   9.882  1.00  0.00           H  
ATOM    630  HZ3 LYS A  39      26.688  -2.616   9.108  1.00  0.00           H  
ATOM    631  N   ASN A  40      30.859   0.771   4.197  1.00 42.38           N  
ATOM    632  CA  ASN A  40      31.615   1.868   4.812  1.00 39.57           C  
ATOM    633  C   ASN A  40      32.478   2.622   3.786  1.00 40.33           C  
ATOM    634  O   ASN A  40      33.256   3.485   4.194  1.00 41.05           O  
ATOM    635  CB  ASN A  40      32.473   1.291   5.968  1.00 37.50           C  
ATOM    636  CG  ASN A  40      31.627   0.778   7.138  1.00 36.31           C  
ATOM    637  OD1 ASN A  40      30.504   1.228   7.337  1.00 34.89           O  
ATOM    638  ND2 ASN A  40      32.159  -0.147   7.935  1.00 35.49           N  
ATOM    639  H   ASN A  40      31.406  -0.043   3.951  1.00  0.00           H  
ATOM    640  HA  ASN A  40      30.918   2.602   5.220  1.00  0.00           H  
ATOM    641  HB3 ASN A  40      33.125   2.064   6.373  1.00  0.00           H  
ATOM    642  HB2 ASN A  40      33.130   0.500   5.606  1.00  0.00           H  
ATOM    643 HD22 ASN A  40      31.636  -0.490   8.726  1.00  0.00           H  
ATOM    644 HD21 ASN A  40      33.098  -0.495   7.772  1.00  0.00           H  
ATOM    645  N   LYS A  41      32.308   2.328   2.484  1.00 40.86           N  
ATOM    646  CA  LYS A  41      32.983   2.998   1.370  1.00 42.22           C  
ATOM    647  C   LYS A  41      32.668   4.506   1.291  1.00 40.94           C  
ATOM    648  O   LYS A  41      33.587   5.293   1.063  1.00 39.20           O  
ATOM    649  CB  LYS A  41      32.632   2.254   0.062  1.00 46.89           C  
ATOM    650  CG  LYS A  41      33.325   2.796  -1.203  1.00 52.34           C  
ATOM    651  CD  LYS A  41      32.943   2.009  -2.465  1.00 55.84           C  
ATOM    652  CE  LYS A  41      33.634   2.549  -3.725  1.00 56.71           C  
ATOM    653  NZ  LYS A  41      33.204   1.817  -4.930  1.00 57.10           N1+
ATOM    654  H   LYS A  41      31.647   1.607   2.229  1.00  0.00           H  
ATOM    655  HA  LYS A  41      34.057   2.894   1.538  1.00  0.00           H  
ATOM    656  HB3 LYS A  41      31.551   2.275  -0.087  1.00  0.00           H  
ATOM    657  HB2 LYS A  41      32.898   1.202   0.176  1.00  0.00           H  
ATOM    658  HG3 LYS A  41      34.407   2.765  -1.063  1.00  0.00           H  
ATOM    659  HG2 LYS A  41      33.066   3.844  -1.356  1.00  0.00           H  
ATOM    660  HD3 LYS A  41      31.861   2.046  -2.596  1.00  0.00           H  
ATOM    661  HD2 LYS A  41      33.200   0.957  -2.328  1.00  0.00           H  
ATOM    662  HE3 LYS A  41      34.717   2.466  -3.629  1.00  0.00           H  
ATOM    663  HE2 LYS A  41      33.402   3.606  -3.861  1.00  0.00           H  
ATOM    664  HZ1 LYS A  41      32.206   1.917  -5.048  1.00  0.00           H  
ATOM    665  HZ2 LYS A  41      33.676   2.193  -5.740  1.00  0.00           H  
ATOM    666  HZ3 LYS A  41      33.434   0.838  -4.832  1.00  0.00           H  
ATOM    667  N   ASN A  42      31.395   4.877   1.522  1.00 41.02           N  
ATOM    668  CA  ASN A  42      30.926   6.267   1.555  1.00 41.03           C  
ATOM    669  C   ASN A  42      31.281   7.015   2.860  1.00 38.38           C  
ATOM    670  O   ASN A  42      31.174   8.240   2.878  1.00 37.71           O  
ATOM    671  CB  ASN A  42      29.409   6.337   1.235  1.00 44.06           C  
ATOM    672  CG  ASN A  42      28.462   5.869   2.353  1.00 48.31           C  
ATOM    673  OD1 ASN A  42      28.714   4.865   3.016  1.00 50.59           O  
ATOM    674  ND2 ASN A  42      27.359   6.593   2.555  1.00 50.71           N  
ATOM    675  H   ASN A  42      30.701   4.172   1.728  1.00  0.00           H  
ATOM    676  HA  ASN A  42      31.438   6.831   0.773  1.00  0.00           H  
ATOM    677  HB3 ASN A  42      29.192   5.761   0.335  1.00  0.00           H  
ATOM    678  HB2 ASN A  42      29.158   7.371   0.991  1.00  0.00           H  
ATOM    679 HD22 ASN A  42      26.699   6.319   3.269  1.00  0.00           H  
ATOM    680 HD21 ASN A  42      27.172   7.413   1.996  1.00  0.00           H  
ATOM    681  N   ARG A  43      31.692   6.279   3.910  1.00 35.59           N  
ATOM    682  CA  ARG A  43      32.154   6.826   5.188  1.00 29.37           C  
ATOM    683  C   ARG A  43      33.673   7.108   5.213  1.00 26.16           C  
ATOM    684  O   ARG A  43      34.172   7.534   6.255  1.00 21.42           O  
ATOM    685  CB  ARG A  43      31.712   5.903   6.350  1.00 23.85           C  
ATOM    686  CG  ARG A  43      30.183   5.756   6.483  1.00 19.64           C  
ATOM    687  CD  ARG A  43      29.748   5.143   7.826  1.00 16.83           C  
ATOM    688  NE  ARG A  43      28.299   4.903   7.878  1.00 14.59           N  
ATOM    689  CZ  ARG A  43      27.571   4.708   8.994  1.00 16.29           C  
ATOM    690  NH1 ARG A  43      28.124   4.728  10.215  1.00 12.94           N  
ATOM    691  NH2 ARG A  43      26.255   4.486   8.884  1.00 19.38           N1+
ATOM    692  H   ARG A  43      31.754   5.276   3.811  1.00  0.00           H  
ATOM    693  HA  ARG A  43      31.669   7.789   5.340  1.00  0.00           H  
ATOM    694  HB3 ARG A  43      32.092   6.311   7.288  1.00  0.00           H  
ATOM    695  HB2 ARG A  43      32.168   4.918   6.242  1.00  0.00           H  
ATOM    696  HG3 ARG A  43      29.727   5.246   5.634  1.00  0.00           H  
ATOM    697  HG2 ARG A  43      29.787   6.772   6.469  1.00  0.00           H  
ATOM    698  HD3 ARG A  43      29.917   5.909   8.584  1.00  0.00           H  
ATOM    699  HD2 ARG A  43      30.332   4.274   8.123  1.00  0.00           H  
ATOM    700  HE  ARG A  43      27.838   4.822   6.983  1.00  0.00           H  
ATOM    701 HH12 ARG A  43      27.569   4.535  11.038  1.00  0.00           H  
ATOM    702 HH11 ARG A  43      29.118   4.889  10.327  1.00  0.00           H  
ATOM    703 HH22 ARG A  43      25.698   4.325   9.711  1.00  0.00           H  
ATOM    704 HH21 ARG A  43      25.811   4.467   7.978  1.00  0.00           H  
ATOM    705  N   ASN A  44      34.373   6.900   4.083  1.00 26.96           N  
ATOM    706  CA  ASN A  44      35.797   7.196   3.896  1.00 29.45           C  
ATOM    707  C   ASN A  44      35.956   8.260   2.806  1.00 32.19           C  
ATOM    708  O   ASN A  44      35.367   8.126   1.732  1.00 33.89           O  
ATOM    709  CB  ASN A  44      36.552   5.917   3.467  1.00 30.17           C  
ATOM    710  CG  ASN A  44      36.563   4.819   4.530  1.00 31.12           C  
ATOM    711  OD1 ASN A  44      36.685   5.100   5.719  1.00 31.96           O  
ATOM    712  ND2 ASN A  44      36.456   3.563   4.098  1.00 29.91           N  
ATOM    713  H   ASN A  44      33.890   6.560   3.262  1.00  0.00           H  
ATOM    714  HA  ASN A  44      36.233   7.575   4.823  1.00  0.00           H  
ATOM    715  HB3 ASN A  44      37.595   6.160   3.254  1.00  0.00           H  
ATOM    716  HB2 ASN A  44      36.132   5.524   2.539  1.00  0.00           H  
ATOM    717 HD22 ASN A  44      36.449   2.788   4.750  1.00  0.00           H  
ATOM    718 HD21 ASN A  44      36.352   3.371   3.113  1.00  0.00           H  
ATOM    719  N   ARG A  45      36.781   9.278   3.097  1.00 34.65           N  
ATOM    720  CA  ARG A  45      37.161  10.336   2.161  1.00 35.83           C  
ATOM    721  C   ARG A  45      38.299   9.890   1.228  1.00 41.32           C  
ATOM    722  O   ARG A  45      38.250  10.197   0.038  1.00 42.63           O  
ATOM    723  CB  ARG A  45      37.549  11.595   2.966  1.00 34.00           C  
ATOM    724  CG  ARG A  45      37.965  12.807   2.108  1.00 34.42           C  
ATOM    725  CD  ARG A  45      38.220  14.072   2.939  1.00 35.06           C  
ATOM    726  NE  ARG A  45      36.975  14.619   3.485  1.00 34.28           N  
ATOM    727  CZ  ARG A  45      36.081  15.354   2.806  1.00 35.76           C  
ATOM    728  NH1 ARG A  45      36.315  15.763   1.550  1.00 36.96           N  
ATOM    729  NH2 ARG A  45      34.928  15.674   3.398  1.00 38.47           N1+
ATOM    730  H   ARG A  45      37.201   9.330   4.017  1.00  0.00           H  
ATOM    731  HA  ARG A  45      36.294  10.586   1.546  1.00  0.00           H  
ATOM    732  HB3 ARG A  45      38.370  11.351   3.643  1.00  0.00           H  
ATOM    733  HB2 ARG A  45      36.707  11.874   3.602  1.00  0.00           H  
ATOM    734  HG3 ARG A  45      37.121  13.004   1.446  1.00  0.00           H  
ATOM    735  HG2 ARG A  45      38.814  12.610   1.454  1.00  0.00           H  
ATOM    736  HD3 ARG A  45      38.860  14.803   2.446  1.00  0.00           H  
ATOM    737  HD2 ARG A  45      38.757  13.753   3.831  1.00  0.00           H  
ATOM    738  HE  ARG A  45      36.747  14.350   4.435  1.00  0.00           H  
ATOM    739 HH12 ARG A  45      35.634  16.316   1.050  1.00  0.00           H  
ATOM    740 HH11 ARG A  45      37.187  15.528   1.100  1.00  0.00           H  
ATOM    741 HH22 ARG A  45      34.231  16.218   2.910  1.00  0.00           H  
ATOM    742 HH21 ARG A  45      34.748  15.378   4.349  1.00  0.00           H  
ATOM    743  N   TYR A  46      39.295   9.190   1.795  1.00 47.35           N  
ATOM    744  CA  TYR A  46      40.488   8.712   1.099  1.00 52.72           C  
ATOM    745  C   TYR A  46      40.613   7.198   1.292  1.00 55.64           C  
ATOM    746  O   TYR A  46      40.380   6.697   2.394  1.00 56.76           O  
ATOM    747  CB  TYR A  46      41.731   9.439   1.651  1.00 52.36           C  
ATOM    748  CG  TYR A  46      41.743  10.939   1.417  1.00 51.61           C  
ATOM    749  CD1 TYR A  46      41.932  11.448   0.116  1.00 50.04           C  
ATOM    750  CD2 TYR A  46      41.559  11.831   2.495  1.00 51.54           C  
ATOM    751  CE1 TYR A  46      41.929  12.838  -0.110  1.00 50.54           C  
ATOM    752  CE2 TYR A  46      41.561  13.221   2.268  1.00 50.56           C  
ATOM    753  CZ  TYR A  46      41.742  13.726   0.967  1.00 50.78           C  
ATOM    754  OH  TYR A  46      41.733  15.072   0.744  1.00 51.30           O  
ATOM    755  H   TYR A  46      39.243   8.960   2.777  1.00  0.00           H  
ATOM    756  HA  TYR A  46      40.412   8.913   0.029  1.00  0.00           H  
ATOM    757  HB3 TYR A  46      42.627   9.034   1.183  1.00  0.00           H  
ATOM    758  HB2 TYR A  46      41.835   9.242   2.717  1.00  0.00           H  
ATOM    759  HD1 TYR A  46      42.074  10.772  -0.714  1.00  0.00           H  
ATOM    760  HD2 TYR A  46      41.408  11.450   3.494  1.00  0.00           H  
ATOM    761  HE1 TYR A  46      42.068  13.220  -1.110  1.00  0.00           H  
ATOM    762  HE2 TYR A  46      41.411  13.898   3.094  1.00  0.00           H  
ATOM    763  HH  TYR A  46      41.566  15.591   1.539  1.00  0.00           H  
ATOM    764  N   ARG A  47      40.992   6.504   0.207  1.00 57.75           N  
ATOM    765  CA  ARG A  47      41.152   5.051   0.159  1.00 60.08           C  
ATOM    766  C   ARG A  47      42.389   4.555   0.934  1.00 57.91           C  
ATOM    767  O   ARG A  47      42.331   3.474   1.518  1.00 57.20           O  
ATOM    768  CB  ARG A  47      41.168   4.617  -1.326  1.00 64.17           C  
ATOM    769  CG  ARG A  47      41.209   3.096  -1.571  1.00 70.89           C  
ATOM    770  CD  ARG A  47      41.258   2.746  -3.066  1.00 76.58           C  
ATOM    771  NE  ARG A  47      41.087   1.304  -3.296  1.00 80.44           N  
ATOM    772  CZ  ARG A  47      41.405   0.642  -4.423  1.00 82.36           C  
ATOM    773  NH1 ARG A  47      41.937   1.273  -5.480  1.00 83.17           N  
ATOM    774  NH2 ARG A  47      41.183  -0.676  -4.494  1.00 83.08           N1+
ATOM    775  H   ARG A  47      41.178   6.999  -0.654  1.00  0.00           H  
ATOM    776  HA  ARG A  47      40.272   4.606   0.628  1.00  0.00           H  
ATOM    777  HB3 ARG A  47      42.016   5.082  -1.832  1.00  0.00           H  
ATOM    778  HB2 ARG A  47      40.274   5.014  -1.810  1.00  0.00           H  
ATOM    779  HG3 ARG A  47      40.397   2.571  -1.067  1.00  0.00           H  
ATOM    780  HG2 ARG A  47      42.134   2.726  -1.129  1.00  0.00           H  
ATOM    781  HD3 ARG A  47      42.279   2.947  -3.393  1.00  0.00           H  
ATOM    782  HD2 ARG A  47      40.608   3.367  -3.681  1.00  0.00           H  
ATOM    783  HE  ARG A  47      40.634   0.790  -2.554  1.00  0.00           H  
ATOM    784 HH12 ARG A  47      42.172   0.766  -6.321  1.00  0.00           H  
ATOM    785 HH11 ARG A  47      42.108   2.268  -5.441  1.00  0.00           H  
ATOM    786 HH22 ARG A  47      41.417  -1.189  -5.333  1.00  0.00           H  
ATOM    787 HH21 ARG A  47      40.784  -1.174  -3.712  1.00  0.00           H  
ATOM    788  N   ASP A  48      43.472   5.350   0.931  1.00 54.42           N  
ATOM    789  CA  ASP A  48      44.752   5.040   1.575  1.00 50.70           C  
ATOM    790  C   ASP A  48      44.774   5.340   3.087  1.00 46.54           C  
ATOM    791  O   ASP A  48      45.657   4.815   3.761  1.00 45.56           O  
ATOM    792  CB  ASP A  48      45.976   5.706   0.882  1.00 53.43           C  
ATOM    793  CG  ASP A  48      45.893   7.210   0.570  1.00 54.53           C  
ATOM    794  OD1 ASP A  48      44.786   7.789   0.638  1.00 55.21           O  
ATOM    795  OD2 ASP A  48      46.961   7.755   0.220  1.00 54.20           O1-
ATOM    796  H   ASP A  48      43.443   6.244   0.458  1.00  0.00           H  
ATOM    797  HA  ASP A  48      44.905   3.963   1.485  1.00  0.00           H  
ATOM    798  HB3 ASP A  48      46.145   5.193  -0.065  1.00  0.00           H  
ATOM    799  HB2 ASP A  48      46.867   5.542   1.490  1.00  0.00           H  
ATOM    800  N   VAL A  49      43.840   6.168   3.591  1.00 40.21           N  
ATOM    801  CA  VAL A  49      43.809   6.612   4.987  1.00 32.45           C  
ATOM    802  C   VAL A  49      42.582   5.998   5.682  1.00 28.70           C  
ATOM    803  O   VAL A  49      41.449   6.381   5.384  1.00 27.89           O  
ATOM    804  CB  VAL A  49      43.748   8.162   5.093  1.00 31.35           C  
ATOM    805  CG1 VAL A  49      43.732   8.668   6.549  1.00 30.76           C  
ATOM    806  CG2 VAL A  49      44.912   8.818   4.326  1.00 31.26           C  
ATOM    807  H   VAL A  49      43.138   6.559   2.980  1.00  0.00           H  
ATOM    808  HA  VAL A  49      44.706   6.284   5.517  1.00  0.00           H  
ATOM    809  HB  VAL A  49      42.829   8.515   4.627  1.00  0.00           H  
ATOM    810 HG11 VAL A  49      43.828   9.752   6.587  1.00  0.00           H  
ATOM    811 HG12 VAL A  49      42.805   8.410   7.062  1.00  0.00           H  
ATOM    812 HG13 VAL A  49      44.560   8.247   7.121  1.00  0.00           H  
ATOM    813 HG21 VAL A  49      44.919   9.898   4.456  1.00  0.00           H  
ATOM    814 HG22 VAL A  49      45.874   8.434   4.665  1.00  0.00           H  
ATOM    815 HG23 VAL A  49      44.841   8.632   3.255  1.00  0.00           H  
ATOM    816  N   SER A  50      42.844   5.033   6.577  1.00 26.76           N  
ATOM    817  CA  SER A  50      41.834   4.236   7.274  1.00 24.36           C  
ATOM    818  C   SER A  50      42.283   3.982   8.730  1.00 19.36           C  
ATOM    819  O   SER A  50      43.476   3.767   8.951  1.00 21.24           O  
ATOM    820  CB  SER A  50      41.678   2.895   6.527  1.00 27.38           C  
ATOM    821  OG  SER A  50      40.908   3.052   5.352  1.00 32.32           O  
ATOM    822  H   SER A  50      43.804   4.781   6.771  1.00  0.00           H  
ATOM    823  HA  SER A  50      40.887   4.776   7.265  1.00  0.00           H  
ATOM    824  HB3 SER A  50      41.153   2.176   7.155  1.00  0.00           H  
ATOM    825  HB2 SER A  50      42.646   2.455   6.281  1.00  0.00           H  
ATOM    826  HG  SER A  50      41.366   3.663   4.768  1.00  0.00           H  
ATOM    827  N   PRO A  51      41.339   3.986   9.701  1.00 16.43           N  
ATOM    828  CA  PRO A  51      41.641   3.645  11.102  1.00 19.19           C  
ATOM    829  C   PRO A  51      41.884   2.136  11.287  1.00 19.86           C  
ATOM    830  O   PRO A  51      41.198   1.327  10.657  1.00 21.20           O  
ATOM    831  CB  PRO A  51      40.372   4.094  11.843  1.00 17.78           C  
ATOM    832  CG  PRO A  51      39.256   3.847  10.850  1.00 14.72           C  
ATOM    833  CD  PRO A  51      39.906   4.225   9.522  1.00 16.64           C  
ATOM    834  HA  PRO A  51      42.506   4.206  11.462  1.00  0.00           H  
ATOM    835  HB3 PRO A  51      40.433   5.161  12.061  1.00  0.00           H  
ATOM    836  HB2 PRO A  51      40.210   3.579  12.791  1.00  0.00           H  
ATOM    837  HG3 PRO A  51      38.345   4.396  11.079  1.00  0.00           H  
ATOM    838  HG2 PRO A  51      39.004   2.786  10.846  1.00  0.00           H  
ATOM    839  HD2 PRO A  51      39.493   3.646   8.698  1.00  0.00           H  
ATOM    840  HD3 PRO A  51      39.756   5.283   9.319  1.00  0.00           H  
ATOM    841  N   PHE A  52      42.838   1.785  12.162  1.00 19.26           N  
ATOM    842  CA  PHE A  52      43.078   0.400  12.576  1.00 17.70           C  
ATOM    843  C   PHE A  52      41.918  -0.103  13.455  1.00 19.81           C  
ATOM    844  O   PHE A  52      41.402   0.666  14.266  1.00 25.28           O  
ATOM    845  CB  PHE A  52      44.399   0.318  13.365  1.00 15.36           C  
ATOM    846  CG  PHE A  52      45.642   0.863  12.682  1.00 14.02           C  
ATOM    847  CD1 PHE A  52      45.964   0.509  11.354  1.00 14.17           C  
ATOM    848  CD2 PHE A  52      46.579   1.596  13.435  1.00 13.85           C  
ATOM    849  CE1 PHE A  52      47.173   0.909  10.800  1.00 13.21           C  
ATOM    850  CE2 PHE A  52      47.774   2.001  12.858  1.00 11.44           C  
ATOM    851  CZ  PHE A  52      48.073   1.657  11.548  1.00 11.44           C  
ATOM    852  H   PHE A  52      43.371   2.495  12.643  1.00  0.00           H  
ATOM    853  HA  PHE A  52      43.149  -0.225  11.685  1.00  0.00           H  
ATOM    854  HB3 PHE A  52      44.602  -0.723  13.617  1.00  0.00           H  
ATOM    855  HB2 PHE A  52      44.279   0.835  14.316  1.00  0.00           H  
ATOM    856  HD1 PHE A  52      45.293  -0.105  10.776  1.00  0.00           H  
ATOM    857  HD2 PHE A  52      46.375   1.838  14.467  1.00  0.00           H  
ATOM    858  HE1 PHE A  52      47.422   0.621   9.789  1.00  0.00           H  
ATOM    859  HE2 PHE A  52      48.475   2.573  13.442  1.00  0.00           H  
ATOM    860  HZ  PHE A  52      49.015   1.962  11.115  1.00  0.00           H  
ATOM    861  N   ASP A  53      41.544  -1.383  13.293  1.00 20.52           N  
ATOM    862  CA  ASP A  53      40.419  -2.026  13.992  1.00 23.45           C  
ATOM    863  C   ASP A  53      40.520  -2.041  15.529  1.00 23.29           C  
ATOM    864  O   ASP A  53      39.477  -1.999  16.183  1.00 23.61           O  
ATOM    865  CB  ASP A  53      40.118  -3.455  13.484  1.00 25.64           C  
ATOM    866  CG  ASP A  53      39.915  -3.572  11.972  1.00 28.86           C  
ATOM    867  OD1 ASP A  53      39.279  -2.664  11.393  1.00 28.52           O  
ATOM    868  OD2 ASP A  53      40.309  -4.630  11.436  1.00 28.33           O1-
ATOM    869  H   ASP A  53      42.013  -1.952  12.598  1.00  0.00           H  
ATOM    870  HA  ASP A  53      39.547  -1.414  13.763  1.00  0.00           H  
ATOM    871  HB3 ASP A  53      39.233  -3.863  13.974  1.00  0.00           H  
ATOM    872  HB2 ASP A  53      40.956  -4.097  13.758  1.00  0.00           H  
ATOM    873  N   HIS A  54      41.748  -2.091  16.076  1.00 22.13           N  
ATOM    874  CA  HIS A  54      42.001  -2.104  17.520  1.00 19.28           C  
ATOM    875  C   HIS A  54      41.804  -0.732  18.197  1.00 19.27           C  
ATOM    876  O   HIS A  54      41.499  -0.701  19.388  1.00 17.87           O  
ATOM    877  CB  HIS A  54      43.409  -2.681  17.795  1.00 17.68           C  
ATOM    878  CG  HIS A  54      44.584  -1.787  17.467  1.00 17.89           C  
ATOM    879  ND1 HIS A  54      45.126  -0.889  18.394  1.00 16.79           N  
ATOM    880  CD2 HIS A  54      45.299  -1.695  16.290  1.00 17.60           C  
ATOM    881  CE1 HIS A  54      46.122  -0.294  17.752  1.00 16.82           C  
ATOM    882  NE2 HIS A  54      46.267  -0.729  16.501  1.00 17.58           N  
ATOM    883  H   HIS A  54      42.557  -2.126  15.473  1.00  0.00           H  
ATOM    884  HA  HIS A  54      41.282  -2.793  17.968  1.00  0.00           H  
ATOM    885  HB3 HIS A  54      43.534  -3.623  17.258  1.00  0.00           H  
ATOM    886  HB2 HIS A  54      43.485  -2.938  18.852  1.00  0.00           H  
ATOM    887  HD2 HIS A  54      45.201  -2.224  15.355  1.00  0.00           H  
ATOM    888  HE1 HIS A  54      46.749   0.464  18.198  1.00  0.00           H  
ATOM    889  HE2 HIS A  54      46.970  -0.419  15.843  1.00  0.00           H  
ATOM    890  N   SER A  55      42.004   0.360  17.439  1.00 22.24           N  
ATOM    891  CA  SER A  55      42.035   1.735  17.940  1.00 19.78           C  
ATOM    892  C   SER A  55      40.830   2.583  17.501  1.00 20.35           C  
ATOM    893  O   SER A  55      40.693   3.690  18.024  1.00 20.86           O  
ATOM    894  CB  SER A  55      43.355   2.382  17.472  1.00 17.50           C  
ATOM    895  OG  SER A  55      43.366   2.552  16.069  1.00 14.25           O  
ATOM    896  H   SER A  55      42.235   0.251  16.461  1.00  0.00           H  
ATOM    897  HA  SER A  55      42.042   1.732  19.031  1.00  0.00           H  
ATOM    898  HB3 SER A  55      44.213   1.783  17.771  1.00  0.00           H  
ATOM    899  HB2 SER A  55      43.485   3.361  17.935  1.00  0.00           H  
ATOM    900  HG  SER A  55      44.127   3.093  15.830  1.00  0.00           H  
ATOM    901  N   ARG A  56      40.011   2.096  16.548  1.00 17.71           N  
ATOM    902  CA  ARG A  56      38.911   2.860  15.954  1.00 18.54           C  
ATOM    903  C   ARG A  56      37.836   3.255  16.980  1.00 19.99           C  
ATOM    904  O   ARG A  56      37.514   2.461  17.867  1.00 22.81           O  
ATOM    905  CB  ARG A  56      38.299   2.117  14.741  1.00 17.96           C  
ATOM    906  CG  ARG A  56      37.420   0.894  15.066  1.00 20.27           C  
ATOM    907  CD  ARG A  56      36.826   0.239  13.813  1.00 21.47           C  
ATOM    908  NE  ARG A  56      35.832  -0.783  14.165  1.00 22.76           N  
ATOM    909  CZ  ARG A  56      34.514  -0.576  14.335  1.00 23.85           C  
ATOM    910  NH1 ARG A  56      33.964   0.635  14.164  1.00 25.73           N  
ATOM    911  NH2 ARG A  56      33.726  -1.602  14.678  1.00 23.65           N1+
ATOM    912  H   ARG A  56      40.197   1.187  16.149  1.00  0.00           H  
ATOM    913  HA  ARG A  56      39.368   3.770  15.574  1.00  0.00           H  
ATOM    914  HB3 ARG A  56      39.087   1.829  14.046  1.00  0.00           H  
ATOM    915  HB2 ARG A  56      37.683   2.834  14.195  1.00  0.00           H  
ATOM    916  HG3 ARG A  56      36.624   1.103  15.781  1.00  0.00           H  
ATOM    917  HG2 ARG A  56      38.080   0.173  15.548  1.00  0.00           H  
ATOM    918  HD3 ARG A  56      37.621  -0.345  13.353  1.00  0.00           H  
ATOM    919  HD2 ARG A  56      36.503   0.944  13.046  1.00  0.00           H  
ATOM    920  HE  ARG A  56      36.202  -1.706  14.340  1.00  0.00           H  
ATOM    921 HH12 ARG A  56      32.961   0.744  14.259  1.00  0.00           H  
ATOM    922 HH11 ARG A  56      34.538   1.434  13.941  1.00  0.00           H  
ATOM    923 HH22 ARG A  56      32.727  -1.446  14.799  1.00  0.00           H  
ATOM    924 HH21 ARG A  56      34.099  -2.532  14.792  1.00  0.00           H  
ATOM    925  N   ILE A  57      37.277   4.462  16.806  1.00 21.25           N  
ATOM    926  CA  ILE A  57      36.115   4.917  17.564  1.00 22.55           C  
ATOM    927  C   ILE A  57      34.840   4.254  17.017  1.00 23.69           C  
ATOM    928  O   ILE A  57      34.638   4.212  15.801  1.00 24.83           O  
ATOM    929  CB  ILE A  57      35.961   6.466  17.530  1.00 21.69           C  
ATOM    930  CG1 ILE A  57      37.157   7.173  18.212  1.00 22.19           C  
ATOM    931  CG2 ILE A  57      34.625   6.979  18.116  1.00 20.59           C  
ATOM    932  CD1 ILE A  57      37.374   6.786  19.685  1.00 20.56           C  
ATOM    933  H   ILE A  57      37.586   5.057  16.049  1.00  0.00           H  
ATOM    934  HA  ILE A  57      36.237   4.605  18.603  1.00  0.00           H  
ATOM    935  HB  ILE A  57      35.977   6.776  16.485  1.00  0.00           H  
ATOM    936 HG13 ILE A  57      37.036   8.255  18.134  1.00  0.00           H  
ATOM    937 HG12 ILE A  57      38.070   6.950  17.659  1.00  0.00           H  
ATOM    938 HG21 ILE A  57      34.642   8.059  18.233  1.00  0.00           H  
ATOM    939 HG22 ILE A  57      33.777   6.748  17.471  1.00  0.00           H  
ATOM    940 HG23 ILE A  57      34.422   6.551  19.097  1.00  0.00           H  
ATOM    941 HD11 ILE A  57      37.910   7.564  20.226  1.00  0.00           H  
ATOM    942 HD12 ILE A  57      36.436   6.622  20.212  1.00  0.00           H  
ATOM    943 HD13 ILE A  57      37.958   5.869  19.762  1.00  0.00           H  
ATOM    944  N   LYS A  58      34.018   3.752  17.948  1.00 27.25           N  
ATOM    945  CA  LYS A  58      32.741   3.111  17.672  1.00 29.23           C  
ATOM    946  C   LYS A  58      31.618   4.042  18.138  1.00 27.40           C  
ATOM    947  O   LYS A  58      31.589   4.427  19.309  1.00 26.43           O  
ATOM    948  CB  LYS A  58      32.673   1.763  18.419  1.00 33.09           C  
ATOM    949  CG  LYS A  58      33.739   0.750  17.967  1.00 36.88           C  
ATOM    950  CD  LYS A  58      33.603  -0.599  18.686  1.00 41.02           C  
ATOM    951  CE  LYS A  58      34.725  -1.579  18.320  1.00 43.85           C  
ATOM    952  NZ  LYS A  58      34.529  -2.880  18.982  1.00 47.93           N1+
ATOM    953  H   LYS A  58      34.260   3.841  18.925  1.00  0.00           H  
ATOM    954  HA  LYS A  58      32.627   2.915  16.604  1.00  0.00           H  
ATOM    955  HB3 LYS A  58      31.687   1.320  18.264  1.00  0.00           H  
ATOM    956  HB2 LYS A  58      32.764   1.926  19.495  1.00  0.00           H  
ATOM    957  HG3 LYS A  58      34.736   1.155  18.147  1.00  0.00           H  
ATOM    958  HG2 LYS A  58      33.659   0.597  16.892  1.00  0.00           H  
ATOM    959  HD3 LYS A  58      32.637  -1.040  18.437  1.00  0.00           H  
ATOM    960  HD2 LYS A  58      33.596  -0.436  19.764  1.00  0.00           H  
ATOM    961  HE3 LYS A  58      35.694  -1.174  18.613  1.00  0.00           H  
ATOM    962  HE2 LYS A  58      34.756  -1.737  17.243  1.00  0.00           H  
ATOM    963  HZ1 LYS A  58      33.646  -3.275  18.692  1.00  0.00           H  
ATOM    964  HZ2 LYS A  58      35.280  -3.506  18.727  1.00  0.00           H  
ATOM    965  HZ3 LYS A  58      34.525  -2.751  19.984  1.00  0.00           H  
ATOM    966  N   LEU A  59      30.695   4.348  17.214  1.00 25.52           N  
ATOM    967  CA  LEU A  59      29.419   5.007  17.488  1.00 24.96           C  
ATOM    968  C   LEU A  59      28.508   4.016  18.229  1.00 27.38           C  
ATOM    969  O   LEU A  59      28.460   2.843  17.854  1.00 27.61           O  
ATOM    970  CB  LEU A  59      28.761   5.445  16.157  1.00 20.91           C  
ATOM    971  CG  LEU A  59      29.285   6.751  15.514  1.00 18.55           C  
ATOM    972  CD1 LEU A  59      30.810   6.919  15.528  1.00 16.09           C  
ATOM    973  CD2 LEU A  59      28.738   6.904  14.082  1.00 14.92           C  
ATOM    974  H   LEU A  59      30.809   3.999  16.270  1.00  0.00           H  
ATOM    975  HA  LEU A  59      29.596   5.882  18.112  1.00  0.00           H  
ATOM    976  HB3 LEU A  59      27.691   5.587  16.318  1.00  0.00           H  
ATOM    977  HB2 LEU A  59      28.833   4.629  15.440  1.00  0.00           H  
ATOM    978  HG  LEU A  59      28.887   7.576  16.106  1.00  0.00           H  
ATOM    979 HD11 LEU A  59      31.107   7.777  14.924  1.00  0.00           H  
ATOM    980 HD12 LEU A  59      31.185   7.095  16.536  1.00  0.00           H  
ATOM    981 HD13 LEU A  59      31.309   6.039  15.126  1.00  0.00           H  
ATOM    982 HD21 LEU A  59      28.307   7.892  13.940  1.00  0.00           H  
ATOM    983 HD22 LEU A  59      29.518   6.776  13.331  1.00  0.00           H  
ATOM    984 HD23 LEU A  59      27.955   6.178  13.858  1.00  0.00           H  
ATOM    985  N   HIS A  60      27.796   4.499  19.257  1.00 31.42           N  
ATOM    986  CA  HIS A  60      26.947   3.675  20.128  1.00 33.66           C  
ATOM    987  C   HIS A  60      25.566   3.339  19.520  1.00 40.02           C  
ATOM    988  O   HIS A  60      24.685   2.893  20.255  1.00 40.67           O  
ATOM    989  CB  HIS A  60      26.837   4.295  21.544  1.00 30.54           C  
ATOM    990  CG  HIS A  60      28.126   4.636  22.269  1.00 30.06           C  
ATOM    991  ND1 HIS A  60      29.391   4.277  21.826  1.00 31.59           N  
ATOM    992  CD2 HIS A  60      28.341   5.331  23.440  1.00 30.80           C  
ATOM    993  CE1 HIS A  60      30.274   4.752  22.707  1.00 32.37           C  
ATOM    994  NE2 HIS A  60      29.708   5.398  23.719  1.00 31.67           N  
ATOM    995  H   HIS A  60      27.877   5.480  19.507  1.00  0.00           H  
ATOM    996  HA  HIS A  60      27.447   2.713  20.257  1.00  0.00           H  
ATOM    997  HB3 HIS A  60      26.296   3.609  22.196  1.00  0.00           H  
ATOM    998  HB2 HIS A  60      26.226   5.196  21.506  1.00  0.00           H  
ATOM    999  HD1 HIS A  60      29.609   3.781  20.973  1.00  0.00           H  
ATOM   1000  HD2 HIS A  60      27.618   5.788  24.099  1.00  0.00           H  
ATOM   1001  HE1 HIS A  60      31.342   4.627  22.604  1.00  0.00           H  
ATOM   1002  N   GLN A  61      25.405   3.513  18.196  1.00 47.42           N  
ATOM   1003  CA  GLN A  61      24.259   3.034  17.425  1.00 54.39           C  
ATOM   1004  C   GLN A  61      24.432   1.544  17.077  1.00 58.38           C  
ATOM   1005  O   GLN A  61      25.543   1.107  16.769  1.00 57.07           O  
ATOM   1006  CB  GLN A  61      24.082   3.909  16.161  1.00 57.44           C  
ATOM   1007  CG  GLN A  61      25.166   3.770  15.067  1.00 61.66           C  
ATOM   1008  CD  GLN A  61      24.900   4.715  13.894  1.00 64.20           C  
ATOM   1009  OE1 GLN A  61      25.053   5.928  14.017  1.00 64.88           O  
ATOM   1010  NE2 GLN A  61      24.500   4.160  12.748  1.00 64.39           N  
ATOM   1011  H   GLN A  61      26.174   3.885  17.658  1.00  0.00           H  
ATOM   1012  HA  GLN A  61      23.360   3.148  18.034  1.00  0.00           H  
ATOM   1013  HB3 GLN A  61      24.001   4.953  16.468  1.00  0.00           H  
ATOM   1014  HB2 GLN A  61      23.116   3.666  15.716  1.00  0.00           H  
ATOM   1015  HG3 GLN A  61      25.214   2.748  14.690  1.00  0.00           H  
ATOM   1016  HG2 GLN A  61      26.150   3.993  15.477  1.00  0.00           H  
ATOM   1017 HE22 GLN A  61      24.277   4.743  11.955  1.00  0.00           H  
ATOM   1018 HE21 GLN A  61      24.393   3.157  12.678  1.00  0.00           H  
ATOM   1019  N   GLU A  62      23.308   0.810  17.085  1.00 64.53           N  
ATOM   1020  CA  GLU A  62      23.224  -0.570  16.607  1.00 68.73           C  
ATOM   1021  C   GLU A  62      23.186  -0.592  15.071  1.00 68.01           C  
ATOM   1022  O   GLU A  62      22.449   0.195  14.475  1.00 68.03           O  
ATOM   1023  CB  GLU A  62      21.977  -1.252  17.202  1.00 73.09           C  
ATOM   1024  CG  GLU A  62      22.031  -1.382  18.739  1.00 77.18           C  
ATOM   1025  CD  GLU A  62      20.815  -2.082  19.355  1.00 79.45           C  
ATOM   1026  OE1 GLU A  62      19.835  -2.334  18.619  1.00 80.35           O  
ATOM   1027  OE2 GLU A  62      20.888  -2.351  20.574  1.00 80.01           O1-
ATOM   1028  H   GLU A  62      22.433   1.238  17.347  1.00  0.00           H  
ATOM   1029  HA  GLU A  62      24.106  -1.116  16.947  1.00  0.00           H  
ATOM   1030  HB3 GLU A  62      21.866  -2.245  16.762  1.00  0.00           H  
ATOM   1031  HB2 GLU A  62      21.085  -0.693  16.913  1.00  0.00           H  
ATOM   1032  HG3 GLU A  62      22.115  -0.398  19.201  1.00  0.00           H  
ATOM   1033  HG2 GLU A  62      22.925  -1.937  19.027  1.00  0.00           H  
ATOM   1034  N   ASP A  63      23.989  -1.492  14.481  1.00 67.27           N  
ATOM   1035  CA  ASP A  63      24.235  -1.650  13.042  1.00 68.25           C  
ATOM   1036  C   ASP A  63      24.984  -0.449  12.441  1.00 62.12           C  
ATOM   1037  O   ASP A  63      24.429   0.645  12.324  1.00 62.18           O  
ATOM   1038  CB  ASP A  63      23.000  -2.033  12.182  1.00 74.96           C  
ATOM   1039  CG  ASP A  63      22.247  -3.288  12.642  1.00 80.01           C  
ATOM   1040  OD1 ASP A  63      22.829  -4.080  13.416  1.00 83.06           O  
ATOM   1041  OD2 ASP A  63      21.119  -3.475  12.137  1.00 80.61           O1-
ATOM   1042  H   ASP A  63      24.519  -2.116  15.072  1.00  0.00           H  
ATOM   1043  HA  ASP A  63      24.916  -2.502  12.990  1.00  0.00           H  
ATOM   1044  HB3 ASP A  63      23.315  -2.194  11.150  1.00  0.00           H  
ATOM   1045  HB2 ASP A  63      22.295  -1.200  12.183  1.00  0.00           H  
ATOM   1046  N   ASN A  64      26.244  -0.707  12.053  1.00 54.21           N  
ATOM   1047  CA  ASN A  64      27.192   0.240  11.466  1.00 44.19           C  
ATOM   1048  C   ASN A  64      27.627   1.311  12.487  1.00 40.03           C  
ATOM   1049  O   ASN A  64      27.201   2.464  12.410  1.00 36.98           O  
ATOM   1050  CB  ASN A  64      26.651   0.827  10.132  1.00 38.82           C  
ATOM   1051  CG  ASN A  64      27.757   1.317   9.193  1.00 36.62           C  
ATOM   1052  OD1 ASN A  64      28.843   1.680   9.637  1.00 37.65           O  
ATOM   1053  ND2 ASN A  64      27.486   1.340   7.887  1.00 32.95           N  
ATOM   1054  H   ASN A  64      26.605  -1.637  12.208  1.00  0.00           H  
ATOM   1055  HA  ASN A  64      28.108  -0.312  11.244  1.00  0.00           H  
ATOM   1056  HB3 ASN A  64      25.921   1.621  10.296  1.00  0.00           H  
ATOM   1057  HB2 ASN A  64      26.121   0.039   9.595  1.00  0.00           H  
ATOM   1058 HD22 ASN A  64      28.201   1.640   7.237  1.00  0.00           H  
ATOM   1059 HD21 ASN A  64      26.584   1.052   7.536  1.00  0.00           H  
ATOM   1060  N   ASP A  65      28.513   0.889  13.404  1.00 36.59           N  
ATOM   1061  CA  ASP A  65      29.193   1.732  14.394  1.00 31.76           C  
ATOM   1062  C   ASP A  65      30.330   2.590  13.785  1.00 29.19           C  
ATOM   1063  O   ASP A  65      30.953   3.355  14.520  1.00 31.01           O  
ATOM   1064  CB  ASP A  65      29.742   0.899  15.589  1.00 32.08           C  
ATOM   1065  CG  ASP A  65      30.651  -0.296  15.251  1.00 32.15           C  
ATOM   1066  OD1 ASP A  65      31.030  -0.459  14.070  1.00 28.40           O  
ATOM   1067  OD2 ASP A  65      31.019  -1.012  16.206  1.00 33.74           O1-
ATOM   1068  H   ASP A  65      28.818  -0.074  13.390  1.00  0.00           H  
ATOM   1069  HA  ASP A  65      28.452   2.425  14.796  1.00  0.00           H  
ATOM   1070  HB3 ASP A  65      28.884   0.511  16.140  1.00  0.00           H  
ATOM   1071  HB2 ASP A  65      30.287   1.551  16.271  1.00  0.00           H  
ATOM   1072  N   TYR A  66      30.642   2.407  12.490  1.00 25.20           N  
ATOM   1073  CA  TYR A  66      31.857   2.927  11.877  1.00 24.25           C  
ATOM   1074  C   TYR A  66      31.863   4.453  11.670  1.00 22.32           C  
ATOM   1075  O   TYR A  66      30.902   5.022  11.152  1.00 22.81           O  
ATOM   1076  CB  TYR A  66      32.144   2.177  10.561  1.00 21.89           C  
ATOM   1077  CG  TYR A  66      33.435   2.611   9.889  1.00 20.47           C  
ATOM   1078  CD1 TYR A  66      34.673   2.234  10.446  1.00 19.46           C  
ATOM   1079  CD2 TYR A  66      33.403   3.461   8.764  1.00 23.99           C  
ATOM   1080  CE1 TYR A  66      35.869   2.723   9.894  1.00 19.32           C  
ATOM   1081  CE2 TYR A  66      34.599   3.949   8.209  1.00 23.63           C  
ATOM   1082  CZ  TYR A  66      35.831   3.588   8.784  1.00 21.03           C  
ATOM   1083  OH  TYR A  66      36.990   4.076   8.266  1.00 21.96           O  
ATOM   1084  H   TYR A  66      30.084   1.782  11.927  1.00  0.00           H  
ATOM   1085  HA  TYR A  66      32.673   2.682  12.561  1.00  0.00           H  
ATOM   1086  HB3 TYR A  66      31.320   2.321   9.863  1.00  0.00           H  
ATOM   1087  HB2 TYR A  66      32.202   1.104  10.750  1.00  0.00           H  
ATOM   1088  HD1 TYR A  66      34.706   1.594  11.315  1.00  0.00           H  
ATOM   1089  HD2 TYR A  66      32.460   3.760   8.336  1.00  0.00           H  
ATOM   1090  HE1 TYR A  66      36.812   2.437  10.332  1.00  0.00           H  
ATOM   1091  HE2 TYR A  66      34.564   4.610   7.356  1.00  0.00           H  
ATOM   1092  HH  TYR A  66      36.858   4.552   7.437  1.00  0.00           H  
ATOM   1093  N   ILE A  67      33.028   5.029  11.986  1.00 19.38           N  
ATOM   1094  CA  ILE A  67      33.499   6.336  11.555  1.00 15.87           C  
ATOM   1095  C   ILE A  67      35.014   6.211  11.301  1.00 13.49           C  
ATOM   1096  O   ILE A  67      35.684   5.427  11.979  1.00 14.32           O  
ATOM   1097  CB  ILE A  67      33.218   7.438  12.623  1.00 13.74           C  
ATOM   1098  CG1 ILE A  67      33.618   8.851  12.134  1.00 14.32           C  
ATOM   1099  CG2 ILE A  67      33.848   7.143  14.003  1.00  9.71           C  
ATOM   1100  CD1 ILE A  67      32.838   9.989  12.804  1.00 12.11           C  
ATOM   1101  H   ILE A  67      33.745   4.463  12.419  1.00  0.00           H  
ATOM   1102  HA  ILE A  67      33.011   6.599  10.614  1.00  0.00           H  
ATOM   1103  HB  ILE A  67      32.137   7.447  12.763  1.00  0.00           H  
ATOM   1104 HG13 ILE A  67      33.436   8.925  11.061  1.00  0.00           H  
ATOM   1105 HG12 ILE A  67      34.688   9.014  12.266  1.00  0.00           H  
ATOM   1106 HG21 ILE A  67      33.566   7.888  14.747  1.00  0.00           H  
ATOM   1107 HG22 ILE A  67      33.529   6.175  14.386  1.00  0.00           H  
ATOM   1108 HG23 ILE A  67      34.935   7.130  13.959  1.00  0.00           H  
ATOM   1109 HD11 ILE A  67      33.371  10.934  12.697  1.00  0.00           H  
ATOM   1110 HD12 ILE A  67      31.863  10.109  12.335  1.00  0.00           H  
ATOM   1111 HD13 ILE A  67      32.679   9.816  13.868  1.00  0.00           H  
ATOM   1112  N   ASN A  68      35.532   6.989  10.335  1.00 14.49           N  
ATOM   1113  CA  ASN A  68      36.963   7.103  10.049  1.00 15.29           C  
ATOM   1114  C   ASN A  68      37.627   7.989  11.123  1.00 16.07           C  
ATOM   1115  O   ASN A  68      37.803   9.189  10.910  1.00 17.01           O  
ATOM   1116  CB  ASN A  68      37.150   7.619   8.601  1.00 15.49           C  
ATOM   1117  CG  ASN A  68      38.585   7.514   8.055  1.00 19.55           C  
ATOM   1118  OD1 ASN A  68      39.544   7.944   8.694  1.00 19.78           O  
ATOM   1119  ND2 ASN A  68      38.744   6.958   6.853  1.00 19.66           N  
ATOM   1120  H   ASN A  68      34.924   7.598   9.806  1.00  0.00           H  
ATOM   1121  HA  ASN A  68      37.435   6.125  10.107  1.00  0.00           H  
ATOM   1122  HB3 ASN A  68      36.806   8.646   8.529  1.00  0.00           H  
ATOM   1123  HB2 ASN A  68      36.502   7.041   7.939  1.00  0.00           H  
ATOM   1124 HD22 ASN A  68      39.666   6.883   6.441  1.00  0.00           H  
ATOM   1125 HD21 ASN A  68      37.950   6.592   6.346  1.00  0.00           H  
ATOM   1126  N   ALA A  69      37.951   7.370  12.268  1.00 13.86           N  
ATOM   1127  CA  ALA A  69      38.545   8.011  13.435  1.00 14.20           C  
ATOM   1128  C   ALA A  69      39.236   6.961  14.307  1.00 15.23           C  
ATOM   1129  O   ALA A  69      38.740   5.839  14.401  1.00 16.71           O  
ATOM   1130  CB  ALA A  69      37.464   8.746  14.242  1.00 16.94           C  
ATOM   1131  H   ALA A  69      37.739   6.387  12.376  1.00  0.00           H  
ATOM   1132  HA  ALA A  69      39.289   8.721  13.083  1.00  0.00           H  
ATOM   1133  HB1 ALA A  69      37.916   9.378  15.005  1.00  0.00           H  
ATOM   1134  HB2 ALA A  69      36.843   9.381  13.612  1.00  0.00           H  
ATOM   1135  HB3 ALA A  69      36.804   8.049  14.752  1.00  0.00           H  
ATOM   1136  N   SER A  70      40.349   7.362  14.939  1.00 15.25           N  
ATOM   1137  CA  SER A  70      41.173   6.515  15.799  1.00 16.30           C  
ATOM   1138  C   SER A  70      41.529   7.254  17.091  1.00 13.63           C  
ATOM   1139  O   SER A  70      41.966   8.403  17.026  1.00 16.73           O  
ATOM   1140  CB  SER A  70      42.478   6.157  15.065  1.00 19.08           C  
ATOM   1141  OG  SER A  70      42.287   5.114  14.137  1.00 22.05           O  
ATOM   1142  H   SER A  70      40.680   8.310  14.809  1.00  0.00           H  
ATOM   1143  HA  SER A  70      40.644   5.601  16.072  1.00  0.00           H  
ATOM   1144  HB3 SER A  70      43.229   5.819  15.778  1.00  0.00           H  
ATOM   1145  HB2 SER A  70      42.892   7.028  14.561  1.00  0.00           H  
ATOM   1146  HG  SER A  70      42.205   4.287  14.622  1.00  0.00           H  
ATOM   1147  N   LEU A  71      41.414   6.546  18.226  1.00 10.86           N  
ATOM   1148  CA  LEU A  71      41.918   6.985  19.524  1.00 11.44           C  
ATOM   1149  C   LEU A  71      43.430   6.721  19.612  1.00 13.99           C  
ATOM   1150  O   LEU A  71      43.848   5.564  19.561  1.00 16.01           O  
ATOM   1151  CB  LEU A  71      41.139   6.261  20.648  1.00  9.50           C  
ATOM   1152  CG  LEU A  71      41.589   6.586  22.094  1.00 12.02           C  
ATOM   1153  CD1 LEU A  71      41.507   8.093  22.416  1.00 13.48           C  
ATOM   1154  CD2 LEU A  71      40.818   5.726  23.117  1.00  7.93           C  
ATOM   1155  H   LEU A  71      41.067   5.596  18.189  1.00  0.00           H  
ATOM   1156  HA  LEU A  71      41.732   8.055  19.617  1.00  0.00           H  
ATOM   1157  HB3 LEU A  71      41.213   5.184  20.489  1.00  0.00           H  
ATOM   1158  HB2 LEU A  71      40.082   6.503  20.550  1.00  0.00           H  
ATOM   1159  HG  LEU A  71      42.635   6.294  22.193  1.00  0.00           H  
ATOM   1160 HD11 LEU A  71      41.101   8.285  23.409  1.00  0.00           H  
ATOM   1161 HD12 LEU A  71      42.498   8.547  22.383  1.00  0.00           H  
ATOM   1162 HD13 LEU A  71      40.878   8.632  21.707  1.00  0.00           H  
ATOM   1163 HD21 LEU A  71      41.508   5.203  23.779  1.00  0.00           H  
ATOM   1164 HD22 LEU A  71      40.150   6.316  23.744  1.00  0.00           H  
ATOM   1165 HD23 LEU A  71      40.203   4.967  22.632  1.00  0.00           H  
ATOM   1166  N   ILE A  72      44.200   7.805  19.775  1.00 15.40           N  
ATOM   1167  CA  ILE A  72      45.634   7.794  20.035  1.00 17.94           C  
ATOM   1168  C   ILE A  72      45.825   8.116  21.524  1.00 23.11           C  
ATOM   1169  O   ILE A  72      45.649   9.266  21.928  1.00 25.13           O  
ATOM   1170  CB  ILE A  72      46.393   8.840  19.165  1.00 16.05           C  
ATOM   1171  CG1 ILE A  72      46.056   8.627  17.666  1.00 15.57           C  
ATOM   1172  CG2 ILE A  72      47.916   8.809  19.439  1.00 15.72           C  
ATOM   1173  CD1 ILE A  72      47.052   9.230  16.670  1.00 19.89           C  
ATOM   1174  H   ILE A  72      43.761   8.719  19.809  1.00  0.00           H  
ATOM   1175  HA  ILE A  72      46.051   6.809  19.836  1.00  0.00           H  
ATOM   1176  HB  ILE A  72      46.043   9.840  19.425  1.00  0.00           H  
ATOM   1177 HG13 ILE A  72      45.062   9.026  17.459  1.00  0.00           H  
ATOM   1178 HG12 ILE A  72      45.980   7.565  17.449  1.00  0.00           H  
ATOM   1179 HG21 ILE A  72      48.435   9.596  18.894  1.00  0.00           H  
ATOM   1180 HG22 ILE A  72      48.155   8.972  20.489  1.00  0.00           H  
ATOM   1181 HG23 ILE A  72      48.352   7.854  19.146  1.00  0.00           H  
ATOM   1182 HD11 ILE A  72      46.631   9.246  15.666  1.00  0.00           H  
ATOM   1183 HD12 ILE A  72      47.319  10.251  16.942  1.00  0.00           H  
ATOM   1184 HD13 ILE A  72      47.966   8.638  16.632  1.00  0.00           H  
ATOM   1185  N   LYS A  73      46.142   7.075  22.306  1.00 27.83           N  
ATOM   1186  CA  LYS A  73      46.237   7.129  23.761  1.00 30.05           C  
ATOM   1187  C   LYS A  73      47.712   7.049  24.177  1.00 29.61           C  
ATOM   1188  O   LYS A  73      48.294   5.964  24.151  1.00 33.88           O  
ATOM   1189  CB  LYS A  73      45.374   5.984  24.331  1.00 34.27           C  
ATOM   1190  CG  LYS A  73      45.289   5.950  25.866  1.00 42.39           C  
ATOM   1191  CD  LYS A  73      44.250   4.933  26.361  1.00 49.30           C  
ATOM   1192  CE  LYS A  73      44.077   4.957  27.884  1.00 52.72           C  
ATOM   1193  NZ  LYS A  73      43.074   3.971  28.322  1.00 54.88           N1+
ATOM   1194  H   LYS A  73      46.285   6.165  21.890  1.00  0.00           H  
ATOM   1195  HA  LYS A  73      45.823   8.067  24.137  1.00  0.00           H  
ATOM   1196  HB3 LYS A  73      45.729   5.020  23.962  1.00  0.00           H  
ATOM   1197  HB2 LYS A  73      44.362   6.100  23.939  1.00  0.00           H  
ATOM   1198  HG3 LYS A  73      45.034   6.942  26.238  1.00  0.00           H  
ATOM   1199  HG2 LYS A  73      46.265   5.707  26.289  1.00  0.00           H  
ATOM   1200  HD3 LYS A  73      44.547   3.933  26.041  1.00  0.00           H  
ATOM   1201  HD2 LYS A  73      43.290   5.135  25.883  1.00  0.00           H  
ATOM   1202  HE3 LYS A  73      43.761   5.947  28.214  1.00  0.00           H  
ATOM   1203  HE2 LYS A  73      45.025   4.739  28.378  1.00  0.00           H  
ATOM   1204  HZ1 LYS A  73      42.185   4.177  27.888  1.00  0.00           H  
ATOM   1205  HZ2 LYS A  73      43.373   3.044  28.054  1.00  0.00           H  
ATOM   1206  HZ3 LYS A  73      42.975   4.013  29.327  1.00  0.00           H  
ATOM   1207  N   MET A  74      48.283   8.209  24.542  1.00 25.77           N  
ATOM   1208  CA  MET A  74      49.670   8.345  24.988  1.00 24.71           C  
ATOM   1209  C   MET A  74      49.736   8.162  26.508  1.00 31.41           C  
ATOM   1210  O   MET A  74      49.348   9.063  27.253  1.00 34.59           O  
ATOM   1211  CB  MET A  74      50.240   9.706  24.532  1.00 20.85           C  
ATOM   1212  CG  MET A  74      50.142   9.943  23.016  1.00 20.93           C  
ATOM   1213  SD  MET A  74      50.833   8.627  21.968  1.00 20.36           S  
ATOM   1214  CE  MET A  74      52.603   8.948  22.156  1.00 16.32           C  
ATOM   1215  H   MET A  74      47.734   9.058  24.548  1.00  0.00           H  
ATOM   1216  HA  MET A  74      50.277   7.562  24.529  1.00  0.00           H  
ATOM   1217  HB3 MET A  74      51.283   9.789  24.841  1.00  0.00           H  
ATOM   1218  HB2 MET A  74      49.718  10.520  25.039  1.00  0.00           H  
ATOM   1219  HG3 MET A  74      50.636  10.881  22.768  1.00  0.00           H  
ATOM   1220  HG2 MET A  74      49.097  10.076  22.733  1.00  0.00           H  
ATOM   1221  HE1 MET A  74      53.178   8.258  21.542  1.00  0.00           H  
ATOM   1222  HE2 MET A  74      52.837   9.953  21.816  1.00  0.00           H  
ATOM   1223  HE3 MET A  74      52.914   8.839  23.195  1.00  0.00           H  
ATOM   1224  N   GLU A  75      50.185   6.966  26.921  1.00 36.96           N  
ATOM   1225  CA  GLU A  75      50.188   6.494  28.305  1.00 38.12           C  
ATOM   1226  C   GLU A  75      51.130   7.273  29.239  1.00 34.35           C  
ATOM   1227  O   GLU A  75      50.711   7.609  30.346  1.00 32.18           O  
ATOM   1228  CB  GLU A  75      50.455   4.974  28.310  1.00 44.66           C  
ATOM   1229  CG  GLU A  75      50.472   4.320  29.708  1.00 51.24           C  
ATOM   1230  CD  GLU A  75      50.641   2.802  29.633  1.00 57.55           C  
ATOM   1231  OE1 GLU A  75      51.611   2.364  28.976  1.00 59.26           O  
ATOM   1232  OE2 GLU A  75      49.798   2.107  30.240  1.00 61.04           O1-
ATOM   1233  H   GLU A  75      50.467   6.285  26.230  1.00  0.00           H  
ATOM   1234  HA  GLU A  75      49.175   6.643  28.687  1.00  0.00           H  
ATOM   1235  HB3 GLU A  75      51.405   4.778  27.809  1.00  0.00           H  
ATOM   1236  HB2 GLU A  75      49.693   4.483  27.702  1.00  0.00           H  
ATOM   1237  HG3 GLU A  75      49.548   4.554  30.238  1.00  0.00           H  
ATOM   1238  HG2 GLU A  75      51.291   4.711  30.312  1.00  0.00           H  
ATOM   1239  N   GLU A  76      52.369   7.557  28.794  1.00 32.36           N  
ATOM   1240  CA  GLU A  76      53.359   8.281  29.600  1.00 32.84           C  
ATOM   1241  C   GLU A  76      52.979   9.759  29.802  1.00 32.89           C  
ATOM   1242  O   GLU A  76      53.073  10.251  30.925  1.00 33.73           O  
ATOM   1243  CB  GLU A  76      54.769   8.135  28.993  1.00 32.97           C  
ATOM   1244  CG  GLU A  76      55.881   8.737  29.887  1.00 33.39           C  
ATOM   1245  CD  GLU A  76      57.273   8.748  29.259  1.00 33.53           C  
ATOM   1246  OE1 GLU A  76      57.429   8.246  28.125  1.00 32.68           O  
ATOM   1247  OE2 GLU A  76      58.172   9.310  29.921  1.00 33.31           O1-
ATOM   1248  H   GLU A  76      52.661   7.250  27.878  1.00  0.00           H  
ATOM   1249  HA  GLU A  76      53.381   7.809  30.585  1.00  0.00           H  
ATOM   1250  HB3 GLU A  76      54.788   8.601  28.006  1.00  0.00           H  
ATOM   1251  HB2 GLU A  76      54.982   7.078  28.828  1.00  0.00           H  
ATOM   1252  HG3 GLU A  76      55.934   8.186  30.825  1.00  0.00           H  
ATOM   1253  HG2 GLU A  76      55.657   9.770  30.152  1.00  0.00           H  
ATOM   1254  N   ALA A  77      52.538  10.425  28.722  1.00 31.26           N  
ATOM   1255  CA  ALA A  77      52.095  11.819  28.736  1.00 27.22           C  
ATOM   1256  C   ALA A  77      50.746  12.036  29.446  1.00 29.22           C  
ATOM   1257  O   ALA A  77      50.483  13.163  29.861  1.00 28.87           O  
ATOM   1258  CB  ALA A  77      52.043  12.333  27.292  1.00 25.18           C  
ATOM   1259  H   ALA A  77      52.484   9.948  27.834  1.00  0.00           H  
ATOM   1260  HA  ALA A  77      52.840  12.407  29.275  1.00  0.00           H  
ATOM   1261  HB1 ALA A  77      51.766  13.387  27.251  1.00  0.00           H  
ATOM   1262  HB2 ALA A  77      53.021  12.237  26.822  1.00  0.00           H  
ATOM   1263  HB3 ALA A  77      51.325  11.775  26.690  1.00  0.00           H  
ATOM   1264  N   GLN A  78      49.935  10.969  29.582  1.00 32.57           N  
ATOM   1265  CA  GLN A  78      48.586  10.965  30.160  1.00 33.87           C  
ATOM   1266  C   GLN A  78      47.619  11.895  29.405  1.00 31.06           C  
ATOM   1267  O   GLN A  78      46.994  12.769  30.008  1.00 30.61           O  
ATOM   1268  CB  GLN A  78      48.629  11.198  31.696  1.00 39.29           C  
ATOM   1269  CG  GLN A  78      49.094   9.966  32.497  1.00 46.28           C  
ATOM   1270  CD  GLN A  78      48.036   8.856  32.536  1.00 49.53           C  
ATOM   1271  OE1 GLN A  78      46.903   9.088  32.950  1.00 51.60           O  
ATOM   1272  NE2 GLN A  78      48.401   7.642  32.122  1.00 48.61           N  
ATOM   1273  H   GLN A  78      50.243  10.082  29.211  1.00  0.00           H  
ATOM   1274  HA  GLN A  78      48.198   9.962  29.979  1.00  0.00           H  
ATOM   1275  HB3 GLN A  78      47.647  11.494  32.070  1.00  0.00           H  
ATOM   1276  HB2 GLN A  78      49.281  12.039  31.930  1.00  0.00           H  
ATOM   1277  HG3 GLN A  78      49.290  10.262  33.527  1.00  0.00           H  
ATOM   1278  HG2 GLN A  78      50.039   9.590  32.103  1.00  0.00           H  
ATOM   1279 HE22 GLN A  78      47.740   6.879  32.147  1.00  0.00           H  
ATOM   1280 HE21 GLN A  78      49.332   7.482  31.757  1.00  0.00           H  
ATOM   1281  N   ARG A  79      47.542  11.696  28.079  1.00 30.17           N  
ATOM   1282  CA  ARG A  79      46.709  12.493  27.187  1.00 27.02           C  
ATOM   1283  C   ARG A  79      46.233  11.641  26.005  1.00 24.57           C  
ATOM   1284  O   ARG A  79      47.016  10.874  25.443  1.00 21.66           O  
ATOM   1285  CB  ARG A  79      47.474  13.764  26.759  1.00 26.63           C  
ATOM   1286  CG  ARG A  79      46.641  14.730  25.895  1.00 28.20           C  
ATOM   1287  CD  ARG A  79      47.220  16.149  25.838  1.00 25.15           C  
ATOM   1288  NE  ARG A  79      47.062  16.847  27.123  1.00 24.41           N  
ATOM   1289  CZ  ARG A  79      47.595  18.035  27.450  1.00 23.85           C  
ATOM   1290  NH1 ARG A  79      48.354  18.725  26.588  1.00 20.85           N  
ATOM   1291  NH2 ARG A  79      47.353  18.543  28.664  1.00 24.00           N1+
ATOM   1292  H   ARG A  79      48.085  10.960  27.646  1.00  0.00           H  
ATOM   1293  HA  ARG A  79      45.818  12.803  27.738  1.00  0.00           H  
ATOM   1294  HB3 ARG A  79      48.388  13.498  26.227  1.00  0.00           H  
ATOM   1295  HB2 ARG A  79      47.796  14.286  27.662  1.00  0.00           H  
ATOM   1296  HG3 ARG A  79      45.673  14.817  26.390  1.00  0.00           H  
ATOM   1297  HG2 ARG A  79      46.424  14.342  24.899  1.00  0.00           H  
ATOM   1298  HD3 ARG A  79      46.839  16.709  24.986  1.00  0.00           H  
ATOM   1299  HD2 ARG A  79      48.300  16.067  25.710  1.00  0.00           H  
ATOM   1300  HE  ARG A  79      46.436  16.407  27.782  1.00  0.00           H  
ATOM   1301 HH12 ARG A  79      48.765  19.609  26.849  1.00  0.00           H  
ATOM   1302 HH11 ARG A  79      48.499  18.383  25.643  1.00  0.00           H  
ATOM   1303 HH22 ARG A  79      47.742  19.435  28.934  1.00  0.00           H  
ATOM   1304 HH21 ARG A  79      46.780  18.036  29.323  1.00  0.00           H  
ATOM   1305  N   SER A  80      44.950  11.816  25.660  1.00 22.42           N  
ATOM   1306  CA  SER A  80      44.272  11.116  24.576  1.00 19.87           C  
ATOM   1307  C   SER A  80      43.817  12.116  23.506  1.00 19.63           C  
ATOM   1308  O   SER A  80      43.379  13.220  23.837  1.00 20.59           O  
ATOM   1309  CB  SER A  80      43.064  10.356  25.149  1.00 21.21           C  
ATOM   1310  OG  SER A  80      43.487   9.173  25.794  1.00 25.92           O  
ATOM   1311  H   SER A  80      44.388  12.490  26.160  1.00  0.00           H  
ATOM   1312  HA  SER A  80      44.944  10.400  24.102  1.00  0.00           H  
ATOM   1313  HB3 SER A  80      42.386  10.062  24.349  1.00  0.00           H  
ATOM   1314  HB2 SER A  80      42.490  10.975  25.840  1.00  0.00           H  
ATOM   1315  HG  SER A  80      43.992   9.419  26.573  1.00  0.00           H  
ATOM   1316  N   TYR A  81      43.904  11.678  22.243  1.00 18.61           N  
ATOM   1317  CA  TYR A  81      43.485  12.424  21.061  1.00 17.09           C  
ATOM   1318  C   TYR A  81      42.653  11.489  20.178  1.00 16.25           C  
ATOM   1319  O   TYR A  81      43.039  10.337  20.000  1.00 14.42           O  
ATOM   1320  CB  TYR A  81      44.720  12.896  20.259  1.00 17.83           C  
ATOM   1321  CG  TYR A  81      45.837  13.557  21.047  1.00 20.61           C  
ATOM   1322  CD1 TYR A  81      46.920  12.786  21.522  1.00 19.65           C  
ATOM   1323  CD2 TYR A  81      45.817  14.948  21.276  1.00 21.90           C  
ATOM   1324  CE1 TYR A  81      47.976  13.405  22.218  1.00 21.32           C  
ATOM   1325  CE2 TYR A  81      46.875  15.568  21.966  1.00 21.50           C  
ATOM   1326  CZ  TYR A  81      47.956  14.797  22.434  1.00 21.34           C  
ATOM   1327  OH  TYR A  81      48.979  15.400  23.101  1.00 16.76           O  
ATOM   1328  H   TYR A  81      44.286  10.758  22.063  1.00  0.00           H  
ATOM   1329  HA  TYR A  81      42.875  13.287  21.338  1.00  0.00           H  
ATOM   1330  HB3 TYR A  81      44.394  13.585  19.479  1.00  0.00           H  
ATOM   1331  HB2 TYR A  81      45.170  12.053  19.734  1.00  0.00           H  
ATOM   1332  HD1 TYR A  81      46.945  11.720  21.353  1.00  0.00           H  
ATOM   1333  HD2 TYR A  81      45.005  15.546  20.897  1.00  0.00           H  
ATOM   1334  HE1 TYR A  81      48.798  12.808  22.583  1.00  0.00           H  
ATOM   1335  HE2 TYR A  81      46.855  16.636  22.125  1.00  0.00           H  
ATOM   1336  HH  TYR A  81      48.828  16.344  23.237  1.00  0.00           H  
ATOM   1337  N   ILE A  82      41.571  12.010  19.587  1.00 18.88           N  
ATOM   1338  CA  ILE A  82      40.835  11.356  18.508  1.00 18.03           C  
ATOM   1339  C   ILE A  82      41.235  12.043  17.197  1.00 18.32           C  
ATOM   1340  O   ILE A  82      40.884  13.204  17.000  1.00 21.28           O  
ATOM   1341  CB  ILE A  82      39.294  11.443  18.725  1.00 17.03           C  
ATOM   1342  CG1 ILE A  82      38.876  10.465  19.843  1.00 15.99           C  
ATOM   1343  CG2 ILE A  82      38.433  11.178  17.466  1.00 16.61           C  
ATOM   1344  CD1 ILE A  82      37.503  10.769  20.459  1.00 16.52           C  
ATOM   1345  H   ILE A  82      41.305  12.970  19.775  1.00  0.00           H  
ATOM   1346  HA  ILE A  82      41.098  10.300  18.447  1.00  0.00           H  
ATOM   1347  HB  ILE A  82      39.065  12.452  19.070  1.00  0.00           H  
ATOM   1348 HG13 ILE A  82      39.620  10.463  20.638  1.00  0.00           H  
ATOM   1349 HG12 ILE A  82      38.887   9.451  19.447  1.00  0.00           H  
ATOM   1350 HG21 ILE A  82      37.372  11.209  17.705  1.00  0.00           H  
ATOM   1351 HG22 ILE A  82      38.582  11.921  16.683  1.00  0.00           H  
ATOM   1352 HG23 ILE A  82      38.651  10.196  17.047  1.00  0.00           H  
ATOM   1353 HD11 ILE A  82      37.366  10.213  21.386  1.00  0.00           H  
ATOM   1354 HD12 ILE A  82      37.393  11.829  20.691  1.00  0.00           H  
ATOM   1355 HD13 ILE A  82      36.696  10.489  19.784  1.00  0.00           H  
ATOM   1356  N   LEU A  83      41.977  11.327  16.337  1.00 16.07           N  
ATOM   1357  CA  LEU A  83      42.332  11.812  15.005  1.00 15.98           C  
ATOM   1358  C   LEU A  83      41.342  11.217  14.000  1.00 17.85           C  
ATOM   1359  O   LEU A  83      41.300   9.997  13.843  1.00 18.59           O  
ATOM   1360  CB  LEU A  83      43.781  11.441  14.626  1.00 15.17           C  
ATOM   1361  CG  LEU A  83      44.954  11.980  15.486  1.00 15.01           C  
ATOM   1362  CD1 LEU A  83      46.241  12.160  14.649  1.00 12.44           C  
ATOM   1363  CD2 LEU A  83      44.681  13.219  16.354  1.00 15.24           C  
ATOM   1364  H   LEU A  83      42.233  10.373  16.560  1.00  0.00           H  
ATOM   1365  HA  LEU A  83      42.253  12.897  14.949  1.00  0.00           H  
ATOM   1366  HB3 LEU A  83      43.917  11.790  13.603  1.00  0.00           H  
ATOM   1367  HB2 LEU A  83      43.880  10.359  14.585  1.00  0.00           H  
ATOM   1368  HG  LEU A  83      45.148  11.186  16.207  1.00  0.00           H  
ATOM   1369 HD11 LEU A  83      47.055  11.553  15.040  1.00  0.00           H  
ATOM   1370 HD12 LEU A  83      46.104  11.884  13.604  1.00  0.00           H  
ATOM   1371 HD13 LEU A  83      46.601  13.187  14.653  1.00  0.00           H  
ATOM   1372 HD21 LEU A  83      45.164  13.085  17.319  1.00  0.00           H  
ATOM   1373 HD22 LEU A  83      45.074  14.134  15.911  1.00  0.00           H  
ATOM   1374 HD23 LEU A  83      43.637  13.394  16.580  1.00  0.00           H  
ATOM   1375  N   THR A  84      40.573  12.102  13.355  1.00 18.86           N  
ATOM   1376  CA  THR A  84      39.534  11.779  12.380  1.00 15.29           C  
ATOM   1377  C   THR A  84      39.735  12.615  11.106  1.00 15.91           C  
ATOM   1378  O   THR A  84      40.379  13.661  11.166  1.00 17.62           O  
ATOM   1379  CB  THR A  84      38.128  12.064  12.989  1.00 13.41           C  
ATOM   1380  OG1 THR A  84      37.084  11.703  12.102  1.00 16.83           O  
ATOM   1381  CG2 THR A  84      37.865  13.530  13.373  1.00  4.56           C  
ATOM   1382  H   THR A  84      40.694  13.089  13.543  1.00  0.00           H  
ATOM   1383  HA  THR A  84      39.605  10.731  12.092  1.00  0.00           H  
ATOM   1384  HB  THR A  84      38.018  11.463  13.890  1.00  0.00           H  
ATOM   1385  HG1 THR A  84      37.174  10.770  11.884  1.00  0.00           H  
ATOM   1386 HG21 THR A  84      36.893  13.627  13.855  1.00  0.00           H  
ATOM   1387 HG22 THR A  84      38.613  13.904  14.072  1.00  0.00           H  
ATOM   1388 HG23 THR A  84      37.855  14.187  12.503  1.00  0.00           H  
ATOM   1389  N   GLN A  85      39.167  12.151   9.980  1.00 17.16           N  
ATOM   1390  CA  GLN A  85      39.111  12.884   8.711  1.00 19.39           C  
ATOM   1391  C   GLN A  85      38.226  14.146   8.795  1.00 21.81           C  
ATOM   1392  O   GLN A  85      37.444  14.303   9.735  1.00 22.08           O  
ATOM   1393  CB  GLN A  85      38.608  11.919   7.610  1.00 19.96           C  
ATOM   1394  CG  GLN A  85      37.117  11.518   7.728  1.00 17.73           C  
ATOM   1395  CD  GLN A  85      36.639  10.576   6.623  1.00 17.29           C  
ATOM   1396  OE1 GLN A  85      37.432   9.996   5.885  1.00 20.09           O  
ATOM   1397  NE2 GLN A  85      35.322  10.386   6.542  1.00 13.70           N  
ATOM   1398  H   GLN A  85      38.647  11.286  10.013  1.00  0.00           H  
ATOM   1399  HA  GLN A  85      40.123  13.202   8.461  1.00  0.00           H  
ATOM   1400  HB3 GLN A  85      39.235  11.024   7.613  1.00  0.00           H  
ATOM   1401  HB2 GLN A  85      38.771  12.384   6.636  1.00  0.00           H  
ATOM   1402  HG3 GLN A  85      36.477  12.399   7.699  1.00  0.00           H  
ATOM   1403  HG2 GLN A  85      36.938  11.038   8.690  1.00  0.00           H  
ATOM   1404 HE22 GLN A  85      34.943   9.728   5.876  1.00  0.00           H  
ATOM   1405 HE21 GLN A  85      34.694  10.863   7.172  1.00  0.00           H  
ATOM   1406  N   GLY A  86      38.318  14.985   7.751  1.00 21.28           N  
ATOM   1407  CA  GLY A  86      37.398  16.092   7.495  1.00 19.91           C  
ATOM   1408  C   GLY A  86      36.003  15.514   7.183  1.00 20.61           C  
ATOM   1409  O   GLY A  86      35.914  14.716   6.247  1.00 23.70           O  
ATOM   1410  H   GLY A  86      38.996  14.792   7.025  1.00  0.00           H  
ATOM   1411  HA3 GLY A  86      37.757  16.628   6.617  1.00  0.00           H  
ATOM   1412  HA2 GLY A  86      37.416  16.801   8.318  1.00  0.00           H  
ATOM   1413  N   PRO A  87      34.932  15.877   7.934  1.00 19.37           N  
ATOM   1414  CA  PRO A  87      33.570  15.336   7.739  1.00 16.63           C  
ATOM   1415  C   PRO A  87      33.024  15.432   6.306  1.00 17.33           C  
ATOM   1416  O   PRO A  87      32.989  16.521   5.735  1.00 14.93           O  
ATOM   1417  CB  PRO A  87      32.708  16.139   8.728  1.00 17.01           C  
ATOM   1418  CG  PRO A  87      33.671  16.464   9.851  1.00 18.12           C  
ATOM   1419  CD  PRO A  87      34.973  16.745   9.115  1.00 18.07           C  
ATOM   1420  HA  PRO A  87      33.598  14.292   8.057  1.00  0.00           H  
ATOM   1421  HB3 PRO A  87      31.839  15.580   9.078  1.00  0.00           H  
ATOM   1422  HB2 PRO A  87      32.348  17.067   8.280  1.00  0.00           H  
ATOM   1423  HG3 PRO A  87      33.799  15.574  10.466  1.00  0.00           H  
ATOM   1424  HG2 PRO A  87      33.343  17.276  10.500  1.00  0.00           H  
ATOM   1425  HD2 PRO A  87      35.020  17.786   8.791  1.00  0.00           H  
ATOM   1426  HD3 PRO A  87      35.819  16.551   9.776  1.00  0.00           H  
ATOM   1427  N   LEU A  88      32.624  14.274   5.760  1.00 18.67           N  
ATOM   1428  CA  LEU A  88      31.871  14.147   4.510  1.00 19.11           C  
ATOM   1429  C   LEU A  88      30.413  14.620   4.722  1.00 22.57           C  
ATOM   1430  O   LEU A  88      29.954  14.610   5.867  1.00 26.66           O  
ATOM   1431  CB  LEU A  88      31.895  12.665   4.071  1.00 18.28           C  
ATOM   1432  CG  LEU A  88      33.270  12.137   3.597  1.00 18.53           C  
ATOM   1433  CD1 LEU A  88      33.310  10.596   3.607  1.00 17.44           C  
ATOM   1434  CD2 LEU A  88      33.690  12.720   2.231  1.00 19.27           C  
ATOM   1435  H   LEU A  88      32.689  13.426   6.308  1.00  0.00           H  
ATOM   1436  HA  LEU A  88      32.363  14.768   3.766  1.00  0.00           H  
ATOM   1437  HB3 LEU A  88      31.168  12.484   3.278  1.00  0.00           H  
ATOM   1438  HB2 LEU A  88      31.549  12.068   4.913  1.00  0.00           H  
ATOM   1439  HG  LEU A  88      34.011  12.462   4.330  1.00  0.00           H  
ATOM   1440 HD11 LEU A  88      34.228  10.242   4.072  1.00  0.00           H  
ATOM   1441 HD12 LEU A  88      32.486  10.165   4.175  1.00  0.00           H  
ATOM   1442 HD13 LEU A  88      33.269  10.162   2.608  1.00  0.00           H  
ATOM   1443 HD21 LEU A  88      34.675  13.180   2.296  1.00  0.00           H  
ATOM   1444 HD22 LEU A  88      33.754  11.961   1.451  1.00  0.00           H  
ATOM   1445 HD23 LEU A  88      32.996  13.480   1.874  1.00  0.00           H  
ATOM   1446  N   PRO A  89      29.687  14.981   3.636  1.00 22.10           N  
ATOM   1447  CA  PRO A  89      28.259  15.368   3.714  1.00 20.97           C  
ATOM   1448  C   PRO A  89      27.312  14.382   4.431  1.00 22.96           C  
ATOM   1449  O   PRO A  89      26.366  14.834   5.073  1.00 24.54           O  
ATOM   1450  CB  PRO A  89      27.850  15.565   2.244  1.00 19.74           C  
ATOM   1451  CG  PRO A  89      29.140  15.937   1.538  1.00 18.98           C  
ATOM   1452  CD  PRO A  89      30.184  15.097   2.262  1.00 20.29           C  
ATOM   1453  HA  PRO A  89      28.222  16.329   4.229  1.00  0.00           H  
ATOM   1454  HB3 PRO A  89      27.078  16.325   2.122  1.00  0.00           H  
ATOM   1455  HB2 PRO A  89      27.465  14.634   1.822  1.00  0.00           H  
ATOM   1456  HG3 PRO A  89      29.348  16.995   1.703  1.00  0.00           H  
ATOM   1457  HG2 PRO A  89      29.113  15.764   0.462  1.00  0.00           H  
ATOM   1458  HD2 PRO A  89      30.245  14.102   1.819  1.00  0.00           H  
ATOM   1459  HD3 PRO A  89      31.161  15.573   2.182  1.00  0.00           H  
ATOM   1460  N   ASN A  90      27.601  13.072   4.329  1.00 23.89           N  
ATOM   1461  CA  ASN A  90      26.817  11.989   4.935  1.00 26.60           C  
ATOM   1462  C   ASN A  90      27.340  11.553   6.320  1.00 24.40           C  
ATOM   1463  O   ASN A  90      26.673  10.737   6.956  1.00 26.22           O  
ATOM   1464  CB  ASN A  90      26.780  10.773   3.977  1.00 31.80           C  
ATOM   1465  CG  ASN A  90      26.204  11.094   2.594  1.00 35.31           C  
ATOM   1466  OD1 ASN A  90      26.931  11.101   1.604  1.00 35.64           O  
ATOM   1467  ND2 ASN A  90      24.898  11.360   2.520  1.00 37.88           N  
ATOM   1468  H   ASN A  90      28.395  12.784   3.776  1.00  0.00           H  
ATOM   1469  HA  ASN A  90      25.790  12.326   5.093  1.00  0.00           H  
ATOM   1470  HB3 ASN A  90      26.179   9.970   4.407  1.00  0.00           H  
ATOM   1471  HB2 ASN A  90      27.785  10.365   3.852  1.00  0.00           H  
ATOM   1472 HD22 ASN A  90      24.479  11.580   1.628  1.00  0.00           H  
ATOM   1473 HD21 ASN A  90      24.321  11.349   3.348  1.00  0.00           H  
ATOM   1474  N   THR A  91      28.497  12.077   6.767  1.00 21.66           N  
ATOM   1475  CA  THR A  91      29.130  11.731   8.047  1.00 18.06           C  
ATOM   1476  C   THR A  91      29.234  12.933   9.013  1.00 19.98           C  
ATOM   1477  O   THR A  91      29.939  12.825  10.017  1.00 20.22           O  
ATOM   1478  CB  THR A  91      30.539  11.092   7.859  1.00 17.33           C  
ATOM   1479  OG1 THR A  91      31.569  12.033   7.608  1.00 17.92           O  
ATOM   1480  CG2 THR A  91      30.592   9.966   6.818  1.00 17.36           C  
ATOM   1481  H   THR A  91      28.989  12.757   6.204  1.00  0.00           H  
ATOM   1482  HA  THR A  91      28.514  11.005   8.577  1.00  0.00           H  
ATOM   1483  HB  THR A  91      30.808  10.627   8.808  1.00  0.00           H  
ATOM   1484  HG1 THR A  91      31.643  12.601   8.380  1.00  0.00           H  
ATOM   1485 HG21 THR A  91      31.591   9.533   6.782  1.00  0.00           H  
ATOM   1486 HG22 THR A  91      29.893   9.169   7.074  1.00  0.00           H  
ATOM   1487 HG23 THR A  91      30.343  10.315   5.816  1.00  0.00           H  
ATOM   1488  N   CYS A  92      28.515  14.036   8.734  1.00 20.56           N  
ATOM   1489  CA  CYS A  92      28.427  15.199   9.625  1.00 18.94           C  
ATOM   1490  C   CYS A  92      27.697  14.860  10.939  1.00 18.04           C  
ATOM   1491  O   CYS A  92      28.166  15.272  11.998  1.00 18.76           O  
ATOM   1492  CB  CYS A  92      27.761  16.411   8.950  1.00 21.63           C  
ATOM   1493  SG  CYS A  92      28.834  17.090   7.656  1.00 25.78           S  
ATOM   1494  H   CYS A  92      27.960  14.070   7.891  1.00  0.00           H  
ATOM   1495  HA  CYS A  92      29.446  15.487   9.895  1.00  0.00           H  
ATOM   1496  HB3 CYS A  92      27.595  17.205   9.678  1.00  0.00           H  
ATOM   1497  HB2 CYS A  92      26.792  16.149   8.524  1.00  0.00           H  
ATOM   1498  HG  CYS A  92      28.834  16.003   6.878  1.00  0.00           H  
ATOM   1499  N   GLY A  93      26.608  14.074  10.858  1.00 18.98           N  
ATOM   1500  CA  GLY A  93      25.859  13.603  12.023  1.00 21.14           C  
ATOM   1501  C   GLY A  93      26.652  12.560  12.823  1.00 23.24           C  
ATOM   1502  O   GLY A  93      26.579  12.571  14.051  1.00 24.18           O  
ATOM   1503  H   GLY A  93      26.284  13.761   9.953  1.00  0.00           H  
ATOM   1504  HA3 GLY A  93      24.927  13.151  11.688  1.00  0.00           H  
ATOM   1505  HA2 GLY A  93      25.598  14.444  12.667  1.00  0.00           H  
ATOM   1506  N   HIS A  94      27.429  11.696  12.140  1.00 20.07           N  
ATOM   1507  CA  HIS A  94      28.313  10.691  12.748  1.00 16.14           C  
ATOM   1508  C   HIS A  94      29.482  11.314  13.530  1.00 18.67           C  
ATOM   1509  O   HIS A  94      29.879  10.764  14.557  1.00 18.13           O  
ATOM   1510  CB  HIS A  94      28.865   9.729  11.672  1.00 14.82           C  
ATOM   1511  CG  HIS A  94      27.843   9.004  10.831  1.00 16.93           C  
ATOM   1512  ND1 HIS A  94      28.145   8.524   9.551  1.00 18.06           N  
ATOM   1513  CD2 HIS A  94      26.528   8.697  11.121  1.00 13.04           C  
ATOM   1514  CE1 HIS A  94      27.013   7.993   9.111  1.00 16.06           C  
ATOM   1515  NE2 HIS A  94      26.022   8.067   9.999  1.00 11.45           N  
ATOM   1516  H   HIS A  94      27.443  11.745  11.132  1.00  0.00           H  
ATOM   1517  HA  HIS A  94      27.712  10.114  13.452  1.00  0.00           H  
ATOM   1518  HB3 HIS A  94      29.502   8.976  12.138  1.00  0.00           H  
ATOM   1519  HB2 HIS A  94      29.514  10.280  10.991  1.00  0.00           H  
ATOM   1520  HD2 HIS A  94      25.925   8.894  11.995  1.00  0.00           H  
ATOM   1521  HE1 HIS A  94      26.906   7.550   8.132  1.00  0.00           H  
ATOM   1522  HE2 HIS A  94      25.072   7.747   9.869  1.00  0.00           H  
ATOM   1523  N   PHE A  95      29.997  12.450  13.028  1.00 20.20           N  
ATOM   1524  CA  PHE A  95      31.050  13.250  13.648  1.00 18.61           C  
ATOM   1525  C   PHE A  95      30.621  13.854  14.994  1.00 19.06           C  
ATOM   1526  O   PHE A  95      31.369  13.743  15.964  1.00 22.96           O  
ATOM   1527  CB  PHE A  95      31.552  14.304  12.635  1.00 15.49           C  
ATOM   1528  CG  PHE A  95      32.564  15.315  13.146  1.00 16.54           C  
ATOM   1529  CD1 PHE A  95      33.943  15.015  13.117  1.00 16.42           C  
ATOM   1530  CD2 PHE A  95      32.134  16.499  13.784  1.00 17.63           C  
ATOM   1531  CE1 PHE A  95      34.858  15.926  13.623  1.00 15.73           C  
ATOM   1532  CE2 PHE A  95      33.064  17.375  14.325  1.00 19.55           C  
ATOM   1533  CZ  PHE A  95      34.421  17.097  14.228  1.00 18.45           C  
ATOM   1534  H   PHE A  95      29.625  12.812  12.161  1.00  0.00           H  
ATOM   1535  HA  PHE A  95      31.884  12.579  13.858  1.00  0.00           H  
ATOM   1536  HB3 PHE A  95      30.707  14.858  12.227  1.00  0.00           H  
ATOM   1537  HB2 PHE A  95      31.999  13.790  11.783  1.00  0.00           H  
ATOM   1538  HD1 PHE A  95      34.293  14.094  12.673  1.00  0.00           H  
ATOM   1539  HD2 PHE A  95      31.080  16.725  13.860  1.00  0.00           H  
ATOM   1540  HE1 PHE A  95      35.916  15.722  13.558  1.00  0.00           H  
ATOM   1541  HE2 PHE A  95      32.733  18.278  14.815  1.00  0.00           H  
ATOM   1542  HZ  PHE A  95      35.142  17.788  14.633  1.00  0.00           H  
ATOM   1543  N   TRP A  96      29.416  14.450  15.034  1.00 15.58           N  
ATOM   1544  CA  TRP A  96      28.835  15.016  16.252  1.00 12.40           C  
ATOM   1545  C   TRP A  96      28.314  13.966  17.241  1.00 13.80           C  
ATOM   1546  O   TRP A  96      28.316  14.245  18.440  1.00 14.62           O  
ATOM   1547  CB  TRP A  96      27.774  16.074  15.907  1.00 10.13           C  
ATOM   1548  CG  TRP A  96      28.344  17.302  15.267  1.00  9.19           C  
ATOM   1549  CD1 TRP A  96      28.121  17.717  14.001  1.00  9.10           C  
ATOM   1550  CD2 TRP A  96      29.279  18.263  15.844  1.00  7.96           C  
ATOM   1551  NE1 TRP A  96      28.869  18.846  13.749  1.00  9.81           N  
ATOM   1552  CE2 TRP A  96      29.606  19.232  14.850  1.00  8.44           C  
ATOM   1553  CE3 TRP A  96      29.888  18.417  17.111  1.00  9.00           C  
ATOM   1554  CZ2 TRP A  96      30.481  20.304  15.102  1.00  9.65           C  
ATOM   1555  CZ3 TRP A  96      30.767  19.486  17.371  1.00 10.32           C  
ATOM   1556  CH2 TRP A  96      31.071  20.426  16.371  1.00  9.87           C  
ATOM   1557  H   TRP A  96      28.856  14.510  14.194  1.00  0.00           H  
ATOM   1558  HA  TRP A  96      29.634  15.535  16.781  1.00  0.00           H  
ATOM   1559  HB3 TRP A  96      27.258  16.395  16.813  1.00  0.00           H  
ATOM   1560  HB2 TRP A  96      27.010  15.647  15.255  1.00  0.00           H  
ATOM   1561  HD1 TRP A  96      27.448  17.237  13.309  1.00  0.00           H  
ATOM   1562  HE1 TRP A  96      28.826  19.344  12.867  1.00  0.00           H  
ATOM   1563  HE3 TRP A  96      29.670  17.709  17.894  1.00  0.00           H  
ATOM   1564  HZ2 TRP A  96      30.687  21.036  14.338  1.00  0.00           H  
ATOM   1565  HZ3 TRP A  96      31.205  19.588  18.348  1.00  0.00           H  
ATOM   1566  HH2 TRP A  96      31.748  21.240  16.578  1.00  0.00           H  
ATOM   1567  N   GLU A  97      27.932  12.773  16.748  1.00 16.05           N  
ATOM   1568  CA  GLU A  97      27.630  11.602  17.574  1.00 17.36           C  
ATOM   1569  C   GLU A  97      28.875  11.119  18.339  1.00 17.50           C  
ATOM   1570  O   GLU A  97      28.770  10.853  19.534  1.00 17.93           O  
ATOM   1571  CB  GLU A  97      26.982  10.497  16.709  1.00 17.89           C  
ATOM   1572  CG  GLU A  97      26.684   9.185  17.469  1.00 18.78           C  
ATOM   1573  CD  GLU A  97      25.911   8.126  16.678  1.00 21.49           C  
ATOM   1574  OE1 GLU A  97      25.240   7.245  17.208  1.00 21.87           O  
ATOM   1575  OE2 GLU A  97      26.088   8.213  15.329  1.00 20.49           O  
ATOM   1576  H   GLU A  97      27.925  12.626  15.748  1.00  0.00           H  
ATOM   1577  HA  GLU A  97      26.895  11.904  18.323  1.00  0.00           H  
ATOM   1578  HB3 GLU A  97      27.631  10.279  15.862  1.00  0.00           H  
ATOM   1579  HB2 GLU A  97      26.055  10.885  16.287  1.00  0.00           H  
ATOM   1580  HG3 GLU A  97      26.120   9.409  18.374  1.00  0.00           H  
ATOM   1581  HG2 GLU A  97      27.616   8.721  17.786  1.00  0.00           H  
ATOM   1582  HE2 GLU A  97      25.639   7.499  14.864  1.00  0.00           H  
ATOM   1583  N   MET A  98      30.034  11.086  17.658  1.00 17.89           N  
ATOM   1584  CA  MET A  98      31.343  10.807  18.248  1.00 15.75           C  
ATOM   1585  C   MET A  98      31.762  11.844  19.310  1.00 20.58           C  
ATOM   1586  O   MET A  98      32.173  11.434  20.392  1.00 25.14           O  
ATOM   1587  CB  MET A  98      32.383  10.612  17.122  1.00 12.15           C  
ATOM   1588  CG  MET A  98      33.859  10.766  17.532  1.00 13.43           C  
ATOM   1589  SD  MET A  98      35.021  10.274  16.236  1.00 18.19           S  
ATOM   1590  CE  MET A  98      34.949  11.754  15.197  1.00 16.84           C  
ATOM   1591  H   MET A  98      30.032  11.308  16.671  1.00  0.00           H  
ATOM   1592  HA  MET A  98      31.260   9.852  18.773  1.00  0.00           H  
ATOM   1593  HB3 MET A  98      32.181  11.322  16.322  1.00  0.00           H  
ATOM   1594  HB2 MET A  98      32.235   9.629  16.672  1.00  0.00           H  
ATOM   1595  HG3 MET A  98      34.061  10.174  18.423  1.00  0.00           H  
ATOM   1596  HG2 MET A  98      34.082  11.800  17.798  1.00  0.00           H  
ATOM   1597  HE1 MET A  98      35.522  11.595  14.286  1.00  0.00           H  
ATOM   1598  HE2 MET A  98      33.924  11.985  14.915  1.00  0.00           H  
ATOM   1599  HE3 MET A  98      35.363  12.610  15.726  1.00  0.00           H  
ATOM   1600  N   VAL A  99      31.622  13.149  19.006  1.00 20.03           N  
ATOM   1601  CA  VAL A  99      31.909  14.253  19.937  1.00 20.23           C  
ATOM   1602  C   VAL A  99      31.062  14.177  21.227  1.00 20.62           C  
ATOM   1603  O   VAL A  99      31.592  14.429  22.309  1.00 23.72           O  
ATOM   1604  CB  VAL A  99      31.701  15.644  19.259  1.00 19.77           C  
ATOM   1605  CG1 VAL A  99      31.637  16.859  20.212  1.00 18.32           C  
ATOM   1606  CG2 VAL A  99      32.780  15.918  18.196  1.00 18.88           C  
ATOM   1607  H   VAL A  99      31.288  13.413  18.089  1.00  0.00           H  
ATOM   1608  HA  VAL A  99      32.958  14.162  20.227  1.00  0.00           H  
ATOM   1609  HB  VAL A  99      30.744  15.606  18.742  1.00  0.00           H  
ATOM   1610 HG11 VAL A  99      31.551  17.788  19.653  1.00  0.00           H  
ATOM   1611 HG12 VAL A  99      30.778  16.822  20.881  1.00  0.00           H  
ATOM   1612 HG13 VAL A  99      32.534  16.938  20.824  1.00  0.00           H  
ATOM   1613 HG21 VAL A  99      32.520  16.785  17.588  1.00  0.00           H  
ATOM   1614 HG22 VAL A  99      33.742  16.125  18.663  1.00  0.00           H  
ATOM   1615 HG23 VAL A  99      32.918  15.076  17.520  1.00  0.00           H  
ATOM   1616  N   TRP A 100      29.781  13.794  21.085  1.00 19.87           N  
ATOM   1617  CA  TRP A 100      28.853  13.592  22.192  1.00 19.35           C  
ATOM   1618  C   TRP A 100      29.225  12.381  23.070  1.00 20.51           C  
ATOM   1619  O   TRP A 100      29.377  12.535  24.280  1.00 21.87           O  
ATOM   1620  CB  TRP A 100      27.410  13.482  21.651  1.00 20.40           C  
ATOM   1621  CG  TRP A 100      26.370  13.349  22.721  1.00 21.25           C  
ATOM   1622  CD1 TRP A 100      25.886  12.187  23.217  1.00 20.20           C  
ATOM   1623  CD2 TRP A 100      25.805  14.406  23.548  1.00 22.69           C  
ATOM   1624  NE1 TRP A 100      25.076  12.450  24.302  1.00 21.15           N  
ATOM   1625  CE2 TRP A 100      24.987  13.803  24.550  1.00 23.48           C  
ATOM   1626  CE3 TRP A 100      25.922  15.814  23.570  1.00 22.96           C  
ATOM   1627  CZ2 TRP A 100      24.315  14.562  25.521  1.00 23.41           C  
ATOM   1628  CZ3 TRP A 100      25.255  16.586  24.539  1.00 23.85           C  
ATOM   1629  CH2 TRP A 100      24.461  15.960  25.515  1.00 23.88           C  
ATOM   1630  H   TRP A 100      29.417  13.613  20.159  1.00  0.00           H  
ATOM   1631  HA  TRP A 100      28.900  14.483  22.821  1.00  0.00           H  
ATOM   1632  HB3 TRP A 100      27.316  12.644  20.961  1.00  0.00           H  
ATOM   1633  HB2 TRP A 100      27.170  14.374  21.072  1.00  0.00           H  
ATOM   1634  HD1 TRP A 100      26.146  11.208  22.841  1.00  0.00           H  
ATOM   1635  HE1 TRP A 100      24.643  11.718  24.847  1.00  0.00           H  
ATOM   1636  HE3 TRP A 100      26.539  16.310  22.837  1.00  0.00           H  
ATOM   1637  HZ2 TRP A 100      23.704  14.076  26.265  1.00  0.00           H  
ATOM   1638  HZ3 TRP A 100      25.363  17.659  24.544  1.00  0.00           H  
ATOM   1639  HH2 TRP A 100      23.971  16.560  26.260  1.00  0.00           H  
ATOM   1640  N   GLU A 101      29.330  11.199  22.444  1.00 19.64           N  
ATOM   1641  CA  GLU A 101      29.514   9.908  23.110  1.00 18.68           C  
ATOM   1642  C   GLU A 101      30.877   9.746  23.798  1.00 15.50           C  
ATOM   1643  O   GLU A 101      30.925   9.194  24.898  1.00 15.01           O  
ATOM   1644  CB  GLU A 101      29.271   8.792  22.084  1.00 20.65           C  
ATOM   1645  CG  GLU A 101      27.785   8.681  21.684  1.00 19.84           C  
ATOM   1646  CD  GLU A 101      27.526   7.707  20.537  1.00 18.48           C  
ATOM   1647  OE1 GLU A 101      28.507   7.247  19.915  1.00 15.70           O  
ATOM   1648  OE2 GLU A 101      26.331   7.443  20.288  1.00 15.80           O1-
ATOM   1649  H   GLU A 101      29.193  11.157  21.441  1.00  0.00           H  
ATOM   1650  HA  GLU A 101      28.754   9.825  23.890  1.00  0.00           H  
ATOM   1651  HB3 GLU A 101      29.609   7.835  22.481  1.00  0.00           H  
ATOM   1652  HB2 GLU A 101      29.888   8.981  21.203  1.00  0.00           H  
ATOM   1653  HG3 GLU A 101      27.388   9.650  21.384  1.00  0.00           H  
ATOM   1654  HG2 GLU A 101      27.198   8.362  22.545  1.00  0.00           H  
ATOM   1655  N   GLN A 102      31.941  10.266  23.163  1.00 16.57           N  
ATOM   1656  CA  GLN A 102      33.300  10.288  23.709  1.00 19.38           C  
ATOM   1657  C   GLN A 102      33.525  11.432  24.720  1.00 20.85           C  
ATOM   1658  O   GLN A 102      34.577  11.442  25.356  1.00 22.12           O  
ATOM   1659  CB  GLN A 102      34.324  10.334  22.549  1.00 16.97           C  
ATOM   1660  CG  GLN A 102      34.223   9.163  21.540  1.00 16.10           C  
ATOM   1661  CD  GLN A 102      34.359   7.779  22.177  1.00 16.65           C  
ATOM   1662  OE1 GLN A 102      35.278   7.538  22.957  1.00 20.66           O  
ATOM   1663  NE2 GLN A 102      33.461   6.855  21.829  1.00 13.40           N  
ATOM   1664  H   GLN A 102      31.819  10.705  22.259  1.00  0.00           H  
ATOM   1665  HA  GLN A 102      33.461   9.366  24.270  1.00  0.00           H  
ATOM   1666  HB3 GLN A 102      35.334  10.349  22.962  1.00  0.00           H  
ATOM   1667  HB2 GLN A 102      34.225  11.277  22.009  1.00  0.00           H  
ATOM   1668  HG3 GLN A 102      34.999   9.260  20.783  1.00  0.00           H  
ATOM   1669  HG2 GLN A 102      33.277   9.211  21.001  1.00  0.00           H  
ATOM   1670 HE22 GLN A 102      33.518   5.927  22.220  1.00  0.00           H  
ATOM   1671 HE21 GLN A 102      32.718   7.076  21.181  1.00  0.00           H  
ATOM   1672  N   LYS A 103      32.534  12.334  24.880  1.00 20.17           N  
ATOM   1673  CA  LYS A 103      32.467  13.435  25.855  1.00 22.54           C  
ATOM   1674  C   LYS A 103      33.533  14.522  25.617  1.00 20.15           C  
ATOM   1675  O   LYS A 103      34.051  15.107  26.569  1.00 21.07           O  
ATOM   1676  CB  LYS A 103      32.457  12.896  27.308  1.00 25.28           C  
ATOM   1677  CG  LYS A 103      31.286  11.940  27.591  1.00 31.10           C  
ATOM   1678  CD  LYS A 103      31.322  11.363  29.014  1.00 36.08           C  
ATOM   1679  CE  LYS A 103      30.195  10.354  29.287  1.00 39.75           C  
ATOM   1680  NZ  LYS A 103      30.312   9.154  28.438  1.00 41.53           N1+
ATOM   1681  H   LYS A 103      31.710  12.232  24.304  1.00  0.00           H  
ATOM   1682  HA  LYS A 103      31.509  13.926  25.680  1.00  0.00           H  
ATOM   1683  HB3 LYS A 103      32.395  13.728  28.011  1.00  0.00           H  
ATOM   1684  HB2 LYS A 103      33.399  12.391  27.526  1.00  0.00           H  
ATOM   1685  HG3 LYS A 103      31.303  11.122  26.872  1.00  0.00           H  
ATOM   1686  HG2 LYS A 103      30.343  12.464  27.431  1.00  0.00           H  
ATOM   1687  HD3 LYS A 103      31.248  12.179  29.733  1.00  0.00           H  
ATOM   1688  HD2 LYS A 103      32.288  10.890  29.196  1.00  0.00           H  
ATOM   1689  HE3 LYS A 103      29.222  10.818  29.118  1.00  0.00           H  
ATOM   1690  HE2 LYS A 103      30.222  10.041  30.332  1.00  0.00           H  
ATOM   1691  HZ1 LYS A 103      30.273   9.419  27.463  1.00  0.00           H  
ATOM   1692  HZ2 LYS A 103      31.193   8.695  28.620  1.00  0.00           H  
ATOM   1693  HZ3 LYS A 103      29.555   8.518  28.642  1.00  0.00           H  
ATOM   1694  N   SER A 104      33.842  14.756  24.333  1.00 17.80           N  
ATOM   1695  CA  SER A 104      34.875  15.661  23.840  1.00 20.14           C  
ATOM   1696  C   SER A 104      34.519  17.130  24.125  1.00 20.73           C  
ATOM   1697  O   SER A 104      33.431  17.570  23.757  1.00 21.52           O  
ATOM   1698  CB  SER A 104      35.016  15.426  22.325  1.00 21.87           C  
ATOM   1699  OG  SER A 104      35.371  14.084  22.060  1.00 22.53           O  
ATOM   1700  H   SER A 104      33.349  14.244  23.614  1.00  0.00           H  
ATOM   1701  HA  SER A 104      35.818  15.411  24.331  1.00  0.00           H  
ATOM   1702  HB3 SER A 104      35.783  16.079  21.905  1.00  0.00           H  
ATOM   1703  HB2 SER A 104      34.087  15.647  21.803  1.00  0.00           H  
ATOM   1704  HG  SER A 104      36.311  13.977  22.249  1.00  0.00           H  
ATOM   1705  N   ARG A 105      35.453  17.856  24.759  1.00 20.40           N  
ATOM   1706  CA  ARG A 105      35.340  19.290  25.040  1.00 21.60           C  
ATOM   1707  C   ARG A 105      35.761  20.142  23.832  1.00 19.56           C  
ATOM   1708  O   ARG A 105      35.133  21.169  23.576  1.00 19.36           O  
ATOM   1709  CB  ARG A 105      36.177  19.596  26.302  1.00 25.06           C  
ATOM   1710  CG  ARG A 105      36.382  21.075  26.695  1.00 29.92           C  
ATOM   1711  CD  ARG A 105      35.082  21.806  27.040  1.00 35.60           C  
ATOM   1712  NE  ARG A 105      35.349  23.142  27.588  1.00 38.28           N  
ATOM   1713  CZ  ARG A 105      34.412  24.079  27.809  1.00 38.87           C  
ATOM   1714  NH1 ARG A 105      33.126  23.855  27.515  1.00 41.41           N  
ATOM   1715  NH2 ARG A 105      34.759  25.260  28.334  1.00 38.73           N1+
ATOM   1716  H   ARG A 105      36.314  17.412  25.046  1.00  0.00           H  
ATOM   1717  HA  ARG A 105      34.297  19.523  25.266  1.00  0.00           H  
ATOM   1718  HB3 ARG A 105      37.164  19.148  26.183  1.00  0.00           H  
ATOM   1719  HB2 ARG A 105      35.714  19.079  27.139  1.00  0.00           H  
ATOM   1720  HG3 ARG A 105      36.858  21.590  25.862  1.00  0.00           H  
ATOM   1721  HG2 ARG A 105      37.086  21.163  27.523  1.00  0.00           H  
ATOM   1722  HD3 ARG A 105      34.428  21.212  27.679  1.00  0.00           H  
ATOM   1723  HD2 ARG A 105      34.539  21.986  26.111  1.00  0.00           H  
ATOM   1724  HE  ARG A 105      36.305  23.340  27.849  1.00  0.00           H  
ATOM   1725 HH12 ARG A 105      32.441  24.590  27.677  1.00  0.00           H  
ATOM   1726 HH11 ARG A 105      32.831  22.983  27.099  1.00  0.00           H  
ATOM   1727 HH22 ARG A 105      34.049  25.966  28.485  1.00  0.00           H  
ATOM   1728 HH21 ARG A 105      35.720  25.457  28.573  1.00  0.00           H  
ATOM   1729  N   GLY A 106      36.824  19.711  23.136  1.00 15.75           N  
ATOM   1730  CA  GLY A 106      37.397  20.438  22.014  1.00 12.21           C  
ATOM   1731  C   GLY A 106      37.140  19.690  20.709  1.00 13.21           C  
ATOM   1732  O   GLY A 106      37.209  18.461  20.653  1.00 13.33           O  
ATOM   1733  H   GLY A 106      37.270  18.842  23.393  1.00  0.00           H  
ATOM   1734  HA3 GLY A 106      38.475  20.491  22.146  1.00  0.00           H  
ATOM   1735  HA2 GLY A 106      37.039  21.466  21.961  1.00  0.00           H  
ATOM   1736  N   VAL A 107      36.947  20.479  19.646  1.00 11.89           N  
ATOM   1737  CA  VAL A 107      37.126  20.078  18.258  1.00 10.52           C  
ATOM   1738  C   VAL A 107      38.225  20.992  17.694  1.00 14.30           C  
ATOM   1739  O   VAL A 107      38.091  22.213  17.766  1.00 18.78           O  
ATOM   1740  CB  VAL A 107      35.825  20.252  17.420  1.00 10.61           C  
ATOM   1741  CG1 VAL A 107      36.040  20.150  15.894  1.00 11.89           C  
ATOM   1742  CG2 VAL A 107      34.752  19.237  17.854  1.00  8.87           C  
ATOM   1743  H   VAL A 107      36.866  21.479  19.790  1.00  0.00           H  
ATOM   1744  HA  VAL A 107      37.452  19.040  18.199  1.00  0.00           H  
ATOM   1745  HB  VAL A 107      35.415  21.243  17.623  1.00  0.00           H  
ATOM   1746 HG11 VAL A 107      35.088  20.110  15.364  1.00  0.00           H  
ATOM   1747 HG12 VAL A 107      36.584  21.007  15.496  1.00  0.00           H  
ATOM   1748 HG13 VAL A 107      36.604  19.253  15.636  1.00  0.00           H  
ATOM   1749 HG21 VAL A 107      33.814  19.405  17.325  1.00  0.00           H  
ATOM   1750 HG22 VAL A 107      35.067  18.215  17.645  1.00  0.00           H  
ATOM   1751 HG23 VAL A 107      34.540  19.306  18.921  1.00  0.00           H  
ATOM   1752  N   VAL A 108      39.291  20.385  17.157  1.00 16.20           N  
ATOM   1753  CA  VAL A 108      40.398  21.088  16.516  1.00 16.11           C  
ATOM   1754  C   VAL A 108      40.323  20.836  15.001  1.00 15.81           C  
ATOM   1755  O   VAL A 108      40.238  19.687  14.571  1.00 14.30           O  
ATOM   1756  CB  VAL A 108      41.770  20.639  17.096  1.00 16.51           C  
ATOM   1757  CG1 VAL A 108      42.999  21.028  16.249  1.00 14.54           C  
ATOM   1758  CG2 VAL A 108      41.949  21.176  18.526  1.00 14.49           C  
ATOM   1759  H   VAL A 108      39.315  19.374  17.104  1.00  0.00           H  
ATOM   1760  HA  VAL A 108      40.311  22.158  16.694  1.00  0.00           H  
ATOM   1761  HB  VAL A 108      41.766  19.554  17.178  1.00  0.00           H  
ATOM   1762 HG11 VAL A 108      43.929  20.776  16.760  1.00  0.00           H  
ATOM   1763 HG12 VAL A 108      43.014  20.502  15.297  1.00  0.00           H  
ATOM   1764 HG13 VAL A 108      43.014  22.097  16.040  1.00  0.00           H  
ATOM   1765 HG21 VAL A 108      42.854  20.776  18.982  1.00  0.00           H  
ATOM   1766 HG22 VAL A 108      42.025  22.264  18.534  1.00  0.00           H  
ATOM   1767 HG23 VAL A 108      41.113  20.900  19.168  1.00  0.00           H  
ATOM   1768  N   MET A 109      40.350  21.930  14.231  1.00 18.15           N  
ATOM   1769  CA  MET A 109      40.277  21.937  12.777  1.00 18.83           C  
ATOM   1770  C   MET A 109      41.512  22.674  12.246  1.00 18.54           C  
ATOM   1771  O   MET A 109      41.739  23.820  12.622  1.00 19.30           O  
ATOM   1772  CB  MET A 109      38.938  22.581  12.361  1.00 18.71           C  
ATOM   1773  CG  MET A 109      38.776  22.819  10.855  1.00 19.11           C  
ATOM   1774  SD  MET A 109      37.060  23.125  10.369  1.00 19.56           S  
ATOM   1775  CE  MET A 109      37.251  23.303   8.579  1.00 18.96           C  
ATOM   1776  H   MET A 109      40.419  22.840  14.671  1.00  0.00           H  
ATOM   1777  HA  MET A 109      40.293  20.919  12.383  1.00  0.00           H  
ATOM   1778  HB3 MET A 109      38.813  23.535  12.874  1.00  0.00           H  
ATOM   1779  HB2 MET A 109      38.120  21.956  12.721  1.00  0.00           H  
ATOM   1780  HG3 MET A 109      39.143  21.958  10.297  1.00  0.00           H  
ATOM   1781  HG2 MET A 109      39.382  23.667  10.548  1.00  0.00           H  
ATOM   1782  HE1 MET A 109      36.279  23.249   8.094  1.00  0.00           H  
ATOM   1783  HE2 MET A 109      37.690  24.268   8.334  1.00  0.00           H  
ATOM   1784  HE3 MET A 109      37.883  22.512   8.175  1.00  0.00           H  
ATOM   1785  N   LEU A 110      42.301  21.989  11.408  1.00 15.62           N  
ATOM   1786  CA  LEU A 110      43.604  22.460  10.924  1.00 15.71           C  
ATOM   1787  C   LEU A 110      43.607  22.747   9.415  1.00 15.99           C  
ATOM   1788  O   LEU A 110      44.666  23.049   8.865  1.00 15.29           O  
ATOM   1789  CB  LEU A 110      44.679  21.427  11.325  1.00 15.36           C  
ATOM   1790  CG  LEU A 110      44.850  21.292  12.854  1.00 14.71           C  
ATOM   1791  CD1 LEU A 110      45.723  20.085  13.210  1.00 10.23           C  
ATOM   1792  CD2 LEU A 110      45.374  22.583  13.510  1.00 12.66           C  
ATOM   1793  H   LEU A 110      42.060  21.035  11.171  1.00  0.00           H  
ATOM   1794  HA  LEU A 110      43.857  23.413  11.386  1.00  0.00           H  
ATOM   1795  HB3 LEU A 110      45.643  21.690  10.889  1.00  0.00           H  
ATOM   1796  HB2 LEU A 110      44.409  20.461  10.897  1.00  0.00           H  
ATOM   1797  HG  LEU A 110      43.871  21.078  13.280  1.00  0.00           H  
ATOM   1798 HD11 LEU A 110      45.432  19.660  14.170  1.00  0.00           H  
ATOM   1799 HD12 LEU A 110      45.634  19.296  12.465  1.00  0.00           H  
ATOM   1800 HD13 LEU A 110      46.772  20.370  13.272  1.00  0.00           H  
ATOM   1801 HD21 LEU A 110      46.103  22.379  14.296  1.00  0.00           H  
ATOM   1802 HD22 LEU A 110      45.854  23.244  12.788  1.00  0.00           H  
ATOM   1803 HD23 LEU A 110      44.553  23.136  13.965  1.00  0.00           H  
ATOM   1804  N   ASN A 111      42.425  22.681   8.785  1.00 16.89           N  
ATOM   1805  CA  ASN A 111      42.189  23.023   7.388  1.00 18.81           C  
ATOM   1806  C   ASN A 111      41.089  24.087   7.288  1.00 21.83           C  
ATOM   1807  O   ASN A 111      40.233  24.173   8.165  1.00 26.28           O  
ATOM   1808  CB  ASN A 111      41.831  21.747   6.575  1.00 16.28           C  
ATOM   1809  CG  ASN A 111      40.478  21.098   6.922  1.00 16.07           C  
ATOM   1810  OD1 ASN A 111      40.253  20.687   8.057  1.00 19.59           O  
ATOM   1811  ND2 ASN A 111      39.572  21.000   5.948  1.00 16.35           N  
ATOM   1812  H   ASN A 111      41.599  22.441   9.316  1.00  0.00           H  
ATOM   1813  HA  ASN A 111      43.070  23.485   6.948  1.00  0.00           H  
ATOM   1814  HB3 ASN A 111      42.612  20.997   6.707  1.00  0.00           H  
ATOM   1815  HB2 ASN A 111      41.838  21.993   5.511  1.00  0.00           H  
ATOM   1816 HD22 ASN A 111      38.669  20.589   6.135  1.00  0.00           H  
ATOM   1817 HD21 ASN A 111      39.761  21.388   5.034  1.00  0.00           H  
ATOM   1818  N   ARG A 112      41.097  24.823   6.172  1.00 21.58           N  
ATOM   1819  CA  ARG A 112      39.947  25.575   5.672  1.00 20.47           C  
ATOM   1820  C   ARG A 112      39.015  24.623   4.902  1.00 19.39           C  
ATOM   1821  O   ARG A 112      39.475  23.619   4.353  1.00 22.10           O  
ATOM   1822  CB  ARG A 112      40.481  26.695   4.760  1.00 20.16           C  
ATOM   1823  CG  ARG A 112      40.912  27.966   5.516  1.00 22.29           C  
ATOM   1824  CD  ARG A 112      42.184  28.636   4.975  1.00 26.78           C  
ATOM   1825  NE  ARG A 112      42.206  28.767   3.510  1.00 34.85           N  
ATOM   1826  CZ  ARG A 112      43.163  28.263   2.709  1.00 40.93           C  
ATOM   1827  NH1 ARG A 112      44.226  27.614   3.203  1.00 43.61           N  
ATOM   1828  NH2 ARG A 112      43.066  28.405   1.382  1.00 42.73           N1+
ATOM   1829  H   ARG A 112      41.861  24.705   5.515  1.00  0.00           H  
ATOM   1830  HA  ARG A 112      39.396  26.013   6.507  1.00  0.00           H  
ATOM   1831  HB3 ARG A 112      39.737  26.990   4.018  1.00  0.00           H  
ATOM   1832  HB2 ARG A 112      41.318  26.299   4.189  1.00  0.00           H  
ATOM   1833  HG3 ARG A 112      41.207  27.629   6.510  1.00  0.00           H  
ATOM   1834  HG2 ARG A 112      40.090  28.662   5.688  1.00  0.00           H  
ATOM   1835  HD3 ARG A 112      43.093  28.233   5.419  1.00  0.00           H  
ATOM   1836  HD2 ARG A 112      42.139  29.678   5.290  1.00  0.00           H  
ATOM   1837  HE  ARG A 112      41.431  29.260   3.091  1.00  0.00           H  
ATOM   1838 HH12 ARG A 112      44.914  27.233   2.554  1.00  0.00           H  
ATOM   1839 HH11 ARG A 112      44.338  27.464   4.195  1.00  0.00           H  
ATOM   1840 HH22 ARG A 112      43.797  28.026   0.790  1.00  0.00           H  
ATOM   1841 HH21 ARG A 112      42.278  28.877   0.964  1.00  0.00           H  
ATOM   1842  N   VAL A 113      37.720  24.978   4.859  1.00 17.93           N  
ATOM   1843  CA  VAL A 113      36.662  24.252   4.142  1.00 16.93           C  
ATOM   1844  C   VAL A 113      36.936  24.111   2.629  1.00 19.63           C  
ATOM   1845  O   VAL A 113      36.623  23.060   2.071  1.00 20.61           O  
ATOM   1846  CB  VAL A 113      35.278  24.925   4.384  1.00 15.39           C  
ATOM   1847  CG1 VAL A 113      34.127  24.506   3.443  1.00 15.46           C  
ATOM   1848  CG2 VAL A 113      34.842  24.709   5.842  1.00 11.69           C  
ATOM   1849  H   VAL A 113      37.423  25.817   5.337  1.00  0.00           H  
ATOM   1850  HA  VAL A 113      36.632  23.242   4.555  1.00  0.00           H  
ATOM   1851  HB  VAL A 113      35.406  26.000   4.250  1.00  0.00           H  
ATOM   1852 HG11 VAL A 113      33.187  24.966   3.749  1.00  0.00           H  
ATOM   1853 HG12 VAL A 113      34.302  24.813   2.411  1.00  0.00           H  
ATOM   1854 HG13 VAL A 113      33.978  23.428   3.454  1.00  0.00           H  
ATOM   1855 HG21 VAL A 113      33.918  25.241   6.063  1.00  0.00           H  
ATOM   1856 HG22 VAL A 113      34.673  23.653   6.056  1.00  0.00           H  
ATOM   1857 HG23 VAL A 113      35.596  25.075   6.537  1.00  0.00           H  
ATOM   1858  N   MET A 114      37.577  25.131   2.031  1.00 22.80           N  
ATOM   1859  CA  MET A 114      38.147  25.086   0.689  1.00 24.24           C  
ATOM   1860  C   MET A 114      39.626  25.496   0.753  1.00 25.31           C  
ATOM   1861  O   MET A 114      39.946  26.548   1.308  1.00 23.05           O  
ATOM   1862  CB  MET A 114      37.324  25.978  -0.268  1.00 24.98           C  
ATOM   1863  CG  MET A 114      37.903  26.078  -1.693  1.00 27.11           C  
ATOM   1864  SD  MET A 114      36.866  26.940  -2.903  1.00 27.35           S  
ATOM   1865  CE  MET A 114      35.603  25.678  -3.212  1.00 26.06           C  
ATOM   1866  H   MET A 114      37.812  25.950   2.573  1.00  0.00           H  
ATOM   1867  HA  MET A 114      38.099  24.065   0.313  1.00  0.00           H  
ATOM   1868  HB3 MET A 114      37.249  26.984   0.147  1.00  0.00           H  
ATOM   1869  HB2 MET A 114      36.303  25.602  -0.314  1.00  0.00           H  
ATOM   1870  HG3 MET A 114      38.111  25.081  -2.078  1.00  0.00           H  
ATOM   1871  HG2 MET A 114      38.859  26.602  -1.672  1.00  0.00           H  
ATOM   1872  HE1 MET A 114      34.942  26.002  -4.015  1.00  0.00           H  
ATOM   1873  HE2 MET A 114      36.066  24.735  -3.505  1.00  0.00           H  
ATOM   1874  HE3 MET A 114      35.001  25.512  -2.320  1.00  0.00           H  
ATOM   1875  N   GLU A 115      40.482  24.664   0.143  1.00 26.43           N  
ATOM   1876  CA  GLU A 115      41.904  24.918  -0.092  1.00 25.67           C  
ATOM   1877  C   GLU A 115      42.227  24.444  -1.510  1.00 25.93           C  
ATOM   1878  O   GLU A 115      41.708  23.410  -1.929  1.00 26.82           O  
ATOM   1879  CB  GLU A 115      42.777  24.154   0.925  1.00 27.65           C  
ATOM   1880  CG  GLU A 115      42.493  24.524   2.390  1.00 31.75           C  
ATOM   1881  CD  GLU A 115      43.415  23.839   3.395  1.00 34.18           C  
ATOM   1882  OE1 GLU A 115      43.945  22.754   3.071  1.00 36.56           O  
ATOM   1883  OE2 GLU A 115      43.570  24.408   4.498  1.00 33.65           O1-
ATOM   1884  H   GLU A 115      40.121  23.827  -0.298  1.00  0.00           H  
ATOM   1885  HA  GLU A 115      42.113  25.987  -0.023  1.00  0.00           H  
ATOM   1886  HB3 GLU A 115      43.828  24.356   0.709  1.00  0.00           H  
ATOM   1887  HB2 GLU A 115      42.646  23.081   0.784  1.00  0.00           H  
ATOM   1888  HG3 GLU A 115      41.470  24.265   2.657  1.00  0.00           H  
ATOM   1889  HG2 GLU A 115      42.589  25.602   2.500  1.00  0.00           H  
ATOM   1890  N   LYS A 116      43.088  25.189  -2.225  1.00 28.49           N  
ATOM   1891  CA  LYS A 116      43.539  24.880  -3.594  1.00 27.02           C  
ATOM   1892  C   LYS A 116      42.386  24.879  -4.632  1.00 25.40           C  
ATOM   1893  O   LYS A 116      42.498  24.217  -5.663  1.00 25.19           O  
ATOM   1894  CB  LYS A 116      44.354  23.555  -3.614  1.00 28.68           C  
ATOM   1895  CG  LYS A 116      45.568  23.566  -2.666  1.00 33.77           C  
ATOM   1896  CD  LYS A 116      46.175  22.184  -2.382  1.00 39.16           C  
ATOM   1897  CE  LYS A 116      46.785  21.503  -3.612  1.00 43.22           C  
ATOM   1898  NZ  LYS A 116      47.544  20.301  -3.230  1.00 44.85           N1+
ATOM   1899  H   LYS A 116      43.514  26.005  -1.802  1.00  0.00           H  
ATOM   1900  HA  LYS A 116      44.208  25.690  -3.884  1.00  0.00           H  
ATOM   1901  HB3 LYS A 116      44.709  23.349  -4.625  1.00  0.00           H  
ATOM   1902  HB2 LYS A 116      43.707  22.717  -3.355  1.00  0.00           H  
ATOM   1903  HG3 LYS A 116      45.292  23.998  -1.705  1.00  0.00           H  
ATOM   1904  HG2 LYS A 116      46.333  24.220  -3.085  1.00  0.00           H  
ATOM   1905  HD3 LYS A 116      45.409  21.539  -1.949  1.00  0.00           H  
ATOM   1906  HD2 LYS A 116      46.936  22.294  -1.611  1.00  0.00           H  
ATOM   1907  HE3 LYS A 116      47.462  22.186  -4.122  1.00  0.00           H  
ATOM   1908  HE2 LYS A 116      46.008  21.227  -4.326  1.00  0.00           H  
ATOM   1909  HZ1 LYS A 116      46.932  19.638  -2.776  1.00  0.00           H  
ATOM   1910  HZ2 LYS A 116      47.944  19.878  -4.055  1.00  0.00           H  
ATOM   1911  HZ3 LYS A 116      48.286  20.562  -2.596  1.00  0.00           H  
ATOM   1912  N   GLY A 117      41.291  25.602  -4.328  1.00 22.56           N  
ATOM   1913  CA  GLY A 117      40.067  25.664  -5.131  1.00 22.26           C  
ATOM   1914  C   GLY A 117      39.163  24.426  -4.967  1.00 24.54           C  
ATOM   1915  O   GLY A 117      38.175  24.322  -5.693  1.00 26.97           O  
ATOM   1916  H   GLY A 117      41.286  26.122  -3.462  1.00  0.00           H  
ATOM   1917  HA3 GLY A 117      40.316  25.793  -6.185  1.00  0.00           H  
ATOM   1918  HA2 GLY A 117      39.502  26.546  -4.830  1.00  0.00           H  
ATOM   1919  N   SER A 118      39.486  23.499  -4.047  1.00 25.12           N  
ATOM   1920  CA  SER A 118      38.787  22.228  -3.840  1.00 25.96           C  
ATOM   1921  C   SER A 118      38.281  22.116  -2.395  1.00 26.96           C  
ATOM   1922  O   SER A 118      38.991  22.514  -1.472  1.00 27.96           O  
ATOM   1923  CB  SER A 118      39.776  21.082  -4.132  1.00 25.97           C  
ATOM   1924  OG  SER A 118      39.955  20.930  -5.524  1.00 26.94           O  
ATOM   1925  H   SER A 118      40.298  23.647  -3.462  1.00  0.00           H  
ATOM   1926  HA  SER A 118      37.925  22.136  -4.503  1.00  0.00           H  
ATOM   1927  HB3 SER A 118      39.396  20.135  -3.747  1.00  0.00           H  
ATOM   1928  HB2 SER A 118      40.741  21.256  -3.654  1.00  0.00           H  
ATOM   1929  HG  SER A 118      40.374  21.724  -5.866  1.00  0.00           H  
ATOM   1930  N   LEU A 119      37.084  21.531  -2.220  1.00 24.49           N  
ATOM   1931  CA  LEU A 119      36.484  21.249  -0.913  1.00 25.27           C  
ATOM   1932  C   LEU A 119      37.262  20.150  -0.166  1.00 27.22           C  
ATOM   1933  O   LEU A 119      37.413  19.047  -0.692  1.00 26.74           O  
ATOM   1934  CB  LEU A 119      35.003  20.847  -1.093  1.00 25.08           C  
ATOM   1935  CG  LEU A 119      34.076  22.016  -1.493  1.00 24.98           C  
ATOM   1936  CD1 LEU A 119      32.684  21.500  -1.919  1.00 25.72           C  
ATOM   1937  CD2 LEU A 119      33.983  23.084  -0.382  1.00 23.66           C  
ATOM   1938  H   LEU A 119      36.559  21.216  -3.024  1.00  0.00           H  
ATOM   1939  HA  LEU A 119      36.532  22.165  -0.326  1.00  0.00           H  
ATOM   1940  HB3 LEU A 119      34.623  20.407  -0.169  1.00  0.00           H  
ATOM   1941  HB2 LEU A 119      34.944  20.055  -1.843  1.00  0.00           H  
ATOM   1942  HG  LEU A 119      34.507  22.498  -2.372  1.00  0.00           H  
ATOM   1943 HD11 LEU A 119      32.436  21.845  -2.923  1.00  0.00           H  
ATOM   1944 HD12 LEU A 119      32.638  20.411  -1.935  1.00  0.00           H  
ATOM   1945 HD13 LEU A 119      31.888  21.837  -1.255  1.00  0.00           H  
ATOM   1946 HD21 LEU A 119      32.977  23.490  -0.267  1.00  0.00           H  
ATOM   1947 HD22 LEU A 119      34.281  22.689   0.590  1.00  0.00           H  
ATOM   1948 HD23 LEU A 119      34.639  23.925  -0.601  1.00  0.00           H  
ATOM   1949  N   LYS A 120      37.734  20.488   1.044  1.00 25.13           N  
ATOM   1950  CA  LYS A 120      38.525  19.613   1.913  1.00 24.88           C  
ATOM   1951  C   LYS A 120      37.701  19.001   3.057  1.00 25.00           C  
ATOM   1952  O   LYS A 120      38.106  17.968   3.590  1.00 23.97           O  
ATOM   1953  CB  LYS A 120      39.726  20.411   2.462  1.00 25.37           C  
ATOM   1954  CG  LYS A 120      40.729  20.884   1.392  1.00 27.25           C  
ATOM   1955  CD  LYS A 120      41.235  19.765   0.464  1.00 29.41           C  
ATOM   1956  CE  LYS A 120      42.298  20.237  -0.531  1.00 31.76           C  
ATOM   1957  NZ  LYS A 120      42.697  19.144  -1.432  1.00 32.55           N1+
ATOM   1958  H   LYS A 120      37.553  21.419   1.398  1.00  0.00           H  
ATOM   1959  HA  LYS A 120      38.894  18.757   1.348  1.00  0.00           H  
ATOM   1960  HB3 LYS A 120      40.263  19.798   3.184  1.00  0.00           H  
ATOM   1961  HB2 LYS A 120      39.367  21.278   3.017  1.00  0.00           H  
ATOM   1962  HG3 LYS A 120      41.579  21.339   1.902  1.00  0.00           H  
ATOM   1963  HG2 LYS A 120      40.279  21.678   0.796  1.00  0.00           H  
ATOM   1964  HD3 LYS A 120      40.403  19.362  -0.113  1.00  0.00           H  
ATOM   1965  HD2 LYS A 120      41.628  18.943   1.063  1.00  0.00           H  
ATOM   1966  HE3 LYS A 120      43.176  20.617  -0.008  1.00  0.00           H  
ATOM   1967  HE2 LYS A 120      41.901  21.047  -1.138  1.00  0.00           H  
ATOM   1968  HZ1 LYS A 120      43.088  18.385  -0.891  1.00  0.00           H  
ATOM   1969  HZ2 LYS A 120      41.887  18.812  -1.936  1.00  0.00           H  
ATOM   1970  HZ3 LYS A 120      43.385  19.480  -2.090  1.00  0.00           H  
ATOM   1971  N   CYS A 121      36.555  19.619   3.377  1.00 23.57           N  
ATOM   1972  CA  CYS A 121      35.535  19.094   4.278  1.00 24.93           C  
ATOM   1973  C   CYS A 121      34.201  19.797   3.988  1.00 23.25           C  
ATOM   1974  O   CYS A 121      34.189  20.880   3.400  1.00 25.49           O  
ATOM   1975  CB  CYS A 121      35.952  19.126   5.770  1.00 27.85           C  
ATOM   1976  SG  CYS A 121      35.906  20.783   6.509  1.00 29.91           S  
ATOM   1977  H   CYS A 121      36.297  20.469   2.894  1.00  0.00           H  
ATOM   1978  HA  CYS A 121      35.396  18.052   4.008  1.00  0.00           H  
ATOM   1979  HB3 CYS A 121      36.948  18.710   5.910  1.00  0.00           H  
ATOM   1980  HB2 CYS A 121      35.273  18.498   6.349  1.00  0.00           H  
ATOM   1981  HG  CYS A 121      34.576  20.917   6.472  1.00  0.00           H  
ATOM   1982  N   ALA A 122      33.098  19.172   4.432  1.00 20.39           N  
ATOM   1983  CA  ALA A 122      31.767  19.779   4.459  1.00 20.84           C  
ATOM   1984  C   ALA A 122      31.680  20.867   5.544  1.00 22.44           C  
ATOM   1985  O   ALA A 122      32.454  20.838   6.503  1.00 19.24           O  
ATOM   1986  CB  ALA A 122      30.731  18.673   4.717  1.00 18.58           C  
ATOM   1987  H   ALA A 122      33.180  18.282   4.906  1.00  0.00           H  
ATOM   1988  HA  ALA A 122      31.566  20.232   3.486  1.00  0.00           H  
ATOM   1989  HB1 ALA A 122      29.715  19.066   4.694  1.00  0.00           H  
ATOM   1990  HB2 ALA A 122      30.793  17.889   3.961  1.00  0.00           H  
ATOM   1991  HB3 ALA A 122      30.881  18.206   5.691  1.00  0.00           H  
ATOM   1992  N   GLN A 123      30.720  21.794   5.387  1.00 23.98           N  
ATOM   1993  CA  GLN A 123      30.412  22.828   6.377  1.00 22.67           C  
ATOM   1994  C   GLN A 123      29.561  22.216   7.506  1.00 22.12           C  
ATOM   1995  O   GLN A 123      28.333  22.287   7.463  1.00 23.16           O  
ATOM   1996  CB  GLN A 123      29.724  24.016   5.660  1.00 23.30           C  
ATOM   1997  CG  GLN A 123      29.406  25.231   6.558  1.00 21.15           C  
ATOM   1998  CD  GLN A 123      30.657  25.846   7.189  1.00 21.65           C  
ATOM   1999  OE1 GLN A 123      31.589  26.223   6.484  1.00 23.51           O  
ATOM   2000  NE2 GLN A 123      30.676  25.971   8.516  1.00 18.62           N  
ATOM   2001  H   GLN A 123      30.118  21.760   4.578  1.00  0.00           H  
ATOM   2002  HA  GLN A 123      31.350  23.184   6.807  1.00  0.00           H  
ATOM   2003  HB3 GLN A 123      28.800  23.676   5.188  1.00  0.00           H  
ATOM   2004  HB2 GLN A 123      30.362  24.348   4.839  1.00  0.00           H  
ATOM   2005  HG3 GLN A 123      28.690  24.961   7.335  1.00  0.00           H  
ATOM   2006  HG2 GLN A 123      28.919  26.000   5.959  1.00  0.00           H  
ATOM   2007 HE22 GLN A 123      31.482  26.369   8.975  1.00  0.00           H  
ATOM   2008 HE21 GLN A 123      29.884  25.678   9.075  1.00  0.00           H  
ATOM   2009  N   TYR A 124      30.247  21.566   8.459  1.00 20.06           N  
ATOM   2010  CA  TYR A 124      29.639  20.713   9.479  1.00 16.25           C  
ATOM   2011  C   TYR A 124      29.183  21.466  10.748  1.00 16.98           C  
ATOM   2012  O   TYR A 124      28.594  20.817  11.611  1.00 19.04           O  
ATOM   2013  CB  TYR A 124      30.605  19.540   9.775  1.00 13.07           C  
ATOM   2014  CG  TYR A 124      31.892  19.880  10.509  1.00 11.63           C  
ATOM   2015  CD1 TYR A 124      31.883  19.997  11.911  1.00 11.30           C  
ATOM   2016  CD2 TYR A 124      33.104  20.054   9.808  1.00 11.67           C  
ATOM   2017  CE1 TYR A 124      33.058  20.315  12.611  1.00 11.50           C  
ATOM   2018  CE2 TYR A 124      34.289  20.350  10.508  1.00 11.16           C  
ATOM   2019  CZ  TYR A 124      34.263  20.479  11.911  1.00 12.70           C  
ATOM   2020  OH  TYR A 124      35.399  20.747  12.610  1.00 14.04           O  
ATOM   2021  H   TYR A 124      31.256  21.539   8.406  1.00  0.00           H  
ATOM   2022  HA  TYR A 124      28.735  20.268   9.057  1.00  0.00           H  
ATOM   2023  HB3 TYR A 124      30.858  19.034   8.843  1.00  0.00           H  
ATOM   2024  HB2 TYR A 124      30.081  18.790  10.371  1.00  0.00           H  
ATOM   2025  HD1 TYR A 124      30.965  19.842  12.450  1.00  0.00           H  
ATOM   2026  HD2 TYR A 124      33.135  19.943   8.735  1.00  0.00           H  
ATOM   2027  HE1 TYR A 124      33.040  20.410  13.687  1.00  0.00           H  
ATOM   2028  HE2 TYR A 124      35.213  20.476   9.964  1.00  0.00           H  
ATOM   2029  HH  TYR A 124      36.198  20.604  12.089  1.00  0.00           H  
ATOM   2030  N   TRP A 125      29.440  22.785  10.848  1.00 15.43           N  
ATOM   2031  CA  TRP A 125      29.024  23.630  11.976  1.00 17.12           C  
ATOM   2032  C   TRP A 125      28.293  24.894  11.463  1.00 20.41           C  
ATOM   2033  O   TRP A 125      28.451  25.241  10.290  1.00 24.48           O  
ATOM   2034  CB  TRP A 125      30.252  23.960  12.859  1.00 17.30           C  
ATOM   2035  CG  TRP A 125      31.201  25.003  12.344  1.00 19.01           C  
ATOM   2036  CD1 TRP A 125      31.190  26.308  12.696  1.00 17.78           C  
ATOM   2037  CD2 TRP A 125      32.231  24.875  11.318  1.00 18.84           C  
ATOM   2038  NE1 TRP A 125      32.149  26.990  11.979  1.00 17.98           N  
ATOM   2039  CE2 TRP A 125      32.828  26.157  11.116  1.00 18.61           C  
ATOM   2040  CE3 TRP A 125      32.716  23.809  10.526  1.00 17.03           C  
ATOM   2041  CZ2 TRP A 125      33.863  26.368  10.190  1.00 17.32           C  
ATOM   2042  CZ3 TRP A 125      33.741  24.011   9.580  1.00 17.69           C  
ATOM   2043  CH2 TRP A 125      34.320  25.285   9.420  1.00 18.37           C  
ATOM   2044  H   TRP A 125      29.906  23.259  10.089  1.00  0.00           H  
ATOM   2045  HA  TRP A 125      28.319  23.049  12.563  1.00  0.00           H  
ATOM   2046  HB3 TRP A 125      30.820  23.049  13.054  1.00  0.00           H  
ATOM   2047  HB2 TRP A 125      29.911  24.295  13.839  1.00  0.00           H  
ATOM   2048  HD1 TRP A 125      30.517  26.741  13.423  1.00  0.00           H  
ATOM   2049  HE1 TRP A 125      32.312  27.981  12.094  1.00  0.00           H  
ATOM   2050  HE3 TRP A 125      32.291  22.824  10.645  1.00  0.00           H  
ATOM   2051  HZ2 TRP A 125      34.298  27.349  10.068  1.00  0.00           H  
ATOM   2052  HZ3 TRP A 125      34.089  23.180   8.986  1.00  0.00           H  
ATOM   2053  HH2 TRP A 125      35.119  25.435   8.711  1.00  0.00           H  
ATOM   2054  N   PRO A 126      27.500  25.565  12.334  1.00 21.56           N  
ATOM   2055  CA  PRO A 126      26.680  26.722  11.932  1.00 20.81           C  
ATOM   2056  C   PRO A 126      27.530  28.001  11.827  1.00 20.14           C  
ATOM   2057  O   PRO A 126      28.262  28.320  12.765  1.00 21.03           O  
ATOM   2058  CB  PRO A 126      25.604  26.821  13.038  1.00 23.28           C  
ATOM   2059  CG  PRO A 126      25.808  25.615  13.941  1.00 24.28           C  
ATOM   2060  CD  PRO A 126      27.272  25.277  13.748  1.00 23.27           C  
ATOM   2061  HA  PRO A 126      26.195  26.506  10.978  1.00  0.00           H  
ATOM   2062  HB3 PRO A 126      24.599  26.818  12.625  1.00  0.00           H  
ATOM   2063  HB2 PRO A 126      25.701  27.740  13.616  1.00  0.00           H  
ATOM   2064  HG3 PRO A 126      25.201  24.783  13.581  1.00  0.00           H  
ATOM   2065  HG2 PRO A 126      25.542  25.799  14.980  1.00  0.00           H  
ATOM   2066  HD2 PRO A 126      27.899  25.942  14.343  1.00  0.00           H  
ATOM   2067  HD3 PRO A 126      27.476  24.262  14.067  1.00  0.00           H  
ATOM   2068  N   GLN A 127      27.420  28.700  10.687  1.00 23.20           N  
ATOM   2069  CA  GLN A 127      28.135  29.956  10.430  1.00 25.49           C  
ATOM   2070  C   GLN A 127      27.444  31.198  11.026  1.00 24.44           C  
ATOM   2071  O   GLN A 127      28.100  32.232  11.139  1.00 25.45           O  
ATOM   2072  CB  GLN A 127      28.349  30.136   8.915  1.00 28.22           C  
ATOM   2073  CG  GLN A 127      29.203  29.021   8.288  1.00 32.45           C  
ATOM   2074  CD  GLN A 127      29.677  29.389   6.883  1.00 34.11           C  
ATOM   2075  OE1 GLN A 127      30.632  30.146   6.728  1.00 34.48           O  
ATOM   2076  NE2 GLN A 127      29.021  28.852   5.854  1.00 35.46           N  
ATOM   2077  H   GLN A 127      26.810  28.371   9.953  1.00  0.00           H  
ATOM   2078  HA  GLN A 127      29.121  29.897  10.896  1.00  0.00           H  
ATOM   2079  HB3 GLN A 127      28.835  31.099   8.740  1.00  0.00           H  
ATOM   2080  HB2 GLN A 127      27.386  30.188   8.403  1.00  0.00           H  
ATOM   2081  HG3 GLN A 127      28.651  28.080   8.267  1.00  0.00           H  
ATOM   2082  HG2 GLN A 127      30.090  28.846   8.899  1.00  0.00           H  
ATOM   2083 HE22 GLN A 127      29.306  29.067   4.909  1.00  0.00           H  
ATOM   2084 HE21 GLN A 127      28.242  28.229   6.009  1.00  0.00           H  
ATOM   2085  N   LYS A 128      26.155  31.084  11.393  1.00 24.45           N  
ATOM   2086  CA  LYS A 128      25.367  32.146  12.023  1.00 26.99           C  
ATOM   2087  C   LYS A 128      24.553  31.569  13.189  1.00 26.24           C  
ATOM   2088  O   LYS A 128      24.125  30.414  13.128  1.00 28.98           O  
ATOM   2089  CB  LYS A 128      24.439  32.811  10.984  1.00 29.58           C  
ATOM   2090  CG  LYS A 128      25.178  33.566   9.868  1.00 35.09           C  
ATOM   2091  CD  LYS A 128      24.212  34.279   8.913  1.00 40.50           C  
ATOM   2092  CE  LYS A 128      24.938  35.013   7.780  1.00 43.53           C  
ATOM   2093  NZ  LYS A 128      23.980  35.672   6.877  1.00 45.26           N1+
ATOM   2094  H   LYS A 128      25.686  30.195  11.294  1.00  0.00           H  
ATOM   2095  HA  LYS A 128      26.032  32.907  12.437  1.00  0.00           H  
ATOM   2096  HB3 LYS A 128      23.798  33.524  11.502  1.00  0.00           H  
ATOM   2097  HB2 LYS A 128      23.773  32.071  10.544  1.00  0.00           H  
ATOM   2098  HG3 LYS A 128      25.794  32.872   9.296  1.00  0.00           H  
ATOM   2099  HG2 LYS A 128      25.860  34.293  10.311  1.00  0.00           H  
ATOM   2100  HD3 LYS A 128      23.615  34.995   9.478  1.00  0.00           H  
ATOM   2101  HD2 LYS A 128      23.510  33.554   8.497  1.00  0.00           H  
ATOM   2102  HE3 LYS A 128      25.546  34.316   7.202  1.00  0.00           H  
ATOM   2103  HE2 LYS A 128      25.611  35.767   8.189  1.00  0.00           H  
ATOM   2104  HZ1 LYS A 128      23.372  34.978   6.467  1.00  0.00           H  
ATOM   2105  HZ2 LYS A 128      23.426  36.334   7.403  1.00  0.00           H  
ATOM   2106  HZ3 LYS A 128      24.481  36.157   6.147  1.00  0.00           H  
ATOM   2107  N   GLU A 129      24.358  32.404  14.223  1.00 23.33           N  
ATOM   2108  CA  GLU A 129      23.659  32.096  15.472  1.00 21.34           C  
ATOM   2109  C   GLU A 129      22.191  31.675  15.272  1.00 22.47           C  
ATOM   2110  O   GLU A 129      21.758  30.699  15.884  1.00 23.51           O  
ATOM   2111  CB  GLU A 129      23.747  33.291  16.457  1.00 19.21           C  
ATOM   2112  CG  GLU A 129      25.148  33.637  17.024  1.00 18.84           C  
ATOM   2113  CD  GLU A 129      26.122  34.381  16.102  1.00 21.22           C  
ATOM   2114  OE1 GLU A 129      25.716  34.772  14.985  1.00 23.24           O  
ATOM   2115  OE2 GLU A 129      27.275  34.559  16.551  1.00 21.75           O1-
ATOM   2116  H   GLU A 129      24.768  33.332  14.191  1.00  0.00           H  
ATOM   2117  HA  GLU A 129      24.164  31.246  15.927  1.00  0.00           H  
ATOM   2118  HB3 GLU A 129      23.096  33.087  17.309  1.00  0.00           H  
ATOM   2119  HB2 GLU A 129      23.320  34.180  15.987  1.00  0.00           H  
ATOM   2120  HG3 GLU A 129      25.642  32.732  17.374  1.00  0.00           H  
ATOM   2121  HG2 GLU A 129      25.018  34.263  17.907  1.00  0.00           H  
ATOM   2122  N   GLU A 130      21.468  32.409  14.409  1.00 22.75           N  
ATOM   2123  CA  GLU A 130      20.054  32.202  14.084  1.00 24.31           C  
ATOM   2124  C   GLU A 130      19.806  31.123  13.006  1.00 27.18           C  
ATOM   2125  O   GLU A 130      18.648  30.912  12.645  1.00 30.34           O  
ATOM   2126  CB  GLU A 130      19.403  33.569  13.740  1.00 22.27           C  
ATOM   2127  CG  GLU A 130      19.629  34.169  12.328  1.00 21.58           C  
ATOM   2128  CD  GLU A 130      21.064  34.583  11.982  1.00 23.90           C  
ATOM   2129  OE1 GLU A 130      21.336  34.675  10.765  1.00 25.97           O  
ATOM   2130  OE2 GLU A 130      21.859  34.819  12.918  1.00 24.04           O1-
ATOM   2131  H   GLU A 130      21.900  33.206  13.952  1.00  0.00           H  
ATOM   2132  HA  GLU A 130      19.565  31.841  14.991  1.00  0.00           H  
ATOM   2133  HB3 GLU A 130      19.705  34.304  14.488  1.00  0.00           H  
ATOM   2134  HB2 GLU A 130      18.326  33.468  13.883  1.00  0.00           H  
ATOM   2135  HG3 GLU A 130      19.015  35.064  12.231  1.00  0.00           H  
ATOM   2136  HG2 GLU A 130      19.266  33.482  11.563  1.00  0.00           H  
ATOM   2137  N   LYS A 131      20.871  30.465  12.516  1.00 28.57           N  
ATOM   2138  CA  LYS A 131      20.819  29.397  11.518  1.00 32.27           C  
ATOM   2139  C   LYS A 131      21.478  28.133  12.088  1.00 30.58           C  
ATOM   2140  O   LYS A 131      22.516  27.703  11.584  1.00 31.80           O  
ATOM   2141  CB  LYS A 131      21.503  29.876  10.215  1.00 37.31           C  
ATOM   2142  CG  LYS A 131      20.749  30.973   9.442  1.00 42.65           C  
ATOM   2143  CD  LYS A 131      19.429  30.478   8.826  1.00 47.85           C  
ATOM   2144  CE  LYS A 131      18.784  31.513   7.897  1.00 50.74           C  
ATOM   2145  NZ  LYS A 131      17.554  30.982   7.285  1.00 52.96           N1+
ATOM   2146  H   LYS A 131      21.789  30.686  12.876  1.00  0.00           H  
ATOM   2147  HA  LYS A 131      19.787  29.121  11.299  1.00  0.00           H  
ATOM   2148  HB3 LYS A 131      21.631  29.032   9.535  1.00  0.00           H  
ATOM   2149  HB2 LYS A 131      22.510  30.220  10.446  1.00  0.00           H  
ATOM   2150  HG3 LYS A 131      21.399  31.344   8.649  1.00  0.00           H  
ATOM   2151  HG2 LYS A 131      20.559  31.827  10.092  1.00  0.00           H  
ATOM   2152  HD3 LYS A 131      18.725  30.233   9.621  1.00  0.00           H  
ATOM   2153  HD2 LYS A 131      19.608  29.552   8.277  1.00  0.00           H  
ATOM   2154  HE3 LYS A 131      19.475  31.793   7.102  1.00  0.00           H  
ATOM   2155  HE2 LYS A 131      18.543  32.421   8.452  1.00  0.00           H  
ATOM   2156  HZ1 LYS A 131      16.893  30.743   8.010  1.00  0.00           H  
ATOM   2157  HZ2 LYS A 131      17.149  31.681   6.679  1.00  0.00           H  
ATOM   2158  HZ3 LYS A 131      17.774  30.156   6.747  1.00  0.00           H  
ATOM   2159  N   GLU A 132      20.855  27.553  13.129  1.00 29.65           N  
ATOM   2160  CA  GLU A 132      21.275  26.295  13.749  1.00 28.92           C  
ATOM   2161  C   GLU A 132      21.037  25.092  12.815  1.00 29.50           C  
ATOM   2162  O   GLU A 132      20.077  25.085  12.042  1.00 31.24           O  
ATOM   2163  CB  GLU A 132      20.596  26.137  15.136  1.00 27.75           C  
ATOM   2164  CG  GLU A 132      19.142  25.609  15.211  1.00 30.01           C  
ATOM   2165  CD  GLU A 132      18.062  26.515  14.611  1.00 31.23           C  
ATOM   2166  OE1 GLU A 132      18.311  27.735  14.494  1.00 32.45           O  
ATOM   2167  OE2 GLU A 132      16.982  25.965  14.303  1.00 32.76           O1-
ATOM   2168  H   GLU A 132      19.992  27.947  13.488  1.00  0.00           H  
ATOM   2169  HA  GLU A 132      22.349  26.381  13.926  1.00  0.00           H  
ATOM   2170  HB3 GLU A 132      20.660  27.085  15.674  1.00  0.00           H  
ATOM   2171  HB2 GLU A 132      21.207  25.450  15.718  1.00  0.00           H  
ATOM   2172  HG3 GLU A 132      18.883  25.468  16.260  1.00  0.00           H  
ATOM   2173  HG2 GLU A 132      19.072  24.620  14.757  1.00  0.00           H  
ATOM   2174  N   MET A 133      21.924  24.094  12.924  1.00 27.77           N  
ATOM   2175  CA  MET A 133      21.870  22.840  12.175  1.00 25.79           C  
ATOM   2176  C   MET A 133      21.204  21.745  13.016  1.00 24.06           C  
ATOM   2177  O   MET A 133      21.374  21.730  14.234  1.00 24.11           O  
ATOM   2178  CB  MET A 133      23.303  22.407  11.806  1.00 24.60           C  
ATOM   2179  CG  MET A 133      24.032  23.390  10.878  1.00 24.87           C  
ATOM   2180  SD  MET A 133      25.682  22.838  10.373  1.00 24.45           S  
ATOM   2181  CE  MET A 133      25.267  21.594   9.124  1.00 21.88           C  
ATOM   2182  H   MET A 133      22.654  24.159  13.622  1.00  0.00           H  
ATOM   2183  HA  MET A 133      21.298  22.974  11.254  1.00  0.00           H  
ATOM   2184  HB3 MET A 133      23.271  21.425  11.331  1.00  0.00           H  
ATOM   2185  HB2 MET A 133      23.894  22.276  12.714  1.00  0.00           H  
ATOM   2186  HG3 MET A 133      24.150  24.353  11.374  1.00  0.00           H  
ATOM   2187  HG2 MET A 133      23.439  23.576   9.982  1.00  0.00           H  
ATOM   2188  HE1 MET A 133      26.175  21.120   8.754  1.00  0.00           H  
ATOM   2189  HE2 MET A 133      24.624  20.820   9.540  1.00  0.00           H  
ATOM   2190  HE3 MET A 133      24.752  22.058   8.282  1.00  0.00           H  
ATOM   2191  N   ILE A 134      20.501  20.824  12.339  1.00 23.14           N  
ATOM   2192  CA  ILE A 134      19.964  19.595  12.923  1.00 24.50           C  
ATOM   2193  C   ILE A 134      20.401  18.414  12.043  1.00 24.69           C  
ATOM   2194  O   ILE A 134      20.219  18.451  10.826  1.00 26.43           O  
ATOM   2195  CB  ILE A 134      18.408  19.615  13.061  1.00 25.52           C  
ATOM   2196  CG1 ILE A 134      17.966  20.673  14.100  1.00 26.92           C  
ATOM   2197  CG2 ILE A 134      17.791  18.242  13.428  1.00 25.57           C  
ATOM   2198  CD1 ILE A 134      16.456  20.949  14.125  1.00 28.04           C  
ATOM   2199  H   ILE A 134      20.410  20.902  11.336  1.00  0.00           H  
ATOM   2200  HA  ILE A 134      20.389  19.445  13.915  1.00  0.00           H  
ATOM   2201  HB  ILE A 134      17.995  19.910  12.095  1.00  0.00           H  
ATOM   2202 HG13 ILE A 134      18.472  21.621  13.919  1.00  0.00           H  
ATOM   2203 HG12 ILE A 134      18.285  20.349  15.091  1.00  0.00           H  
ATOM   2204 HG21 ILE A 134      16.710  18.306  13.552  1.00  0.00           H  
ATOM   2205 HG22 ILE A 134      17.958  17.489  12.658  1.00  0.00           H  
ATOM   2206 HG23 ILE A 134      18.208  17.861  14.361  1.00  0.00           H  
ATOM   2207 HD11 ILE A 134      16.255  21.967  14.464  1.00  0.00           H  
ATOM   2208 HD12 ILE A 134      16.008  20.836  13.138  1.00  0.00           H  
ATOM   2209 HD13 ILE A 134      15.944  20.270  14.807  1.00  0.00           H  
ATOM   2210  N   PHE A 135      20.959  17.388  12.701  1.00 22.25           N  
ATOM   2211  CA  PHE A 135      21.426  16.141  12.107  1.00 24.82           C  
ATOM   2212  C   PHE A 135      20.400  15.067  12.483  1.00 28.44           C  
ATOM   2213  O   PHE A 135      20.487  14.492  13.568  1.00 30.95           O  
ATOM   2214  CB  PHE A 135      22.838  15.820  12.653  1.00 24.06           C  
ATOM   2215  CG  PHE A 135      23.856  16.926  12.431  1.00 21.36           C  
ATOM   2216  CD1 PHE A 135      24.401  17.144  11.148  1.00 22.19           C  
ATOM   2217  CD2 PHE A 135      24.122  17.859  13.457  1.00 18.19           C  
ATOM   2218  CE1 PHE A 135      25.217  18.244  10.920  1.00 20.95           C  
ATOM   2219  CE2 PHE A 135      24.948  18.946  13.209  1.00 19.49           C  
ATOM   2220  CZ  PHE A 135      25.493  19.137  11.947  1.00 18.27           C  
ATOM   2221  H   PHE A 135      21.047  17.445  13.709  1.00  0.00           H  
ATOM   2222  HA  PHE A 135      21.483  16.223  11.020  1.00  0.00           H  
ATOM   2223  HB3 PHE A 135      23.204  14.920  12.160  1.00  0.00           H  
ATOM   2224  HB2 PHE A 135      22.807  15.588  13.719  1.00  0.00           H  
ATOM   2225  HD1 PHE A 135      24.171  16.467  10.338  1.00  0.00           H  
ATOM   2226  HD2 PHE A 135      23.678  17.737  14.434  1.00  0.00           H  
ATOM   2227  HE1 PHE A 135      25.626  18.416   9.936  1.00  0.00           H  
ATOM   2228  HE2 PHE A 135      25.160  19.651  13.995  1.00  0.00           H  
ATOM   2229  HZ  PHE A 135      26.122  19.994  11.760  1.00  0.00           H  
ATOM   2230  N   GLU A 136      19.411  14.862  11.597  1.00 30.28           N  
ATOM   2231  CA  GLU A 136      18.261  13.974  11.807  1.00 36.05           C  
ATOM   2232  C   GLU A 136      18.613  12.477  11.914  1.00 35.16           C  
ATOM   2233  O   GLU A 136      17.854  11.737  12.539  1.00 35.65           O  
ATOM   2234  CB  GLU A 136      17.224  14.195  10.686  1.00 41.83           C  
ATOM   2235  CG  GLU A 136      16.658  15.630  10.628  1.00 49.01           C  
ATOM   2236  CD  GLU A 136      15.571  15.830   9.565  1.00 53.93           C  
ATOM   2237  OE1 GLU A 136      15.369  14.911   8.740  1.00 56.63           O  
ATOM   2238  OE2 GLU A 136      14.956  16.917   9.598  1.00 55.29           O1-
ATOM   2239  H   GLU A 136      19.401  15.394  10.738  1.00  0.00           H  
ATOM   2240  HA  GLU A 136      17.799  14.259  12.754  1.00  0.00           H  
ATOM   2241  HB3 GLU A 136      16.398  13.494  10.816  1.00  0.00           H  
ATOM   2242  HB2 GLU A 136      17.678  13.948   9.724  1.00  0.00           H  
ATOM   2243  HG3 GLU A 136      17.455  16.347  10.426  1.00  0.00           H  
ATOM   2244  HG2 GLU A 136      16.236  15.897  11.598  1.00  0.00           H  
ATOM   2245  N   ASP A 137      19.749  12.064  11.324  1.00 33.45           N  
ATOM   2246  CA  ASP A 137      20.274  10.692  11.333  1.00 31.97           C  
ATOM   2247  C   ASP A 137      20.673  10.197  12.738  1.00 32.25           C  
ATOM   2248  O   ASP A 137      20.491   9.015  13.025  1.00 33.59           O  
ATOM   2249  CB  ASP A 137      21.446  10.454  10.336  1.00 32.65           C  
ATOM   2250  CG  ASP A 137      22.608  11.467  10.329  1.00 34.20           C  
ATOM   2251  OD1 ASP A 137      22.466  12.569  10.904  1.00 34.57           O  
ATOM   2252  OD2 ASP A 137      23.636  11.118   9.709  1.00 33.80           O1-
ATOM   2253  H   ASP A 137      20.345  12.743  10.869  1.00  0.00           H  
ATOM   2254  HA  ASP A 137      19.451  10.054  11.006  1.00  0.00           H  
ATOM   2255  HB3 ASP A 137      21.033  10.433   9.327  1.00  0.00           H  
ATOM   2256  HB2 ASP A 137      21.871   9.466  10.523  1.00  0.00           H  
ATOM   2257  N   THR A 138      21.211  11.105  13.568  1.00 30.27           N  
ATOM   2258  CA  THR A 138      21.729  10.817  14.909  1.00 28.24           C  
ATOM   2259  C   THR A 138      20.988  11.603  16.015  1.00 29.41           C  
ATOM   2260  O   THR A 138      21.303  11.408  17.189  1.00 30.23           O  
ATOM   2261  CB  THR A 138      23.248  11.129  14.972  1.00 27.94           C  
ATOM   2262  OG1 THR A 138      23.526  12.513  14.833  1.00 26.66           O  
ATOM   2263  CG2 THR A 138      24.055  10.340  13.927  1.00 27.62           C  
ATOM   2264  H   THR A 138      21.354  12.049  13.236  1.00  0.00           H  
ATOM   2265  HA  THR A 138      21.593   9.761  15.149  1.00  0.00           H  
ATOM   2266  HB  THR A 138      23.618  10.832  15.955  1.00  0.00           H  
ATOM   2267  HG1 THR A 138      24.475  12.622  14.729  1.00  0.00           H  
ATOM   2268 HG21 THR A 138      25.124  10.417  14.109  1.00  0.00           H  
ATOM   2269 HG22 THR A 138      23.801   9.280  13.958  1.00  0.00           H  
ATOM   2270 HG23 THR A 138      23.866  10.696  12.914  1.00  0.00           H  
ATOM   2271  N   ASN A 139      19.994  12.426  15.632  1.00 29.24           N  
ATOM   2272  CA  ASN A 139      19.092  13.198  16.495  1.00 31.03           C  
ATOM   2273  C   ASN A 139      19.839  14.208  17.394  1.00 29.59           C  
ATOM   2274  O   ASN A 139      19.651  14.221  18.611  1.00 30.58           O  
ATOM   2275  CB  ASN A 139      18.152  12.247  17.291  1.00 35.17           C  
ATOM   2276  CG  ASN A 139      16.789  12.859  17.637  1.00 39.71           C  
ATOM   2277  OD1 ASN A 139      16.196  13.585  16.842  1.00 41.48           O  
ATOM   2278  ND2 ASN A 139      16.269  12.555  18.827  1.00 41.69           N  
ATOM   2279  H   ASN A 139      19.818  12.526  14.642  1.00  0.00           H  
ATOM   2280  HA  ASN A 139      18.495  13.843  15.848  1.00  0.00           H  
ATOM   2281  HB3 ASN A 139      18.646  11.838  18.174  1.00  0.00           H  
ATOM   2282  HB2 ASN A 139      17.915  11.386  16.664  1.00  0.00           H  
ATOM   2283 HD22 ASN A 139      15.369  12.926  19.094  1.00  0.00           H  
ATOM   2284 HD21 ASN A 139      16.775  11.966  19.479  1.00  0.00           H  
ATOM   2285  N   LEU A 140      20.686  15.028  16.755  1.00 27.16           N  
ATOM   2286  CA  LEU A 140      21.496  16.059  17.400  1.00 25.41           C  
ATOM   2287  C   LEU A 140      21.186  17.417  16.758  1.00 27.32           C  
ATOM   2288  O   LEU A 140      21.010  17.484  15.543  1.00 28.60           O  
ATOM   2289  CB  LEU A 140      22.992  15.723  17.216  1.00 23.50           C  
ATOM   2290  CG  LEU A 140      23.467  14.435  17.928  1.00 21.22           C  
ATOM   2291  CD1 LEU A 140      24.891  14.061  17.492  1.00 19.81           C  
ATOM   2292  CD2 LEU A 140      23.346  14.510  19.462  1.00 20.08           C  
ATOM   2293  H   LEU A 140      20.782  14.955  15.751  1.00  0.00           H  
ATOM   2294  HA  LEU A 140      21.261  16.122  18.462  1.00  0.00           H  
ATOM   2295  HB3 LEU A 140      23.599  16.559  17.566  1.00  0.00           H  
ATOM   2296  HB2 LEU A 140      23.198  15.636  16.148  1.00  0.00           H  
ATOM   2297  HG  LEU A 140      22.828  13.619  17.591  1.00  0.00           H  
ATOM   2298 HD11 LEU A 140      24.950  13.002  17.243  1.00  0.00           H  
ATOM   2299 HD12 LEU A 140      25.213  14.615  16.611  1.00  0.00           H  
ATOM   2300 HD13 LEU A 140      25.621  14.257  18.276  1.00  0.00           H  
ATOM   2301 HD21 LEU A 140      24.223  14.116  19.977  1.00  0.00           H  
ATOM   2302 HD22 LEU A 140      23.209  15.533  19.808  1.00  0.00           H  
ATOM   2303 HD23 LEU A 140      22.495  13.919  19.801  1.00  0.00           H  
ATOM   2304  N   LYS A 141      21.173  18.473  17.582  1.00 26.94           N  
ATOM   2305  CA  LYS A 141      21.075  19.867  17.153  1.00 24.32           C  
ATOM   2306  C   LYS A 141      22.349  20.602  17.585  1.00 22.44           C  
ATOM   2307  O   LYS A 141      22.898  20.304  18.644  1.00 21.50           O  
ATOM   2308  CB  LYS A 141      19.806  20.500  17.757  1.00 27.75           C  
ATOM   2309  CG  LYS A 141      19.558  21.973  17.355  1.00 30.93           C  
ATOM   2310  CD  LYS A 141      18.270  22.563  17.948  1.00 35.01           C  
ATOM   2311  CE  LYS A 141      18.351  22.732  19.472  1.00 37.22           C  
ATOM   2312  NZ  LYS A 141      17.120  23.305  20.036  1.00 37.82           N1+
ATOM   2313  H   LYS A 141      21.347  18.330  18.570  1.00  0.00           H  
ATOM   2314  HA  LYS A 141      21.001  19.923  16.069  1.00  0.00           H  
ATOM   2315  HB3 LYS A 141      19.862  20.414  18.841  1.00  0.00           H  
ATOM   2316  HB2 LYS A 141      18.944  19.908  17.449  1.00  0.00           H  
ATOM   2317  HG3 LYS A 141      19.516  22.048  16.268  1.00  0.00           H  
ATOM   2318  HG2 LYS A 141      20.395  22.601  17.662  1.00  0.00           H  
ATOM   2319  HD3 LYS A 141      17.426  21.920  17.692  1.00  0.00           H  
ATOM   2320  HD2 LYS A 141      18.069  23.527  17.479  1.00  0.00           H  
ATOM   2321  HE3 LYS A 141      19.193  23.369  19.743  1.00  0.00           H  
ATOM   2322  HE2 LYS A 141      18.510  21.766  19.945  1.00  0.00           H  
ATOM   2323  HZ1 LYS A 141      16.336  22.708  19.817  1.00  0.00           H  
ATOM   2324  HZ2 LYS A 141      17.227  23.358  21.041  1.00  0.00           H  
ATOM   2325  HZ3 LYS A 141      16.966  24.229  19.659  1.00  0.00           H  
ATOM   2326  N   LEU A 142      22.784  21.552  16.750  1.00 19.96           N  
ATOM   2327  CA  LEU A 142      24.024  22.293  16.919  1.00 17.99           C  
ATOM   2328  C   LEU A 142      23.773  23.768  16.596  1.00 19.55           C  
ATOM   2329  O   LEU A 142      23.368  24.074  15.475  1.00 21.18           O  
ATOM   2330  CB  LEU A 142      25.073  21.663  15.989  1.00 16.66           C  
ATOM   2331  CG  LEU A 142      26.490  22.241  16.128  1.00 14.09           C  
ATOM   2332  CD1 LEU A 142      27.121  21.894  17.489  1.00 13.68           C  
ATOM   2333  CD2 LEU A 142      27.338  21.723  14.968  1.00 12.85           C  
ATOM   2334  H   LEU A 142      22.263  21.753  15.905  1.00  0.00           H  
ATOM   2335  HA  LEU A 142      24.373  22.210  17.947  1.00  0.00           H  
ATOM   2336  HB3 LEU A 142      24.733  21.778  14.958  1.00  0.00           H  
ATOM   2337  HB2 LEU A 142      25.114  20.586  16.166  1.00  0.00           H  
ATOM   2338  HG  LEU A 142      26.454  23.327  16.037  1.00  0.00           H  
ATOM   2339 HD11 LEU A 142      28.177  21.636  17.399  1.00  0.00           H  
ATOM   2340 HD12 LEU A 142      27.040  22.735  18.176  1.00  0.00           H  
ATOM   2341 HD13 LEU A 142      26.623  21.048  17.962  1.00  0.00           H  
ATOM   2342 HD21 LEU A 142      28.347  22.135  14.990  1.00  0.00           H  
ATOM   2343 HD22 LEU A 142      27.395  20.640  15.019  1.00  0.00           H  
ATOM   2344 HD23 LEU A 142      26.890  21.972  14.006  1.00  0.00           H  
ATOM   2345  N   THR A 143      24.036  24.643  17.576  1.00 17.50           N  
ATOM   2346  CA  THR A 143      23.810  26.085  17.484  1.00 17.05           C  
ATOM   2347  C   THR A 143      25.127  26.832  17.759  1.00 18.99           C  
ATOM   2348  O   THR A 143      25.806  26.509  18.734  1.00 18.98           O  
ATOM   2349  CB  THR A 143      22.772  26.538  18.549  1.00 18.99           C  
ATOM   2350  OG1 THR A 143      21.560  25.831  18.365  1.00 20.58           O  
ATOM   2351  CG2 THR A 143      22.427  28.039  18.521  1.00 16.06           C  
ATOM   2352  H   THR A 143      24.365  24.305  18.471  1.00  0.00           H  
ATOM   2353  HA  THR A 143      23.450  26.367  16.492  1.00  0.00           H  
ATOM   2354  HB  THR A 143      23.133  26.284  19.547  1.00  0.00           H  
ATOM   2355  HG1 THR A 143      21.123  26.172  17.581  1.00  0.00           H  
ATOM   2356 HG21 THR A 143      21.613  28.267  19.209  1.00  0.00           H  
ATOM   2357 HG22 THR A 143      23.273  28.652  18.825  1.00  0.00           H  
ATOM   2358 HG23 THR A 143      22.121  28.359  17.525  1.00  0.00           H  
ATOM   2359  N   LEU A 144      25.445  27.835  16.920  1.00 20.45           N  
ATOM   2360  CA  LEU A 144      26.548  28.773  17.148  1.00 19.51           C  
ATOM   2361  C   LEU A 144      26.160  29.748  18.272  1.00 24.60           C  
ATOM   2362  O   LEU A 144      25.109  30.380  18.185  1.00 26.14           O  
ATOM   2363  CB  LEU A 144      26.885  29.506  15.828  1.00 19.45           C  
ATOM   2364  CG  LEU A 144      28.064  30.509  15.893  1.00 20.58           C  
ATOM   2365  CD1 LEU A 144      29.398  29.798  16.156  1.00 20.43           C  
ATOM   2366  CD2 LEU A 144      28.153  31.366  14.617  1.00 19.57           C  
ATOM   2367  H   LEU A 144      24.839  28.048  16.141  1.00  0.00           H  
ATOM   2368  HA  LEU A 144      27.424  28.204  17.460  1.00  0.00           H  
ATOM   2369  HB3 LEU A 144      25.993  30.025  15.480  1.00  0.00           H  
ATOM   2370  HB2 LEU A 144      27.106  28.762  15.065  1.00  0.00           H  
ATOM   2371  HG  LEU A 144      27.891  31.208  16.713  1.00  0.00           H  
ATOM   2372 HD11 LEU A 144      30.248  30.417  15.868  1.00  0.00           H  
ATOM   2373 HD12 LEU A 144      29.510  29.572  17.215  1.00  0.00           H  
ATOM   2374 HD13 LEU A 144      29.468  28.864  15.599  1.00  0.00           H  
ATOM   2375 HD21 LEU A 144      28.165  32.429  14.858  1.00  0.00           H  
ATOM   2376 HD22 LEU A 144      29.049  31.154  14.033  1.00  0.00           H  
ATOM   2377 HD23 LEU A 144      27.305  31.193  13.961  1.00  0.00           H  
ATOM   2378  N   ILE A 145      27.012  29.834  19.301  1.00 25.31           N  
ATOM   2379  CA  ILE A 145      26.810  30.696  20.466  1.00 21.72           C  
ATOM   2380  C   ILE A 145      27.653  31.981  20.346  1.00 21.64           C  
ATOM   2381  O   ILE A 145      27.162  33.047  20.717  1.00 25.57           O  
ATOM   2382  CB  ILE A 145      27.175  29.946  21.783  1.00 22.30           C  
ATOM   2383  CG1 ILE A 145      26.335  28.659  21.975  1.00 21.81           C  
ATOM   2384  CG2 ILE A 145      27.141  30.814  23.061  1.00 21.94           C  
ATOM   2385  CD1 ILE A 145      24.811  28.866  21.984  1.00 22.26           C  
ATOM   2386  H   ILE A 145      27.856  29.275  19.305  1.00  0.00           H  
ATOM   2387  HA  ILE A 145      25.765  31.006  20.527  1.00  0.00           H  
ATOM   2388  HB  ILE A 145      28.202  29.606  21.684  1.00  0.00           H  
ATOM   2389 HG13 ILE A 145      26.640  28.153  22.892  1.00  0.00           H  
ATOM   2390 HG12 ILE A 145      26.575  27.957  21.176  1.00  0.00           H  
ATOM   2391 HG21 ILE A 145      27.338  30.209  23.947  1.00  0.00           H  
ATOM   2392 HG22 ILE A 145      27.903  31.594  23.047  1.00  0.00           H  
ATOM   2393 HG23 ILE A 145      26.173  31.295  23.196  1.00  0.00           H  
ATOM   2394 HD11 ILE A 145      24.321  28.129  22.620  1.00  0.00           H  
ATOM   2395 HD12 ILE A 145      24.529  29.851  22.352  1.00  0.00           H  
ATOM   2396 HD13 ILE A 145      24.400  28.756  20.980  1.00  0.00           H  
ATOM   2397  N   SER A 146      28.879  31.867  19.807  1.00 19.84           N  
ATOM   2398  CA  SER A 146      29.786  32.990  19.563  1.00 19.08           C  
ATOM   2399  C   SER A 146      30.853  32.606  18.527  1.00 23.38           C  
ATOM   2400  O   SER A 146      31.085  31.420  18.288  1.00 20.86           O  
ATOM   2401  CB  SER A 146      30.407  33.482  20.897  1.00 18.79           C  
ATOM   2402  OG  SER A 146      31.508  32.697  21.314  1.00 22.16           O  
ATOM   2403  H   SER A 146      29.219  30.962  19.513  1.00  0.00           H  
ATOM   2404  HA  SER A 146      29.192  33.799  19.132  1.00  0.00           H  
ATOM   2405  HB3 SER A 146      29.670  33.522  21.700  1.00  0.00           H  
ATOM   2406  HB2 SER A 146      30.770  34.503  20.770  1.00  0.00           H  
ATOM   2407  HG  SER A 146      31.541  32.709  22.277  1.00  0.00           H  
ATOM   2408  N   GLU A 147      31.515  33.634  17.976  1.00 26.65           N  
ATOM   2409  CA  GLU A 147      32.670  33.506  17.094  1.00 28.26           C  
ATOM   2410  C   GLU A 147      33.650  34.652  17.393  1.00 30.79           C  
ATOM   2411  O   GLU A 147      33.228  35.805  17.486  1.00 32.08           O  
ATOM   2412  CB  GLU A 147      32.198  33.449  15.622  1.00 29.29           C  
ATOM   2413  CG  GLU A 147      33.338  33.376  14.587  1.00 32.78           C  
ATOM   2414  CD  GLU A 147      32.814  33.288  13.154  1.00 34.06           C  
ATOM   2415  OE1 GLU A 147      32.963  32.201  12.554  1.00 34.26           O  
ATOM   2416  OE2 GLU A 147      32.283  34.313  12.677  1.00 36.76           O1-
ATOM   2417  H   GLU A 147      31.267  34.581  18.225  1.00  0.00           H  
ATOM   2418  HA  GLU A 147      33.183  32.571  17.320  1.00  0.00           H  
ATOM   2419  HB3 GLU A 147      31.574  34.319  15.410  1.00  0.00           H  
ATOM   2420  HB2 GLU A 147      31.549  32.582  15.493  1.00  0.00           H  
ATOM   2421  HG3 GLU A 147      33.984  32.523  14.791  1.00  0.00           H  
ATOM   2422  HG2 GLU A 147      33.965  34.262  14.657  1.00  0.00           H  
ATOM   2423  N   ASP A 148      34.936  34.300  17.535  1.00 31.82           N  
ATOM   2424  CA  ASP A 148      36.040  35.195  17.868  1.00 32.03           C  
ATOM   2425  C   ASP A 148      37.165  34.920  16.858  1.00 33.10           C  
ATOM   2426  O   ASP A 148      37.972  34.013  17.071  1.00 35.09           O  
ATOM   2427  CB  ASP A 148      36.479  34.997  19.343  1.00 34.92           C  
ATOM   2428  CG  ASP A 148      37.618  35.908  19.825  1.00 38.24           C  
ATOM   2429  OD1 ASP A 148      37.875  36.944  19.171  1.00 43.30           O  
ATOM   2430  OD2 ASP A 148      38.191  35.572  20.884  1.00 38.80           O1-
ATOM   2431  H   ASP A 148      35.186  33.321  17.457  1.00  0.00           H  
ATOM   2432  HA  ASP A 148      35.723  36.233  17.742  1.00  0.00           H  
ATOM   2433  HB3 ASP A 148      36.791  33.961  19.480  1.00  0.00           H  
ATOM   2434  HB2 ASP A 148      35.621  35.166  19.994  1.00  0.00           H  
ATOM   2435  N   ILE A 149      37.170  35.698  15.764  1.00 33.30           N  
ATOM   2436  CA  ILE A 149      38.152  35.599  14.685  1.00 30.83           C  
ATOM   2437  C   ILE A 149      39.447  36.332  15.087  1.00 32.00           C  
ATOM   2438  O   ILE A 149      39.423  37.539  15.329  1.00 33.68           O  
ATOM   2439  CB  ILE A 149      37.612  36.188  13.345  1.00 28.71           C  
ATOM   2440  CG1 ILE A 149      36.327  35.451  12.896  1.00 29.08           C  
ATOM   2441  CG2 ILE A 149      38.657  36.172  12.203  1.00 27.95           C  
ATOM   2442  CD1 ILE A 149      35.594  36.104  11.715  1.00 27.82           C  
ATOM   2443  H   ILE A 149      36.473  36.422  15.665  1.00  0.00           H  
ATOM   2444  HA  ILE A 149      38.379  34.545  14.519  1.00  0.00           H  
ATOM   2445  HB  ILE A 149      37.340  37.230  13.524  1.00  0.00           H  
ATOM   2446 HG13 ILE A 149      35.623  35.397  13.723  1.00  0.00           H  
ATOM   2447 HG12 ILE A 149      36.568  34.418  12.643  1.00  0.00           H  
ATOM   2448 HG21 ILE A 149      38.242  36.562  11.274  1.00  0.00           H  
ATOM   2449 HG22 ILE A 149      39.528  36.787  12.427  1.00  0.00           H  
ATOM   2450 HG23 ILE A 149      39.009  35.159  12.008  1.00  0.00           H  
ATOM   2451 HD11 ILE A 149      34.525  35.895  11.761  1.00  0.00           H  
ATOM   2452 HD12 ILE A 149      35.718  37.187  11.711  1.00  0.00           H  
ATOM   2453 HD13 ILE A 149      35.963  35.719  10.764  1.00  0.00           H  
ATOM   2454  N   LYS A 150      40.546  35.566  15.134  1.00 33.03           N  
ATOM   2455  CA  LYS A 150      41.903  36.020  15.435  1.00 33.20           C  
ATOM   2456  C   LYS A 150      42.747  36.054  14.146  1.00 33.06           C  
ATOM   2457  O   LYS A 150      42.261  35.695  13.072  1.00 29.81           O  
ATOM   2458  CB  LYS A 150      42.510  35.066  16.493  1.00 37.03           C  
ATOM   2459  CG  LYS A 150      41.812  35.114  17.865  1.00 40.37           C  
ATOM   2460  CD  LYS A 150      42.247  36.304  18.732  1.00 45.69           C  
ATOM   2461  CE  LYS A 150      41.478  36.356  20.058  1.00 49.74           C  
ATOM   2462  NZ  LYS A 150      41.937  37.460  20.915  1.00 52.87           N1+
ATOM   2463  H   LYS A 150      40.472  34.590  14.880  1.00  0.00           H  
ATOM   2464  HA  LYS A 150      41.883  37.034  15.837  1.00  0.00           H  
ATOM   2465  HB3 LYS A 150      43.570  35.273  16.642  1.00  0.00           H  
ATOM   2466  HB2 LYS A 150      42.469  34.043  16.121  1.00  0.00           H  
ATOM   2467  HG3 LYS A 150      42.022  34.190  18.403  1.00  0.00           H  
ATOM   2468  HG2 LYS A 150      40.728  35.129  17.740  1.00  0.00           H  
ATOM   2469  HD3 LYS A 150      42.098  37.237  18.187  1.00  0.00           H  
ATOM   2470  HD2 LYS A 150      43.316  36.230  18.933  1.00  0.00           H  
ATOM   2471  HE3 LYS A 150      41.584  35.417  20.602  1.00  0.00           H  
ATOM   2472  HE2 LYS A 150      40.419  36.499  19.858  1.00  0.00           H  
ATOM   2473  HZ1 LYS A 150      42.912  37.333  21.142  1.00  0.00           H  
ATOM   2474  HZ2 LYS A 150      41.810  38.336  20.430  1.00  0.00           H  
ATOM   2475  HZ3 LYS A 150      41.388  37.468  21.764  1.00  0.00           H  
ATOM   2476  N   SER A 151      44.005  36.507  14.278  1.00 36.65           N  
ATOM   2477  CA  SER A 151      44.958  36.682  13.178  1.00 37.94           C  
ATOM   2478  C   SER A 151      45.330  35.386  12.430  1.00 37.24           C  
ATOM   2479  O   SER A 151      45.497  35.435  11.212  1.00 37.45           O  
ATOM   2480  CB  SER A 151      46.233  37.356  13.722  1.00 38.25           C  
ATOM   2481  OG  SER A 151      45.976  38.705  14.054  1.00 39.82           O  
ATOM   2482  H   SER A 151      44.326  36.815  15.185  1.00  0.00           H  
ATOM   2483  HA  SER A 151      44.499  37.349  12.444  1.00  0.00           H  
ATOM   2484  HB3 SER A 151      47.028  37.346  12.974  1.00  0.00           H  
ATOM   2485  HB2 SER A 151      46.615  36.831  14.599  1.00  0.00           H  
ATOM   2486  HG  SER A 151      46.797  39.115  14.334  1.00  0.00           H  
ATOM   2487  N   TYR A 152      45.464  34.271  13.169  1.00 35.11           N  
ATOM   2488  CA  TYR A 152      45.945  32.985  12.648  1.00 32.35           C  
ATOM   2489  C   TYR A 152      44.948  31.831  12.845  1.00 27.75           C  
ATOM   2490  O   TYR A 152      45.206  30.732  12.352  1.00 28.06           O  
ATOM   2491  CB  TYR A 152      47.309  32.661  13.290  1.00 34.91           C  
ATOM   2492  CG  TYR A 152      48.411  33.649  12.944  1.00 40.43           C  
ATOM   2493  CD1 TYR A 152      48.841  34.602  13.891  1.00 42.79           C  
ATOM   2494  CD2 TYR A 152      49.020  33.609  11.672  1.00 40.91           C  
ATOM   2495  CE1 TYR A 152      49.872  35.505  13.568  1.00 42.92           C  
ATOM   2496  CE2 TYR A 152      50.052  34.510  11.349  1.00 43.28           C  
ATOM   2497  CZ  TYR A 152      50.479  35.459  12.297  1.00 43.78           C  
ATOM   2498  OH  TYR A 152      51.479  36.330  11.980  1.00 44.37           O  
ATOM   2499  H   TYR A 152      45.299  34.314  14.163  1.00  0.00           H  
ATOM   2500  HA  TYR A 152      46.101  33.060  11.577  1.00  0.00           H  
ATOM   2501  HB3 TYR A 152      47.650  31.676  12.967  1.00  0.00           H  
ATOM   2502  HB2 TYR A 152      47.207  32.596  14.374  1.00  0.00           H  
ATOM   2503  HD1 TYR A 152      48.382  34.642  14.868  1.00  0.00           H  
ATOM   2504  HD2 TYR A 152      48.703  32.888  10.936  1.00  0.00           H  
ATOM   2505  HE1 TYR A 152      50.196  36.231  14.299  1.00  0.00           H  
ATOM   2506  HE2 TYR A 152      50.514  34.471  10.373  1.00  0.00           H  
ATOM   2507  HH  TYR A 152      51.692  36.939  12.691  1.00  0.00           H  
ATOM   2508  N   TYR A 153      43.837  32.085  13.552  1.00 26.10           N  
ATOM   2509  CA  TYR A 153      42.842  31.082  13.920  1.00 25.97           C  
ATOM   2510  C   TYR A 153      41.497  31.759  14.235  1.00 24.75           C  
ATOM   2511  O   TYR A 153      41.369  32.972  14.091  1.00 25.18           O  
ATOM   2512  CB  TYR A 153      43.387  30.196  15.073  1.00 25.31           C  
ATOM   2513  CG  TYR A 153      43.464  30.822  16.458  1.00 26.76           C  
ATOM   2514  CD1 TYR A 153      44.411  31.832  16.736  1.00 25.42           C  
ATOM   2515  CD2 TYR A 153      42.612  30.366  17.486  1.00 27.31           C  
ATOM   2516  CE1 TYR A 153      44.470  32.416  18.016  1.00 25.00           C  
ATOM   2517  CE2 TYR A 153      42.695  30.929  18.773  1.00 25.39           C  
ATOM   2518  CZ  TYR A 153      43.597  31.976  19.029  1.00 25.93           C  
ATOM   2519  OH  TYR A 153      43.609  32.576  20.253  1.00 27.75           O  
ATOM   2520  H   TYR A 153      43.651  33.023  13.877  1.00  0.00           H  
ATOM   2521  HA  TYR A 153      42.668  30.457  13.045  1.00  0.00           H  
ATOM   2522  HB3 TYR A 153      44.374  29.808  14.821  1.00  0.00           H  
ATOM   2523  HB2 TYR A 153      42.760  29.309  15.156  1.00  0.00           H  
ATOM   2524  HD1 TYR A 153      45.087  32.173  15.968  1.00  0.00           H  
ATOM   2525  HD2 TYR A 153      41.897  29.577  17.298  1.00  0.00           H  
ATOM   2526  HE1 TYR A 153      45.177  33.208  18.215  1.00  0.00           H  
ATOM   2527  HE2 TYR A 153      42.058  30.564  19.563  1.00  0.00           H  
ATOM   2528  HH  TYR A 153      42.962  32.202  20.856  1.00  0.00           H  
ATOM   2529  N   THR A 154      40.504  30.956  14.636  1.00 24.19           N  
ATOM   2530  CA  THR A 154      39.177  31.400  15.046  1.00 22.09           C  
ATOM   2531  C   THR A 154      38.651  30.415  16.101  1.00 21.70           C  
ATOM   2532  O   THR A 154      38.654  29.209  15.855  1.00 21.48           O  
ATOM   2533  CB  THR A 154      38.177  31.434  13.854  1.00 23.12           C  
ATOM   2534  OG1 THR A 154      38.592  32.394  12.904  1.00 24.37           O  
ATOM   2535  CG2 THR A 154      36.723  31.776  14.229  1.00 24.22           C  
ATOM   2536  H   THR A 154      40.660  29.957  14.673  1.00  0.00           H  
ATOM   2537  HA  THR A 154      39.251  32.392  15.495  1.00  0.00           H  
ATOM   2538  HB  THR A 154      38.184  30.469  13.346  1.00  0.00           H  
ATOM   2539  HG1 THR A 154      39.499  32.200  12.652  1.00  0.00           H  
ATOM   2540 HG21 THR A 154      36.106  31.907  13.340  1.00  0.00           H  
ATOM   2541 HG22 THR A 154      36.262  30.988  14.822  1.00  0.00           H  
ATOM   2542 HG23 THR A 154      36.667  32.700  14.804  1.00  0.00           H  
ATOM   2543  N   VAL A 155      38.190  30.951  17.240  1.00 20.78           N  
ATOM   2544  CA  VAL A 155      37.519  30.189  18.295  1.00 19.91           C  
ATOM   2545  C   VAL A 155      36.006  30.409  18.150  1.00 21.89           C  
ATOM   2546  O   VAL A 155      35.588  31.535  17.883  1.00 23.72           O  
ATOM   2547  CB  VAL A 155      37.919  30.688  19.715  1.00 19.04           C  
ATOM   2548  CG1 VAL A 155      37.291  29.858  20.858  1.00 16.01           C  
ATOM   2549  CG2 VAL A 155      39.442  30.723  19.887  1.00 24.94           C  
ATOM   2550  H   VAL A 155      38.202  31.956  17.361  1.00  0.00           H  
ATOM   2551  HA  VAL A 155      37.750  29.125  18.216  1.00  0.00           H  
ATOM   2552  HB  VAL A 155      37.573  31.716  19.842  1.00  0.00           H  
ATOM   2553 HG11 VAL A 155      37.664  30.182  21.830  1.00  0.00           H  
ATOM   2554 HG12 VAL A 155      36.206  29.958  20.894  1.00  0.00           H  
ATOM   2555 HG13 VAL A 155      37.527  28.798  20.753  1.00  0.00           H  
ATOM   2556 HG21 VAL A 155      39.727  30.975  20.909  1.00  0.00           H  
ATOM   2557 HG22 VAL A 155      39.880  29.756  19.642  1.00  0.00           H  
ATOM   2558 HG23 VAL A 155      39.891  31.472  19.236  1.00  0.00           H  
ATOM   2559  N   ARG A 156      35.216  29.343  18.344  1.00 21.60           N  
ATOM   2560  CA  ARG A 156      33.758  29.420  18.378  1.00 21.89           C  
ATOM   2561  C   ARG A 156      33.235  28.601  19.557  1.00 24.36           C  
ATOM   2562  O   ARG A 156      33.611  27.437  19.698  1.00 24.58           O  
ATOM   2563  CB  ARG A 156      33.137  28.895  17.065  1.00 20.07           C  
ATOM   2564  CG  ARG A 156      33.627  29.596  15.794  1.00 17.82           C  
ATOM   2565  CD  ARG A 156      32.980  29.034  14.526  1.00 16.37           C  
ATOM   2566  NE  ARG A 156      33.567  29.626  13.319  1.00 19.82           N  
ATOM   2567  CZ  ARG A 156      34.654  29.210  12.653  1.00 22.99           C  
ATOM   2568  NH1 ARG A 156      35.326  28.110  13.013  1.00 25.00           N  
ATOM   2569  NH2 ARG A 156      35.074  29.920  11.600  1.00 22.86           N1+
ATOM   2570  H   ARG A 156      35.622  28.436  18.531  1.00  0.00           H  
ATOM   2571  HA  ARG A 156      33.444  30.453  18.528  1.00  0.00           H  
ATOM   2572  HB3 ARG A 156      32.051  28.980  17.122  1.00  0.00           H  
ATOM   2573  HB2 ARG A 156      33.343  27.834  16.968  1.00  0.00           H  
ATOM   2574  HG3 ARG A 156      34.711  29.590  15.694  1.00  0.00           H  
ATOM   2575  HG2 ARG A 156      33.324  30.636  15.901  1.00  0.00           H  
ATOM   2576  HD3 ARG A 156      31.956  29.407  14.502  1.00  0.00           H  
ATOM   2577  HD2 ARG A 156      32.906  27.946  14.513  1.00  0.00           H  
ATOM   2578  HE  ARG A 156      33.181  30.530  13.044  1.00  0.00           H  
ATOM   2579 HH12 ARG A 156      36.134  27.811  12.481  1.00  0.00           H  
ATOM   2580 HH11 ARG A 156      35.023  27.552  13.801  1.00  0.00           H  
ATOM   2581 HH22 ARG A 156      35.890  29.637  11.077  1.00  0.00           H  
ATOM   2582 HH21 ARG A 156      34.582  30.768  11.347  1.00  0.00           H  
ATOM   2583  N   GLN A 157      32.319  29.204  20.329  1.00 27.15           N  
ATOM   2584  CA  GLN A 157      31.446  28.481  21.248  1.00 28.91           C  
ATOM   2585  C   GLN A 157      30.291  27.870  20.442  1.00 26.84           C  
ATOM   2586  O   GLN A 157      29.623  28.593  19.701  1.00 26.17           O  
ATOM   2587  CB  GLN A 157      30.916  29.431  22.340  1.00 35.53           C  
ATOM   2588  CG  GLN A 157      31.993  29.900  23.336  1.00 43.51           C  
ATOM   2589  CD  GLN A 157      31.425  30.872  24.374  1.00 47.08           C  
ATOM   2590  OE1 GLN A 157      31.058  31.997  24.046  1.00 49.60           O  
ATOM   2591  NE2 GLN A 157      31.361  30.453  25.638  1.00 46.08           N  
ATOM   2592  H   GLN A 157      32.061  30.163  20.139  1.00  0.00           H  
ATOM   2593  HA  GLN A 157      32.008  27.679  21.734  1.00  0.00           H  
ATOM   2594  HB3 GLN A 157      30.133  28.922  22.905  1.00  0.00           H  
ATOM   2595  HB2 GLN A 157      30.440  30.294  21.873  1.00  0.00           H  
ATOM   2596  HG3 GLN A 157      32.803  30.403  22.807  1.00  0.00           H  
ATOM   2597  HG2 GLN A 157      32.436  29.039  23.837  1.00  0.00           H  
ATOM   2598 HE22 GLN A 157      31.003  31.062  26.358  1.00  0.00           H  
ATOM   2599 HE21 GLN A 157      31.630  29.501  25.880  1.00  0.00           H  
ATOM   2600  N   LEU A 158      30.087  26.558  20.606  1.00 25.52           N  
ATOM   2601  CA  LEU A 158      28.990  25.800  20.011  1.00 23.30           C  
ATOM   2602  C   LEU A 158      28.228  25.108  21.146  1.00 22.59           C  
ATOM   2603  O   LEU A 158      28.864  24.588  22.060  1.00 20.75           O  
ATOM   2604  CB  LEU A 158      29.549  24.722  19.051  1.00 23.92           C  
ATOM   2605  CG  LEU A 158      30.376  25.229  17.851  1.00 26.18           C  
ATOM   2606  CD1 LEU A 158      30.888  24.040  17.024  1.00 25.53           C  
ATOM   2607  CD2 LEU A 158      29.599  26.212  16.962  1.00 25.56           C  
ATOM   2608  H   LEU A 158      30.699  26.028  21.213  1.00  0.00           H  
ATOM   2609  HA  LEU A 158      28.306  26.459  19.477  1.00  0.00           H  
ATOM   2610  HB3 LEU A 158      28.715  24.138  18.666  1.00  0.00           H  
ATOM   2611  HB2 LEU A 158      30.162  24.021  19.618  1.00  0.00           H  
ATOM   2612  HG  LEU A 158      31.256  25.748  18.236  1.00  0.00           H  
ATOM   2613 HD11 LEU A 158      31.527  24.372  16.205  1.00  0.00           H  
ATOM   2614 HD12 LEU A 158      31.470  23.356  17.642  1.00  0.00           H  
ATOM   2615 HD13 LEU A 158      30.062  23.475  16.589  1.00  0.00           H  
ATOM   2616 HD21 LEU A 158      29.781  26.039  15.901  1.00  0.00           H  
ATOM   2617 HD22 LEU A 158      28.523  26.145  17.121  1.00  0.00           H  
ATOM   2618 HD23 LEU A 158      29.909  27.231  17.184  1.00  0.00           H  
ATOM   2619  N   GLU A 159      26.893  25.060  21.042  1.00 23.88           N  
ATOM   2620  CA  GLU A 159      26.044  24.258  21.918  1.00 24.82           C  
ATOM   2621  C   GLU A 159      25.544  23.048  21.123  1.00 23.66           C  
ATOM   2622  O   GLU A 159      24.732  23.218  20.214  1.00 23.02           O  
ATOM   2623  CB  GLU A 159      24.895  25.116  22.485  1.00 29.55           C  
ATOM   2624  CG  GLU A 159      23.937  24.330  23.408  1.00 35.45           C  
ATOM   2625  CD  GLU A 159      22.848  25.215  24.010  1.00 38.96           C  
ATOM   2626  OE1 GLU A 159      21.662  24.894  23.781  1.00 38.90           O  
ATOM   2627  OE2 GLU A 159      23.221  26.192  24.697  1.00 41.85           O1-
ATOM   2628  H   GLU A 159      26.431  25.511  20.261  1.00  0.00           H  
ATOM   2629  HA  GLU A 159      26.611  23.895  22.776  1.00  0.00           H  
ATOM   2630  HB3 GLU A 159      24.329  25.569  21.669  1.00  0.00           H  
ATOM   2631  HB2 GLU A 159      25.331  25.944  23.044  1.00  0.00           H  
ATOM   2632  HG3 GLU A 159      24.500  23.879  24.226  1.00  0.00           H  
ATOM   2633  HG2 GLU A 159      23.459  23.510  22.870  1.00  0.00           H  
ATOM   2634  N   LEU A 160      26.040  21.860  21.498  1.00 22.15           N  
ATOM   2635  CA  LEU A 160      25.607  20.572  20.968  1.00 22.83           C  
ATOM   2636  C   LEU A 160      24.561  19.992  21.931  1.00 24.62           C  
ATOM   2637  O   LEU A 160      24.905  19.672  23.068  1.00 25.73           O  
ATOM   2638  CB  LEU A 160      26.854  19.666  20.803  1.00 21.30           C  
ATOM   2639  CG  LEU A 160      26.616  18.218  20.305  1.00 20.68           C  
ATOM   2640  CD1 LEU A 160      25.959  18.158  18.914  1.00 17.63           C  
ATOM   2641  CD2 LEU A 160      27.928  17.409  20.311  1.00 21.34           C  
ATOM   2642  H   LEU A 160      26.690  21.819  22.272  1.00  0.00           H  
ATOM   2643  HA  LEU A 160      25.156  20.721  19.988  1.00  0.00           H  
ATOM   2644  HB3 LEU A 160      27.369  19.612  21.764  1.00  0.00           H  
ATOM   2645  HB2 LEU A 160      27.553  20.158  20.126  1.00  0.00           H  
ATOM   2646  HG  LEU A 160      25.933  17.729  20.999  1.00  0.00           H  
ATOM   2647 HD11 LEU A 160      25.593  17.151  18.711  1.00  0.00           H  
ATOM   2648 HD12 LEU A 160      25.106  18.827  18.825  1.00  0.00           H  
ATOM   2649 HD13 LEU A 160      26.667  18.419  18.127  1.00  0.00           H  
ATOM   2650 HD21 LEU A 160      28.077  16.862  19.380  1.00  0.00           H  
ATOM   2651 HD22 LEU A 160      28.797  18.050  20.449  1.00  0.00           H  
ATOM   2652 HD23 LEU A 160      27.941  16.674  21.114  1.00  0.00           H  
ATOM   2653  N   GLU A 161      23.312  19.879  21.453  1.00 25.07           N  
ATOM   2654  CA  GLU A 161      22.191  19.276  22.169  1.00 26.08           C  
ATOM   2655  C   GLU A 161      21.900  17.887  21.591  1.00 24.98           C  
ATOM   2656  O   GLU A 161      21.760  17.757  20.376  1.00 22.31           O  
ATOM   2657  CB  GLU A 161      20.948  20.197  22.074  1.00 27.40           C  
ATOM   2658  CG  GLU A 161      19.682  19.626  22.767  1.00 29.60           C  
ATOM   2659  CD  GLU A 161      18.456  20.544  22.745  1.00 33.34           C  
ATOM   2660  OE1 GLU A 161      18.622  21.759  22.501  1.00 34.79           O  
ATOM   2661  OE2 GLU A 161      17.352  20.001  22.968  1.00 36.41           O1-
ATOM   2662  H   GLU A 161      23.120  20.161  20.499  1.00  0.00           H  
ATOM   2663  HA  GLU A 161      22.441  19.168  23.223  1.00  0.00           H  
ATOM   2664  HB3 GLU A 161      20.722  20.393  21.026  1.00  0.00           H  
ATOM   2665  HB2 GLU A 161      21.200  21.168  22.502  1.00  0.00           H  
ATOM   2666  HG3 GLU A 161      19.901  19.378  23.806  1.00  0.00           H  
ATOM   2667  HG2 GLU A 161      19.380  18.696  22.287  1.00  0.00           H  
ATOM   2668  N   ASN A 162      21.734  16.901  22.484  1.00 27.86           N  
ATOM   2669  CA  ASN A 162      21.110  15.617  22.176  1.00 31.79           C  
ATOM   2670  C   ASN A 162      19.594  15.796  22.328  1.00 31.81           C  
ATOM   2671  O   ASN A 162      19.126  15.999  23.445  1.00 31.80           O  
ATOM   2672  CB  ASN A 162      21.682  14.537  23.122  1.00 33.16           C  
ATOM   2673  CG  ASN A 162      21.297  13.093  22.773  1.00 33.66           C  
ATOM   2674  OD1 ASN A 162      20.303  12.833  22.099  1.00 35.33           O  
ATOM   2675  ND2 ASN A 162      22.089  12.131  23.247  1.00 31.38           N  
ATOM   2676  H   ASN A 162      21.856  17.103  23.468  1.00  0.00           H  
ATOM   2677  HA  ASN A 162      21.299  15.323  21.145  1.00  0.00           H  
ATOM   2678  HB3 ASN A 162      21.416  14.741  24.161  1.00  0.00           H  
ATOM   2679  HB2 ASN A 162      22.769  14.596  23.067  1.00  0.00           H  
ATOM   2680 HD22 ASN A 162      21.883  11.163  23.051  1.00  0.00           H  
ATOM   2681 HD21 ASN A 162      22.918  12.370  23.773  1.00  0.00           H  
ATOM   2682  N   LEU A 163      18.869  15.734  21.201  1.00 32.15           N  
ATOM   2683  CA  LEU A 163      17.423  15.962  21.131  1.00 34.34           C  
ATOM   2684  C   LEU A 163      16.584  14.841  21.778  1.00 36.75           C  
ATOM   2685  O   LEU A 163      15.434  15.101  22.129  1.00 35.07           O  
ATOM   2686  CB  LEU A 163      17.005  16.163  19.656  1.00 32.26           C  
ATOM   2687  CG  LEU A 163      17.658  17.364  18.933  1.00 32.18           C  
ATOM   2688  CD1 LEU A 163      17.340  17.336  17.422  1.00 32.14           C  
ATOM   2689  CD2 LEU A 163      17.294  18.714  19.589  1.00 30.62           C  
ATOM   2690  H   LEU A 163      19.327  15.535  20.321  1.00  0.00           H  
ATOM   2691  HA  LEU A 163      17.206  16.874  21.689  1.00  0.00           H  
ATOM   2692  HB3 LEU A 163      15.921  16.268  19.593  1.00  0.00           H  
ATOM   2693  HB2 LEU A 163      17.244  15.253  19.108  1.00  0.00           H  
ATOM   2694  HG  LEU A 163      18.740  17.250  19.014  1.00  0.00           H  
ATOM   2695 HD11 LEU A 163      18.256  17.350  16.833  1.00  0.00           H  
ATOM   2696 HD12 LEU A 163      16.794  16.437  17.134  1.00  0.00           H  
ATOM   2697 HD13 LEU A 163      16.738  18.185  17.097  1.00  0.00           H  
ATOM   2698 HD21 LEU A 163      16.959  19.461  18.869  1.00  0.00           H  
ATOM   2699 HD22 LEU A 163      16.501  18.613  20.330  1.00  0.00           H  
ATOM   2700 HD23 LEU A 163      18.161  19.133  20.098  1.00  0.00           H  
ATOM   2701  N   THR A 164      17.160  13.635  21.940  1.00 40.02           N  
ATOM   2702  CA  THR A 164      16.517  12.481  22.577  1.00 44.41           C  
ATOM   2703  C   THR A 164      16.299  12.672  24.094  1.00 45.61           C  
ATOM   2704  O   THR A 164      15.273  12.230  24.610  1.00 44.88           O  
ATOM   2705  CB  THR A 164      17.356  11.186  22.380  1.00 45.46           C  
ATOM   2706  OG1 THR A 164      17.578  10.967  21.001  1.00 44.31           O  
ATOM   2707  CG2 THR A 164      16.748   9.896  22.964  1.00 44.76           C  
ATOM   2708  H   THR A 164      18.109  13.489  21.621  1.00  0.00           H  
ATOM   2709  HA  THR A 164      15.541  12.338  22.109  1.00  0.00           H  
ATOM   2710  HB  THR A 164      18.337  11.322  22.837  1.00  0.00           H  
ATOM   2711  HG1 THR A 164      18.074  10.151  20.898  1.00  0.00           H  
ATOM   2712 HG21 THR A 164      17.343   9.023  22.690  1.00  0.00           H  
ATOM   2713 HG22 THR A 164      16.709   9.919  24.053  1.00  0.00           H  
ATOM   2714 HG23 THR A 164      15.735   9.735  22.595  1.00  0.00           H  
ATOM   2715  N   THR A 165      17.263  13.326  24.764  1.00 46.19           N  
ATOM   2716  CA  THR A 165      17.293  13.524  26.216  1.00 46.64           C  
ATOM   2717  C   THR A 165      17.160  15.010  26.621  1.00 46.72           C  
ATOM   2718  O   THR A 165      16.954  15.280  27.804  1.00 47.71           O  
ATOM   2719  CB  THR A 165      18.636  12.993  26.795  1.00 48.68           C  
ATOM   2720  OG1 THR A 165      19.752  13.755  26.366  1.00 49.15           O  
ATOM   2721  CG2 THR A 165      18.904  11.514  26.474  1.00 49.23           C  
ATOM   2722  H   THR A 165      18.071  13.667  24.262  1.00  0.00           H  
ATOM   2723  HA  THR A 165      16.473  12.985  26.695  1.00  0.00           H  
ATOM   2724  HB  THR A 165      18.600  13.084  27.882  1.00  0.00           H  
ATOM   2725  HG1 THR A 165      20.544  13.385  26.764  1.00  0.00           H  
ATOM   2726 HG21 THR A 165      19.804  11.161  26.979  1.00  0.00           H  
ATOM   2727 HG22 THR A 165      18.074  10.888  26.803  1.00  0.00           H  
ATOM   2728 HG23 THR A 165      19.041  11.350  25.405  1.00  0.00           H  
ATOM   2729  N   GLN A 166      17.301  15.935  25.653  1.00 45.76           N  
ATOM   2730  CA  GLN A 166      17.365  17.397  25.805  1.00 44.68           C  
ATOM   2731  C   GLN A 166      18.580  17.922  26.605  1.00 43.12           C  
ATOM   2732  O   GLN A 166      18.608  19.101  26.958  1.00 45.03           O  
ATOM   2733  CB  GLN A 166      16.012  17.982  26.278  1.00 47.16           C  
ATOM   2734  CG  GLN A 166      14.903  17.827  25.220  1.00 51.39           C  
ATOM   2735  CD  GLN A 166      13.608  18.524  25.640  1.00 54.06           C  
ATOM   2736  OE1 GLN A 166      13.101  18.303  26.738  1.00 56.18           O  
ATOM   2737  NE2 GLN A 166      13.053  19.356  24.757  1.00 53.34           N  
ATOM   2738  H   GLN A 166      17.477  15.612  24.712  1.00  0.00           H  
ATOM   2739  HA  GLN A 166      17.538  17.775  24.797  1.00  0.00           H  
ATOM   2740  HB3 GLN A 166      16.124  19.045  26.495  1.00  0.00           H  
ATOM   2741  HB2 GLN A 166      15.703  17.520  27.215  1.00  0.00           H  
ATOM   2742  HG3 GLN A 166      14.688  16.772  25.047  1.00  0.00           H  
ATOM   2743  HG2 GLN A 166      15.245  18.235  24.267  1.00  0.00           H  
ATOM   2744 HE22 GLN A 166      12.193  19.834  24.984  1.00  0.00           H  
ATOM   2745 HE21 GLN A 166      13.493  19.519  23.863  1.00  0.00           H  
ATOM   2746  N   GLU A 167      19.580  17.055  26.846  1.00 40.53           N  
ATOM   2747  CA  GLU A 167      20.854  17.384  27.484  1.00 41.47           C  
ATOM   2748  C   GLU A 167      21.726  18.196  26.508  1.00 39.81           C  
ATOM   2749  O   GLU A 167      21.818  17.823  25.338  1.00 38.66           O  
ATOM   2750  CB  GLU A 167      21.527  16.057  27.901  1.00 45.12           C  
ATOM   2751  CG  GLU A 167      22.780  16.190  28.796  1.00 51.24           C  
ATOM   2752  CD  GLU A 167      23.512  14.857  29.006  1.00 56.24           C  
ATOM   2753  OE1 GLU A 167      22.851  13.799  28.908  1.00 53.74           O  
ATOM   2754  OE2 GLU A 167      24.742  14.915  29.232  1.00 59.53           O1-
ATOM   2755  H   GLU A 167      19.489  16.104  26.516  1.00  0.00           H  
ATOM   2756  HA  GLU A 167      20.650  17.976  28.379  1.00  0.00           H  
ATOM   2757  HB3 GLU A 167      21.785  15.497  27.001  1.00  0.00           H  
ATOM   2758  HB2 GLU A 167      20.793  15.445  28.428  1.00  0.00           H  
ATOM   2759  HG3 GLU A 167      22.493  16.579  29.773  1.00  0.00           H  
ATOM   2760  HG2 GLU A 167      23.484  16.911  28.381  1.00  0.00           H  
ATOM   2761  N   THR A 168      22.348  19.273  27.009  1.00 37.05           N  
ATOM   2762  CA  THR A 168      23.186  20.191  26.231  1.00 34.33           C  
ATOM   2763  C   THR A 168      24.603  20.259  26.831  1.00 33.16           C  
ATOM   2764  O   THR A 168      24.756  20.148  28.049  1.00 33.17           O  
ATOM   2765  CB  THR A 168      22.589  21.630  26.232  1.00 33.62           C  
ATOM   2766  OG1 THR A 168      22.664  22.272  27.495  1.00 34.76           O  
ATOM   2767  CG2 THR A 168      21.136  21.698  25.743  1.00 33.39           C  
ATOM   2768  H   THR A 168      22.230  19.515  27.983  1.00  0.00           H  
ATOM   2769  HA  THR A 168      23.275  19.852  25.200  1.00  0.00           H  
ATOM   2770  HB  THR A 168      23.183  22.236  25.546  1.00  0.00           H  
ATOM   2771  HG1 THR A 168      23.588  22.359  27.743  1.00  0.00           H  
ATOM   2772 HG21 THR A 168      20.800  22.731  25.654  1.00  0.00           H  
ATOM   2773 HG22 THR A 168      21.038  21.239  24.763  1.00  0.00           H  
ATOM   2774 HG23 THR A 168      20.454  21.185  26.420  1.00  0.00           H  
ATOM   2775  N   ARG A 169      25.607  20.469  25.962  1.00 31.10           N  
ATOM   2776  CA  ARG A 169      27.000  20.704  26.351  1.00 29.50           C  
ATOM   2777  C   ARG A 169      27.645  21.747  25.432  1.00 27.16           C  
ATOM   2778  O   ARG A 169      27.389  21.747  24.227  1.00 24.15           O  
ATOM   2779  CB  ARG A 169      27.834  19.402  26.313  1.00 31.47           C  
ATOM   2780  CG  ARG A 169      27.265  18.245  27.148  1.00 34.87           C  
ATOM   2781  CD  ARG A 169      28.272  17.111  27.364  1.00 37.74           C  
ATOM   2782  NE  ARG A 169      27.588  15.881  27.786  1.00 38.62           N  
ATOM   2783  CZ  ARG A 169      27.611  14.710  27.129  1.00 39.46           C  
ATOM   2784  NH1 ARG A 169      28.363  14.544  26.034  1.00 39.81           N  
ATOM   2785  NH2 ARG A 169      26.862  13.697  27.580  1.00 40.64           N1+
ATOM   2786  H   ARG A 169      25.412  20.530  24.971  1.00  0.00           H  
ATOM   2787  HA  ARG A 169      27.028  21.103  27.367  1.00  0.00           H  
ATOM   2788  HB3 ARG A 169      28.841  19.628  26.667  1.00  0.00           H  
ATOM   2789  HB2 ARG A 169      27.946  19.062  25.282  1.00  0.00           H  
ATOM   2790  HG3 ARG A 169      26.313  17.878  26.769  1.00  0.00           H  
ATOM   2791  HG2 ARG A 169      27.056  18.661  28.134  1.00  0.00           H  
ATOM   2792  HD3 ARG A 169      28.872  17.371  28.237  1.00  0.00           H  
ATOM   2793  HD2 ARG A 169      28.982  16.999  26.545  1.00  0.00           H  
ATOM   2794  HE  ARG A 169      26.997  15.952  28.604  1.00  0.00           H  
ATOM   2795 HH12 ARG A 169      28.393  13.659  25.541  1.00  0.00           H  
ATOM   2796 HH11 ARG A 169      28.918  15.313  25.689  1.00  0.00           H  
ATOM   2797 HH22 ARG A 169      26.845  12.811  27.098  1.00  0.00           H  
ATOM   2798 HH21 ARG A 169      26.213  13.862  28.345  1.00  0.00           H  
ATOM   2799  N   GLU A 170      28.520  22.575  26.026  1.00 25.38           N  
ATOM   2800  CA  GLU A 170      29.401  23.498  25.316  1.00 28.23           C  
ATOM   2801  C   GLU A 170      30.585  22.730  24.703  1.00 26.80           C  
ATOM   2802  O   GLU A 170      31.333  22.083  25.439  1.00 23.81           O  
ATOM   2803  CB  GLU A 170      29.882  24.596  26.290  1.00 34.29           C  
ATOM   2804  CG  GLU A 170      30.861  25.624  25.668  1.00 39.46           C  
ATOM   2805  CD  GLU A 170      31.438  26.620  26.676  1.00 44.52           C  
ATOM   2806  OE1 GLU A 170      31.593  26.238  27.857  1.00 45.19           O  
ATOM   2807  OE2 GLU A 170      31.776  27.737  26.233  1.00 47.95           O1-
ATOM   2808  H   GLU A 170      28.673  22.505  27.022  1.00  0.00           H  
ATOM   2809  HA  GLU A 170      28.827  23.982  24.526  1.00  0.00           H  
ATOM   2810  HB3 GLU A 170      30.339  24.117  27.157  1.00  0.00           H  
ATOM   2811  HB2 GLU A 170      29.014  25.133  26.675  1.00  0.00           H  
ATOM   2812  HG3 GLU A 170      30.359  26.172  24.869  1.00  0.00           H  
ATOM   2813  HG2 GLU A 170      31.716  25.128  25.208  1.00  0.00           H  
ATOM   2814  N   ILE A 171      30.750  22.869  23.381  1.00 27.32           N  
ATOM   2815  CA  ILE A 171      31.908  22.392  22.630  1.00 25.37           C  
ATOM   2816  C   ILE A 171      32.638  23.629  22.078  1.00 24.26           C  
ATOM   2817  O   ILE A 171      31.982  24.574  21.638  1.00 24.70           O  
ATOM   2818  CB  ILE A 171      31.508  21.514  21.406  1.00 24.43           C  
ATOM   2819  CG1 ILE A 171      30.436  20.447  21.728  1.00 22.66           C  
ATOM   2820  CG2 ILE A 171      32.745  20.868  20.739  1.00 24.48           C  
ATOM   2821  CD1 ILE A 171      30.856  19.388  22.754  1.00 21.99           C  
ATOM   2822  H   ILE A 171      30.092  23.435  22.857  1.00  0.00           H  
ATOM   2823  HA  ILE A 171      32.587  21.833  23.276  1.00  0.00           H  
ATOM   2824  HB  ILE A 171      31.052  22.156  20.652  1.00  0.00           H  
ATOM   2825 HG13 ILE A 171      30.156  19.945  20.802  1.00  0.00           H  
ATOM   2826 HG12 ILE A 171      29.521  20.929  22.073  1.00  0.00           H  
ATOM   2827 HG21 ILE A 171      32.457  20.168  19.962  1.00  0.00           H  
ATOM   2828 HG22 ILE A 171      33.395  21.607  20.270  1.00  0.00           H  
ATOM   2829 HG23 ILE A 171      33.343  20.314  21.463  1.00  0.00           H  
ATOM   2830 HD11 ILE A 171      30.014  18.747  23.014  1.00  0.00           H  
ATOM   2831 HD12 ILE A 171      31.640  18.751  22.349  1.00  0.00           H  
ATOM   2832 HD13 ILE A 171      31.228  19.834  23.676  1.00  0.00           H  
ATOM   2833  N   LEU A 172      33.978  23.596  22.101  1.00 21.81           N  
ATOM   2834  CA  LEU A 172      34.818  24.685  21.610  1.00 21.42           C  
ATOM   2835  C   LEU A 172      35.509  24.254  20.312  1.00 21.80           C  
ATOM   2836  O   LEU A 172      36.300  23.311  20.321  1.00 24.79           O  
ATOM   2837  CB  LEU A 172      35.833  25.081  22.696  1.00 22.71           C  
ATOM   2838  CG  LEU A 172      35.191  25.638  23.985  1.00 23.68           C  
ATOM   2839  CD1 LEU A 172      36.271  25.897  25.037  1.00 25.44           C  
ATOM   2840  CD2 LEU A 172      34.343  26.902  23.744  1.00 24.18           C  
ATOM   2841  H   LEU A 172      34.458  22.786  22.471  1.00  0.00           H  
ATOM   2842  HA  LEU A 172      34.213  25.562  21.385  1.00  0.00           H  
ATOM   2843  HB3 LEU A 172      36.503  25.839  22.289  1.00  0.00           H  
ATOM   2844  HB2 LEU A 172      36.456  24.219  22.943  1.00  0.00           H  
ATOM   2845  HG  LEU A 172      34.534  24.873  24.402  1.00  0.00           H  
ATOM   2846 HD11 LEU A 172      35.830  26.166  25.996  1.00  0.00           H  
ATOM   2847 HD12 LEU A 172      36.888  25.012  25.194  1.00  0.00           H  
ATOM   2848 HD13 LEU A 172      36.920  26.718  24.729  1.00  0.00           H  
ATOM   2849 HD21 LEU A 172      34.526  27.668  24.499  1.00  0.00           H  
ATOM   2850 HD22 LEU A 172      34.543  27.359  22.774  1.00  0.00           H  
ATOM   2851 HD23 LEU A 172      33.279  26.664  23.781  1.00  0.00           H  
ATOM   2852  N   HIS A 173      35.184  24.965  19.223  1.00 18.83           N  
ATOM   2853  CA  HIS A 173      35.692  24.721  17.879  1.00 16.59           C  
ATOM   2854  C   HIS A 173      36.872  25.666  17.602  1.00 15.11           C  
ATOM   2855  O   HIS A 173      36.667  26.841  17.301  1.00 11.88           O  
ATOM   2856  CB  HIS A 173      34.524  24.890  16.894  1.00 17.20           C  
ATOM   2857  CG  HIS A 173      34.816  24.522  15.463  1.00 16.94           C  
ATOM   2858  ND1 HIS A 173      35.332  25.433  14.534  1.00 18.40           N  
ATOM   2859  CD2 HIS A 173      34.620  23.311  14.837  1.00 16.76           C  
ATOM   2860  CE1 HIS A 173      35.435  24.744  13.405  1.00 17.62           C  
ATOM   2861  NE2 HIS A 173      35.027  23.484  13.528  1.00 16.32           N  
ATOM   2862  H   HIS A 173      34.539  25.740  19.315  1.00  0.00           H  
ATOM   2863  HA  HIS A 173      36.028  23.688  17.796  1.00  0.00           H  
ATOM   2864  HB3 HIS A 173      34.150  25.907  16.918  1.00  0.00           H  
ATOM   2865  HB2 HIS A 173      33.698  24.261  17.224  1.00  0.00           H  
ATOM   2866  HD2 HIS A 173      34.234  22.372  15.204  1.00  0.00           H  
ATOM   2867  HE1 HIS A 173      35.807  25.161  12.480  1.00  0.00           H  
ATOM   2868  HE2 HIS A 173      35.027  22.776  12.805  1.00  0.00           H  
ATOM   2869  N   PHE A 174      38.086  25.112  17.729  1.00 15.70           N  
ATOM   2870  CA  PHE A 174      39.360  25.773  17.471  1.00 16.28           C  
ATOM   2871  C   PHE A 174      39.793  25.523  16.022  1.00 18.27           C  
ATOM   2872  O   PHE A 174      40.285  24.441  15.710  1.00 24.89           O  
ATOM   2873  CB  PHE A 174      40.406  25.249  18.473  1.00 17.38           C  
ATOM   2874  CG  PHE A 174      40.271  25.820  19.869  1.00 19.59           C  
ATOM   2875  CD1 PHE A 174      40.842  27.074  20.171  1.00 21.25           C  
ATOM   2876  CD2 PHE A 174      39.473  25.172  20.835  1.00 20.33           C  
ATOM   2877  CE1 PHE A 174      40.662  27.631  21.428  1.00 22.97           C  
ATOM   2878  CE2 PHE A 174      39.312  25.745  22.088  1.00 20.58           C  
ATOM   2879  CZ  PHE A 174      39.897  26.970  22.380  1.00 21.54           C  
ATOM   2880  H   PHE A 174      38.147  24.130  17.969  1.00  0.00           H  
ATOM   2881  HA  PHE A 174      39.261  26.851  17.615  1.00  0.00           H  
ATOM   2882  HB3 PHE A 174      41.411  25.486  18.129  1.00  0.00           H  
ATOM   2883  HB2 PHE A 174      40.365  24.159  18.529  1.00  0.00           H  
ATOM   2884  HD1 PHE A 174      41.427  27.600  19.430  1.00  0.00           H  
ATOM   2885  HD2 PHE A 174      38.997  24.229  20.609  1.00  0.00           H  
ATOM   2886  HE1 PHE A 174      41.110  28.585  21.667  1.00  0.00           H  
ATOM   2887  HE2 PHE A 174      38.723  25.239  22.839  1.00  0.00           H  
ATOM   2888  HZ  PHE A 174      39.754  27.419  23.350  1.00  0.00           H  
ATOM   2889  N   HIS A 175      39.590  26.529  15.164  1.00 16.46           N  
ATOM   2890  CA  HIS A 175      39.848  26.461  13.731  1.00 15.24           C  
ATOM   2891  C   HIS A 175      41.115  27.261  13.398  1.00 15.77           C  
ATOM   2892  O   HIS A 175      41.048  28.483  13.375  1.00 16.65           O  
ATOM   2893  CB  HIS A 175      38.595  27.015  13.020  1.00 16.48           C  
ATOM   2894  CG  HIS A 175      38.558  26.920  11.515  1.00 17.57           C  
ATOM   2895  ND1 HIS A 175      37.459  27.387  10.783  1.00 17.35           N  
ATOM   2896  CD2 HIS A 175      39.489  26.406  10.635  1.00 18.62           C  
ATOM   2897  CE1 HIS A 175      37.761  27.136   9.516  1.00 17.76           C  
ATOM   2898  NE2 HIS A 175      38.953  26.561   9.371  1.00 18.37           N  
ATOM   2899  H   HIS A 175      39.183  27.395  15.496  1.00  0.00           H  
ATOM   2900  HA  HIS A 175      39.979  25.429  13.415  1.00  0.00           H  
ATOM   2901  HB3 HIS A 175      38.430  28.057  13.295  1.00  0.00           H  
ATOM   2902  HB2 HIS A 175      37.725  26.474  13.388  1.00  0.00           H  
ATOM   2903  HD2 HIS A 175      40.454  25.946  10.795  1.00  0.00           H  
ATOM   2904  HE1 HIS A 175      37.105  27.368   8.690  1.00  0.00           H  
ATOM   2905  HE2 HIS A 175      39.378  26.255   8.506  1.00  0.00           H  
ATOM   2906  N   TYR A 176      42.231  26.570  13.114  1.00 16.44           N  
ATOM   2907  CA  TYR A 176      43.458  27.168  12.578  1.00 17.66           C  
ATOM   2908  C   TYR A 176      43.283  27.403  11.068  1.00 20.33           C  
ATOM   2909  O   TYR A 176      43.223  26.439  10.303  1.00 22.61           O  
ATOM   2910  CB  TYR A 176      44.663  26.262  12.901  1.00 16.41           C  
ATOM   2911  CG  TYR A 176      46.027  26.846  12.572  1.00 16.84           C  
ATOM   2912  CD1 TYR A 176      46.755  26.382  11.458  1.00 16.56           C  
ATOM   2913  CD2 TYR A 176      46.583  27.846  13.399  1.00 17.87           C  
ATOM   2914  CE1 TYR A 176      48.033  26.908  11.181  1.00 18.56           C  
ATOM   2915  CE2 TYR A 176      47.859  28.373  13.121  1.00 19.80           C  
ATOM   2916  CZ  TYR A 176      48.588  27.898  12.013  1.00 20.11           C  
ATOM   2917  OH  TYR A 176      49.833  28.385  11.743  1.00 23.30           O  
ATOM   2918  H   TYR A 176      42.204  25.557  13.134  1.00  0.00           H  
ATOM   2919  HA  TYR A 176      43.627  28.127  13.070  1.00  0.00           H  
ATOM   2920  HB3 TYR A 176      44.553  25.299  12.403  1.00  0.00           H  
ATOM   2921  HB2 TYR A 176      44.668  26.038  13.965  1.00  0.00           H  
ATOM   2922  HD1 TYR A 176      46.338  25.617  10.819  1.00  0.00           H  
ATOM   2923  HD2 TYR A 176      46.032  28.209  14.253  1.00  0.00           H  
ATOM   2924  HE1 TYR A 176      48.593  26.551  10.330  1.00  0.00           H  
ATOM   2925  HE2 TYR A 176      48.275  29.136  13.762  1.00  0.00           H  
ATOM   2926  HH  TYR A 176      50.123  29.078  12.343  1.00  0.00           H  
ATOM   2927  N   THR A 177      43.157  28.683  10.688  1.00 20.67           N  
ATOM   2928  CA  THR A 177      42.757  29.128   9.351  1.00 21.89           C  
ATOM   2929  C   THR A 177      43.947  29.538   8.450  1.00 23.60           C  
ATOM   2930  O   THR A 177      43.697  30.011   7.342  1.00 25.57           O  
ATOM   2931  CB  THR A 177      41.797  30.351   9.465  1.00 22.06           C  
ATOM   2932  OG1 THR A 177      42.445  31.488  10.011  1.00 22.68           O  
ATOM   2933  CG2 THR A 177      40.523  30.084  10.277  1.00 19.65           C  
ATOM   2934  H   THR A 177      43.240  29.417  11.377  1.00  0.00           H  
ATOM   2935  HA  THR A 177      42.224  28.324   8.839  1.00  0.00           H  
ATOM   2936  HB  THR A 177      41.468  30.630   8.462  1.00  0.00           H  
ATOM   2937  HG1 THR A 177      41.801  32.194  10.104  1.00  0.00           H  
ATOM   2938 HG21 THR A 177      39.840  30.932  10.228  1.00  0.00           H  
ATOM   2939 HG22 THR A 177      39.990  29.214   9.894  1.00  0.00           H  
ATOM   2940 HG23 THR A 177      40.744  29.909  11.327  1.00  0.00           H  
ATOM   2941  N   THR A 178      45.202  29.378   8.908  1.00 25.39           N  
ATOM   2942  CA  THR A 178      46.385  29.929   8.230  1.00 25.86           C  
ATOM   2943  C   THR A 178      47.526  28.905   8.042  1.00 27.55           C  
ATOM   2944  O   THR A 178      48.692  29.300   7.989  1.00 28.66           O  
ATOM   2945  CB  THR A 178      46.913  31.191   8.964  1.00 26.85           C  
ATOM   2946  OG1 THR A 178      47.341  30.866  10.275  1.00 27.42           O  
ATOM   2947  CG2 THR A 178      45.886  32.333   9.014  1.00 25.94           C  
ATOM   2948  H   THR A 178      45.355  28.966   9.818  1.00  0.00           H  
ATOM   2949  HA  THR A 178      46.131  30.230   7.212  1.00  0.00           H  
ATOM   2950  HB  THR A 178      47.779  31.586   8.430  1.00  0.00           H  
ATOM   2951  HG1 THR A 178      46.566  30.678  10.813  1.00  0.00           H  
ATOM   2952 HG21 THR A 178      46.347  33.257   9.363  1.00  0.00           H  
ATOM   2953 HG22 THR A 178      45.479  32.534   8.023  1.00  0.00           H  
ATOM   2954 HG23 THR A 178      45.050  32.101   9.672  1.00  0.00           H  
ATOM   2955  N   TRP A 179      47.184  27.619   7.841  1.00 29.66           N  
ATOM   2956  CA  TRP A 179      48.135  26.635   7.315  1.00 29.10           C  
ATOM   2957  C   TRP A 179      48.208  26.806   5.773  1.00 29.26           C  
ATOM   2958  O   TRP A 179      47.156  26.704   5.136  1.00 28.29           O  
ATOM   2959  CB  TRP A 179      47.675  25.214   7.699  1.00 28.87           C  
ATOM   2960  CG  TRP A 179      48.715  24.156   7.457  1.00 28.21           C  
ATOM   2961  CD1 TRP A 179      49.036  23.647   6.247  1.00 28.13           C  
ATOM   2962  CD2 TRP A 179      49.636  23.528   8.404  1.00 28.52           C  
ATOM   2963  NE1 TRP A 179      50.094  22.773   6.367  1.00 29.13           N  
ATOM   2964  CE2 TRP A 179      50.494  22.644   7.678  1.00 29.37           C  
ATOM   2965  CE3 TRP A 179      49.839  23.607   9.803  1.00 29.03           C  
ATOM   2966  CZ2 TRP A 179      51.486  21.872   8.304  1.00 29.33           C  
ATOM   2967  CZ3 TRP A 179      50.834  22.836  10.442  1.00 29.68           C  
ATOM   2968  CH2 TRP A 179      51.653  21.968   9.695  1.00 29.39           C  
ATOM   2969  H   TRP A 179      46.215  27.340   7.882  1.00  0.00           H  
ATOM   2970  HA  TRP A 179      49.089  26.784   7.817  1.00  0.00           H  
ATOM   2971  HB3 TRP A 179      46.759  24.945   7.173  1.00  0.00           H  
ATOM   2972  HB2 TRP A 179      47.428  25.178   8.759  1.00  0.00           H  
ATOM   2973  HD1 TRP A 179      48.529  23.906   5.333  1.00  0.00           H  
ATOM   2974  HE1 TRP A 179      50.518  22.320   5.569  1.00  0.00           H  
ATOM   2975  HE3 TRP A 179      49.217  24.259  10.397  1.00  0.00           H  
ATOM   2976  HZ2 TRP A 179      52.103  21.205   7.723  1.00  0.00           H  
ATOM   2977  HZ3 TRP A 179      50.969  22.909  11.510  1.00  0.00           H  
ATOM   2978  HH2 TRP A 179      52.410  21.375  10.185  1.00  0.00           H  
ATOM   2979  N   PRO A 180      49.409  27.075   5.199  1.00 30.44           N  
ATOM   2980  CA  PRO A 180      49.610  27.216   3.736  1.00 31.35           C  
ATOM   2981  C   PRO A 180      49.112  26.040   2.873  1.00 32.56           C  
ATOM   2982  O   PRO A 180      49.330  24.887   3.242  1.00 32.75           O  
ATOM   2983  CB  PRO A 180      51.136  27.361   3.593  1.00 30.47           C  
ATOM   2984  CG  PRO A 180      51.591  27.962   4.905  1.00 32.36           C  
ATOM   2985  CD  PRO A 180      50.673  27.291   5.913  1.00 31.31           C  
ATOM   2986  HA  PRO A 180      49.120  28.142   3.429  1.00  0.00           H  
ATOM   2987  HB3 PRO A 180      51.425  27.969   2.735  1.00  0.00           H  
ATOM   2988  HB2 PRO A 180      51.611  26.385   3.479  1.00  0.00           H  
ATOM   2989  HG3 PRO A 180      51.402  29.037   4.897  1.00  0.00           H  
ATOM   2990  HG2 PRO A 180      52.650  27.807   5.111  1.00  0.00           H  
ATOM   2991  HD2 PRO A 180      51.073  26.323   6.219  1.00  0.00           H  
ATOM   2992  HD3 PRO A 180      50.583  27.927   6.792  1.00  0.00           H  
ATOM   2993  N   ASP A 181      48.504  26.358   1.715  1.00 33.49           N  
ATOM   2994  CA  ASP A 181      48.084  25.391   0.684  1.00 34.01           C  
ATOM   2995  C   ASP A 181      49.206  24.475   0.154  1.00 34.34           C  
ATOM   2996  O   ASP A 181      48.903  23.363  -0.280  1.00 38.22           O  
ATOM   2997  CB  ASP A 181      47.351  26.046  -0.517  1.00 37.86           C  
ATOM   2998  CG  ASP A 181      46.010  26.719  -0.201  1.00 40.95           C  
ATOM   2999  OD1 ASP A 181      45.642  26.789   0.991  1.00 42.69           O  
ATOM   3000  OD2 ASP A 181      45.347  27.145  -1.171  1.00 42.77           O1-
ATOM   3001  H   ASP A 181      48.337  27.329   1.495  1.00  0.00           H  
ATOM   3002  HA  ASP A 181      47.372  24.725   1.176  1.00  0.00           H  
ATOM   3003  HB3 ASP A 181      47.172  25.289  -1.276  1.00  0.00           H  
ATOM   3004  HB2 ASP A 181      48.006  26.799  -0.957  1.00  0.00           H  
ATOM   3005  N   PHE A 182      50.464  24.940   0.213  1.00 34.70           N  
ATOM   3006  CA  PHE A 182      51.652  24.173  -0.150  1.00 36.56           C  
ATOM   3007  C   PHE A 182      52.690  24.302   0.970  1.00 34.63           C  
ATOM   3008  O   PHE A 182      52.972  25.417   1.411  1.00 32.90           O  
ATOM   3009  CB  PHE A 182      52.221  24.685  -1.491  1.00 39.00           C  
ATOM   3010  CG  PHE A 182      51.303  24.486  -2.684  1.00 39.93           C  
ATOM   3011  CD1 PHE A 182      50.398  25.500  -3.063  1.00 40.03           C  
ATOM   3012  CD2 PHE A 182      51.224  23.226  -3.315  1.00 40.15           C  
ATOM   3013  CE1 PHE A 182      49.492  25.275  -4.090  1.00 40.29           C  
ATOM   3014  CE2 PHE A 182      50.314  23.022  -4.343  1.00 40.52           C  
ATOM   3015  CZ  PHE A 182      49.457  24.044  -4.734  1.00 40.24           C  
ATOM   3016  H   PHE A 182      50.636  25.856   0.601  1.00  0.00           H  
ATOM   3017  HA  PHE A 182      51.405  23.115  -0.259  1.00  0.00           H  
ATOM   3018  HB3 PHE A 182      53.159  24.170  -1.704  1.00  0.00           H  
ATOM   3019  HB2 PHE A 182      52.472  25.744  -1.414  1.00  0.00           H  
ATOM   3020  HD1 PHE A 182      50.405  26.453  -2.555  1.00  0.00           H  
ATOM   3021  HD2 PHE A 182      51.873  22.421  -3.004  1.00  0.00           H  
ATOM   3022  HE1 PHE A 182      48.808  26.057  -4.385  1.00  0.00           H  
ATOM   3023  HE2 PHE A 182      50.268  22.063  -4.838  1.00  0.00           H  
ATOM   3024  HZ  PHE A 182      48.751  23.878  -5.534  1.00  0.00           H  
ATOM   3025  N   GLY A 183      53.257  23.157   1.381  1.00 34.57           N  
ATOM   3026  CA  GLY A 183      54.304  23.078   2.398  1.00 34.87           C  
ATOM   3027  C   GLY A 183      53.739  23.296   3.810  1.00 33.28           C  
ATOM   3028  O   GLY A 183      52.616  22.894   4.119  1.00 30.84           O  
ATOM   3029  H   GLY A 183      52.962  22.284   0.969  1.00  0.00           H  
ATOM   3030  HA3 GLY A 183      55.090  23.803   2.180  1.00  0.00           H  
ATOM   3031  HA2 GLY A 183      54.764  22.090   2.353  1.00  0.00           H  
ATOM   3032  N   VAL A 184      54.581  23.892   4.665  1.00 32.37           N  
ATOM   3033  CA  VAL A 184      54.351  24.147   6.088  1.00 32.63           C  
ATOM   3034  C   VAL A 184      54.501  25.660   6.391  1.00 35.71           C  
ATOM   3035  O   VAL A 184      55.108  26.367   5.583  1.00 37.69           O  
ATOM   3036  CB  VAL A 184      55.409  23.373   6.933  1.00 30.73           C  
ATOM   3037  CG1 VAL A 184      55.239  21.852   6.792  1.00 30.14           C  
ATOM   3038  CG2 VAL A 184      56.876  23.779   6.662  1.00 29.95           C  
ATOM   3039  H   VAL A 184      55.478  24.205   4.322  1.00  0.00           H  
ATOM   3040  HA  VAL A 184      53.350  23.813   6.357  1.00  0.00           H  
ATOM   3041  HB  VAL A 184      55.223  23.585   7.985  1.00  0.00           H  
ATOM   3042 HG11 VAL A 184      55.888  21.331   7.491  1.00  0.00           H  
ATOM   3043 HG12 VAL A 184      54.217  21.545   7.007  1.00  0.00           H  
ATOM   3044 HG13 VAL A 184      55.488  21.506   5.789  1.00  0.00           H  
ATOM   3045 HG21 VAL A 184      57.571  23.145   7.211  1.00  0.00           H  
ATOM   3046 HG22 VAL A 184      57.130  23.684   5.606  1.00  0.00           H  
ATOM   3047 HG23 VAL A 184      57.080  24.806   6.963  1.00  0.00           H  
ATOM   3048  N   PRO A 185      54.008  26.134   7.564  1.00 35.88           N  
ATOM   3049  CA  PRO A 185      54.340  27.478   8.084  1.00 37.36           C  
ATOM   3050  C   PRO A 185      55.855  27.693   8.283  1.00 41.00           C  
ATOM   3051  O   PRO A 185      56.520  26.823   8.845  1.00 41.49           O  
ATOM   3052  CB  PRO A 185      53.574  27.565   9.420  1.00 36.74           C  
ATOM   3053  CG  PRO A 185      52.463  26.535   9.311  1.00 36.22           C  
ATOM   3054  CD  PRO A 185      53.093  25.434   8.469  1.00 36.02           C  
ATOM   3055  HA  PRO A 185      53.937  28.212   7.384  1.00  0.00           H  
ATOM   3056  HB3 PRO A 185      53.185  28.564   9.614  1.00  0.00           H  
ATOM   3057  HB2 PRO A 185      54.217  27.306  10.261  1.00  0.00           H  
ATOM   3058  HG3 PRO A 185      51.619  26.968   8.772  1.00  0.00           H  
ATOM   3059  HG2 PRO A 185      52.096  26.185  10.277  1.00  0.00           H  
ATOM   3060  HD2 PRO A 185      53.655  24.750   9.104  1.00  0.00           H  
ATOM   3061  HD3 PRO A 185      52.317  24.871   7.952  1.00  0.00           H  
ATOM   3062  N   GLU A 186      56.369  28.838   7.801  1.00 44.39           N  
ATOM   3063  CA  GLU A 186      57.786  29.220   7.874  1.00 47.54           C  
ATOM   3064  C   GLU A 186      58.323  29.373   9.315  1.00 43.86           C  
ATOM   3065  O   GLU A 186      59.491  29.065   9.554  1.00 42.93           O  
ATOM   3066  CB  GLU A 186      57.998  30.484   7.009  1.00 53.21           C  
ATOM   3067  CG  GLU A 186      59.445  31.030   6.969  1.00 59.76           C  
ATOM   3068  CD  GLU A 186      59.634  32.241   6.049  1.00 64.81           C  
ATOM   3069  OE1 GLU A 186      58.696  32.565   5.288  1.00 66.43           O  
ATOM   3070  OE2 GLU A 186      60.735  32.829   6.124  1.00 66.85           O1-
ATOM   3071  H   GLU A 186      55.761  29.495   7.333  1.00  0.00           H  
ATOM   3072  HA  GLU A 186      58.355  28.411   7.413  1.00  0.00           H  
ATOM   3073  HB3 GLU A 186      57.329  31.274   7.356  1.00  0.00           H  
ATOM   3074  HB2 GLU A 186      57.682  30.252   5.990  1.00  0.00           H  
ATOM   3075  HG3 GLU A 186      60.128  30.245   6.641  1.00  0.00           H  
ATOM   3076  HG2 GLU A 186      59.767  31.329   7.966  1.00  0.00           H  
ATOM   3077  N   SER A 187      57.450  29.802  10.241  1.00 42.43           N  
ATOM   3078  CA  SER A 187      57.714  29.916  11.672  1.00 39.38           C  
ATOM   3079  C   SER A 187      56.609  29.142  12.421  1.00 37.20           C  
ATOM   3080  O   SER A 187      55.434  29.343  12.104  1.00 37.52           O  
ATOM   3081  CB  SER A 187      57.691  31.415  12.038  1.00 41.19           C  
ATOM   3082  OG  SER A 187      57.897  31.610  13.424  1.00 43.57           O  
ATOM   3083  H   SER A 187      56.501  30.005   9.960  1.00  0.00           H  
ATOM   3084  HA  SER A 187      58.705  29.523  11.893  1.00  0.00           H  
ATOM   3085  HB3 SER A 187      56.739  31.872  11.761  1.00  0.00           H  
ATOM   3086  HB2 SER A 187      58.470  31.949  11.492  1.00  0.00           H  
ATOM   3087  HG  SER A 187      57.967  32.553  13.595  1.00  0.00           H  
ATOM   3088  N   PRO A 188      56.977  28.285  13.404  1.00 34.97           N  
ATOM   3089  CA  PRO A 188      55.986  27.558  14.217  1.00 31.71           C  
ATOM   3090  C   PRO A 188      55.275  28.403  15.294  1.00 29.66           C  
ATOM   3091  O   PRO A 188      54.435  27.845  15.995  1.00 28.41           O  
ATOM   3092  CB  PRO A 188      56.818  26.429  14.842  1.00 31.81           C  
ATOM   3093  CG  PRO A 188      58.184  27.061  15.052  1.00 32.94           C  
ATOM   3094  CD  PRO A 188      58.344  27.946  13.819  1.00 34.77           C  
ATOM   3095  HA  PRO A 188      55.208  27.129  13.586  1.00  0.00           H  
ATOM   3096  HB3 PRO A 188      56.900  25.598  14.139  1.00  0.00           H  
ATOM   3097  HB2 PRO A 188      56.392  26.033  15.762  1.00  0.00           H  
ATOM   3098  HG3 PRO A 188      58.985  26.334  15.170  1.00  0.00           H  
ATOM   3099  HG2 PRO A 188      58.162  27.681  15.950  1.00  0.00           H  
ATOM   3100  HD2 PRO A 188      58.948  28.825  14.049  1.00  0.00           H  
ATOM   3101  HD3 PRO A 188      58.828  27.390  13.015  1.00  0.00           H  
ATOM   3102  N   ALA A 189      55.611  29.701  15.412  1.00 26.85           N  
ATOM   3103  CA  ALA A 189      55.121  30.645  16.421  1.00 27.92           C  
ATOM   3104  C   ALA A 189      53.592  30.725  16.561  1.00 27.39           C  
ATOM   3105  O   ALA A 189      53.093  30.673  17.684  1.00 28.05           O  
ATOM   3106  CB  ALA A 189      55.691  32.037  16.107  1.00 28.07           C  
ATOM   3107  H   ALA A 189      56.317  30.072  14.792  1.00  0.00           H  
ATOM   3108  HA  ALA A 189      55.522  30.313  17.379  1.00  0.00           H  
ATOM   3109  HB1 ALA A 189      55.404  32.765  16.865  1.00  0.00           H  
ATOM   3110  HB2 ALA A 189      56.779  32.016  16.069  1.00  0.00           H  
ATOM   3111  HB3 ALA A 189      55.341  32.405  15.142  1.00  0.00           H  
ATOM   3112  N   SER A 190      52.884  30.833  15.423  1.00 26.47           N  
ATOM   3113  CA  SER A 190      51.424  30.916  15.361  1.00 26.94           C  
ATOM   3114  C   SER A 190      50.713  29.575  15.619  1.00 27.54           C  
ATOM   3115  O   SER A 190      49.609  29.584  16.162  1.00 27.89           O  
ATOM   3116  CB  SER A 190      51.014  31.546  14.017  1.00 27.08           C  
ATOM   3117  OG  SER A 190      51.280  30.707  12.909  1.00 30.52           O  
ATOM   3118  H   SER A 190      53.367  30.853  14.535  1.00  0.00           H  
ATOM   3119  HA  SER A 190      51.103  31.604  16.146  1.00  0.00           H  
ATOM   3120  HB3 SER A 190      51.505  32.509  13.869  1.00  0.00           H  
ATOM   3121  HB2 SER A 190      49.943  31.738  14.035  1.00  0.00           H  
ATOM   3122  HG  SER A 190      51.118  31.206  12.104  1.00  0.00           H  
ATOM   3123  N   PHE A 191      51.360  28.457  15.246  1.00 26.89           N  
ATOM   3124  CA  PHE A 191      50.863  27.099  15.465  1.00 24.97           C  
ATOM   3125  C   PHE A 191      51.036  26.655  16.933  1.00 23.66           C  
ATOM   3126  O   PHE A 191      50.163  25.967  17.459  1.00 21.31           O  
ATOM   3127  CB  PHE A 191      51.561  26.155  14.466  1.00 22.43           C  
ATOM   3128  CG  PHE A 191      51.027  24.735  14.432  1.00 20.89           C  
ATOM   3129  CD1 PHE A 191      49.826  24.456  13.747  1.00 21.14           C  
ATOM   3130  CD2 PHE A 191      51.634  23.718  15.199  1.00 21.30           C  
ATOM   3131  CE1 PHE A 191      49.299  23.172  13.764  1.00 21.07           C  
ATOM   3132  CE2 PHE A 191      51.088  22.442  15.208  1.00 21.34           C  
ATOM   3133  CZ  PHE A 191      49.938  22.168  14.478  1.00 21.38           C  
ATOM   3134  H   PHE A 191      52.268  28.535  14.812  1.00  0.00           H  
ATOM   3135  HA  PHE A 191      49.795  27.091  15.237  1.00  0.00           H  
ATOM   3136  HB3 PHE A 191      52.635  26.130  14.657  1.00  0.00           H  
ATOM   3137  HB2 PHE A 191      51.450  26.562  13.460  1.00  0.00           H  
ATOM   3138  HD1 PHE A 191      49.320  25.236  13.197  1.00  0.00           H  
ATOM   3139  HD2 PHE A 191      52.526  23.925  15.774  1.00  0.00           H  
ATOM   3140  HE1 PHE A 191      48.395  22.954  13.216  1.00  0.00           H  
ATOM   3141  HE2 PHE A 191      51.563  21.659  15.782  1.00  0.00           H  
ATOM   3142  HZ  PHE A 191      49.533  21.169  14.468  1.00  0.00           H  
ATOM   3143  N   LEU A 192      52.130  27.105  17.571  1.00 24.61           N  
ATOM   3144  CA  LEU A 192      52.419  26.949  18.997  1.00 23.21           C  
ATOM   3145  C   LEU A 192      51.507  27.809  19.883  1.00 22.72           C  
ATOM   3146  O   LEU A 192      51.106  27.339  20.947  1.00 24.68           O  
ATOM   3147  CB  LEU A 192      53.893  27.316  19.259  1.00 22.90           C  
ATOM   3148  CG  LEU A 192      54.902  26.206  18.908  1.00 23.48           C  
ATOM   3149  CD1 LEU A 192      56.332  26.772  18.853  1.00 25.55           C  
ATOM   3150  CD2 LEU A 192      54.781  25.003  19.868  1.00 20.82           C  
ATOM   3151  H   LEU A 192      52.814  27.637  17.047  1.00  0.00           H  
ATOM   3152  HA  LEU A 192      52.244  25.906  19.265  1.00  0.00           H  
ATOM   3153  HB3 LEU A 192      54.033  27.560  20.310  1.00  0.00           H  
ATOM   3154  HB2 LEU A 192      54.129  28.235  18.719  1.00  0.00           H  
ATOM   3155  HG  LEU A 192      54.665  25.857  17.902  1.00  0.00           H  
ATOM   3156 HD11 LEU A 192      56.962  26.194  18.181  1.00  0.00           H  
ATOM   3157 HD12 LEU A 192      56.349  27.800  18.489  1.00  0.00           H  
ATOM   3158 HD13 LEU A 192      56.804  26.769  19.834  1.00  0.00           H  
ATOM   3159 HD21 LEU A 192      54.604  24.080  19.316  1.00  0.00           H  
ATOM   3160 HD22 LEU A 192      55.682  24.860  20.463  1.00  0.00           H  
ATOM   3161 HD23 LEU A 192      53.965  25.116  20.581  1.00  0.00           H  
ATOM   3162  N   ASN A 193      51.172  29.028  19.422  1.00 20.77           N  
ATOM   3163  CA  ASN A 193      50.185  29.904  20.057  1.00 20.84           C  
ATOM   3164  C   ASN A 193      48.788  29.265  20.035  1.00 21.22           C  
ATOM   3165  O   ASN A 193      48.147  29.212  21.080  1.00 21.75           O  
ATOM   3166  CB  ASN A 193      50.195  31.297  19.386  1.00 23.41           C  
ATOM   3167  CG  ASN A 193      49.382  32.350  20.151  1.00 24.43           C  
ATOM   3168  OD1 ASN A 193      48.191  32.527  19.901  1.00 21.87           O  
ATOM   3169  ND2 ASN A 193      50.025  33.057  21.081  1.00 26.70           N  
ATOM   3170  H   ASN A 193      51.577  29.363  18.558  1.00  0.00           H  
ATOM   3171  HA  ASN A 193      50.456  30.019  21.108  1.00  0.00           H  
ATOM   3172  HB3 ASN A 193      49.829  31.235  18.361  1.00  0.00           H  
ATOM   3173  HB2 ASN A 193      51.221  31.658  19.316  1.00  0.00           H  
ATOM   3174 HD22 ASN A 193      49.554  33.791  21.587  1.00  0.00           H  
ATOM   3175 HD21 ASN A 193      50.999  32.862  21.280  1.00  0.00           H  
ATOM   3176  N   PHE A 194      48.386  28.741  18.864  1.00 20.59           N  
ATOM   3177  CA  PHE A 194      47.151  27.988  18.658  1.00 14.94           C  
ATOM   3178  C   PHE A 194      47.024  26.739  19.550  1.00 17.00           C  
ATOM   3179  O   PHE A 194      45.960  26.529  20.128  1.00 18.79           O  
ATOM   3180  CB  PHE A 194      46.988  27.675  17.154  1.00 13.47           C  
ATOM   3181  CG  PHE A 194      45.834  26.757  16.794  1.00 13.96           C  
ATOM   3182  CD1 PHE A 194      44.523  27.268  16.769  1.00 14.11           C  
ATOM   3183  CD2 PHE A 194      46.032  25.366  16.658  1.00 14.23           C  
ATOM   3184  CE1 PHE A 194      43.449  26.422  16.540  1.00 14.70           C  
ATOM   3185  CE2 PHE A 194      44.942  24.532  16.451  1.00 13.11           C  
ATOM   3186  CZ  PHE A 194      43.658  25.058  16.382  1.00 12.32           C  
ATOM   3187  H   PHE A 194      48.982  28.838  18.053  1.00  0.00           H  
ATOM   3188  HA  PHE A 194      46.330  28.651  18.939  1.00  0.00           H  
ATOM   3189  HB3 PHE A 194      47.908  27.250  16.753  1.00  0.00           H  
ATOM   3190  HB2 PHE A 194      46.839  28.615  16.619  1.00  0.00           H  
ATOM   3191  HD1 PHE A 194      44.357  28.318  16.935  1.00  0.00           H  
ATOM   3192  HD2 PHE A 194      47.025  24.945  16.728  1.00  0.00           H  
ATOM   3193  HE1 PHE A 194      42.449  26.829  16.497  1.00  0.00           H  
ATOM   3194  HE2 PHE A 194      45.090  23.468  16.347  1.00  0.00           H  
ATOM   3195  HZ  PHE A 194      42.818  24.403  16.215  1.00  0.00           H  
ATOM   3196  N   LEU A 195      48.113  25.960  19.668  1.00 15.70           N  
ATOM   3197  CA  LEU A 195      48.193  24.754  20.493  1.00 15.84           C  
ATOM   3198  C   LEU A 195      48.005  25.032  21.994  1.00 17.36           C  
ATOM   3199  O   LEU A 195      47.290  24.280  22.655  1.00 15.98           O  
ATOM   3200  CB  LEU A 195      49.517  24.013  20.176  1.00 16.58           C  
ATOM   3201  CG  LEU A 195      49.885  22.787  21.051  1.00 14.33           C  
ATOM   3202  CD1 LEU A 195      48.781  21.712  21.082  1.00 13.73           C  
ATOM   3203  CD2 LEU A 195      51.254  22.199  20.645  1.00 13.29           C  
ATOM   3204  H   LEU A 195      48.946  26.195  19.145  1.00  0.00           H  
ATOM   3205  HA  LEU A 195      47.360  24.126  20.182  1.00  0.00           H  
ATOM   3206  HB3 LEU A 195      50.336  24.730  20.246  1.00  0.00           H  
ATOM   3207  HB2 LEU A 195      49.490  23.699  19.131  1.00  0.00           H  
ATOM   3208  HG  LEU A 195      50.003  23.146  22.074  1.00  0.00           H  
ATOM   3209 HD11 LEU A 195      48.752  21.225  22.055  1.00  0.00           H  
ATOM   3210 HD12 LEU A 195      47.787  22.119  20.922  1.00  0.00           H  
ATOM   3211 HD13 LEU A 195      48.930  20.947  20.319  1.00  0.00           H  
ATOM   3212 HD21 LEU A 195      51.937  22.184  21.495  1.00  0.00           H  
ATOM   3213 HD22 LEU A 195      51.176  21.176  20.278  1.00  0.00           H  
ATOM   3214 HD23 LEU A 195      51.734  22.782  19.858  1.00  0.00           H  
ATOM   3215  N   PHE A 196      48.619  26.115  22.493  1.00 21.05           N  
ATOM   3216  CA  PHE A 196      48.509  26.537  23.888  1.00 21.39           C  
ATOM   3217  C   PHE A 196      47.206  27.287  24.220  1.00 23.00           C  
ATOM   3218  O   PHE A 196      46.809  27.278  25.383  1.00 24.15           O  
ATOM   3219  CB  PHE A 196      49.782  27.284  24.321  1.00 22.99           C  
ATOM   3220  CG  PHE A 196      50.927  26.370  24.730  1.00 24.54           C  
ATOM   3221  CD1 PHE A 196      51.531  25.500  23.796  1.00 23.90           C  
ATOM   3222  CD2 PHE A 196      51.353  26.330  26.075  1.00 24.19           C  
ATOM   3223  CE1 PHE A 196      52.528  24.624  24.205  1.00 22.14           C  
ATOM   3224  CE2 PHE A 196      52.360  25.456  26.460  1.00 21.90           C  
ATOM   3225  CZ  PHE A 196      52.940  24.602  25.530  1.00 20.12           C  
ATOM   3226  H   PHE A 196      49.195  26.690  21.892  1.00  0.00           H  
ATOM   3227  HA  PHE A 196      48.468  25.634  24.498  1.00  0.00           H  
ATOM   3228  HB3 PHE A 196      49.551  27.926  25.169  1.00  0.00           H  
ATOM   3229  HB2 PHE A 196      50.124  27.944  23.522  1.00  0.00           H  
ATOM   3230  HD1 PHE A 196      51.219  25.496  22.764  1.00  0.00           H  
ATOM   3231  HD2 PHE A 196      50.901  26.979  26.812  1.00  0.00           H  
ATOM   3232  HE1 PHE A 196      52.983  23.960  23.486  1.00  0.00           H  
ATOM   3233  HE2 PHE A 196      52.690  25.436  27.489  1.00  0.00           H  
ATOM   3234  HZ  PHE A 196      53.720  23.921  25.838  1.00  0.00           H  
ATOM   3235  N   LYS A 197      46.521  27.849  23.209  1.00 23.37           N  
ATOM   3236  CA  LYS A 197      45.147  28.353  23.321  1.00 25.00           C  
ATOM   3237  C   LYS A 197      44.110  27.217  23.447  1.00 24.47           C  
ATOM   3238  O   LYS A 197      43.085  27.420  24.099  1.00 26.24           O  
ATOM   3239  CB  LYS A 197      44.833  29.277  22.124  1.00 27.19           C  
ATOM   3240  CG  LYS A 197      45.536  30.646  22.187  1.00 31.07           C  
ATOM   3241  CD  LYS A 197      44.882  31.628  23.173  1.00 37.47           C  
ATOM   3242  CE  LYS A 197      45.475  33.044  23.127  1.00 45.00           C  
ATOM   3243  NZ  LYS A 197      46.899  33.054  23.494  1.00 49.12           N1+
ATOM   3244  H   LYS A 197      46.920  27.850  22.280  1.00  0.00           H  
ATOM   3245  HA  LYS A 197      45.082  28.940  24.238  1.00  0.00           H  
ATOM   3246  HB3 LYS A 197      43.758  29.450  22.053  1.00  0.00           H  
ATOM   3247  HB2 LYS A 197      45.105  28.773  21.197  1.00  0.00           H  
ATOM   3248  HG3 LYS A 197      45.565  31.080  21.188  1.00  0.00           H  
ATOM   3249  HG2 LYS A 197      46.575  30.511  22.481  1.00  0.00           H  
ATOM   3250  HD3 LYS A 197      44.992  31.238  24.183  1.00  0.00           H  
ATOM   3251  HD2 LYS A 197      43.809  31.680  22.988  1.00  0.00           H  
ATOM   3252  HE3 LYS A 197      44.935  33.690  23.820  1.00  0.00           H  
ATOM   3253  HE2 LYS A 197      45.364  33.476  22.132  1.00  0.00           H  
ATOM   3254  HZ1 LYS A 197      47.419  32.493  22.834  1.00  0.00           H  
ATOM   3255  HZ2 LYS A 197      47.249  34.001  23.488  1.00  0.00           H  
ATOM   3256  HZ3 LYS A 197      47.008  32.661  24.420  1.00  0.00           H  
ATOM   3257  N   VAL A 198      44.413  26.039  22.871  1.00 23.20           N  
ATOM   3258  CA  VAL A 198      43.638  24.807  23.045  1.00 22.88           C  
ATOM   3259  C   VAL A 198      43.940  24.133  24.412  1.00 22.02           C  
ATOM   3260  O   VAL A 198      43.039  23.503  24.966  1.00 20.71           O  
ATOM   3261  CB  VAL A 198      43.884  23.803  21.873  1.00 23.95           C  
ATOM   3262  CG1 VAL A 198      43.181  22.443  22.042  1.00 23.97           C  
ATOM   3263  CG2 VAL A 198      43.443  24.377  20.516  1.00 24.86           C  
ATOM   3264  H   VAL A 198      45.260  25.957  22.326  1.00  0.00           H  
ATOM   3265  HA  VAL A 198      42.577  25.067  23.039  1.00  0.00           H  
ATOM   3266  HB  VAL A 198      44.955  23.616  21.804  1.00  0.00           H  
ATOM   3267 HG11 VAL A 198      43.241  21.841  21.137  1.00  0.00           H  
ATOM   3268 HG12 VAL A 198      43.637  21.859  22.831  1.00  0.00           H  
ATOM   3269 HG13 VAL A 198      42.124  22.571  22.274  1.00  0.00           H  
ATOM   3270 HG21 VAL A 198      43.857  23.799  19.690  1.00  0.00           H  
ATOM   3271 HG22 VAL A 198      42.361  24.338  20.428  1.00  0.00           H  
ATOM   3272 HG23 VAL A 198      43.741  25.413  20.374  1.00  0.00           H  
ATOM   3273  N   ARG A 199      45.154  24.323  24.974  1.00 22.02           N  
ATOM   3274  CA  ARG A 199      45.485  23.923  26.352  1.00 21.67           C  
ATOM   3275  C   ARG A 199      44.729  24.756  27.407  1.00 23.84           C  
ATOM   3276  O   ARG A 199      44.229  24.161  28.362  1.00 22.73           O  
ATOM   3277  CB  ARG A 199      47.003  24.004  26.638  1.00 21.27           C  
ATOM   3278  CG  ARG A 199      47.870  22.911  25.990  1.00 20.91           C  
ATOM   3279  CD  ARG A 199      49.355  23.074  26.358  1.00 20.46           C  
ATOM   3280  NE  ARG A 199      50.153  21.891  26.004  1.00 21.54           N  
ATOM   3281  CZ  ARG A 199      51.317  21.519  26.568  1.00 24.15           C  
ATOM   3282  NH1 ARG A 199      51.850  22.183  27.603  1.00 25.37           N  
ATOM   3283  NH2 ARG A 199      51.955  20.448  26.084  1.00 24.15           N1+
ATOM   3284  H   ARG A 199      45.861  24.840  24.470  1.00  0.00           H  
ATOM   3285  HA  ARG A 199      45.179  22.882  26.471  1.00  0.00           H  
ATOM   3286  HB3 ARG A 199      47.149  23.908  27.715  1.00  0.00           H  
ATOM   3287  HB2 ARG A 199      47.387  24.990  26.386  1.00  0.00           H  
ATOM   3288  HG3 ARG A 199      47.770  23.016  24.910  1.00  0.00           H  
ATOM   3289  HG2 ARG A 199      47.519  21.913  26.245  1.00  0.00           H  
ATOM   3290  HD3 ARG A 199      49.466  23.367  27.402  1.00  0.00           H  
ATOM   3291  HD2 ARG A 199      49.783  23.878  25.761  1.00  0.00           H  
ATOM   3292  HE  ARG A 199      49.845  21.359  25.194  1.00  0.00           H  
ATOM   3293 HH12 ARG A 199      52.723  21.884  28.017  1.00  0.00           H  
ATOM   3294 HH11 ARG A 199      51.385  23.000  27.971  1.00  0.00           H  
ATOM   3295 HH22 ARG A 199      52.832  20.139  26.478  1.00  0.00           H  
ATOM   3296 HH21 ARG A 199      51.546  19.937  25.307  1.00  0.00           H  
ATOM   3297  N   GLU A 200      44.654  26.091  27.218  1.00 25.61           N  
ATOM   3298  CA  GLU A 200      43.981  27.044  28.118  1.00 25.85           C  
ATOM   3299  C   GLU A 200      42.505  26.718  28.404  1.00 24.64           C  
ATOM   3300  O   GLU A 200      42.051  26.920  29.530  1.00 25.72           O  
ATOM   3301  CB  GLU A 200      44.055  28.482  27.552  1.00 31.89           C  
ATOM   3302  CG  GLU A 200      45.366  29.239  27.841  1.00 37.17           C  
ATOM   3303  CD  GLU A 200      45.329  30.701  27.372  1.00 39.17           C  
ATOM   3304  OE1 GLU A 200      44.401  31.062  26.614  1.00 38.11           O  
ATOM   3305  OE2 GLU A 200      46.238  31.449  27.789  1.00 42.88           O1-
ATOM   3306  H   GLU A 200      45.113  26.500  26.415  1.00  0.00           H  
ATOM   3307  HA  GLU A 200      44.500  27.016  29.078  1.00  0.00           H  
ATOM   3308  HB3 GLU A 200      43.230  29.080  27.946  1.00  0.00           H  
ATOM   3309  HB2 GLU A 200      43.896  28.447  26.473  1.00  0.00           H  
ATOM   3310  HG3 GLU A 200      46.212  28.743  27.370  1.00  0.00           H  
ATOM   3311  HG2 GLU A 200      45.562  29.234  28.913  1.00  0.00           H  
ATOM   3312  N   SER A 201      41.791  26.241  27.375  1.00 23.44           N  
ATOM   3313  CA  SER A 201      40.354  25.984  27.398  1.00 21.11           C  
ATOM   3314  C   SER A 201      39.936  24.664  28.080  1.00 20.73           C  
ATOM   3315  O   SER A 201      38.734  24.412  28.189  1.00 24.27           O  
ATOM   3316  CB  SER A 201      39.856  26.088  25.948  1.00 20.88           C  
ATOM   3317  OG  SER A 201      40.251  24.984  25.155  1.00 21.10           O  
ATOM   3318  H   SER A 201      42.245  26.098  26.483  1.00  0.00           H  
ATOM   3319  HA  SER A 201      39.882  26.792  27.961  1.00  0.00           H  
ATOM   3320  HB3 SER A 201      40.219  27.009  25.492  1.00  0.00           H  
ATOM   3321  HB2 SER A 201      38.773  26.148  25.946  1.00  0.00           H  
ATOM   3322  HG  SER A 201      39.608  24.276  25.256  1.00  0.00           H  
ATOM   3323  N   GLY A 202      40.914  23.845  28.506  1.00 19.85           N  
ATOM   3324  CA  GLY A 202      40.692  22.547  29.144  1.00 19.26           C  
ATOM   3325  C   GLY A 202      40.325  21.445  28.134  1.00 21.36           C  
ATOM   3326  O   GLY A 202      39.954  20.352  28.556  1.00 23.83           O  
ATOM   3327  H   GLY A 202      41.876  24.135  28.389  1.00  0.00           H  
ATOM   3328  HA3 GLY A 202      39.909  22.623  29.902  1.00  0.00           H  
ATOM   3329  HA2 GLY A 202      41.605  22.258  29.663  1.00  0.00           H  
ATOM   3330  N   SER A 203      40.423  21.715  26.819  1.00 22.03           N  
ATOM   3331  CA  SER A 203      40.069  20.799  25.730  1.00 24.02           C  
ATOM   3332  C   SER A 203      40.945  19.533  25.638  1.00 24.64           C  
ATOM   3333  O   SER A 203      40.479  18.531  25.096  1.00 25.35           O  
ATOM   3334  CB  SER A 203      40.084  21.578  24.402  1.00 24.25           C  
ATOM   3335  OG  SER A 203      38.907  22.351  24.264  1.00 27.47           O  
ATOM   3336  H   SER A 203      40.741  22.630  26.532  1.00  0.00           H  
ATOM   3337  HA  SER A 203      39.056  20.442  25.910  1.00  0.00           H  
ATOM   3338  HB3 SER A 203      40.148  20.900  23.551  1.00  0.00           H  
ATOM   3339  HB2 SER A 203      40.952  22.230  24.335  1.00  0.00           H  
ATOM   3340  HG  SER A 203      38.171  21.759  24.089  1.00  0.00           H  
ATOM   3341  N   LEU A 204      42.172  19.603  26.179  1.00 24.18           N  
ATOM   3342  CA  LEU A 204      43.154  18.516  26.214  1.00 24.32           C  
ATOM   3343  C   LEU A 204      43.252  17.851  27.601  1.00 26.82           C  
ATOM   3344  O   LEU A 204      43.992  16.875  27.733  1.00 32.76           O  
ATOM   3345  CB  LEU A 204      44.543  19.087  25.826  1.00 22.87           C  
ATOM   3346  CG  LEU A 204      44.605  19.814  24.468  1.00 22.57           C  
ATOM   3347  CD1 LEU A 204      45.990  20.445  24.214  1.00 23.85           C  
ATOM   3348  CD2 LEU A 204      44.165  18.913  23.302  1.00 23.11           C  
ATOM   3349  H   LEU A 204      42.468  20.474  26.596  1.00  0.00           H  
ATOM   3350  HA  LEU A 204      42.874  17.734  25.507  1.00  0.00           H  
ATOM   3351  HB3 LEU A 204      45.269  18.278  25.808  1.00  0.00           H  
ATOM   3352  HB2 LEU A 204      44.877  19.774  26.606  1.00  0.00           H  
ATOM   3353  HG  LEU A 204      43.901  20.641  24.537  1.00  0.00           H  
ATOM   3354 HD11 LEU A 204      46.457  20.105  23.290  1.00  0.00           H  
ATOM   3355 HD12 LEU A 204      45.912  21.531  24.149  1.00  0.00           H  
ATOM   3356 HD13 LEU A 204      46.689  20.213  25.014  1.00  0.00           H  
ATOM   3357 HD21 LEU A 204      43.161  19.182  22.976  1.00  0.00           H  
ATOM   3358 HD22 LEU A 204      44.813  18.994  22.430  1.00  0.00           H  
ATOM   3359 HD23 LEU A 204      44.151  17.861  23.587  1.00  0.00           H  
ATOM   3360  N   SER A 205      42.566  18.407  28.617  1.00 25.00           N  
ATOM   3361  CA  SER A 205      42.750  18.051  30.026  1.00 23.04           C  
ATOM   3362  C   SER A 205      41.946  16.794  30.445  1.00 25.67           C  
ATOM   3363  O   SER A 205      40.955  16.481  29.782  1.00 24.43           O  
ATOM   3364  CB  SER A 205      42.400  19.276  30.889  1.00 22.02           C  
ATOM   3365  OG  SER A 205      43.377  20.284  30.722  1.00 25.45           O  
ATOM   3366  H   SER A 205      41.926  19.166  28.431  1.00  0.00           H  
ATOM   3367  HA  SER A 205      43.813  17.843  30.139  1.00  0.00           H  
ATOM   3368  HB3 SER A 205      42.394  19.017  31.946  1.00  0.00           H  
ATOM   3369  HB2 SER A 205      41.413  19.668  30.646  1.00  0.00           H  
ATOM   3370  HG  SER A 205      43.289  20.653  29.840  1.00  0.00           H  
ATOM   3371  N   PRO A 206      42.386  16.084  31.518  1.00 26.20           N  
ATOM   3372  CA  PRO A 206      41.850  14.749  31.875  1.00 25.57           C  
ATOM   3373  C   PRO A 206      40.372  14.664  32.299  1.00 27.82           C  
ATOM   3374  O   PRO A 206      39.776  13.603  32.113  1.00 27.90           O  
ATOM   3375  CB  PRO A 206      42.766  14.254  33.009  1.00 26.50           C  
ATOM   3376  CG  PRO A 206      44.036  15.070  32.872  1.00 27.82           C  
ATOM   3377  CD  PRO A 206      43.515  16.417  32.395  1.00 27.25           C  
ATOM   3378  HA  PRO A 206      41.995  14.109  31.003  1.00  0.00           H  
ATOM   3379  HB3 PRO A 206      42.958  13.182  32.955  1.00  0.00           H  
ATOM   3380  HB2 PRO A 206      42.321  14.457  33.985  1.00  0.00           H  
ATOM   3381  HG3 PRO A 206      44.671  14.631  32.102  1.00  0.00           H  
ATOM   3382  HG2 PRO A 206      44.614  15.131  33.794  1.00  0.00           H  
ATOM   3383  HD2 PRO A 206      43.134  16.998  33.237  1.00  0.00           H  
ATOM   3384  HD3 PRO A 206      44.327  16.981  31.945  1.00  0.00           H  
ATOM   3385  N   GLU A 207      39.806  15.751  32.856  1.00 27.65           N  
ATOM   3386  CA  GLU A 207      38.405  15.835  33.292  1.00 28.81           C  
ATOM   3387  C   GLU A 207      37.385  15.868  32.134  1.00 26.91           C  
ATOM   3388  O   GLU A 207      36.191  15.715  32.389  1.00 27.29           O  
ATOM   3389  CB  GLU A 207      38.208  17.010  34.284  1.00 33.65           C  
ATOM   3390  CG  GLU A 207      38.247  18.457  33.725  1.00 41.65           C  
ATOM   3391  CD  GLU A 207      39.621  18.972  33.287  1.00 47.90           C  
ATOM   3392  OE1 GLU A 207      40.639  18.362  33.684  1.00 47.27           O  
ATOM   3393  OE2 GLU A 207      39.631  19.992  32.565  1.00 50.87           O1-
ATOM   3394  H   GLU A 207      40.356  16.591  33.003  1.00  0.00           H  
ATOM   3395  HA  GLU A 207      38.199  14.919  33.849  1.00  0.00           H  
ATOM   3396  HB3 GLU A 207      38.932  16.915  35.094  1.00  0.00           H  
ATOM   3397  HB2 GLU A 207      37.242  16.875  34.771  1.00  0.00           H  
ATOM   3398  HG3 GLU A 207      37.894  19.137  34.500  1.00  0.00           H  
ATOM   3399  HG2 GLU A 207      37.546  18.566  32.897  1.00  0.00           H  
ATOM   3400  N   HIS A 208      37.874  16.043  30.897  1.00 24.96           N  
ATOM   3401  CA  HIS A 208      37.106  15.979  29.659  1.00 21.93           C  
ATOM   3402  C   HIS A 208      37.564  14.785  28.813  1.00 21.62           C  
ATOM   3403  O   HIS A 208      38.650  14.243  29.030  1.00 21.68           O  
ATOM   3404  CB  HIS A 208      37.314  17.296  28.893  1.00 21.90           C  
ATOM   3405  CG  HIS A 208      36.716  18.497  29.582  1.00 22.40           C  
ATOM   3406  ND1 HIS A 208      37.460  19.607  29.939  1.00 19.98           N  
ATOM   3407  CD2 HIS A 208      35.423  18.780  29.969  1.00 23.21           C  
ATOM   3408  CE1 HIS A 208      36.624  20.480  30.505  1.00 22.54           C  
ATOM   3409  NE2 HIS A 208      35.369  20.049  30.549  1.00 25.64           N  
ATOM   3410  H   HIS A 208      38.873  16.145  30.780  1.00  0.00           H  
ATOM   3411  HA  HIS A 208      36.042  15.850  29.865  1.00  0.00           H  
ATOM   3412  HB3 HIS A 208      36.862  17.224  27.904  1.00  0.00           H  
ATOM   3413  HB2 HIS A 208      38.378  17.476  28.727  1.00  0.00           H  
ATOM   3414  HD1 HIS A 208      38.455  19.736  29.801  1.00  0.00           H  
ATOM   3415  HD2 HIS A 208      34.534  18.176  29.868  1.00  0.00           H  
ATOM   3416  HE1 HIS A 208      36.938  21.441  30.885  1.00  0.00           H  
ATOM   3417  N   GLY A 209      36.724  14.420  27.832  1.00 21.79           N  
ATOM   3418  CA  GLY A 209      37.012  13.375  26.854  1.00 19.06           C  
ATOM   3419  C   GLY A 209      38.080  13.823  25.834  1.00 17.10           C  
ATOM   3420  O   GLY A 209      38.419  15.008  25.787  1.00 22.29           O  
ATOM   3421  H   GLY A 209      35.849  14.913  27.715  1.00  0.00           H  
ATOM   3422  HA3 GLY A 209      36.095  13.145  26.319  1.00  0.00           H  
ATOM   3423  HA2 GLY A 209      37.323  12.477  27.388  1.00  0.00           H  
ATOM   3424  N   PRO A 210      38.606  12.890  25.004  1.00 15.60           N  
ATOM   3425  CA  PRO A 210      39.656  13.176  24.004  1.00 15.90           C  
ATOM   3426  C   PRO A 210      39.252  14.243  22.973  1.00 17.35           C  
ATOM   3427  O   PRO A 210      38.147  14.169  22.438  1.00 17.26           O  
ATOM   3428  CB  PRO A 210      39.886  11.818  23.315  1.00 15.76           C  
ATOM   3429  CG  PRO A 210      39.366  10.774  24.284  1.00 15.52           C  
ATOM   3430  CD  PRO A 210      38.200  11.483  24.952  1.00 15.51           C  
ATOM   3431  HA  PRO A 210      40.558  13.477  24.541  1.00  0.00           H  
ATOM   3432  HB3 PRO A 210      40.927  11.650  23.042  1.00  0.00           H  
ATOM   3433  HB2 PRO A 210      39.302  11.759  22.400  1.00  0.00           H  
ATOM   3434  HG3 PRO A 210      40.127  10.554  25.032  1.00  0.00           H  
ATOM   3435  HG2 PRO A 210      39.084   9.837  23.802  1.00  0.00           H  
ATOM   3436  HD2 PRO A 210      37.299  11.405  24.341  1.00  0.00           H  
ATOM   3437  HD3 PRO A 210      37.994  11.032  25.922  1.00  0.00           H  
ATOM   3438  N   VAL A 211      40.156  15.200  22.709  1.00 17.12           N  
ATOM   3439  CA  VAL A 211      40.000  16.221  21.668  1.00 16.80           C  
ATOM   3440  C   VAL A 211      39.852  15.595  20.262  1.00 16.53           C  
ATOM   3441  O   VAL A 211      40.586  14.663  19.935  1.00 17.27           O  
ATOM   3442  CB  VAL A 211      41.205  17.208  21.675  1.00 16.39           C  
ATOM   3443  CG1 VAL A 211      42.577  16.531  21.471  1.00 17.30           C  
ATOM   3444  CG2 VAL A 211      41.038  18.383  20.693  1.00 14.93           C  
ATOM   3445  H   VAL A 211      41.039  15.199  23.199  1.00  0.00           H  
ATOM   3446  HA  VAL A 211      39.092  16.782  21.901  1.00  0.00           H  
ATOM   3447  HB  VAL A 211      41.229  17.657  22.668  1.00  0.00           H  
ATOM   3448 HG11 VAL A 211      43.370  17.269  21.379  1.00  0.00           H  
ATOM   3449 HG12 VAL A 211      42.828  15.881  22.310  1.00  0.00           H  
ATOM   3450 HG13 VAL A 211      42.627  15.930  20.568  1.00  0.00           H  
ATOM   3451 HG21 VAL A 211      41.837  19.114  20.824  1.00  0.00           H  
ATOM   3452 HG22 VAL A 211      41.064  18.061  19.652  1.00  0.00           H  
ATOM   3453 HG23 VAL A 211      40.095  18.903  20.857  1.00  0.00           H  
ATOM   3454  N   VAL A 212      38.900  16.109  19.469  1.00 17.95           N  
ATOM   3455  CA  VAL A 212      38.618  15.613  18.123  1.00 17.32           C  
ATOM   3456  C   VAL A 212      39.352  16.499  17.098  1.00 17.61           C  
ATOM   3457  O   VAL A 212      38.842  17.544  16.698  1.00 21.32           O  
ATOM   3458  CB  VAL A 212      37.090  15.560  17.849  1.00 19.53           C  
ATOM   3459  CG1 VAL A 212      36.725  15.178  16.404  1.00 21.26           C  
ATOM   3460  CG2 VAL A 212      36.415  14.559  18.805  1.00 20.04           C  
ATOM   3461  H   VAL A 212      38.323  16.872  19.798  1.00  0.00           H  
ATOM   3462  HA  VAL A 212      38.986  14.594  18.012  1.00  0.00           H  
ATOM   3463  HB  VAL A 212      36.664  16.543  18.052  1.00  0.00           H  
ATOM   3464 HG11 VAL A 212      35.646  15.072  16.291  1.00  0.00           H  
ATOM   3465 HG12 VAL A 212      37.048  15.924  15.679  1.00  0.00           H  
ATOM   3466 HG13 VAL A 212      37.182  14.226  16.135  1.00  0.00           H  
ATOM   3467 HG21 VAL A 212      35.344  14.482  18.623  1.00  0.00           H  
ATOM   3468 HG22 VAL A 212      36.834  13.559  18.693  1.00  0.00           H  
ATOM   3469 HG23 VAL A 212      36.549  14.859  19.842  1.00  0.00           H  
ATOM   3470  N   VAL A 213      40.567  16.067  16.735  1.00 16.72           N  
ATOM   3471  CA  VAL A 213      41.482  16.768  15.837  1.00 17.71           C  
ATOM   3472  C   VAL A 213      41.277  16.259  14.397  1.00 20.85           C  
ATOM   3473  O   VAL A 213      41.120  15.053  14.198  1.00 26.22           O  
ATOM   3474  CB  VAL A 213      42.965  16.496  16.226  1.00 15.60           C  
ATOM   3475  CG1 VAL A 213      43.989  17.321  15.423  1.00 15.64           C  
ATOM   3476  CG2 VAL A 213      43.233  16.693  17.730  1.00 13.50           C  
ATOM   3477  H   VAL A 213      40.893  15.174  17.084  1.00  0.00           H  
ATOM   3478  HA  VAL A 213      41.296  17.837  15.879  1.00  0.00           H  
ATOM   3479  HB  VAL A 213      43.172  15.453  16.006  1.00  0.00           H  
ATOM   3480 HG11 VAL A 213      45.009  17.065  15.712  1.00  0.00           H  
ATOM   3481 HG12 VAL A 213      43.911  17.155  14.351  1.00  0.00           H  
ATOM   3482 HG13 VAL A 213      43.858  18.386  15.605  1.00  0.00           H  
ATOM   3483 HG21 VAL A 213      44.283  16.528  17.972  1.00  0.00           H  
ATOM   3484 HG22 VAL A 213      42.973  17.699  18.057  1.00  0.00           H  
ATOM   3485 HG23 VAL A 213      42.659  15.984  18.325  1.00  0.00           H  
ATOM   3486  N   HIS A 214      41.317  17.176  13.418  1.00 20.49           N  
ATOM   3487  CA  HIS A 214      41.237  16.833  12.001  1.00 21.85           C  
ATOM   3488  C   HIS A 214      41.940  17.874  11.122  1.00 25.49           C  
ATOM   3489  O   HIS A 214      42.066  19.039  11.496  1.00 28.55           O  
ATOM   3490  CB  HIS A 214      39.764  16.609  11.576  1.00 18.72           C  
ATOM   3491  CG  HIS A 214      38.942  17.833  11.266  1.00 17.16           C  
ATOM   3492  ND1 HIS A 214      38.841  18.342   9.983  1.00 15.79           N  
ATOM   3493  CD2 HIS A 214      38.149  18.637  12.050  1.00 14.51           C  
ATOM   3494  CE1 HIS A 214      38.029  19.395  10.034  1.00 15.17           C  
ATOM   3495  NE2 HIS A 214      37.584  19.636  11.258  1.00 13.74           N  
ATOM   3496  H   HIS A 214      41.406  18.159  13.639  1.00  0.00           H  
ATOM   3497  HA  HIS A 214      41.770  15.890  11.865  1.00  0.00           H  
ATOM   3498  HB3 HIS A 214      39.232  16.021  12.323  1.00  0.00           H  
ATOM   3499  HB2 HIS A 214      39.753  16.013  10.665  1.00  0.00           H  
ATOM   3500  HD1 HIS A 214      39.315  17.987   9.160  1.00  0.00           H  
ATOM   3501  HD2 HIS A 214      37.949  18.579  13.111  1.00  0.00           H  
ATOM   3502  HE1 HIS A 214      37.771  19.996   9.174  1.00  0.00           H  
ATOM   3503  N   CYS A 215      42.308  17.405   9.925  1.00 29.05           N  
ATOM   3504  CA  CYS A 215      42.563  18.204   8.733  1.00 32.14           C  
ATOM   3505  C   CYS A 215      41.654  17.627   7.629  1.00 30.50           C  
ATOM   3506  O   CYS A 215      40.532  17.224   7.944  1.00 30.58           O  
ATOM   3507  CB  CYS A 215      44.070  18.328   8.411  1.00 35.87           C  
ATOM   3508  SG  CYS A 215      44.886  16.761   7.976  1.00 42.90           S  
ATOM   3509  H   CYS A 215      42.172  16.421   9.744  1.00  0.00           H  
ATOM   3510  HA  CYS A 215      42.201  19.217   8.911  1.00  0.00           H  
ATOM   3511  HB3 CYS A 215      44.578  18.752   9.274  1.00  0.00           H  
ATOM   3512  HB2 CYS A 215      44.219  19.030   7.590  1.00  0.00           H  
ATOM   3513  HG  CYS A 215      46.052  17.309   7.622  1.00  0.00           H  
ATOM   3514  N   SER A 216      42.099  17.589   6.362  1.00 32.26           N  
ATOM   3515  CA  SER A 216      41.346  16.917   5.300  1.00 34.90           C  
ATOM   3516  C   SER A 216      41.361  15.386   5.487  1.00 36.26           C  
ATOM   3517  O   SER A 216      40.293  14.778   5.544  1.00 36.90           O  
ATOM   3518  CB  SER A 216      41.872  17.352   3.920  1.00 34.74           C  
ATOM   3519  OG  SER A 216      41.025  16.875   2.892  1.00 35.25           O  
ATOM   3520  H   SER A 216      43.014  17.946   6.127  1.00  0.00           H  
ATOM   3521  HA  SER A 216      40.308  17.253   5.367  1.00  0.00           H  
ATOM   3522  HB3 SER A 216      42.883  16.980   3.749  1.00  0.00           H  
ATOM   3523  HB2 SER A 216      41.926  18.439   3.856  1.00  0.00           H  
ATOM   3524  HG  SER A 216      40.154  17.268   3.011  1.00  0.00           H  
ATOM   3525  N   ALA A 217      42.567  14.807   5.618  1.00 35.44           N  
ATOM   3526  CA  ALA A 217      42.784  13.372   5.810  1.00 37.93           C  
ATOM   3527  C   ALA A 217      42.813  12.946   7.288  1.00 39.18           C  
ATOM   3528  O   ALA A 217      42.524  11.784   7.576  1.00 38.75           O  
ATOM   3529  CB  ALA A 217      44.094  12.985   5.111  1.00 37.42           C  
ATOM   3530  H   ALA A 217      43.398  15.378   5.572  1.00  0.00           H  
ATOM   3531  HA  ALA A 217      41.973  12.818   5.333  1.00  0.00           H  
ATOM   3532  HB1 ALA A 217      44.293  11.921   5.220  1.00  0.00           H  
ATOM   3533  HB2 ALA A 217      44.047  13.198   4.042  1.00  0.00           H  
ATOM   3534  HB3 ALA A 217      44.946  13.530   5.520  1.00  0.00           H  
ATOM   3535  N   GLY A 218      43.137  13.881   8.197  1.00 38.11           N  
ATOM   3536  CA  GLY A 218      43.184  13.624   9.634  1.00 37.34           C  
ATOM   3537  C   GLY A 218      44.502  12.982  10.078  1.00 37.62           C  
ATOM   3538  O   GLY A 218      44.491  12.257  11.072  1.00 38.19           O  
ATOM   3539  H   GLY A 218      43.353  14.818   7.889  1.00  0.00           H  
ATOM   3540  HA3 GLY A 218      42.375  12.952   9.911  1.00  0.00           H  
ATOM   3541  HA2 GLY A 218      43.033  14.558  10.174  1.00  0.00           H  
ATOM   3542  N   ILE A 219      45.612  13.198   9.345  1.00 36.30           N  
ATOM   3543  CA  ILE A 219      46.893  12.531   9.600  1.00 35.32           C  
ATOM   3544  C   ILE A 219      48.125  13.457   9.493  1.00 37.76           C  
ATOM   3545  O   ILE A 219      49.048  13.285  10.285  1.00 41.55           O  
ATOM   3546  CB  ILE A 219      47.093  11.284   8.682  1.00 33.62           C  
ATOM   3547  CG1 ILE A 219      47.000  11.587   7.166  1.00 34.27           C  
ATOM   3548  CG2 ILE A 219      46.118  10.154   9.065  1.00 31.92           C  
ATOM   3549  CD1 ILE A 219      47.544  10.476   6.257  1.00 33.25           C  
ATOM   3550  H   ILE A 219      45.561  13.792   8.531  1.00  0.00           H  
ATOM   3551  HA  ILE A 219      46.909  12.184  10.634  1.00  0.00           H  
ATOM   3552  HB  ILE A 219      48.096  10.902   8.874  1.00  0.00           H  
ATOM   3553 HG13 ILE A 219      47.544  12.495   6.919  1.00  0.00           H  
ATOM   3554 HG12 ILE A 219      45.962  11.786   6.904  1.00  0.00           H  
ATOM   3555 HG21 ILE A 219      46.342   9.227   8.543  1.00  0.00           H  
ATOM   3556 HG22 ILE A 219      46.165   9.936  10.130  1.00  0.00           H  
ATOM   3557 HG23 ILE A 219      45.088  10.414   8.824  1.00  0.00           H  
ATOM   3558 HD11 ILE A 219      47.301  10.681   5.215  1.00  0.00           H  
ATOM   3559 HD12 ILE A 219      48.628  10.404   6.330  1.00  0.00           H  
ATOM   3560 HD13 ILE A 219      47.128   9.499   6.496  1.00  0.00           H  
ATOM   3561  N   GLY A 220      48.139  14.423   8.558  1.00 35.41           N  
ATOM   3562  CA  GLY A 220      49.318  15.248   8.281  1.00 30.57           C  
ATOM   3563  C   GLY A 220      49.496  16.318   9.360  1.00 28.59           C  
ATOM   3564  O   GLY A 220      50.370  16.203  10.220  1.00 29.60           O  
ATOM   3565  H   GLY A 220      47.347  14.535   7.943  1.00  0.00           H  
ATOM   3566  HA3 GLY A 220      49.204  15.732   7.312  1.00  0.00           H  
ATOM   3567  HA2 GLY A 220      50.215  14.629   8.224  1.00  0.00           H  
ATOM   3568  N   ARG A 221      48.644  17.352   9.298  1.00 25.42           N  
ATOM   3569  CA  ARG A 221      48.598  18.470  10.243  1.00 22.11           C  
ATOM   3570  C   ARG A 221      48.119  18.034  11.639  1.00 20.90           C  
ATOM   3571  O   ARG A 221      48.573  18.597  12.633  1.00 19.69           O  
ATOM   3572  CB  ARG A 221      47.683  19.584   9.693  1.00 22.38           C  
ATOM   3573  CG  ARG A 221      47.927  19.943   8.217  1.00 22.69           C  
ATOM   3574  CD  ARG A 221      46.935  20.985   7.692  1.00 22.35           C  
ATOM   3575  NE  ARG A 221      47.063  21.141   6.237  1.00 22.21           N  
ATOM   3576  CZ  ARG A 221      46.337  21.972   5.472  1.00 21.73           C  
ATOM   3577  NH1 ARG A 221      45.401  22.765   6.003  1.00 20.17           N  
ATOM   3578  NH2 ARG A 221      46.539  22.006   4.150  1.00 23.40           N1+
ATOM   3579  H   ARG A 221      47.959  17.375   8.558  1.00  0.00           H  
ATOM   3580  HA  ARG A 221      49.608  18.873  10.344  1.00  0.00           H  
ATOM   3581  HB3 ARG A 221      47.782  20.479  10.310  1.00  0.00           H  
ATOM   3582  HB2 ARG A 221      46.648  19.264   9.797  1.00  0.00           H  
ATOM   3583  HG3 ARG A 221      47.912  19.075   7.557  1.00  0.00           H  
ATOM   3584  HG2 ARG A 221      48.935  20.352   8.157  1.00  0.00           H  
ATOM   3585  HD3 ARG A 221      47.189  21.954   8.118  1.00  0.00           H  
ATOM   3586  HD2 ARG A 221      45.914  20.765   8.001  1.00  0.00           H  
ATOM   3587  HE  ARG A 221      47.782  20.588   5.793  1.00  0.00           H  
ATOM   3588 HH12 ARG A 221      44.833  23.361   5.404  1.00  0.00           H  
ATOM   3589 HH11 ARG A 221      45.243  22.779   7.004  1.00  0.00           H  
ATOM   3590 HH22 ARG A 221      45.907  22.550   3.572  1.00  0.00           H  
ATOM   3591 HH21 ARG A 221      47.257  21.447   3.714  1.00  0.00           H  
ATOM   3592  N   SER A 222      47.229  17.025  11.684  1.00 22.14           N  
ATOM   3593  CA  SER A 222      46.721  16.398  12.907  1.00 22.13           C  
ATOM   3594  C   SER A 222      47.821  15.661  13.682  1.00 21.82           C  
ATOM   3595  O   SER A 222      47.836  15.728  14.910  1.00 21.49           O  
ATOM   3596  CB  SER A 222      45.608  15.405  12.537  1.00 25.29           C  
ATOM   3597  OG  SER A 222      44.528  16.078  11.934  1.00 31.28           O  
ATOM   3598  H   SER A 222      46.889  16.629  10.820  1.00  0.00           H  
ATOM   3599  HA  SER A 222      46.314  17.177  13.554  1.00  0.00           H  
ATOM   3600  HB3 SER A 222      45.233  14.893  13.425  1.00  0.00           H  
ATOM   3601  HB2 SER A 222      45.984  14.638  11.861  1.00  0.00           H  
ATOM   3602  HG  SER A 222      44.078  16.596  12.606  1.00  0.00           H  
ATOM   3603  N   GLY A 223      48.733  15.006  12.939  1.00 20.62           N  
ATOM   3604  CA  GLY A 223      49.911  14.334  13.475  1.00 19.37           C  
ATOM   3605  C   GLY A 223      50.902  15.358  14.041  1.00 18.82           C  
ATOM   3606  O   GLY A 223      51.455  15.111  15.106  1.00 17.59           O  
ATOM   3607  H   GLY A 223      48.641  15.007  11.933  1.00  0.00           H  
ATOM   3608  HA3 GLY A 223      50.398  13.771  12.678  1.00  0.00           H  
ATOM   3609  HA2 GLY A 223      49.618  13.619  14.245  1.00  0.00           H  
ATOM   3610  N   THR A 224      51.079  16.514  13.371  1.00 20.15           N  
ATOM   3611  CA  THR A 224      51.934  17.625  13.812  1.00 21.05           C  
ATOM   3612  C   THR A 224      51.456  18.261  15.134  1.00 19.71           C  
ATOM   3613  O   THR A 224      52.287  18.521  16.003  1.00 21.72           O  
ATOM   3614  CB  THR A 224      52.008  18.755  12.745  1.00 24.09           C  
ATOM   3615  OG1 THR A 224      52.467  18.239  11.510  1.00 27.07           O  
ATOM   3616  CG2 THR A 224      52.908  19.951  13.101  1.00 25.49           C  
ATOM   3617  H   THR A 224      50.576  16.657  12.507  1.00  0.00           H  
ATOM   3618  HA  THR A 224      52.937  17.234  13.982  1.00  0.00           H  
ATOM   3619  HB  THR A 224      51.010  19.148  12.566  1.00  0.00           H  
ATOM   3620  HG1 THR A 224      51.848  17.572  11.199  1.00  0.00           H  
ATOM   3621 HG21 THR A 224      52.814  20.717  12.336  1.00  0.00           H  
ATOM   3622 HG22 THR A 224      52.634  20.426  14.040  1.00  0.00           H  
ATOM   3623 HG23 THR A 224      53.957  19.666  13.171  1.00  0.00           H  
ATOM   3624  N   PHE A 225      50.133  18.471  15.258  1.00 19.11           N  
ATOM   3625  CA  PHE A 225      49.466  19.045  16.429  1.00 16.83           C  
ATOM   3626  C   PHE A 225      49.679  18.215  17.704  1.00 17.65           C  
ATOM   3627  O   PHE A 225      50.053  18.770  18.736  1.00 17.02           O  
ATOM   3628  CB  PHE A 225      47.966  19.238  16.103  1.00 16.15           C  
ATOM   3629  CG  PHE A 225      47.115  19.872  17.191  1.00 16.27           C  
ATOM   3630  CD1 PHE A 225      46.453  19.072  18.147  1.00 15.46           C  
ATOM   3631  CD2 PHE A 225      47.108  21.275  17.346  1.00 15.73           C  
ATOM   3632  CE1 PHE A 225      45.763  19.668  19.194  1.00 11.59           C  
ATOM   3633  CE2 PHE A 225      46.404  21.851  18.394  1.00 12.93           C  
ATOM   3634  CZ  PHE A 225      45.738  21.051  19.314  1.00 12.61           C  
ATOM   3635  H   PHE A 225      49.528  18.229  14.485  1.00  0.00           H  
ATOM   3636  HA  PHE A 225      49.905  20.027  16.609  1.00  0.00           H  
ATOM   3637  HB3 PHE A 225      47.516  18.285  15.822  1.00  0.00           H  
ATOM   3638  HB2 PHE A 225      47.877  19.870  15.221  1.00  0.00           H  
ATOM   3639  HD1 PHE A 225      46.483  17.996  18.071  1.00  0.00           H  
ATOM   3640  HD2 PHE A 225      47.644  21.904  16.651  1.00  0.00           H  
ATOM   3641  HE1 PHE A 225      45.252  19.054  19.921  1.00  0.00           H  
ATOM   3642  HE2 PHE A 225      46.385  22.924  18.503  1.00  0.00           H  
ATOM   3643  HZ  PHE A 225      45.213  21.511  20.136  1.00  0.00           H  
ATOM   3644  N   CYS A 226      49.446  16.899  17.583  1.00 16.94           N  
ATOM   3645  CA  CYS A 226      49.508  15.939  18.681  1.00 18.42           C  
ATOM   3646  C   CYS A 226      50.954  15.617  19.078  1.00 18.79           C  
ATOM   3647  O   CYS A 226      51.239  15.571  20.274  1.00 17.62           O  
ATOM   3648  CB  CYS A 226      48.748  14.648  18.340  1.00 19.78           C  
ATOM   3649  SG  CYS A 226      47.014  15.061  18.028  1.00 25.77           S  
ATOM   3650  H   CYS A 226      49.158  16.529  16.687  1.00  0.00           H  
ATOM   3651  HA  CYS A 226      49.025  16.390  19.552  1.00  0.00           H  
ATOM   3652  HB3 CYS A 226      48.791  13.934  19.163  1.00  0.00           H  
ATOM   3653  HB2 CYS A 226      49.164  14.160  17.457  1.00  0.00           H  
ATOM   3654  HG  CYS A 226      47.217  15.608  16.824  1.00  0.00           H  
ATOM   3655  N   LEU A 227      51.833  15.418  18.078  1.00 17.70           N  
ATOM   3656  CA  LEU A 227      53.261  15.129  18.247  1.00 17.88           C  
ATOM   3657  C   LEU A 227      53.999  16.256  18.985  1.00 18.20           C  
ATOM   3658  O   LEU A 227      54.751  15.963  19.915  1.00 21.66           O  
ATOM   3659  CB  LEU A 227      53.885  14.840  16.862  1.00 20.04           C  
ATOM   3660  CG  LEU A 227      55.386  14.485  16.839  1.00 17.73           C  
ATOM   3661  CD1 LEU A 227      55.689  13.234  17.678  1.00 17.46           C  
ATOM   3662  CD2 LEU A 227      55.887  14.339  15.388  1.00 15.37           C  
ATOM   3663  H   LEU A 227      51.513  15.470  17.120  1.00  0.00           H  
ATOM   3664  HA  LEU A 227      53.333  14.228  18.858  1.00  0.00           H  
ATOM   3665  HB3 LEU A 227      53.728  15.711  16.223  1.00  0.00           H  
ATOM   3666  HB2 LEU A 227      53.341  14.015  16.400  1.00  0.00           H  
ATOM   3667  HG  LEU A 227      55.942  15.318  17.269  1.00  0.00           H  
ATOM   3668 HD11 LEU A 227      56.515  12.658  17.268  1.00  0.00           H  
ATOM   3669 HD12 LEU A 227      55.974  13.512  18.691  1.00  0.00           H  
ATOM   3670 HD13 LEU A 227      54.827  12.569  17.743  1.00  0.00           H  
ATOM   3671 HD21 LEU A 227      56.862  14.808  15.260  1.00  0.00           H  
ATOM   3672 HD22 LEU A 227      55.990  13.297  15.092  1.00  0.00           H  
ATOM   3673 HD23 LEU A 227      55.210  14.802  14.669  1.00  0.00           H  
ATOM   3674  N   ALA A 228      53.732  17.512  18.583  1.00 17.33           N  
ATOM   3675  CA  ALA A 228      54.257  18.714  19.227  1.00 15.59           C  
ATOM   3676  C   ALA A 228      53.777  18.873  20.676  1.00 14.85           C  
ATOM   3677  O   ALA A 228      54.597  19.173  21.541  1.00 16.55           O  
ATOM   3678  CB  ALA A 228      53.911  19.956  18.392  1.00 14.82           C  
ATOM   3679  H   ALA A 228      53.103  17.664  17.805  1.00  0.00           H  
ATOM   3680  HA  ALA A 228      55.339  18.615  19.242  1.00  0.00           H  
ATOM   3681  HB1 ALA A 228      54.311  20.862  18.848  1.00  0.00           H  
ATOM   3682  HB2 ALA A 228      54.335  19.884  17.390  1.00  0.00           H  
ATOM   3683  HB3 ALA A 228      52.832  20.084  18.290  1.00  0.00           H  
ATOM   3684  N   ASP A 229      52.478  18.619  20.915  1.00 15.02           N  
ATOM   3685  CA  ASP A 229      51.838  18.684  22.228  1.00 16.10           C  
ATOM   3686  C   ASP A 229      52.426  17.658  23.215  1.00 17.35           C  
ATOM   3687  O   ASP A 229      52.809  18.045  24.318  1.00 16.88           O  
ATOM   3688  CB  ASP A 229      50.304  18.520  22.109  1.00 16.21           C  
ATOM   3689  CG  ASP A 229      49.537  18.793  23.406  1.00 17.97           C  
ATOM   3690  OD1 ASP A 229      49.938  19.719  24.142  1.00 19.83           O  
ATOM   3691  OD2 ASP A 229      48.512  18.111  23.619  1.00 19.87           O1-
ATOM   3692  H   ASP A 229      51.874  18.373  20.142  1.00  0.00           H  
ATOM   3693  HA  ASP A 229      52.049  19.682  22.620  1.00  0.00           H  
ATOM   3694  HB3 ASP A 229      50.080  17.506  21.780  1.00  0.00           H  
ATOM   3695  HB2 ASP A 229      49.914  19.178  21.338  1.00  0.00           H  
ATOM   3696  N   THR A 230      52.495  16.384  22.793  1.00 16.77           N  
ATOM   3697  CA  THR A 230      52.986  15.264  23.597  1.00 15.96           C  
ATOM   3698  C   THR A 230      54.483  15.379  23.935  1.00 17.10           C  
ATOM   3699  O   THR A 230      54.835  15.121  25.083  1.00 19.76           O  
ATOM   3700  CB  THR A 230      52.735  13.905  22.891  1.00 17.24           C  
ATOM   3701  OG1 THR A 230      51.347  13.653  22.896  1.00 20.14           O  
ATOM   3702  CG2 THR A 230      53.403  12.674  23.529  1.00 15.28           C  
ATOM   3703  H   THR A 230      52.162  16.154  21.865  1.00  0.00           H  
ATOM   3704  HA  THR A 230      52.434  15.272  24.540  1.00  0.00           H  
ATOM   3705  HB  THR A 230      53.050  13.969  21.848  1.00  0.00           H  
ATOM   3706  HG1 THR A 230      50.893  14.390  22.476  1.00  0.00           H  
ATOM   3707 HG21 THR A 230      53.035  11.753  23.084  1.00  0.00           H  
ATOM   3708 HG22 THR A 230      54.484  12.685  23.393  1.00  0.00           H  
ATOM   3709 HG23 THR A 230      53.198  12.624  24.596  1.00  0.00           H  
ATOM   3710  N   CYS A 231      55.326  15.788  22.968  1.00 16.02           N  
ATOM   3711  CA  CYS A 231      56.764  15.988  23.178  1.00 20.45           C  
ATOM   3712  C   CYS A 231      57.056  17.101  24.200  1.00 20.41           C  
ATOM   3713  O   CYS A 231      57.882  16.887  25.084  1.00 19.05           O  
ATOM   3714  CB  CYS A 231      57.517  16.280  21.871  1.00 20.80           C  
ATOM   3715  SG  CYS A 231      57.670  14.779  20.869  1.00 21.05           S  
ATOM   3716  H   CYS A 231      54.974  15.987  22.041  1.00  0.00           H  
ATOM   3717  HA  CYS A 231      57.165  15.063  23.599  1.00  0.00           H  
ATOM   3718  HB3 CYS A 231      58.525  16.645  22.071  1.00  0.00           H  
ATOM   3719  HB2 CYS A 231      56.996  17.043  21.297  1.00  0.00           H  
ATOM   3720  HG  CYS A 231      56.387  14.739  20.493  1.00  0.00           H  
ATOM   3721  N   LEU A 232      56.337  18.234  24.101  1.00 21.41           N  
ATOM   3722  CA  LEU A 232      56.411  19.345  25.055  1.00 21.42           C  
ATOM   3723  C   LEU A 232      55.947  18.955  26.470  1.00 21.65           C  
ATOM   3724  O   LEU A 232      56.578  19.377  27.437  1.00 24.55           O  
ATOM   3725  CB  LEU A 232      55.600  20.545  24.515  1.00 20.97           C  
ATOM   3726  CG  LEU A 232      56.266  21.263  23.320  1.00 22.48           C  
ATOM   3727  CD1 LEU A 232      55.283  22.223  22.614  1.00 23.19           C  
ATOM   3728  CD2 LEU A 232      57.580  21.960  23.719  1.00 23.85           C  
ATOM   3729  H   LEU A 232      55.669  18.339  23.349  1.00  0.00           H  
ATOM   3730  HA  LEU A 232      57.457  19.636  25.145  1.00  0.00           H  
ATOM   3731  HB3 LEU A 232      55.435  21.277  25.308  1.00  0.00           H  
ATOM   3732  HB2 LEU A 232      54.607  20.192  24.231  1.00  0.00           H  
ATOM   3733  HG  LEU A 232      56.530  20.503  22.585  1.00  0.00           H  
ATOM   3734 HD11 LEU A 232      55.329  22.093  21.532  1.00  0.00           H  
ATOM   3735 HD12 LEU A 232      54.251  22.038  22.911  1.00  0.00           H  
ATOM   3736 HD13 LEU A 232      55.492  23.272  22.825  1.00  0.00           H  
ATOM   3737 HD21 LEU A 232      57.609  22.996  23.395  1.00  0.00           H  
ATOM   3738 HD22 LEU A 232      57.742  21.959  24.797  1.00  0.00           H  
ATOM   3739 HD23 LEU A 232      58.431  21.460  23.262  1.00  0.00           H  
ATOM   3740  N   LEU A 233      54.892  18.126  26.560  1.00 21.53           N  
ATOM   3741  CA  LEU A 233      54.329  17.622  27.814  1.00 22.69           C  
ATOM   3742  C   LEU A 233      55.244  16.596  28.517  1.00 22.28           C  
ATOM   3743  O   LEU A 233      55.296  16.594  29.746  1.00 20.67           O  
ATOM   3744  CB  LEU A 233      52.918  17.059  27.520  1.00 25.72           C  
ATOM   3745  CG  LEU A 233      51.994  16.877  28.743  1.00 26.58           C  
ATOM   3746  CD1 LEU A 233      51.752  18.199  29.502  1.00 26.85           C  
ATOM   3747  CD2 LEU A 233      50.661  16.233  28.317  1.00 25.24           C  
ATOM   3748  H   LEU A 233      54.437  17.813  25.713  1.00  0.00           H  
ATOM   3749  HA  LEU A 233      54.239  18.481  28.481  1.00  0.00           H  
ATOM   3750  HB3 LEU A 233      53.016  16.113  26.985  1.00  0.00           H  
ATOM   3751  HB2 LEU A 233      52.402  17.730  26.834  1.00  0.00           H  
ATOM   3752  HG  LEU A 233      52.478  16.179  29.427  1.00  0.00           H  
ATOM   3753 HD11 LEU A 233      50.710  18.322  29.798  1.00  0.00           H  
ATOM   3754 HD12 LEU A 233      52.348  18.234  30.415  1.00  0.00           H  
ATOM   3755 HD13 LEU A 233      52.018  19.071  28.905  1.00  0.00           H  
ATOM   3756 HD21 LEU A 233      50.277  15.581  29.099  1.00  0.00           H  
ATOM   3757 HD22 LEU A 233      49.895  16.982  28.121  1.00  0.00           H  
ATOM   3758 HD23 LEU A 233      50.760  15.636  27.410  1.00  0.00           H  
ATOM   3759  N   LEU A 234      55.974  15.777  27.735  1.00 22.62           N  
ATOM   3760  CA  LEU A 234      56.977  14.827  28.225  1.00 20.19           C  
ATOM   3761  C   LEU A 234      58.252  15.509  28.747  1.00 20.88           C  
ATOM   3762  O   LEU A 234      58.843  14.992  29.692  1.00 23.25           O  
ATOM   3763  CB  LEU A 234      57.342  13.809  27.120  1.00 20.52           C  
ATOM   3764  CG  LEU A 234      56.277  12.724  26.858  1.00 22.30           C  
ATOM   3765  CD1 LEU A 234      56.674  11.851  25.650  1.00 21.31           C  
ATOM   3766  CD2 LEU A 234      55.990  11.866  28.102  1.00 23.37           C  
ATOM   3767  H   LEU A 234      55.854  15.817  26.731  1.00  0.00           H  
ATOM   3768  HA  LEU A 234      56.544  14.293  29.073  1.00  0.00           H  
ATOM   3769  HB3 LEU A 234      58.269  13.297  27.385  1.00  0.00           H  
ATOM   3770  HB2 LEU A 234      57.558  14.349  26.197  1.00  0.00           H  
ATOM   3771  HG  LEU A 234      55.343  13.219  26.600  1.00  0.00           H  
ATOM   3772 HD11 LEU A 234      55.824  11.694  24.988  1.00  0.00           H  
ATOM   3773 HD12 LEU A 234      57.466  12.308  25.055  1.00  0.00           H  
ATOM   3774 HD13 LEU A 234      57.034  10.868  25.953  1.00  0.00           H  
ATOM   3775 HD21 LEU A 234      55.749  10.838  27.834  1.00  0.00           H  
ATOM   3776 HD22 LEU A 234      56.840  11.840  28.786  1.00  0.00           H  
ATOM   3777 HD23 LEU A 234      55.137  12.257  28.655  1.00  0.00           H  
ATOM   3778  N   MET A 235      58.651  16.647  28.151  1.00 21.78           N  
ATOM   3779  CA  MET A 235      59.809  17.430  28.597  1.00 22.45           C  
ATOM   3780  C   MET A 235      59.573  18.157  29.930  1.00 23.82           C  
ATOM   3781  O   MET A 235      60.522  18.291  30.702  1.00 25.64           O  
ATOM   3782  CB  MET A 235      60.249  18.408  27.493  1.00 20.13           C  
ATOM   3783  CG  MET A 235      60.954  17.691  26.334  1.00 25.69           C  
ATOM   3784  SD  MET A 235      61.757  18.766  25.124  1.00 27.68           S  
ATOM   3785  CE  MET A 235      60.307  19.624  24.475  1.00 32.94           C  
ATOM   3786  H   MET A 235      58.126  17.018  27.371  1.00  0.00           H  
ATOM   3787  HA  MET A 235      60.633  16.737  28.777  1.00  0.00           H  
ATOM   3788  HB3 MET A 235      60.926  19.160  27.899  1.00  0.00           H  
ATOM   3789  HB2 MET A 235      59.381  18.955  27.124  1.00  0.00           H  
ATOM   3790  HG3 MET A 235      60.263  17.041  25.804  1.00  0.00           H  
ATOM   3791  HG2 MET A 235      61.721  17.038  26.740  1.00  0.00           H  
ATOM   3792  HE1 MET A 235      60.583  20.199  23.594  1.00  0.00           H  
ATOM   3793  HE2 MET A 235      59.545  18.901  24.186  1.00  0.00           H  
ATOM   3794  HE3 MET A 235      59.890  20.303  25.218  1.00  0.00           H  
ATOM   3795  N   ASP A 236      58.317  18.550  30.201  1.00 25.09           N  
ATOM   3796  CA  ASP A 236      57.872  19.067  31.499  1.00 27.15           C  
ATOM   3797  C   ASP A 236      57.817  17.976  32.588  1.00 26.04           C  
ATOM   3798  O   ASP A 236      58.035  18.297  33.756  1.00 26.42           O  
ATOM   3799  CB  ASP A 236      56.504  19.795  31.420  1.00 32.13           C  
ATOM   3800  CG  ASP A 236      56.409  20.910  30.370  1.00 36.02           C  
ATOM   3801  OD1 ASP A 236      55.270  21.155  29.913  1.00 38.21           O  
ATOM   3802  OD2 ASP A 236      57.445  21.564  30.116  1.00 37.66           O1-
ATOM   3803  H   ASP A 236      57.599  18.438  29.499  1.00  0.00           H  
ATOM   3804  HA  ASP A 236      58.613  19.799  31.829  1.00  0.00           H  
ATOM   3805  HB3 ASP A 236      56.247  20.222  32.390  1.00  0.00           H  
ATOM   3806  HB2 ASP A 236      55.739  19.054  31.182  1.00  0.00           H  
ATOM   3807  N   LYS A 237      57.508  16.726  32.196  1.00 28.64           N  
ATOM   3808  CA  LYS A 237      57.235  15.619  33.113  1.00 30.78           C  
ATOM   3809  C   LYS A 237      58.487  14.814  33.515  1.00 32.73           C  
ATOM   3810  O   LYS A 237      58.590  14.434  34.682  1.00 36.17           O  
ATOM   3811  CB  LYS A 237      56.134  14.731  32.492  1.00 33.81           C  
ATOM   3812  CG  LYS A 237      55.615  13.618  33.420  1.00 39.52           C  
ATOM   3813  CD  LYS A 237      54.312  12.985  32.908  1.00 43.41           C  
ATOM   3814  CE  LYS A 237      53.744  11.950  33.889  1.00 46.22           C  
ATOM   3815  NZ  LYS A 237      52.439  11.442  33.437  1.00 48.14           N1+
ATOM   3816  H   LYS A 237      57.347  16.545  31.216  1.00  0.00           H  
ATOM   3817  HA  LYS A 237      56.820  16.036  34.033  1.00  0.00           H  
ATOM   3818  HB3 LYS A 237      56.477  14.300  31.550  1.00  0.00           H  
ATOM   3819  HB2 LYS A 237      55.292  15.376  32.239  1.00  0.00           H  
ATOM   3820  HG3 LYS A 237      55.447  14.029  34.416  1.00  0.00           H  
ATOM   3821  HG2 LYS A 237      56.374  12.843  33.531  1.00  0.00           H  
ATOM   3822  HD3 LYS A 237      54.495  12.514  31.941  1.00  0.00           H  
ATOM   3823  HD2 LYS A 237      53.572  13.767  32.732  1.00  0.00           H  
ATOM   3824  HE3 LYS A 237      53.614  12.397  34.876  1.00  0.00           H  
ATOM   3825  HE2 LYS A 237      54.434  11.113  34.001  1.00  0.00           H  
ATOM   3826  HZ1 LYS A 237      52.555  10.998  32.533  1.00  0.00           H  
ATOM   3827  HZ2 LYS A 237      52.088  10.766  34.100  1.00  0.00           H  
ATOM   3828  HZ3 LYS A 237      51.784  12.207  33.353  1.00  0.00           H  
ATOM   3829  N   ARG A 238      59.403  14.558  32.564  1.00 32.45           N  
ATOM   3830  CA  ARG A 238      60.632  13.789  32.790  1.00 32.42           C  
ATOM   3831  C   ARG A 238      61.696  14.591  33.559  1.00 34.56           C  
ATOM   3832  O   ARG A 238      61.806  15.804  33.378  1.00 34.05           O  
ATOM   3833  CB  ARG A 238      61.212  13.323  31.437  1.00 32.96           C  
ATOM   3834  CG  ARG A 238      60.393  12.224  30.737  1.00 33.78           C  
ATOM   3835  CD  ARG A 238      61.143  11.650  29.527  1.00 32.89           C  
ATOM   3836  NE  ARG A 238      60.324  10.705  28.757  1.00 33.00           N  
ATOM   3837  CZ  ARG A 238      60.711  10.069  27.639  1.00 32.51           C  
ATOM   3838  NH1 ARG A 238      61.924  10.272  27.109  1.00 32.46           N  
ATOM   3839  NH2 ARG A 238      59.876   9.208  27.044  1.00 31.31           N1+
ATOM   3840  H   ARG A 238      59.257  14.903  31.624  1.00  0.00           H  
ATOM   3841  HA  ARG A 238      60.374  12.907  33.379  1.00  0.00           H  
ATOM   3842  HB3 ARG A 238      62.215  12.924  31.601  1.00  0.00           H  
ATOM   3843  HB2 ARG A 238      61.339  14.178  30.770  1.00  0.00           H  
ATOM   3844  HG3 ARG A 238      59.379  12.531  30.479  1.00  0.00           H  
ATOM   3845  HG2 ARG A 238      60.285  11.415  31.462  1.00  0.00           H  
ATOM   3846  HD3 ARG A 238      61.968  11.041  29.899  1.00  0.00           H  
ATOM   3847  HD2 ARG A 238      61.586  12.435  28.915  1.00  0.00           H  
ATOM   3848  HE  ARG A 238      59.445  10.414  29.182  1.00  0.00           H  
ATOM   3849 HH12 ARG A 238      62.211   9.795  26.268  1.00  0.00           H  
ATOM   3850 HH11 ARG A 238      62.587  10.876  27.580  1.00  0.00           H  
ATOM   3851 HH22 ARG A 238      60.146   8.722  26.203  1.00  0.00           H  
ATOM   3852 HH21 ARG A 238      58.975   8.990  27.469  1.00  0.00           H  
ATOM   3853  N   LYS A 239      62.505  13.862  34.351  1.00 36.75           N  
ATOM   3854  CA  LYS A 239      63.712  14.366  35.019  1.00 37.40           C  
ATOM   3855  C   LYS A 239      64.838  14.759  34.042  1.00 38.19           C  
ATOM   3856  O   LYS A 239      65.672  15.588  34.403  1.00 38.54           O  
ATOM   3857  CB  LYS A 239      64.241  13.307  36.010  1.00 41.01           C  
ATOM   3858  CG  LYS A 239      63.346  13.084  37.239  1.00 45.15           C  
ATOM   3859  CD  LYS A 239      63.997  12.133  38.256  1.00 48.96           C  
ATOM   3860  CE  LYS A 239      63.159  11.951  39.528  1.00 51.56           C  
ATOM   3861  NZ  LYS A 239      63.837  11.069  40.493  1.00 51.55           N1+
ATOM   3862  H   LYS A 239      62.336  12.871  34.445  1.00  0.00           H  
ATOM   3863  HA  LYS A 239      63.436  15.262  35.578  1.00  0.00           H  
ATOM   3864  HB3 LYS A 239      65.219  13.626  36.375  1.00  0.00           H  
ATOM   3865  HB2 LYS A 239      64.410  12.360  35.493  1.00  0.00           H  
ATOM   3866  HG3 LYS A 239      62.381  12.683  36.927  1.00  0.00           H  
ATOM   3867  HG2 LYS A 239      63.141  14.043  37.717  1.00  0.00           H  
ATOM   3868  HD3 LYS A 239      64.985  12.513  38.524  1.00  0.00           H  
ATOM   3869  HD2 LYS A 239      64.161  11.162  37.786  1.00  0.00           H  
ATOM   3870  HE3 LYS A 239      62.185  11.526  39.284  1.00  0.00           H  
ATOM   3871  HE2 LYS A 239      62.980  12.916  40.005  1.00  0.00           H  
ATOM   3872  HZ1 LYS A 239      64.729  11.468  40.749  1.00  0.00           H  
ATOM   3873  HZ2 LYS A 239      63.265  10.970  41.320  1.00  0.00           H  
ATOM   3874  HZ3 LYS A 239      63.982  10.160  40.077  1.00  0.00           H  
ATOM   3875  N   ASP A 240      64.827  14.167  32.836  1.00 37.20           N  
ATOM   3876  CA  ASP A 240      65.745  14.453  31.741  1.00 35.83           C  
ATOM   3877  C   ASP A 240      64.880  14.823  30.516  1.00 35.92           C  
ATOM   3878  O   ASP A 240      64.400  13.916  29.833  1.00 35.73           O  
ATOM   3879  CB  ASP A 240      66.669  13.236  31.473  1.00 37.26           C  
ATOM   3880  CG  ASP A 240      67.733  13.463  30.390  1.00 39.03           C  
ATOM   3881  OD1 ASP A 240      67.906  14.625  29.958  1.00 38.98           O  
ATOM   3882  OD2 ASP A 240      68.381  12.459  30.026  1.00 39.45           O1-
ATOM   3883  H   ASP A 240      64.101  13.498  32.629  1.00  0.00           H  
ATOM   3884  HA  ASP A 240      66.398  15.286  32.004  1.00  0.00           H  
ATOM   3885  HB3 ASP A 240      66.063  12.375  31.186  1.00  0.00           H  
ATOM   3886  HB2 ASP A 240      67.188  12.981  32.397  1.00  0.00           H  
ATOM   3887  N   PRO A 241      64.692  16.137  30.245  1.00 35.84           N  
ATOM   3888  CA  PRO A 241      64.020  16.611  29.019  1.00 34.95           C  
ATOM   3889  C   PRO A 241      64.708  16.222  27.694  1.00 38.35           C  
ATOM   3890  O   PRO A 241      64.013  16.065  26.692  1.00 38.32           O  
ATOM   3891  CB  PRO A 241      63.964  18.141  29.189  1.00 31.87           C  
ATOM   3892  CG  PRO A 241      64.114  18.379  30.681  1.00 33.35           C  
ATOM   3893  CD  PRO A 241      65.045  17.259  31.114  1.00 33.58           C  
ATOM   3894  HA  PRO A 241      63.004  16.211  29.027  1.00  0.00           H  
ATOM   3895  HB3 PRO A 241      63.044  18.573  28.795  1.00  0.00           H  
ATOM   3896  HB2 PRO A 241      64.796  18.620  28.669  1.00  0.00           H  
ATOM   3897  HG3 PRO A 241      63.148  18.249  31.169  1.00  0.00           H  
ATOM   3898  HG2 PRO A 241      64.484  19.374  30.928  1.00  0.00           H  
ATOM   3899  HD2 PRO A 241      66.088  17.527  30.939  1.00  0.00           H  
ATOM   3900  HD3 PRO A 241      64.913  17.050  32.175  1.00  0.00           H  
ATOM   3901  N   SER A 242      66.045  16.060  27.705  1.00 42.54           N  
ATOM   3902  CA  SER A 242      66.844  15.721  26.521  1.00 42.76           C  
ATOM   3903  C   SER A 242      66.616  14.289  25.990  1.00 40.07           C  
ATOM   3904  O   SER A 242      66.905  14.042  24.820  1.00 40.82           O  
ATOM   3905  CB  SER A 242      68.333  16.038  26.795  1.00 46.78           C  
ATOM   3906  OG  SER A 242      69.029  15.003  27.461  1.00 49.42           O  
ATOM   3907  H   SER A 242      66.558  16.167  28.570  1.00  0.00           H  
ATOM   3908  HA  SER A 242      66.521  16.402  25.731  1.00  0.00           H  
ATOM   3909  HB3 SER A 242      68.440  16.966  27.358  1.00  0.00           H  
ATOM   3910  HB2 SER A 242      68.845  16.197  25.848  1.00  0.00           H  
ATOM   3911  HG  SER A 242      68.670  14.899  28.353  1.00  0.00           H  
ATOM   3912  N   SER A 243      66.080  13.392  26.839  1.00 37.81           N  
ATOM   3913  CA  SER A 243      65.742  12.009  26.497  1.00 37.12           C  
ATOM   3914  C   SER A 243      64.504  11.854  25.586  1.00 36.39           C  
ATOM   3915  O   SER A 243      64.302  10.757  25.064  1.00 37.37           O  
ATOM   3916  CB  SER A 243      65.605  11.184  27.797  1.00 37.91           C  
ATOM   3917  OG  SER A 243      64.393  11.436  28.484  1.00 38.17           O  
ATOM   3918  H   SER A 243      65.882  13.677  27.788  1.00  0.00           H  
ATOM   3919  HA  SER A 243      66.593  11.602  25.947  1.00  0.00           H  
ATOM   3920  HB3 SER A 243      66.445  11.372  28.465  1.00  0.00           H  
ATOM   3921  HB2 SER A 243      65.636  10.119  27.561  1.00  0.00           H  
ATOM   3922  HG  SER A 243      64.470  12.282  28.941  1.00  0.00           H  
ATOM   3923  N   VAL A 244      63.691  12.917  25.429  1.00 32.41           N  
ATOM   3924  CA  VAL A 244      62.474  12.916  24.615  1.00 28.11           C  
ATOM   3925  C   VAL A 244      62.831  12.955  23.115  1.00 27.59           C  
ATOM   3926  O   VAL A 244      63.109  14.025  22.571  1.00 26.51           O  
ATOM   3927  CB  VAL A 244      61.527  14.097  24.982  1.00 26.07           C  
ATOM   3928  CG1 VAL A 244      60.269  14.200  24.089  1.00 25.85           C  
ATOM   3929  CG2 VAL A 244      61.093  14.011  26.457  1.00 24.46           C  
ATOM   3930  H   VAL A 244      63.925  13.792  25.877  1.00  0.00           H  
ATOM   3931  HA  VAL A 244      61.930  11.989  24.811  1.00  0.00           H  
ATOM   3932  HB  VAL A 244      62.077  15.033  24.869  1.00  0.00           H  
ATOM   3933 HG11 VAL A 244      59.598  14.976  24.452  1.00  0.00           H  
ATOM   3934 HG12 VAL A 244      60.506  14.456  23.057  1.00  0.00           H  
ATOM   3935 HG13 VAL A 244      59.712  13.263  24.082  1.00  0.00           H  
ATOM   3936 HG21 VAL A 244      60.395  14.806  26.713  1.00  0.00           H  
ATOM   3937 HG22 VAL A 244      60.601  13.061  26.668  1.00  0.00           H  
ATOM   3938 HG23 VAL A 244      61.944  14.104  27.133  1.00  0.00           H  
ATOM   3939  N   ASP A 245      62.832  11.764  22.496  1.00 27.62           N  
ATOM   3940  CA  ASP A 245      63.066  11.560  21.070  1.00 29.56           C  
ATOM   3941  C   ASP A 245      61.704  11.620  20.364  1.00 28.57           C  
ATOM   3942  O   ASP A 245      60.863  10.747  20.577  1.00 26.87           O  
ATOM   3943  CB  ASP A 245      63.804  10.222  20.814  1.00 32.68           C  
ATOM   3944  CG  ASP A 245      64.215   9.944  19.359  1.00 34.96           C  
ATOM   3945  OD1 ASP A 245      63.944  10.788  18.474  1.00 35.85           O  
ATOM   3946  OD2 ASP A 245      64.811   8.867  19.147  1.00 37.50           O1-
ATOM   3947  H   ASP A 245      62.623  10.933  23.028  1.00  0.00           H  
ATOM   3948  HA  ASP A 245      63.702  12.366  20.694  1.00  0.00           H  
ATOM   3949  HB3 ASP A 245      63.170   9.403  21.151  1.00  0.00           H  
ATOM   3950  HB2 ASP A 245      64.711  10.212  21.420  1.00  0.00           H  
ATOM   3951  N   ILE A 246      61.538  12.647  19.519  1.00 26.88           N  
ATOM   3952  CA  ILE A 246      60.354  12.885  18.696  1.00 29.04           C  
ATOM   3953  C   ILE A 246      60.075  11.780  17.648  1.00 32.32           C  
ATOM   3954  O   ILE A 246      58.909  11.582  17.309  1.00 32.04           O  
ATOM   3955  CB  ILE A 246      60.445  14.279  18.010  1.00 29.45           C  
ATOM   3956  CG1 ILE A 246      59.159  14.683  17.252  1.00 29.48           C  
ATOM   3957  CG2 ILE A 246      61.681  14.421  17.103  1.00 31.11           C  
ATOM   3958  CD1 ILE A 246      59.094  16.169  16.874  1.00 31.28           C  
ATOM   3959  H   ILE A 246      62.291  13.310  19.404  1.00  0.00           H  
ATOM   3960  HA  ILE A 246      59.500  12.900  19.376  1.00  0.00           H  
ATOM   3961  HB  ILE A 246      60.563  15.000  18.820  1.00  0.00           H  
ATOM   3962 HG13 ILE A 246      58.291  14.446  17.866  1.00  0.00           H  
ATOM   3963 HG12 ILE A 246      59.056  14.091  16.342  1.00  0.00           H  
ATOM   3964 HG21 ILE A 246      61.776  15.442  16.735  1.00  0.00           H  
ATOM   3965 HG22 ILE A 246      62.608  14.193  17.631  1.00  0.00           H  
ATOM   3966 HG23 ILE A 246      61.621  13.760  16.239  1.00  0.00           H  
ATOM   3967 HD11 ILE A 246      58.065  16.526  16.872  1.00  0.00           H  
ATOM   3968 HD12 ILE A 246      59.651  16.795  17.570  1.00  0.00           H  
ATOM   3969 HD13 ILE A 246      59.504  16.333  15.877  1.00  0.00           H  
ATOM   3970  N   LYS A 247      61.110  11.038  17.206  1.00 33.88           N  
ATOM   3971  CA  LYS A 247      60.957   9.865  16.335  1.00 32.93           C  
ATOM   3972  C   LYS A 247      60.254   8.696  17.041  1.00 31.18           C  
ATOM   3973  O   LYS A 247      59.390   8.068  16.432  1.00 30.21           O  
ATOM   3974  CB  LYS A 247      62.321   9.383  15.807  1.00 36.03           C  
ATOM   3975  CG  LYS A 247      63.028  10.377  14.876  1.00 40.02           C  
ATOM   3976  CD  LYS A 247      64.277   9.764  14.213  1.00 41.95           C  
ATOM   3977  CE  LYS A 247      65.615  10.243  14.795  1.00 44.51           C  
ATOM   3978  NZ  LYS A 247      65.724  10.029  16.249  1.00 45.40           N1+
ATOM   3979  H   LYS A 247      62.045  11.226  17.545  1.00  0.00           H  
ATOM   3980  HA  LYS A 247      60.343  10.159  15.481  1.00  0.00           H  
ATOM   3981  HB3 LYS A 247      62.157   8.462  15.244  1.00  0.00           H  
ATOM   3982  HB2 LYS A 247      62.977   9.113  16.634  1.00  0.00           H  
ATOM   3983  HG3 LYS A 247      63.290  11.279  15.429  1.00  0.00           H  
ATOM   3984  HG2 LYS A 247      62.334  10.701  14.102  1.00  0.00           H  
ATOM   3985  HD3 LYS A 247      64.255   9.998  13.149  1.00  0.00           H  
ATOM   3986  HD2 LYS A 247      64.243   8.675  14.263  1.00  0.00           H  
ATOM   3987  HE3 LYS A 247      65.737  11.300  14.577  1.00  0.00           H  
ATOM   3988  HE2 LYS A 247      66.441   9.728  14.302  1.00  0.00           H  
ATOM   3989  HZ1 LYS A 247      65.671   9.044  16.465  1.00  0.00           H  
ATOM   3990  HZ2 LYS A 247      66.604  10.400  16.579  1.00  0.00           H  
ATOM   3991  HZ3 LYS A 247      64.974  10.506  16.738  1.00  0.00           H  
ATOM   3992  N   LYS A 248      60.626   8.441  18.307  1.00 32.05           N  
ATOM   3993  CA  LYS A 248      60.040   7.393  19.144  1.00 33.63           C  
ATOM   3994  C   LYS A 248      58.601   7.714  19.576  1.00 31.20           C  
ATOM   3995  O   LYS A 248      57.792   6.791  19.643  1.00 32.62           O  
ATOM   3996  CB  LYS A 248      60.942   7.124  20.364  1.00 40.01           C  
ATOM   3997  CG  LYS A 248      62.287   6.483  19.985  1.00 45.84           C  
ATOM   3998  CD  LYS A 248      63.205   6.266  21.196  1.00 50.93           C  
ATOM   3999  CE  LYS A 248      64.579   5.713  20.795  1.00 53.97           C  
ATOM   4000  NZ  LYS A 248      65.484   5.640  21.954  1.00 54.62           N1+
ATOM   4001  H   LYS A 248      61.339   9.012  18.740  1.00  0.00           H  
ATOM   4002  HA  LYS A 248      60.001   6.478  18.548  1.00  0.00           H  
ATOM   4003  HB3 LYS A 248      60.430   6.451  21.053  1.00  0.00           H  
ATOM   4004  HB2 LYS A 248      61.109   8.051  20.914  1.00  0.00           H  
ATOM   4005  HG3 LYS A 248      62.798   7.109  19.253  1.00  0.00           H  
ATOM   4006  HG2 LYS A 248      62.107   5.528  19.491  1.00  0.00           H  
ATOM   4007  HD3 LYS A 248      62.725   5.576  21.892  1.00  0.00           H  
ATOM   4008  HD2 LYS A 248      63.330   7.204  21.737  1.00  0.00           H  
ATOM   4009  HE3 LYS A 248      65.040   6.349  20.041  1.00  0.00           H  
ATOM   4010  HE2 LYS A 248      64.475   4.719  20.358  1.00  0.00           H  
ATOM   4011  HZ1 LYS A 248      65.090   5.029  22.655  1.00  0.00           H  
ATOM   4012  HZ2 LYS A 248      66.380   5.278  21.658  1.00  0.00           H  
ATOM   4013  HZ3 LYS A 248      65.608   6.565  22.341  1.00  0.00           H  
ATOM   4014  N   VAL A 249      58.296   9.004  19.811  1.00 26.38           N  
ATOM   4015  CA  VAL A 249      56.940   9.485  20.088  1.00 23.03           C  
ATOM   4016  C   VAL A 249      56.039   9.402  18.835  1.00 22.83           C  
ATOM   4017  O   VAL A 249      54.872   9.041  18.976  1.00 26.49           O  
ATOM   4018  CB  VAL A 249      56.933  10.940  20.649  1.00 24.06           C  
ATOM   4019  CG1 VAL A 249      55.527  11.549  20.844  1.00 23.65           C  
ATOM   4020  CG2 VAL A 249      57.677  11.017  21.997  1.00 21.69           C  
ATOM   4021  H   VAL A 249      59.021   9.707  19.754  1.00  0.00           H  
ATOM   4022  HA  VAL A 249      56.505   8.834  20.849  1.00  0.00           H  
ATOM   4023  HB  VAL A 249      57.469  11.576  19.943  1.00  0.00           H  
ATOM   4024 HG11 VAL A 249      55.589  12.555  21.257  1.00  0.00           H  
ATOM   4025 HG12 VAL A 249      54.961  11.630  19.918  1.00  0.00           H  
ATOM   4026 HG13 VAL A 249      54.939  10.945  21.534  1.00  0.00           H  
ATOM   4027 HG21 VAL A 249      57.714  12.041  22.370  1.00  0.00           H  
ATOM   4028 HG22 VAL A 249      57.181  10.410  22.754  1.00  0.00           H  
ATOM   4029 HG23 VAL A 249      58.704  10.667  21.920  1.00  0.00           H  
ATOM   4030  N   LEU A 250      56.595   9.677  17.640  1.00 21.11           N  
ATOM   4031  CA  LEU A 250      55.898   9.549  16.356  1.00 21.50           C  
ATOM   4032  C   LEU A 250      55.583   8.089  15.992  1.00 24.43           C  
ATOM   4033  O   LEU A 250      54.477   7.820  15.530  1.00 26.44           O  
ATOM   4034  CB  LEU A 250      56.706  10.254  15.240  1.00 19.90           C  
ATOM   4035  CG  LEU A 250      56.042  10.280  13.841  1.00 17.14           C  
ATOM   4036  CD1 LEU A 250      54.593  10.803  13.864  1.00 15.96           C  
ATOM   4037  CD2 LEU A 250      56.903  11.083  12.850  1.00 16.65           C  
ATOM   4038  H   LEU A 250      57.558   9.984  17.595  1.00  0.00           H  
ATOM   4039  HA  LEU A 250      54.945  10.068  16.473  1.00  0.00           H  
ATOM   4040  HB3 LEU A 250      57.688   9.786  15.157  1.00  0.00           H  
ATOM   4041  HB2 LEU A 250      56.902  11.279  15.544  1.00  0.00           H  
ATOM   4042  HG  LEU A 250      56.016   9.257  13.464  1.00  0.00           H  
ATOM   4043 HD11 LEU A 250      54.366  11.382  12.972  1.00  0.00           H  
ATOM   4044 HD12 LEU A 250      53.880   9.979  13.892  1.00  0.00           H  
ATOM   4045 HD13 LEU A 250      54.395  11.444  14.723  1.00  0.00           H  
ATOM   4046 HD21 LEU A 250      56.773  10.716  11.832  1.00  0.00           H  
ATOM   4047 HD22 LEU A 250      56.634  12.139  12.852  1.00  0.00           H  
ATOM   4048 HD23 LEU A 250      57.964  11.023  13.092  1.00  0.00           H  
ATOM   4049  N   LEU A 251      56.540   7.178  16.234  1.00 26.31           N  
ATOM   4050  CA  LEU A 251      56.379   5.735  16.036  1.00 26.14           C  
ATOM   4051  C   LEU A 251      55.402   5.100  17.041  1.00 25.42           C  
ATOM   4052  O   LEU A 251      54.691   4.172  16.657  1.00 29.04           O  
ATOM   4053  CB  LEU A 251      57.762   5.051  16.070  1.00 26.69           C  
ATOM   4054  CG  LEU A 251      58.579   5.268  14.774  1.00 26.74           C  
ATOM   4055  CD1 LEU A 251      60.056   4.863  14.963  1.00 26.62           C  
ATOM   4056  CD2 LEU A 251      57.932   4.563  13.562  1.00 27.41           C  
ATOM   4057  H   LEU A 251      57.438   7.481  16.590  1.00  0.00           H  
ATOM   4058  HA  LEU A 251      55.945   5.587  15.048  1.00  0.00           H  
ATOM   4059  HB3 LEU A 251      57.652   3.977  16.233  1.00  0.00           H  
ATOM   4060  HB2 LEU A 251      58.316   5.423  16.933  1.00  0.00           H  
ATOM   4061  HG  LEU A 251      58.582   6.336  14.557  1.00  0.00           H  
ATOM   4062 HD11 LEU A 251      60.718   5.683  14.684  1.00  0.00           H  
ATOM   4063 HD12 LEU A 251      60.283   4.607  15.998  1.00  0.00           H  
ATOM   4064 HD13 LEU A 251      60.337   4.002  14.357  1.00  0.00           H  
ATOM   4065 HD21 LEU A 251      58.671   4.145  12.881  1.00  0.00           H  
ATOM   4066 HD22 LEU A 251      57.275   3.748  13.867  1.00  0.00           H  
ATOM   4067 HD23 LEU A 251      57.332   5.261  12.980  1.00  0.00           H  
ATOM   4068  N   GLU A 252      55.341   5.640  18.272  1.00 23.97           N  
ATOM   4069  CA  GLU A 252      54.356   5.279  19.294  1.00 25.35           C  
ATOM   4070  C   GLU A 252      52.931   5.715  18.906  1.00 27.47           C  
ATOM   4071  O   GLU A 252      52.004   4.929  19.086  1.00 27.91           O  
ATOM   4072  CB  GLU A 252      54.802   5.841  20.665  1.00 25.64           C  
ATOM   4073  CG  GLU A 252      53.873   5.540  21.864  1.00 27.22           C  
ATOM   4074  CD  GLU A 252      53.741   4.050  22.178  1.00 30.77           C  
ATOM   4075  OE1 GLU A 252      54.789   3.368  22.192  1.00 29.80           O  
ATOM   4076  OE2 GLU A 252      52.592   3.606  22.386  1.00 31.72           O1-
ATOM   4077  H   GLU A 252      55.980   6.384  18.519  1.00  0.00           H  
ATOM   4078  HA  GLU A 252      54.354   4.190  19.363  1.00  0.00           H  
ATOM   4079  HB3 GLU A 252      54.922   6.921  20.586  1.00  0.00           H  
ATOM   4080  HB2 GLU A 252      55.799   5.463  20.893  1.00  0.00           H  
ATOM   4081  HG3 GLU A 252      52.878   5.955  21.699  1.00  0.00           H  
ATOM   4082  HG2 GLU A 252      54.261   6.034  22.755  1.00  0.00           H  
ATOM   4083  N   MET A 253      52.787   6.927  18.336  1.00 26.42           N  
ATOM   4084  CA  MET A 253      51.529   7.429  17.776  1.00 25.71           C  
ATOM   4085  C   MET A 253      51.067   6.654  16.533  1.00 24.34           C  
ATOM   4086  O   MET A 253      49.862   6.452  16.381  1.00 25.25           O  
ATOM   4087  CB  MET A 253      51.630   8.935  17.462  1.00 26.28           C  
ATOM   4088  CG  MET A 253      51.593   9.797  18.721  1.00 29.11           C  
ATOM   4089  SD  MET A 253      51.483  11.578  18.435  1.00 30.28           S  
ATOM   4090  CE  MET A 253      51.004  12.035  20.116  1.00 27.48           C  
ATOM   4091  H   MET A 253      53.593   7.530  18.241  1.00  0.00           H  
ATOM   4092  HA  MET A 253      50.754   7.294  18.532  1.00  0.00           H  
ATOM   4093  HB3 MET A 253      50.789   9.240  16.841  1.00  0.00           H  
ATOM   4094  HB2 MET A 253      52.530   9.151  16.886  1.00  0.00           H  
ATOM   4095  HG3 MET A 253      52.452   9.599  19.356  1.00  0.00           H  
ATOM   4096  HG2 MET A 253      50.715   9.514  19.296  1.00  0.00           H  
ATOM   4097  HE1 MET A 253      50.803  13.097  20.187  1.00  0.00           H  
ATOM   4098  HE2 MET A 253      50.099  11.507  20.416  1.00  0.00           H  
ATOM   4099  HE3 MET A 253      51.804  11.792  20.813  1.00  0.00           H  
ATOM   4100  N   ARG A 254      52.019   6.211  15.690  1.00 19.47           N  
ATOM   4101  CA  ARG A 254      51.756   5.417  14.488  1.00 19.78           C  
ATOM   4102  C   ARG A 254      51.254   3.986  14.754  1.00 19.04           C  
ATOM   4103  O   ARG A 254      50.794   3.355  13.804  1.00 21.94           O  
ATOM   4104  CB  ARG A 254      52.973   5.430  13.538  1.00 22.56           C  
ATOM   4105  CG  ARG A 254      53.031   6.676  12.634  1.00 26.80           C  
ATOM   4106  CD  ARG A 254      53.954   6.462  11.429  1.00 30.84           C  
ATOM   4107  NE  ARG A 254      54.074   7.659  10.585  1.00 32.70           N  
ATOM   4108  CZ  ARG A 254      54.371   7.660   9.273  1.00 31.88           C  
ATOM   4109  NH1 ARG A 254      54.561   6.522   8.591  1.00 31.93           N  
ATOM   4110  NH2 ARG A 254      54.474   8.824   8.624  1.00 31.33           N1+
ATOM   4111  H   ARG A 254      52.987   6.438  15.874  1.00  0.00           H  
ATOM   4112  HA  ARG A 254      50.941   5.927  13.985  1.00  0.00           H  
ATOM   4113  HB3 ARG A 254      52.914   4.566  12.874  1.00  0.00           H  
ATOM   4114  HB2 ARG A 254      53.901   5.303  14.092  1.00  0.00           H  
ATOM   4115  HG3 ARG A 254      53.238   7.601  13.171  1.00  0.00           H  
ATOM   4116  HG2 ARG A 254      52.028   6.790  12.219  1.00  0.00           H  
ATOM   4117  HD3 ARG A 254      53.427   5.751  10.793  1.00  0.00           H  
ATOM   4118  HD2 ARG A 254      54.909   5.998  11.679  1.00  0.00           H  
ATOM   4119  HE  ARG A 254      53.971   8.552  11.049  1.00  0.00           H  
ATOM   4120 HH12 ARG A 254      54.775   6.539   7.606  1.00  0.00           H  
ATOM   4121 HH11 ARG A 254      54.501   5.634   9.069  1.00  0.00           H  
ATOM   4122 HH22 ARG A 254      54.714   8.855   7.645  1.00  0.00           H  
ATOM   4123 HH21 ARG A 254      54.276   9.691   9.113  1.00  0.00           H  
ATOM   4124  N   LYS A 255      51.284   3.517  16.015  1.00 15.33           N  
ATOM   4125  CA  LYS A 255      50.589   2.302  16.454  1.00 16.47           C  
ATOM   4126  C   LYS A 255      49.058   2.449  16.418  1.00 21.13           C  
ATOM   4127  O   LYS A 255      48.374   1.445  16.237  1.00 22.72           O  
ATOM   4128  CB  LYS A 255      51.026   1.926  17.883  1.00 16.55           C  
ATOM   4129  CG  LYS A 255      52.511   1.558  18.007  1.00 16.29           C  
ATOM   4130  CD  LYS A 255      52.941   1.355  19.464  1.00 16.35           C  
ATOM   4131  CE  LYS A 255      54.427   0.996  19.592  1.00 18.43           C  
ATOM   4132  NZ  LYS A 255      54.819   0.839  21.001  1.00 18.83           N1+
ATOM   4133  H   LYS A 255      51.698   4.081  16.745  1.00  0.00           H  
ATOM   4134  HA  LYS A 255      50.859   1.489  15.782  1.00  0.00           H  
ATOM   4135  HB3 LYS A 255      50.438   1.074  18.232  1.00  0.00           H  
ATOM   4136  HB2 LYS A 255      50.787   2.744  18.563  1.00  0.00           H  
ATOM   4137  HG3 LYS A 255      53.127   2.336  17.560  1.00  0.00           H  
ATOM   4138  HG2 LYS A 255      52.702   0.646  17.445  1.00  0.00           H  
ATOM   4139  HD3 LYS A 255      52.333   0.573  19.918  1.00  0.00           H  
ATOM   4140  HD2 LYS A 255      52.735   2.266  20.025  1.00  0.00           H  
ATOM   4141  HE3 LYS A 255      55.048   1.771  19.141  1.00  0.00           H  
ATOM   4142  HE2 LYS A 255      54.636   0.065  19.063  1.00  0.00           H  
ATOM   4143  HZ1 LYS A 255      54.242   0.140  21.446  1.00  0.00           H  
ATOM   4144  HZ2 LYS A 255      55.789   0.568  21.059  1.00  0.00           H  
ATOM   4145  HZ3 LYS A 255      54.698   1.728  21.482  1.00  0.00           H  
ATOM   4146  N   PHE A 256      48.561   3.683  16.603  1.00 21.92           N  
ATOM   4147  CA  PHE A 256      47.145   3.995  16.759  1.00 18.48           C  
ATOM   4148  C   PHE A 256      46.488   4.524  15.472  1.00 18.73           C  
ATOM   4149  O   PHE A 256      45.279   4.365  15.339  1.00 20.09           O  
ATOM   4150  CB  PHE A 256      46.984   5.021  17.892  1.00 16.33           C  
ATOM   4151  CG  PHE A 256      47.457   4.564  19.261  1.00 15.16           C  
ATOM   4152  CD1 PHE A 256      46.661   3.698  20.039  1.00 16.22           C  
ATOM   4153  CD2 PHE A 256      48.749   4.902  19.714  1.00 16.17           C  
ATOM   4154  CE1 PHE A 256      47.130   3.243  21.265  1.00 16.27           C  
ATOM   4155  CE2 PHE A 256      49.200   4.438  20.943  1.00 17.93           C  
ATOM   4156  CZ  PHE A 256      48.391   3.617  21.717  1.00 18.17           C  
ATOM   4157  H   PHE A 256      49.199   4.459  16.722  1.00  0.00           H  
ATOM   4158  HA  PHE A 256      46.600   3.094  17.049  1.00  0.00           H  
ATOM   4159  HB3 PHE A 256      45.932   5.293  17.976  1.00  0.00           H  
ATOM   4160  HB2 PHE A 256      47.519   5.935  17.637  1.00  0.00           H  
ATOM   4161  HD1 PHE A 256      45.685   3.395  19.690  1.00  0.00           H  
ATOM   4162  HD2 PHE A 256      49.389   5.528  19.112  1.00  0.00           H  
ATOM   4163  HE1 PHE A 256      46.514   2.594  21.869  1.00  0.00           H  
ATOM   4164  HE2 PHE A 256      50.184   4.712  21.295  1.00  0.00           H  
ATOM   4165  HZ  PHE A 256      48.749   3.261  22.671  1.00  0.00           H  
ATOM   4166  N   ARG A 257      47.256   5.109  14.538  1.00 17.39           N  
ATOM   4167  CA  ARG A 257      46.746   5.565  13.241  1.00 17.85           C  
ATOM   4168  C   ARG A 257      47.905   5.649  12.243  1.00 17.40           C  
ATOM   4169  O   ARG A 257      48.988   6.095  12.608  1.00 16.57           O  
ATOM   4170  CB  ARG A 257      45.983   6.905  13.400  1.00 17.89           C  
ATOM   4171  CG  ARG A 257      45.327   7.456  12.114  1.00 18.79           C  
ATOM   4172  CD  ARG A 257      44.462   8.694  12.402  1.00 18.88           C  
ATOM   4173  NE  ARG A 257      43.699   9.168  11.239  1.00 18.83           N  
ATOM   4174  CZ  ARG A 257      42.519   8.695  10.802  1.00 20.10           C  
ATOM   4175  NH1 ARG A 257      41.903   7.670  11.409  1.00 19.04           N  
ATOM   4176  NH2 ARG A 257      41.944   9.264   9.735  1.00 21.18           N1+
ATOM   4177  H   ARG A 257      48.249   5.218  14.690  1.00  0.00           H  
ATOM   4178  HA  ARG A 257      46.048   4.812  12.867  1.00  0.00           H  
ATOM   4179  HB3 ARG A 257      46.651   7.662  13.812  1.00  0.00           H  
ATOM   4180  HB2 ARG A 257      45.200   6.767  14.144  1.00  0.00           H  
ATOM   4181  HG3 ARG A 257      44.747   6.700  11.584  1.00  0.00           H  
ATOM   4182  HG2 ARG A 257      46.135   7.752  11.445  1.00  0.00           H  
ATOM   4183  HD3 ARG A 257      45.151   9.516  12.596  1.00  0.00           H  
ATOM   4184  HD2 ARG A 257      43.851   8.593  13.295  1.00  0.00           H  
ATOM   4185  HE  ARG A 257      44.116   9.942  10.739  1.00  0.00           H  
ATOM   4186 HH12 ARG A 257      41.017   7.331  11.061  1.00  0.00           H  
ATOM   4187 HH11 ARG A 257      42.320   7.231  12.218  1.00  0.00           H  
ATOM   4188 HH22 ARG A 257      41.065   8.904   9.378  1.00  0.00           H  
ATOM   4189 HH21 ARG A 257      42.382  10.043   9.261  1.00  0.00           H  
ATOM   4190  N   MET A 258      47.654   5.226  10.997  1.00 20.27           N  
ATOM   4191  CA  MET A 258      48.627   5.255   9.903  1.00 23.97           C  
ATOM   4192  C   MET A 258      48.898   6.679   9.381  1.00 23.38           C  
ATOM   4193  O   MET A 258      48.043   7.555   9.503  1.00 21.65           O  
ATOM   4194  CB  MET A 258      48.120   4.340   8.767  1.00 27.01           C  
ATOM   4195  CG  MET A 258      46.742   4.716   8.186  1.00 34.05           C  
ATOM   4196  SD  MET A 258      46.219   3.740   6.754  1.00 40.97           S  
ATOM   4197  CE  MET A 258      46.217   2.073   7.455  1.00 40.74           C  
ATOM   4198  H   MET A 258      46.739   4.866  10.767  1.00  0.00           H  
ATOM   4199  HA  MET A 258      49.568   4.845  10.275  1.00  0.00           H  
ATOM   4200  HB3 MET A 258      48.079   3.320   9.146  1.00  0.00           H  
ATOM   4201  HB2 MET A 258      48.853   4.317   7.959  1.00  0.00           H  
ATOM   4202  HG3 MET A 258      46.729   5.759   7.871  1.00  0.00           H  
ATOM   4203  HG2 MET A 258      45.976   4.621   8.955  1.00  0.00           H  
ATOM   4204  HE1 MET A 258      45.726   1.379   6.772  1.00  0.00           H  
ATOM   4205  HE2 MET A 258      47.236   1.725   7.619  1.00  0.00           H  
ATOM   4206  HE3 MET A 258      45.687   2.064   8.406  1.00  0.00           H  
ATOM   4207  N   GLY A 259      50.070   6.846   8.744  1.00 27.51           N  
ATOM   4208  CA  GLY A 259      50.413   8.001   7.911  1.00 31.76           C  
ATOM   4209  C   GLY A 259      50.614   9.322   8.670  1.00 34.28           C  
ATOM   4210  O   GLY A 259      50.642  10.368   8.021  1.00 39.39           O  
ATOM   4211  H   GLY A 259      50.712   6.068   8.708  1.00  0.00           H  
ATOM   4212  HA3 GLY A 259      49.639   8.140   7.154  1.00  0.00           H  
ATOM   4213  HA2 GLY A 259      51.335   7.773   7.376  1.00  0.00           H  
ATOM   4214  N   LEU A 260      50.740   9.295  10.012  1.00 29.71           N  
ATOM   4215  CA  LEU A 260      50.917  10.479  10.858  1.00 26.57           C  
ATOM   4216  C   LEU A 260      52.219  11.210  10.520  1.00 25.74           C  
ATOM   4217  O   LEU A 260      53.280  10.593  10.615  1.00 27.09           O  
ATOM   4218  CB  LEU A 260      50.885  10.090  12.346  1.00 24.92           C  
ATOM   4219  CG  LEU A 260      49.570   9.428  12.791  1.00 23.33           C  
ATOM   4220  CD1 LEU A 260      49.652   9.015  14.264  1.00 22.72           C  
ATOM   4221  CD2 LEU A 260      48.327  10.287  12.521  1.00 23.47           C  
ATOM   4222  H   LEU A 260      50.690   8.409  10.492  1.00  0.00           H  
ATOM   4223  HA  LEU A 260      50.078  11.137  10.654  1.00  0.00           H  
ATOM   4224  HB3 LEU A 260      51.056  10.979  12.956  1.00  0.00           H  
ATOM   4225  HB2 LEU A 260      51.716   9.416  12.558  1.00  0.00           H  
ATOM   4226  HG  LEU A 260      49.457   8.514  12.213  1.00  0.00           H  
ATOM   4227 HD11 LEU A 260      49.079   8.106  14.442  1.00  0.00           H  
ATOM   4228 HD12 LEU A 260      50.681   8.818  14.562  1.00  0.00           H  
ATOM   4229 HD13 LEU A 260      49.261   9.793  14.919  1.00  0.00           H  
ATOM   4230 HD21 LEU A 260      47.535  10.068  13.236  1.00  0.00           H  
ATOM   4231 HD22 LEU A 260      48.545  11.354  12.569  1.00  0.00           H  
ATOM   4232 HD23 LEU A 260      47.930  10.070  11.531  1.00  0.00           H  
ATOM   4233  N   ILE A 261      52.087  12.476  10.081  1.00 22.46           N  
ATOM   4234  CA  ILE A 261      53.092  13.270   9.361  1.00 24.08           C  
ATOM   4235  C   ILE A 261      53.241  12.726   7.925  1.00 24.28           C  
ATOM   4236  O   ILE A 261      53.741  11.617   7.745  1.00 22.84           O  
ATOM   4237  CB  ILE A 261      54.488  13.339  10.069  1.00 25.21           C  
ATOM   4238  CG1 ILE A 261      54.385  13.920  11.497  1.00 26.24           C  
ATOM   4239  CG2 ILE A 261      55.575  14.068   9.264  1.00 26.11           C  
ATOM   4240  CD1 ILE A 261      53.857  15.352  11.583  1.00 26.96           C  
ATOM   4241  H   ILE A 261      51.159  12.879  10.086  1.00  0.00           H  
ATOM   4242  HA  ILE A 261      52.687  14.280   9.285  1.00  0.00           H  
ATOM   4243  HB  ILE A 261      54.884  12.332  10.182  1.00  0.00           H  
ATOM   4244 HG13 ILE A 261      55.359  13.875  11.983  1.00  0.00           H  
ATOM   4245 HG12 ILE A 261      53.727  13.297  12.099  1.00  0.00           H  
ATOM   4246 HG21 ILE A 261      56.502  14.121   9.831  1.00  0.00           H  
ATOM   4247 HG22 ILE A 261      55.806  13.564   8.327  1.00  0.00           H  
ATOM   4248 HG23 ILE A 261      55.271  15.082   9.026  1.00  0.00           H  
ATOM   4249 HD11 ILE A 261      53.859  15.675  12.621  1.00  0.00           H  
ATOM   4250 HD12 ILE A 261      54.469  16.051  11.016  1.00  0.00           H  
ATOM   4251 HD13 ILE A 261      52.830  15.426  11.228  1.00  0.00           H  
ATOM   4252  N   GLN A 262      52.756  13.496   6.938  1.00 29.62           N  
ATOM   4253  CA  GLN A 262      52.660  13.086   5.533  1.00 32.61           C  
ATOM   4254  C   GLN A 262      53.927  13.324   4.694  1.00 33.15           C  
ATOM   4255  O   GLN A 262      54.062  12.675   3.657  1.00 35.50           O  
ATOM   4256  CB  GLN A 262      51.450  13.787   4.879  1.00 34.98           C  
ATOM   4257  CG  GLN A 262      50.098  13.170   5.281  1.00 38.75           C  
ATOM   4258  CD  GLN A 262      48.921  13.923   4.657  1.00 41.58           C  
ATOM   4259  OE1 GLN A 262      48.810  15.140   4.795  1.00 44.23           O  
ATOM   4260  NE2 GLN A 262      48.021  13.203   3.985  1.00 42.85           N  
ATOM   4261  H   GLN A 262      52.376  14.408   7.158  1.00  0.00           H  
ATOM   4262  HA  GLN A 262      52.473  12.010   5.501  1.00  0.00           H  
ATOM   4263  HB3 GLN A 262      51.531  13.735   3.792  1.00  0.00           H  
ATOM   4264  HB2 GLN A 262      51.470  14.850   5.124  1.00  0.00           H  
ATOM   4265  HG3 GLN A 262      49.982  13.180   6.364  1.00  0.00           H  
ATOM   4266  HG2 GLN A 262      50.069  12.121   4.981  1.00  0.00           H  
ATOM   4267 HE22 GLN A 262      47.229  13.656   3.554  1.00  0.00           H  
ATOM   4268 HE21 GLN A 262      48.132  12.204   3.888  1.00  0.00           H  
ATOM   4269  N   THR A 263      54.810  14.241   5.123  1.00 31.76           N  
ATOM   4270  CA  THR A 263      55.995  14.650   4.362  1.00 31.42           C  
ATOM   4271  C   THR A 263      57.201  14.895   5.288  1.00 31.88           C  
ATOM   4272  O   THR A 263      57.042  15.045   6.500  1.00 34.08           O  
ATOM   4273  CB  THR A 263      55.730  15.949   3.534  1.00 32.04           C  
ATOM   4274  OG1 THR A 263      55.713  17.130   4.317  1.00 31.41           O  
ATOM   4275  CG2 THR A 263      54.474  15.917   2.650  1.00 33.07           C  
ATOM   4276  H   THR A 263      54.652  14.729   5.993  1.00  0.00           H  
ATOM   4277  HA  THR A 263      56.287  13.850   3.680  1.00  0.00           H  
ATOM   4278  HB  THR A 263      56.574  16.069   2.852  1.00  0.00           H  
ATOM   4279  HG1 THR A 263      55.446  17.861   3.754  1.00  0.00           H  
ATOM   4280 HG21 THR A 263      54.421  16.800   2.012  1.00  0.00           H  
ATOM   4281 HG22 THR A 263      54.476  15.043   1.998  1.00  0.00           H  
ATOM   4282 HG23 THR A 263      53.561  15.891   3.245  1.00  0.00           H  
ATOM   4283  N   ALA A 264      58.393  14.965   4.672  1.00 30.74           N  
ATOM   4284  CA  ALA A 264      59.654  15.341   5.313  1.00 32.19           C  
ATOM   4285  C   ALA A 264      59.700  16.809   5.787  1.00 33.97           C  
ATOM   4286  O   ALA A 264      60.414  17.094   6.748  1.00 34.19           O  
ATOM   4287  CB  ALA A 264      60.799  15.047   4.336  1.00 31.78           C  
ATOM   4288  H   ALA A 264      58.441  14.818   3.674  1.00  0.00           H  
ATOM   4289  HA  ALA A 264      59.786  14.708   6.192  1.00  0.00           H  
ATOM   4290  HB1 ALA A 264      61.763  15.327   4.758  1.00  0.00           H  
ATOM   4291  HB2 ALA A 264      60.842  13.983   4.100  1.00  0.00           H  
ATOM   4292  HB3 ALA A 264      60.679  15.592   3.399  1.00  0.00           H  
ATOM   4293  N   ASP A 265      58.918  17.697   5.143  1.00 34.29           N  
ATOM   4294  CA  ASP A 265      58.720  19.093   5.557  1.00 37.76           C  
ATOM   4295  C   ASP A 265      57.879  19.196   6.837  1.00 35.74           C  
ATOM   4296  O   ASP A 265      58.219  19.998   7.703  1.00 35.88           O  
ATOM   4297  CB  ASP A 265      58.108  20.015   4.471  1.00 43.20           C  
ATOM   4298  CG  ASP A 265      58.809  20.036   3.107  1.00 47.14           C  
ATOM   4299  OD1 ASP A 265      58.281  20.760   2.236  1.00 49.16           O  
ATOM   4300  OD2 ASP A 265      59.855  19.367   2.950  1.00 49.12           O1-
ATOM   4301  H   ASP A 265      58.379  17.395   4.344  1.00  0.00           H  
ATOM   4302  HA  ASP A 265      59.707  19.496   5.794  1.00  0.00           H  
ATOM   4303  HB3 ASP A 265      58.100  21.039   4.848  1.00  0.00           H  
ATOM   4304  HB2 ASP A 265      57.073  19.716   4.299  1.00  0.00           H  
ATOM   4305  N   GLN A 266      56.822  18.370   6.945  1.00 33.74           N  
ATOM   4306  CA  GLN A 266      55.996  18.234   8.147  1.00 33.39           C  
ATOM   4307  C   GLN A 266      56.749  17.610   9.334  1.00 31.76           C  
ATOM   4308  O   GLN A 266      56.454  17.975  10.471  1.00 29.91           O  
ATOM   4309  CB  GLN A 266      54.705  17.456   7.830  1.00 33.09           C  
ATOM   4310  CG  GLN A 266      53.671  18.266   7.028  1.00 33.44           C  
ATOM   4311  CD  GLN A 266      52.398  17.467   6.728  1.00 33.07           C  
ATOM   4312  OE1 GLN A 266      52.180  16.385   7.270  1.00 31.40           O  
ATOM   4313  NE2 GLN A 266      51.539  18.006   5.863  1.00 34.40           N  
ATOM   4314  H   GLN A 266      56.596  17.750   6.177  1.00  0.00           H  
ATOM   4315  HA  GLN A 266      55.704  19.235   8.465  1.00  0.00           H  
ATOM   4316  HB3 GLN A 266      54.237  17.143   8.764  1.00  0.00           H  
ATOM   4317  HB2 GLN A 266      54.952  16.545   7.284  1.00  0.00           H  
ATOM   4318  HG3 GLN A 266      54.107  18.605   6.088  1.00  0.00           H  
ATOM   4319  HG2 GLN A 266      53.391  19.159   7.587  1.00  0.00           H  
ATOM   4320 HE22 GLN A 266      50.689  17.517   5.623  1.00  0.00           H  
ATOM   4321 HE21 GLN A 266      51.739  18.895   5.427  1.00  0.00           H  
ATOM   4322  N   LEU A 267      57.726  16.724   9.055  1.00 30.30           N  
ATOM   4323  CA  LEU A 267      58.649  16.181  10.052  1.00 29.36           C  
ATOM   4324  C   LEU A 267      59.597  17.271  10.576  1.00 30.27           C  
ATOM   4325  O   LEU A 267      59.709  17.417  11.790  1.00 32.61           O  
ATOM   4326  CB  LEU A 267      59.428  14.975   9.476  1.00 27.24           C  
ATOM   4327  CG  LEU A 267      60.323  14.242  10.507  1.00 26.97           C  
ATOM   4328  CD1 LEU A 267      59.500  13.547  11.612  1.00 29.07           C  
ATOM   4329  CD2 LEU A 267      61.312  13.287   9.814  1.00 24.31           C  
ATOM   4330  H   LEU A 267      57.891  16.453   8.095  1.00  0.00           H  
ATOM   4331  HA  LEU A 267      58.047  15.829  10.892  1.00  0.00           H  
ATOM   4332  HB3 LEU A 267      60.049  15.328   8.653  1.00  0.00           H  
ATOM   4333  HB2 LEU A 267      58.736  14.261   9.030  1.00  0.00           H  
ATOM   4334  HG  LEU A 267      60.951  14.983  11.000  1.00  0.00           H  
ATOM   4335 HD11 LEU A 267      59.867  12.547  11.840  1.00  0.00           H  
ATOM   4336 HD12 LEU A 267      59.544  14.119  12.539  1.00  0.00           H  
ATOM   4337 HD13 LEU A 267      58.449  13.451  11.339  1.00  0.00           H  
ATOM   4338 HD21 LEU A 267      62.317  13.437  10.207  1.00  0.00           H  
ATOM   4339 HD22 LEU A 267      61.054  12.238   9.950  1.00  0.00           H  
ATOM   4340 HD23 LEU A 267      61.370  13.466   8.741  1.00  0.00           H  
ATOM   4341  N   ARG A 268      60.221  18.039   9.664  1.00 30.51           N  
ATOM   4342  CA  ARG A 268      61.098  19.165   9.995  1.00 31.66           C  
ATOM   4343  C   ARG A 268      60.378  20.256  10.812  1.00 30.81           C  
ATOM   4344  O   ARG A 268      60.952  20.761  11.775  1.00 32.92           O  
ATOM   4345  CB  ARG A 268      61.733  19.737   8.708  1.00 33.46           C  
ATOM   4346  CG  ARG A 268      62.812  20.797   8.992  1.00 35.54           C  
ATOM   4347  CD  ARG A 268      63.520  21.334   7.745  1.00 36.89           C  
ATOM   4348  NE  ARG A 268      64.557  22.302   8.129  1.00 38.89           N  
ATOM   4349  CZ  ARG A 268      64.379  23.602   8.411  1.00 39.99           C  
ATOM   4350  NH1 ARG A 268      63.184  24.193   8.269  1.00 39.68           N  
ATOM   4351  NH2 ARG A 268      65.423  24.317   8.851  1.00 42.93           N1+
ATOM   4352  H   ARG A 268      60.086  17.853   8.678  1.00  0.00           H  
ATOM   4353  HA  ARG A 268      61.901  18.768  10.619  1.00  0.00           H  
ATOM   4354  HB3 ARG A 268      60.961  20.161   8.066  1.00  0.00           H  
ATOM   4355  HB2 ARG A 268      62.186  18.922   8.141  1.00  0.00           H  
ATOM   4356  HG3 ARG A 268      63.562  20.329   9.627  1.00  0.00           H  
ATOM   4357  HG2 ARG A 268      62.417  21.638   9.563  1.00  0.00           H  
ATOM   4358  HD3 ARG A 268      62.828  21.734   7.003  1.00  0.00           H  
ATOM   4359  HD2 ARG A 268      64.040  20.507   7.263  1.00  0.00           H  
ATOM   4360  HE  ARG A 268      65.479  21.908   8.308  1.00  0.00           H  
ATOM   4361 HH12 ARG A 268      63.065  25.172   8.486  1.00  0.00           H  
ATOM   4362 HH11 ARG A 268      62.396  23.657   7.937  1.00  0.00           H  
ATOM   4363 HH22 ARG A 268      65.328  25.298   9.066  1.00  0.00           H  
ATOM   4364 HH21 ARG A 268      66.313  23.857   9.033  1.00  0.00           H  
ATOM   4365  N   PHE A 269      59.124  20.557  10.437  1.00 28.81           N  
ATOM   4366  CA  PHE A 269      58.249  21.498  11.130  1.00 25.99           C  
ATOM   4367  C   PHE A 269      57.799  21.015  12.524  1.00 25.73           C  
ATOM   4368  O   PHE A 269      57.625  21.852  13.408  1.00 27.56           O  
ATOM   4369  CB  PHE A 269      57.072  21.870  10.208  1.00 22.33           C  
ATOM   4370  CG  PHE A 269      56.108  22.895  10.775  1.00 20.56           C  
ATOM   4371  CD1 PHE A 269      54.920  22.481  11.408  1.00 18.45           C  
ATOM   4372  CD2 PHE A 269      56.477  24.254  10.833  1.00 18.55           C  
ATOM   4373  CE1 PHE A 269      54.100  23.414  12.030  1.00 18.75           C  
ATOM   4374  CE2 PHE A 269      55.645  25.171  11.458  1.00 16.76           C  
ATOM   4375  CZ  PHE A 269      54.458  24.755  12.048  1.00 18.20           C  
ATOM   4376  H   PHE A 269      58.734  20.110   9.617  1.00  0.00           H  
ATOM   4377  HA  PHE A 269      58.822  22.414  11.277  1.00  0.00           H  
ATOM   4378  HB3 PHE A 269      56.522  20.976   9.915  1.00  0.00           H  
ATOM   4379  HB2 PHE A 269      57.479  22.290   9.290  1.00  0.00           H  
ATOM   4380  HD1 PHE A 269      54.659  21.435  11.411  1.00  0.00           H  
ATOM   4381  HD2 PHE A 269      57.407  24.587  10.394  1.00  0.00           H  
ATOM   4382  HE1 PHE A 269      53.186  23.098  12.510  1.00  0.00           H  
ATOM   4383  HE2 PHE A 269      55.929  26.212  11.489  1.00  0.00           H  
ATOM   4384  HZ  PHE A 269      53.815  25.475  12.530  1.00  0.00           H  
ATOM   4385  N   SER A 270      57.656  19.689  12.709  1.00 22.58           N  
ATOM   4386  CA  SER A 270      57.338  19.070  13.999  1.00 21.14           C  
ATOM   4387  C   SER A 270      58.502  19.161  14.998  1.00 22.60           C  
ATOM   4388  O   SER A 270      58.247  19.456  16.164  1.00 19.93           O  
ATOM   4389  CB  SER A 270      56.898  17.608  13.812  1.00 20.85           C  
ATOM   4390  OG  SER A 270      55.603  17.556  13.260  1.00 21.56           O  
ATOM   4391  H   SER A 270      57.808  19.057  11.935  1.00  0.00           H  
ATOM   4392  HA  SER A 270      56.502  19.618  14.439  1.00  0.00           H  
ATOM   4393  HB3 SER A 270      56.853  17.102  14.776  1.00  0.00           H  
ATOM   4394  HB2 SER A 270      57.589  17.044  13.187  1.00  0.00           H  
ATOM   4395  HG  SER A 270      55.658  17.812  12.333  1.00  0.00           H  
ATOM   4396  N   TYR A 271      59.751  18.969  14.526  1.00 27.30           N  
ATOM   4397  CA  TYR A 271      60.970  19.247  15.297  1.00 30.17           C  
ATOM   4398  C   TYR A 271      61.050  20.728  15.704  1.00 30.91           C  
ATOM   4399  O   TYR A 271      61.277  20.996  16.880  1.00 29.23           O  
ATOM   4400  CB  TYR A 271      62.236  18.863  14.502  1.00 32.46           C  
ATOM   4401  CG  TYR A 271      62.732  17.429  14.592  1.00 35.62           C  
ATOM   4402  CD1 TYR A 271      62.013  16.376  13.992  1.00 36.54           C  
ATOM   4403  CD2 TYR A 271      63.976  17.155  15.203  1.00 37.31           C  
ATOM   4404  CE1 TYR A 271      62.558  15.078  13.942  1.00 38.27           C  
ATOM   4405  CE2 TYR A 271      64.521  15.858  15.160  1.00 39.18           C  
ATOM   4406  CZ  TYR A 271      63.820  14.823  14.513  1.00 39.30           C  
ATOM   4407  OH  TYR A 271      64.355  13.572  14.445  1.00 40.65           O  
ATOM   4408  H   TYR A 271      59.882  18.714  13.556  1.00  0.00           H  
ATOM   4409  HA  TYR A 271      60.935  18.646  16.208  1.00  0.00           H  
ATOM   4410  HB3 TYR A 271      63.064  19.477  14.861  1.00  0.00           H  
ATOM   4411  HB2 TYR A 271      62.126  19.129  13.451  1.00  0.00           H  
ATOM   4412  HD1 TYR A 271      61.051  16.558  13.549  1.00  0.00           H  
ATOM   4413  HD2 TYR A 271      64.537  17.944  15.681  1.00  0.00           H  
ATOM   4414  HE1 TYR A 271      62.010  14.282  13.460  1.00  0.00           H  
ATOM   4415  HE2 TYR A 271      65.483  15.668  15.612  1.00  0.00           H  
ATOM   4416  HH  TYR A 271      65.221  13.504  14.868  1.00  0.00           H  
ATOM   4417  N   LEU A 272      60.823  21.641  14.740  1.00 32.54           N  
ATOM   4418  CA  LEU A 272      60.800  23.099  14.920  1.00 33.26           C  
ATOM   4419  C   LEU A 272      59.799  23.559  15.992  1.00 32.94           C  
ATOM   4420  O   LEU A 272      60.164  24.384  16.825  1.00 36.62           O  
ATOM   4421  CB  LEU A 272      60.497  23.792  13.565  1.00 33.78           C  
ATOM   4422  CG  LEU A 272      61.654  24.640  13.003  1.00 36.02           C  
ATOM   4423  CD1 LEU A 272      61.382  25.038  11.536  1.00 35.21           C  
ATOM   4424  CD2 LEU A 272      61.976  25.856  13.898  1.00 37.03           C  
ATOM   4425  H   LEU A 272      60.651  21.319  13.797  1.00  0.00           H  
ATOM   4426  HA  LEU A 272      61.797  23.386  15.260  1.00  0.00           H  
ATOM   4427  HB3 LEU A 272      59.600  24.412  13.620  1.00  0.00           H  
ATOM   4428  HB2 LEU A 272      60.255  23.030  12.829  1.00  0.00           H  
ATOM   4429  HG  LEU A 272      62.538  24.003  13.000  1.00  0.00           H  
ATOM   4430 HD11 LEU A 272      61.546  26.097  11.341  1.00  0.00           H  
ATOM   4431 HD12 LEU A 272      62.040  24.485  10.866  1.00  0.00           H  
ATOM   4432 HD13 LEU A 272      60.357  24.814  11.235  1.00  0.00           H  
ATOM   4433 HD21 LEU A 272      61.939  26.805  13.364  1.00  0.00           H  
ATOM   4434 HD22 LEU A 272      61.273  25.942  14.724  1.00  0.00           H  
ATOM   4435 HD23 LEU A 272      62.973  25.768  14.331  1.00  0.00           H  
ATOM   4436  N   ALA A 273      58.577  23.000  15.968  1.00 29.78           N  
ATOM   4437  CA  ALA A 273      57.516  23.283  16.932  1.00 28.95           C  
ATOM   4438  C   ALA A 273      57.877  22.885  18.372  1.00 29.42           C  
ATOM   4439  O   ALA A 273      57.613  23.658  19.290  1.00 31.94           O  
ATOM   4440  CB  ALA A 273      56.214  22.608  16.474  1.00 26.69           C  
ATOM   4441  H   ALA A 273      58.347  22.343  15.233  1.00  0.00           H  
ATOM   4442  HA  ALA A 273      57.356  24.359  16.926  1.00  0.00           H  
ATOM   4443  HB1 ALA A 273      55.396  22.817  17.165  1.00  0.00           H  
ATOM   4444  HB2 ALA A 273      55.912  22.970  15.491  1.00  0.00           H  
ATOM   4445  HB3 ALA A 273      56.325  21.525  16.409  1.00  0.00           H  
ATOM   4446  N   VAL A 274      58.515  21.716  18.538  1.00 27.88           N  
ATOM   4447  CA  VAL A 274      58.986  21.216  19.830  1.00 28.54           C  
ATOM   4448  C   VAL A 274      60.220  21.989  20.345  1.00 30.76           C  
ATOM   4449  O   VAL A 274      60.275  22.286  21.537  1.00 32.83           O  
ATOM   4450  CB  VAL A 274      59.299  19.694  19.752  1.00 28.72           C  
ATOM   4451  CG1 VAL A 274      59.933  19.097  21.021  1.00 27.92           C  
ATOM   4452  CG2 VAL A 274      58.018  18.904  19.454  1.00 27.72           C  
ATOM   4453  H   VAL A 274      58.707  21.133  17.734  1.00  0.00           H  
ATOM   4454  HA  VAL A 274      58.183  21.358  20.557  1.00  0.00           H  
ATOM   4455  HB  VAL A 274      59.992  19.527  18.926  1.00  0.00           H  
ATOM   4456 HG11 VAL A 274      60.102  18.027  20.904  1.00  0.00           H  
ATOM   4457 HG12 VAL A 274      60.897  19.542  21.262  1.00  0.00           H  
ATOM   4458 HG13 VAL A 274      59.269  19.232  21.874  1.00  0.00           H  
ATOM   4459 HG21 VAL A 274      58.222  17.839  19.339  1.00  0.00           H  
ATOM   4460 HG22 VAL A 274      57.306  19.028  20.269  1.00  0.00           H  
ATOM   4461 HG23 VAL A 274      57.525  19.239  18.545  1.00  0.00           H  
ATOM   4462  N   ILE A 275      61.160  22.327  19.445  1.00 29.89           N  
ATOM   4463  CA  ILE A 275      62.380  23.087  19.735  1.00 29.35           C  
ATOM   4464  C   ILE A 275      62.094  24.535  20.180  1.00 29.91           C  
ATOM   4465  O   ILE A 275      62.589  24.945  21.229  1.00 29.88           O  
ATOM   4466  CB  ILE A 275      63.373  23.062  18.526  1.00 28.88           C  
ATOM   4467  CG1 ILE A 275      64.029  21.668  18.397  1.00 30.08           C  
ATOM   4468  CG2 ILE A 275      64.469  24.154  18.521  1.00 25.45           C  
ATOM   4469  CD1 ILE A 275      64.560  21.358  16.989  1.00 31.52           C  
ATOM   4470  H   ILE A 275      61.047  22.030  18.483  1.00  0.00           H  
ATOM   4471  HA  ILE A 275      62.864  22.589  20.575  1.00  0.00           H  
ATOM   4472  HB  ILE A 275      62.778  23.221  17.626  1.00  0.00           H  
ATOM   4473 HG13 ILE A 275      63.313  20.891  18.663  1.00  0.00           H  
ATOM   4474 HG12 ILE A 275      64.839  21.575  19.120  1.00  0.00           H  
ATOM   4475 HG21 ILE A 275      65.178  24.010  17.707  1.00  0.00           H  
ATOM   4476 HG22 ILE A 275      64.047  25.147  18.374  1.00  0.00           H  
ATOM   4477 HG23 ILE A 275      65.038  24.154  19.452  1.00  0.00           H  
ATOM   4478 HD11 ILE A 275      64.820  20.303  16.903  1.00  0.00           H  
ATOM   4479 HD12 ILE A 275      63.823  21.580  16.218  1.00  0.00           H  
ATOM   4480 HD13 ILE A 275      65.449  21.941  16.755  1.00  0.00           H  
ATOM   4481  N   GLU A 276      61.285  25.266  19.396  1.00 30.43           N  
ATOM   4482  CA  GLU A 276      60.904  26.653  19.674  1.00 35.26           C  
ATOM   4483  C   GLU A 276      59.914  26.796  20.840  1.00 36.56           C  
ATOM   4484  O   GLU A 276      59.946  27.824  21.516  1.00 37.84           O  
ATOM   4485  CB  GLU A 276      60.346  27.309  18.394  1.00 38.00           C  
ATOM   4486  CG  GLU A 276      61.361  27.440  17.237  1.00 40.99           C  
ATOM   4487  CD  GLU A 276      62.599  28.278  17.565  1.00 45.65           C  
ATOM   4488  OE1 GLU A 276      62.467  29.232  18.361  1.00 48.87           O  
ATOM   4489  OE2 GLU A 276      63.675  27.935  17.029  1.00 46.15           O1-
ATOM   4490  H   GLU A 276      60.913  24.865  18.544  1.00  0.00           H  
ATOM   4491  HA  GLU A 276      61.803  27.189  19.982  1.00  0.00           H  
ATOM   4492  HB3 GLU A 276      59.943  28.293  18.629  1.00  0.00           H  
ATOM   4493  HB2 GLU A 276      59.490  26.733  18.040  1.00  0.00           H  
ATOM   4494  HG3 GLU A 276      60.872  27.886  16.371  1.00  0.00           H  
ATOM   4495  HG2 GLU A 276      61.700  26.452  16.930  1.00  0.00           H  
ATOM   4496  N   GLY A 277      59.087  25.764  21.080  1.00 36.36           N  
ATOM   4497  CA  GLY A 277      58.172  25.711  22.216  1.00 36.61           C  
ATOM   4498  C   GLY A 277      58.940  25.460  23.522  1.00 36.11           C  
ATOM   4499  O   GLY A 277      58.596  26.048  24.544  1.00 38.24           O  
ATOM   4500  H   GLY A 277      59.106  24.959  20.469  1.00  0.00           H  
ATOM   4501  HA3 GLY A 277      57.455  24.907  22.059  1.00  0.00           H  
ATOM   4502  HA2 GLY A 277      57.604  26.639  22.284  1.00  0.00           H  
ATOM   4503  N   ALA A 278      59.995  24.626  23.480  1.00 35.86           N  
ATOM   4504  CA  ALA A 278      60.878  24.344  24.613  1.00 39.02           C  
ATOM   4505  C   ALA A 278      61.726  25.550  25.031  1.00 42.42           C  
ATOM   4506  O   ALA A 278      61.897  25.760  26.230  1.00 43.59           O  
ATOM   4507  CB  ALA A 278      61.782  23.155  24.279  1.00 37.05           C  
ATOM   4508  H   ALA A 278      60.226  24.158  22.613  1.00  0.00           H  
ATOM   4509  HA  ALA A 278      60.254  24.061  25.462  1.00  0.00           H  
ATOM   4510  HB1 ALA A 278      62.459  22.925  25.103  1.00  0.00           H  
ATOM   4511  HB2 ALA A 278      61.185  22.267  24.094  1.00  0.00           H  
ATOM   4512  HB3 ALA A 278      62.387  23.342  23.392  1.00  0.00           H  
ATOM   4513  N   LYS A 279      62.208  26.333  24.050  1.00 45.08           N  
ATOM   4514  CA  LYS A 279      62.952  27.574  24.280  1.00 47.48           C  
ATOM   4515  C   LYS A 279      62.079  28.726  24.808  1.00 50.25           C  
ATOM   4516  O   LYS A 279      62.629  29.621  25.446  1.00 51.92           O  
ATOM   4517  CB  LYS A 279      63.699  27.982  22.995  1.00 46.62           C  
ATOM   4518  CG  LYS A 279      64.897  27.066  22.678  1.00 46.49           C  
ATOM   4519  CD  LYS A 279      65.736  27.519  21.471  1.00 46.67           C  
ATOM   4520  CE  LYS A 279      64.931  27.626  20.170  1.00 46.91           C  
ATOM   4521  NZ  LYS A 279      65.795  27.887  19.008  1.00 47.42           N1+
ATOM   4522  H   LYS A 279      62.038  26.082  23.085  1.00  0.00           H  
ATOM   4523  HA  LYS A 279      63.697  27.371  25.053  1.00  0.00           H  
ATOM   4524  HB3 LYS A 279      64.084  28.997  23.109  1.00  0.00           H  
ATOM   4525  HB2 LYS A 279      62.997  28.014  22.161  1.00  0.00           H  
ATOM   4526  HG3 LYS A 279      64.554  26.046  22.514  1.00  0.00           H  
ATOM   4527  HG2 LYS A 279      65.549  27.018  23.551  1.00  0.00           H  
ATOM   4528  HD3 LYS A 279      66.554  26.811  21.334  1.00  0.00           H  
ATOM   4529  HD2 LYS A 279      66.203  28.480  21.693  1.00  0.00           H  
ATOM   4530  HE3 LYS A 279      64.197  28.428  20.238  1.00  0.00           H  
ATOM   4531  HE2 LYS A 279      64.383  26.703  19.995  1.00  0.00           H  
ATOM   4532  HZ1 LYS A 279      66.482  27.143  18.918  1.00  0.00           H  
ATOM   4533  HZ2 LYS A 279      65.214  27.917  18.175  1.00  0.00           H  
ATOM   4534  HZ3 LYS A 279      66.268  28.771  19.120  1.00  0.00           H  
ATOM   4535  N   PHE A 280      60.756  28.678  24.569  1.00 52.25           N  
ATOM   4536  CA  PHE A 280      59.782  29.635  25.101  1.00 54.12           C  
ATOM   4537  C   PHE A 280      59.369  29.282  26.549  1.00 56.30           C  
ATOM   4538  O   PHE A 280      59.035  30.188  27.310  1.00 56.40           O  
ATOM   4539  CB  PHE A 280      58.560  29.661  24.155  1.00 52.43           C  
ATOM   4540  CG  PHE A 280      57.601  30.827  24.343  1.00 50.29           C  
ATOM   4541  CD1 PHE A 280      57.742  31.983  23.547  1.00 50.33           C  
ATOM   4542  CD2 PHE A 280      56.659  30.835  25.393  1.00 49.04           C  
ATOM   4543  CE1 PHE A 280      56.915  33.077  23.755  1.00 49.14           C  
ATOM   4544  CE2 PHE A 280      55.856  31.948  25.601  1.00 48.69           C  
ATOM   4545  CZ  PHE A 280      55.973  33.059  24.776  1.00 48.62           C  
ATOM   4546  H   PHE A 280      60.379  27.917  24.022  1.00  0.00           H  
ATOM   4547  HA  PHE A 280      60.234  30.629  25.102  1.00  0.00           H  
ATOM   4548  HB3 PHE A 280      57.996  28.733  24.252  1.00  0.00           H  
ATOM   4549  HB2 PHE A 280      58.901  29.688  23.119  1.00  0.00           H  
ATOM   4550  HD1 PHE A 280      58.481  32.012  22.761  1.00  0.00           H  
ATOM   4551  HD2 PHE A 280      56.559  29.980  26.045  1.00  0.00           H  
ATOM   4552  HE1 PHE A 280      57.014  33.952  23.129  1.00  0.00           H  
ATOM   4553  HE2 PHE A 280      55.134  31.947  26.404  1.00  0.00           H  
ATOM   4554  HZ  PHE A 280      55.340  33.918  24.940  1.00  0.00           H  
ATOM   4555  N   ILE A 281      59.395  27.985  26.903  1.00 58.69           N  
ATOM   4556  CA  ILE A 281      58.946  27.427  28.183  1.00 62.49           C  
ATOM   4557  C   ILE A 281      59.658  27.859  29.499  1.00 66.91           C  
ATOM   4558  O   ILE A 281      58.946  27.951  30.497  1.00 69.22           O  
ATOM   4559  CB  ILE A 281      58.759  25.874  28.078  1.00 60.69           C  
ATOM   4560  CG1 ILE A 281      57.346  25.558  27.527  1.00 60.68           C  
ATOM   4561  CG2 ILE A 281      59.030  25.028  29.346  1.00 59.46           C  
ATOM   4562  CD1 ILE A 281      57.170  24.131  26.986  1.00 60.69           C  
ATOM   4563  H   ILE A 281      59.683  27.303  26.215  1.00  0.00           H  
ATOM   4564  HA  ILE A 281      57.944  27.846  28.301  1.00  0.00           H  
ATOM   4565  HB  ILE A 281      59.477  25.521  27.338  1.00  0.00           H  
ATOM   4566 HG13 ILE A 281      57.094  26.257  26.729  1.00  0.00           H  
ATOM   4567 HG12 ILE A 281      56.607  25.735  28.309  1.00  0.00           H  
ATOM   4568 HG21 ILE A 281      58.894  23.965  29.148  1.00  0.00           H  
ATOM   4569 HG22 ILE A 281      60.054  25.144  29.701  1.00  0.00           H  
ATOM   4570 HG23 ILE A 281      58.352  25.293  30.158  1.00  0.00           H  
ATOM   4571 HD11 ILE A 281      56.407  24.103  26.208  1.00  0.00           H  
ATOM   4572 HD12 ILE A 281      58.094  23.748  26.552  1.00  0.00           H  
ATOM   4573 HD13 ILE A 281      56.864  23.444  27.776  1.00  0.00           H  
ATOM   4574  N   MET A 282      60.971  28.149  29.607  1.00 70.68           N  
ATOM   4575  CA  MET A 282      62.070  28.214  28.638  1.00 74.21           C  
ATOM   4576  C   MET A 282      62.950  27.020  28.948  1.00 73.16           C  
ATOM   4577  O   MET A 282      64.079  26.887  28.475  1.00 72.35           O  
ATOM   4578  CB  MET A 282      62.837  29.552  28.825  1.00 76.96           C  
ATOM   4579  CG  MET A 282      61.984  30.818  28.605  1.00 81.27           C  
ATOM   4580  SD  MET A 282      62.685  32.359  29.256  1.00 84.90           S  
ATOM   4581  CE  MET A 282      64.150  32.540  28.208  1.00 86.73           C  
ATOM   4582  H   MET A 282      61.262  28.426  30.533  1.00  0.00           H  
ATOM   4583  HA  MET A 282      61.740  28.132  27.610  1.00  0.00           H  
ATOM   4584  HXT MET A 282      62.528  26.263  29.611  1.00  0.00           H  
ATOM   4585  HB3 MET A 282      63.673  29.584  28.125  1.00  0.00           H  
ATOM   4586  HB2 MET A 282      63.283  29.600  29.821  1.00  0.00           H  
ATOM   4587  HG3 MET A 282      61.014  30.708  29.089  1.00  0.00           H  
ATOM   4588  HG2 MET A 282      61.779  30.954  27.544  1.00  0.00           H  
ATOM   4589  HE1 MET A 282      64.666  33.471  28.445  1.00  0.00           H  
ATOM   4590  HE2 MET A 282      64.843  31.715  28.369  1.00  0.00           H  
ATOM   4591  HE3 MET A 282      63.873  32.560  27.156  1.00  0.00           H  
TER    4592      MET A 282
HETATM 4593  C1  UNK   900      54.659  27.645  23.469  1.00  0.00           C  
HETATM 4594  C2  UNK   900      54.327  28.279  24.830  1.00  0.00           C  
HETATM 4595  C3  UNK   900      53.573  29.475  24.990  1.00  0.00           C  
HETATM 4596  N1  UNK   900      59.771  32.377  18.262  1.00  0.00           N  
HETATM 4597  N2  UNK   900      53.873  30.437  22.653  1.00  0.00           N  
HETATM 4598  N3  UNK   900      60.478  31.522  19.003  1.00  0.00           N  
HETATM 4599  C4  UNK   900      53.037  30.371  23.851  1.00  0.00           C  
HETATM 4600  C5  UNK   900      58.380  31.047  19.488  1.00  0.00           C  
HETATM 4601  C6  UNK   900      53.726  31.261  21.602  1.00  0.00           C  
HETATM 4602  C7  UNK   900      59.693  30.741  19.803  1.00  0.00           C  
HETATM 4603  C8  UNK   900      58.523  32.104  18.572  1.00  0.00           C  
HETATM 4604  O1  UNK   900      52.880  32.154  21.541  1.00  0.00           O  
HETATM 4605  F1  UNK   900      53.577  27.606  22.700  1.00  0.00           F  
HETATM 4606  F2  UNK   900      55.612  28.346  22.854  1.00  0.00           F  
HETATM 4607  F3  UNK   900      55.105  26.390  23.572  1.00  0.00           F  
HETATM 4608  C9  UNK   900      57.116  30.366  19.964  1.00  0.00           C  
HETATM 4609  C10 UNK   900      54.757  27.597  25.979  1.00  0.00           C  
HETATM 4610  C11 UNK   900      53.280  29.916  26.291  1.00  0.00           C  
HETATM 4611  C12 UNK   900      54.661  30.995  20.422  1.00  0.00           C  
HETATM 4612  C13 UNK   900      56.148  31.297  20.721  1.00  0.00           C  
HETATM 4613  C14 UNK   900      51.583  30.004  23.512  1.00  0.00           C  
HETATM 4614  C15 UNK   900      54.480  28.071  27.256  1.00  0.00           C  
HETATM 4615  C16 UNK   900      53.734  29.231  27.414  1.00  0.00           C  
HETATM 4616  H1  UNK   900      54.628  29.765  22.612  1.00  0.00           H  
HETATM 4617  H2  UNK   900      61.482  31.414  18.908  1.00  0.00           H  
HETATM 4618  H3  UNK   900      53.038  31.393  24.242  1.00  0.00           H  
HETATM 4619  H4  UNK   900      60.127  29.977  20.432  1.00  0.00           H  
HETATM 4620  H5  UNK   900      57.707  32.630  18.098  1.00  0.00           H  
HETATM 4621  H6  UNK   900      57.350  29.504  20.590  1.00  0.00           H  
HETATM 4622  H7  UNK   900      56.612  29.942  19.099  1.00  0.00           H  
HETATM 4623  H8  UNK   900      55.280  26.658  25.896  1.00  0.00           H  
HETATM 4624  H9  UNK   900      52.701  30.817  26.444  1.00  0.00           H  
HETATM 4625  H10 UNK   900      54.531  29.945  20.157  1.00  0.00           H  
HETATM 4626  H11 UNK   900      54.332  31.559  19.548  1.00  0.00           H  
HETATM 4627  H12 UNK   900      56.347  32.347  20.495  1.00  0.00           H  
HETATM 4628  H13 UNK   900      56.361  31.181  21.784  1.00  0.00           H  
HETATM 4629  H14 UNK   900      51.077  30.829  23.013  1.00  0.00           H  
HETATM 4630  H15 UNK   900      51.003  29.776  24.407  1.00  0.00           H  
HETATM 4631  H16 UNK   900      51.557  29.142  22.845  1.00  0.00           H  
HETATM 4632  H17 UNK   900      54.824  27.526  28.123  1.00  0.00           H  
HETATM 4633  H18 UNK   900      53.505  29.597  28.404  1.00  0.00           H  
CONECT 4593 4594 4605 4606 4607
CONECT 4594 4593 4595 4609
CONECT 4594 4595
CONECT 4595 4594 4599 4610
CONECT 4595 4594
CONECT 4596 4603 4598
CONECT 4596 4603
CONECT 4597 4599 4601 4616
CONECT 4598 4596 4602 4617
CONECT 4599 4595 4597 4613 4618
CONECT 4600 4608 4602 4603
CONECT 4600 4602
CONECT 4601 4597 4604 4611
CONECT 4601 4604
CONECT 4602 4598 4600 4619
CONECT 4602 4600
CONECT 4603 4596 4600 4620
CONECT 4603 4596
CONECT 4604 4601
CONECT 4604 4601
CONECT 4605 4593
CONECT 4606 4593
CONECT 4607 4593
CONECT 4608 4600 4612 4621 4622
CONECT 4609 4594 4614 4623
CONECT 4609 4614
CONECT 4610 4595 4615 4624
CONECT 4610 4615
CONECT 4611 4601 4612 4625 4626
CONECT 4612 4608 4611 4627 4628
CONECT 4613 4599 4629 4630 4631
CONECT 4614 4609 4615 4632
CONECT 4614 4609
CONECT 4615 4610 4614 4633
CONECT 4615 4610
CONECT 4616 4597
CONECT 4617 4598
CONECT 4618 4599
CONECT 4619 4602
CONECT 4620 4603
CONECT 4621 4608
CONECT 4622 4608
CONECT 4623 4609
CONECT 4624 4610
CONECT 4625 4611
CONECT 4626 4611
CONECT 4627 4612
CONECT 4628 4612
CONECT 4629 4613
CONECT 4630 4613
CONECT 4631 4613
CONECT 4632 4614
CONECT 4633 4615
CONECT 1575 1582
CONECT 4576 4584
CONECT 4584 4576
CONECT 1582 1575
ENDMDL
END   
