# Supplementary material for: Structural basis of Fumosorinone-mediated allosteric inhibition of PTP1B for cancer immunotherapy
Source: Commun Biol. 2026 May 28;9:729. doi: 10.1038/s42003-026-10329-2 (PMC13219501; doi:10.1038/s42003-026-10329-2)
Supplement: Supplementary file 5 — Supplementary data 2 [file 42003_2026_10329_MOESM5_ESM.txt]

TITLE     1T4J - Frame 1001
REMARK   4      COMPLIES WITH FORMAT V. 3.0, 1-DEC-2006
REMARK 888
REMARK 888 WRITTEN BY MAESTRO (A PRODUCT OF SCHRODINGER, LLC)
CRYST1   68.465   79.447   61.024  90.00  90.00  90.00 P 1           1
ATOM      1  N   MET A   1      -3.868 -27.609  -4.220  1.00 69.76           N1+
ATOM      2  CA  MET A   1      -3.112 -26.789  -3.231  1.00 71.70           C  
ATOM      3  C   MET A   1      -4.142 -26.572  -2.114  1.00 71.36           C  
ATOM      4  O   MET A   1      -5.369 -26.471  -2.377  1.00 71.53           O  
ATOM      5  CB  MET A   1      -2.589 -25.466  -3.829  1.00 72.11           C  
ATOM      6  CG  MET A   1      -1.591 -24.649  -2.925  1.00 71.90           C  
ATOM      7  SD  MET A   1      -2.410 -23.589  -1.636  1.00 71.73           S  
ATOM      8  CE  MET A   1      -1.020 -22.648  -1.035  1.00 70.28           C  
ATOM      9  H1  MET A   1      -4.293 -28.458  -3.875  1.00  0.00           H  
ATOM     10  H2  MET A   1      -4.728 -27.155  -4.494  1.00  0.00           H  
ATOM     11  H3  MET A   1      -3.316 -27.876  -5.022  1.00  0.00           H  
ATOM     12  HA  MET A   1      -2.335 -27.460  -2.866  1.00  0.00           H  
ATOM     13  HB3 MET A   1      -3.386 -24.798  -4.159  1.00  0.00           H  
ATOM     14  HB2 MET A   1      -2.032 -25.763  -4.718  1.00  0.00           H  
ATOM     15  HG3 MET A   1      -1.064 -23.916  -3.536  1.00  0.00           H  
ATOM     16  HG2 MET A   1      -0.926 -25.355  -2.429  1.00  0.00           H  
ATOM     17  HE1 MET A   1      -0.800 -21.835  -1.727  1.00  0.00           H  
ATOM     18  HE2 MET A   1      -1.297 -22.161  -0.099  1.00  0.00           H  
ATOM     19  HE3 MET A   1      -0.071 -23.128  -0.800  1.00  0.00           H  
ATOM     20  N   GLU A   2      -3.663 -26.678  -0.877  1.00 70.29           N  
ATOM     21  CA  GLU A   2      -4.408 -26.973   0.376  1.00 69.47           C  
ATOM     22  C   GLU A   2      -5.482 -25.852   0.664  1.00 65.53           C  
ATOM     23  O   GLU A   2      -6.519 -26.153   1.323  1.00 65.45           O  
ATOM     24  CB  GLU A   2      -3.320 -27.256   1.495  1.00 72.92           C  
ATOM     25  CG  GLU A   2      -3.924 -27.800   2.847  1.00 76.14           C  
ATOM     26  CD  GLU A   2      -4.520 -29.175   2.907  1.00 78.11           C  
ATOM     27  OE1 GLU A   2      -4.283 -30.074   2.104  1.00 78.07           O  
ATOM     28  OE2 GLU A   2      -5.239 -29.337   3.904  1.00 78.98           O1-
ATOM     29  H   GLU A   2      -2.670 -26.804  -0.737  1.00  0.00           H  
ATOM     30  HA  GLU A   2      -5.022 -27.859   0.215  1.00  0.00           H  
ATOM     31  HB3 GLU A   2      -2.681 -26.374   1.551  1.00  0.00           H  
ATOM     32  HB2 GLU A   2      -2.529 -27.927   1.160  1.00  0.00           H  
ATOM     33  HG3 GLU A   2      -4.699 -27.084   3.122  1.00  0.00           H  
ATOM     34  HG2 GLU A   2      -3.122 -27.756   3.583  1.00  0.00           H  
ATOM     35  N   MET A   3      -5.199 -24.641   0.162  1.00 60.83           N  
ATOM     36  CA  MET A   3      -5.989 -23.456   0.396  1.00 56.06           C  
ATOM     37  C   MET A   3      -7.193 -23.346  -0.622  1.00 52.96           C  
ATOM     38  O   MET A   3      -8.037 -22.441  -0.508  1.00 50.20           O  
ATOM     39  CB  MET A   3      -5.192 -22.109   0.274  1.00 55.45           C  
ATOM     40  CG  MET A   3      -5.643 -21.079   1.306  1.00 54.82           C  
ATOM     41  SD  MET A   3      -4.601 -19.614   1.351  1.00 54.02           S  
ATOM     42  CE  MET A   3      -5.284 -18.740  -0.050  1.00 55.56           C  
ATOM     43  H   MET A   3      -4.315 -24.556  -0.319  1.00  0.00           H  
ATOM     44  HA  MET A   3      -6.416 -23.405   1.397  1.00  0.00           H  
ATOM     45  HB3 MET A   3      -5.289 -21.687  -0.726  1.00  0.00           H  
ATOM     46  HB2 MET A   3      -4.119 -22.243   0.411  1.00  0.00           H  
ATOM     47  HG3 MET A   3      -5.678 -21.522   2.301  1.00  0.00           H  
ATOM     48  HG2 MET A   3      -6.684 -20.859   1.072  1.00  0.00           H  
ATOM     49  HE1 MET A   3      -4.845 -17.744   0.016  1.00  0.00           H  
ATOM     50  HE2 MET A   3      -5.031 -19.272  -0.967  1.00  0.00           H  
ATOM     51  HE3 MET A   3      -6.370 -18.795   0.030  1.00  0.00           H  
ATOM     52  N   GLU A   4      -7.210 -24.208  -1.633  1.00 52.67           N  
ATOM     53  CA  GLU A   4      -8.332 -24.312  -2.607  1.00 55.03           C  
ATOM     54  C   GLU A   4      -9.712 -24.735  -2.054  1.00 56.15           C  
ATOM     55  O   GLU A   4     -10.663 -24.231  -2.572  1.00 57.54           O  
ATOM     56  CB  GLU A   4      -7.914 -25.084  -3.844  1.00 56.06           C  
ATOM     57  CG  GLU A   4      -6.832 -24.395  -4.695  1.00 58.90           C  
ATOM     58  CD  GLU A   4      -6.344 -25.300  -5.799  1.00 60.96           C  
ATOM     59  OE1 GLU A   4      -5.917 -26.447  -5.403  1.00 62.39           O  
ATOM     60  OE2 GLU A   4      -6.450 -25.007  -6.999  1.00 61.05           O1-
ATOM     61  H   GLU A   4      -6.476 -24.889  -1.762  1.00  0.00           H  
ATOM     62  HA  GLU A   4      -8.440 -23.278  -2.931  1.00  0.00           H  
ATOM     63  HB3 GLU A   4      -8.778 -25.203  -4.499  1.00  0.00           H  
ATOM     64  HB2 GLU A   4      -7.659 -26.093  -3.522  1.00  0.00           H  
ATOM     65  HG3 GLU A   4      -6.010 -24.273  -3.989  1.00  0.00           H  
ATOM     66  HG2 GLU A   4      -7.157 -23.484  -5.197  1.00  0.00           H  
ATOM     67  N   LYS A   5      -9.798 -25.391  -0.914  1.00 56.83           N  
ATOM     68  CA  LYS A   5     -11.082 -25.688  -0.192  1.00 59.07           C  
ATOM     69  C   LYS A   5     -11.654 -24.319   0.414  1.00 58.58           C  
ATOM     70  O   LYS A   5     -12.793 -24.269   0.823  1.00 59.28           O  
ATOM     71  CB  LYS A   5     -10.870 -26.781   0.933  1.00 62.78           C  
ATOM     72  CG  LYS A   5      -9.674 -26.540   1.873  1.00 66.13           C  
ATOM     73  CD  LYS A   5      -9.557 -27.672   2.871  1.00 68.60           C  
ATOM     74  CE  LYS A   5      -8.456 -27.458   3.845  1.00 70.82           C  
ATOM     75  NZ  LYS A   5      -8.283 -28.585   4.769  1.00 72.10           N1+
ATOM     76  H   LYS A   5      -8.966 -25.774  -0.487  1.00  0.00           H  
ATOM     77  HA  LYS A   5     -11.792 -26.079  -0.921  1.00  0.00           H  
ATOM     78  HB3 LYS A   5     -10.631 -27.771   0.545  1.00  0.00           H  
ATOM     79  HB2 LYS A   5     -11.819 -26.970   1.434  1.00  0.00           H  
ATOM     80  HG3 LYS A   5      -9.781 -25.598   2.410  1.00  0.00           H  
ATOM     81  HG2 LYS A   5      -8.768 -26.438   1.275  1.00  0.00           H  
ATOM     82  HD3 LYS A   5      -9.486 -28.651   2.397  1.00  0.00           H  
ATOM     83  HD2 LYS A   5     -10.534 -27.762   3.346  1.00  0.00           H  
ATOM     84  HE3 LYS A   5      -8.608 -26.607   4.510  1.00  0.00           H  
ATOM     85  HE2 LYS A   5      -7.467 -27.229   3.449  1.00  0.00           H  
ATOM     86  HZ1 LYS A   5      -8.158 -29.416   4.208  1.00  0.00           H  
ATOM     87  HZ2 LYS A   5      -7.426 -28.391   5.267  1.00  0.00           H  
ATOM     88  HZ3 LYS A   5      -9.049 -28.852   5.371  1.00  0.00           H  
ATOM     89  N   GLU A   6     -10.868 -23.235   0.545  1.00 57.65           N  
ATOM     90  CA  GLU A   6     -11.366 -21.883   0.932  1.00 56.90           C  
ATOM     91  C   GLU A   6     -11.805 -21.005  -0.277  1.00 55.26           C  
ATOM     92  O   GLU A   6     -11.956 -19.832  -0.145  1.00 56.18           O  
ATOM     93  CB  GLU A   6     -10.282 -21.186   1.862  1.00 57.94           C  
ATOM     94  CG  GLU A   6      -9.783 -22.124   3.011  1.00 60.08           C  
ATOM     95  CD  GLU A   6     -10.831 -22.374   4.039  1.00 60.85           C  
ATOM     96  OE1 GLU A   6     -11.241 -23.533   4.145  1.00 61.10           O  
ATOM     97  OE2 GLU A   6     -11.249 -21.428   4.704  1.00 60.06           O1-
ATOM     98  H   GLU A   6      -9.932 -23.248   0.165  1.00  0.00           H  
ATOM     99  HA  GLU A   6     -12.227 -21.974   1.593  1.00  0.00           H  
ATOM    100  HB3 GLU A   6     -10.618 -20.181   2.117  1.00  0.00           H  
ATOM    101  HB2 GLU A   6      -9.440 -20.894   1.234  1.00  0.00           H  
ATOM    102  HG3 GLU A   6      -8.945 -21.612   3.484  1.00  0.00           H  
ATOM    103  HG2 GLU A   6      -9.294 -23.054   2.723  1.00  0.00           H  
ATOM    104  N   PHE A   7     -11.941 -21.650  -1.428  1.00 52.82           N  
ATOM    105  CA  PHE A   7     -12.051 -21.048  -2.705  1.00 52.63           C  
ATOM    106  C   PHE A   7     -13.127 -21.791  -3.632  1.00 54.17           C  
ATOM    107  O   PHE A   7     -14.076 -21.193  -4.018  1.00 53.70           O  
ATOM    108  CB  PHE A   7     -10.631 -20.828  -3.316  1.00 50.07           C  
ATOM    109  CG  PHE A   7     -10.459 -19.972  -4.571  1.00 47.47           C  
ATOM    110  CD1 PHE A   7     -10.926 -20.354  -5.840  1.00 47.69           C  
ATOM    111  CD2 PHE A   7      -9.743 -18.749  -4.420  1.00 46.42           C  
ATOM    112  CE1 PHE A   7     -10.657 -19.532  -6.947  1.00 48.82           C  
ATOM    113  CE2 PHE A   7      -9.472 -17.976  -5.604  1.00 47.04           C  
ATOM    114  CZ  PHE A   7      -9.889 -18.402  -6.829  1.00 48.53           C  
ATOM    115  H   PHE A   7     -11.698 -22.621  -1.293  1.00  0.00           H  
ATOM    116  HA  PHE A   7     -12.478 -20.062  -2.523  1.00  0.00           H  
ATOM    117  HB3 PHE A   7     -10.255 -21.787  -3.672  1.00  0.00           H  
ATOM    118  HB2 PHE A   7      -9.959 -20.462  -2.540  1.00  0.00           H  
ATOM    119  HD1 PHE A   7     -11.351 -21.342  -5.941  1.00  0.00           H  
ATOM    120  HD2 PHE A   7      -9.290 -18.496  -3.473  1.00  0.00           H  
ATOM    121  HE1 PHE A   7     -11.119 -19.735  -7.902  1.00  0.00           H  
ATOM    122  HE2 PHE A   7      -8.950 -17.037  -5.491  1.00  0.00           H  
ATOM    123  HZ  PHE A   7      -9.786 -17.790  -7.713  1.00  0.00           H  
ATOM    124  N   GLU A   8     -12.849 -23.050  -3.921  1.00 57.61           N  
ATOM    125  CA  GLU A   8     -13.556 -23.949  -4.869  1.00 61.59           C  
ATOM    126  C   GLU A   8     -15.046 -23.664  -4.977  1.00 61.24           C  
ATOM    127  O   GLU A   8     -15.488 -23.007  -5.904  1.00 59.98           O  
ATOM    128  CB  GLU A   8     -13.016 -25.398  -4.750  1.00 65.88           C  
ATOM    129  CG  GLU A   8     -13.934 -26.565  -5.356  1.00 71.39           C  
ATOM    130  CD  GLU A   8     -13.892 -26.677  -6.850  1.00 74.68           C  
ATOM    131  OE1 GLU A   8     -14.691 -27.489  -7.393  1.00 75.90           O  
ATOM    132  OE2 GLU A   8     -13.020 -26.004  -7.481  1.00 76.28           O1-
ATOM    133  H   GLU A   8     -12.037 -23.469  -3.491  1.00  0.00           H  
ATOM    134  HA  GLU A   8     -13.232 -23.577  -5.841  1.00  0.00           H  
ATOM    135  HB3 GLU A   8     -12.964 -25.735  -3.715  1.00  0.00           H  
ATOM    136  HB2 GLU A   8     -11.965 -25.373  -5.039  1.00  0.00           H  
ATOM    137  HG3 GLU A   8     -14.962 -26.561  -4.993  1.00  0.00           H  
ATOM    138  HG2 GLU A   8     -13.399 -27.488  -5.135  1.00  0.00           H  
ATOM    139  N   GLN A   9     -15.774 -24.197  -4.026  1.00 61.62           N  
ATOM    140  CA  GLN A   9     -17.252 -24.096  -3.783  1.00 62.33           C  
ATOM    141  C   GLN A   9     -17.824 -22.643  -3.633  1.00 60.27           C  
ATOM    142  O   GLN A   9     -18.863 -22.305  -4.184  1.00 61.35           O  
ATOM    143  CB  GLN A   9     -17.647 -25.033  -2.613  1.00 66.77           C  
ATOM    144  CG  GLN A   9     -17.418 -24.563  -1.119  1.00 72.36           C  
ATOM    145  CD  GLN A   9     -16.029 -24.549  -0.632  1.00 76.67           C  
ATOM    146  OE1 GLN A   9     -15.134 -25.041  -1.312  1.00 78.26           O  
ATOM    147  NE2 GLN A   9     -15.827 -24.129   0.611  1.00 77.76           N  
ATOM    148  H   GLN A   9     -15.279 -24.604  -3.246  1.00  0.00           H  
ATOM    149  HA  GLN A   9     -17.810 -24.460  -4.647  1.00  0.00           H  
ATOM    150  HB3 GLN A   9     -17.230 -26.020  -2.814  1.00  0.00           H  
ATOM    151  HB2 GLN A   9     -18.724 -25.198  -2.650  1.00  0.00           H  
ATOM    152  HG3 GLN A   9     -18.065 -25.067  -0.401  1.00  0.00           H  
ATOM    153  HG2 GLN A   9     -17.765 -23.540  -0.973  1.00  0.00           H  
ATOM    154 HE22 GLN A   9     -14.869 -24.231   0.916  1.00  0.00           H  
ATOM    155 HE21 GLN A   9     -16.577 -24.124   1.287  1.00  0.00           H  
ATOM    156  N   ILE A  10     -17.047 -21.795  -2.911  1.00 56.64           N  
ATOM    157  CA  ILE A  10     -17.278 -20.361  -2.852  1.00 53.13           C  
ATOM    158  C   ILE A  10     -17.369 -19.612  -4.184  1.00 52.17           C  
ATOM    159  O   ILE A  10     -18.309 -18.941  -4.484  1.00 50.99           O  
ATOM    160  CB  ILE A  10     -16.216 -19.691  -1.872  1.00 52.41           C  
ATOM    161  CG1 ILE A  10     -15.921 -20.506  -0.648  1.00 52.17           C  
ATOM    162  CG2 ILE A  10     -16.596 -18.245  -1.493  1.00 52.59           C  
ATOM    163  CD1 ILE A  10     -17.189 -20.671   0.254  1.00 51.43           C  
ATOM    164  H   ILE A  10     -16.169 -22.110  -2.524  1.00  0.00           H  
ATOM    165  HA  ILE A  10     -18.296 -20.296  -2.470  1.00  0.00           H  
ATOM    166  HB  ILE A  10     -15.298 -19.638  -2.457  1.00  0.00           H  
ATOM    167 HG13 ILE A  10     -15.179 -20.083   0.029  1.00  0.00           H  
ATOM    168 HG12 ILE A  10     -15.549 -21.526  -0.751  1.00  0.00           H  
ATOM    169 HG21 ILE A  10     -16.593 -17.580  -2.356  1.00  0.00           H  
ATOM    170 HG22 ILE A  10     -17.589 -18.131  -1.056  1.00  0.00           H  
ATOM    171 HG23 ILE A  10     -15.851 -17.940  -0.758  1.00  0.00           H  
ATOM    172 HD11 ILE A  10     -17.538 -19.690   0.578  1.00  0.00           H  
ATOM    173 HD12 ILE A  10     -18.003 -21.032  -0.375  1.00  0.00           H  
ATOM    174 HD13 ILE A  10     -17.167 -21.416   1.050  1.00  0.00           H  
ATOM    175  N   ASP A  11     -16.440 -20.011  -5.105  1.00 51.85           N  
ATOM    176  CA  ASP A  11     -16.177 -19.336  -6.416  1.00 53.13           C  
ATOM    177  C   ASP A  11     -17.217 -19.720  -7.507  1.00 56.13           C  
ATOM    178  O   ASP A  11     -17.716 -18.793  -8.198  1.00 56.21           O  
ATOM    179  CB  ASP A  11     -14.754 -19.584  -6.967  1.00 51.39           C  
ATOM    180  CG  ASP A  11     -14.357 -18.605  -8.053  1.00 50.43           C  
ATOM    181  OD1 ASP A  11     -14.554 -17.424  -7.827  1.00 49.86           O  
ATOM    182  OD2 ASP A  11     -13.941 -19.010  -9.165  1.00 50.06           O1-
ATOM    183  H   ASP A  11     -15.793 -20.715  -4.779  1.00  0.00           H  
ATOM    184  HA  ASP A  11     -16.220 -18.270  -6.190  1.00  0.00           H  
ATOM    185  HB3 ASP A  11     -14.808 -20.519  -7.525  1.00  0.00           H  
ATOM    186  HB2 ASP A  11     -13.979 -19.639  -6.202  1.00  0.00           H  
ATOM    187  N   LYS A  12     -17.669 -21.017  -7.444  1.00 58.25           N  
ATOM    188  CA  LYS A  12     -18.780 -21.668  -8.156  1.00 61.54           C  
ATOM    189  C   LYS A  12     -20.183 -21.137  -7.663  1.00 61.39           C  
ATOM    190  O   LYS A  12     -20.878 -20.572  -8.472  1.00 61.73           O  
ATOM    191  CB  LYS A  12     -18.697 -23.133  -8.069  1.00 65.64           C  
ATOM    192  CG  LYS A  12     -17.627 -23.687  -9.023  1.00 69.97           C  
ATOM    193  CD  LYS A  12     -17.285 -25.135  -8.781  1.00 73.58           C  
ATOM    194  CE  LYS A  12     -16.379 -25.750  -9.884  1.00 74.45           C  
ATOM    195  NZ  LYS A  12     -15.965 -27.109  -9.633  1.00 74.26           N1+
ATOM    196  H   LYS A  12     -17.146 -21.652  -6.859  1.00  0.00           H  
ATOM    197  HA  LYS A  12     -18.718 -21.307  -9.183  1.00  0.00           H  
ATOM    198  HB3 LYS A  12     -19.677 -23.496  -8.377  1.00  0.00           H  
ATOM    199  HB2 LYS A  12     -18.454 -23.616  -7.122  1.00  0.00           H  
ATOM    200  HG3 LYS A  12     -16.629 -23.260  -8.925  1.00  0.00           H  
ATOM    201  HG2 LYS A  12     -17.977 -23.685 -10.055  1.00  0.00           H  
ATOM    202  HD3 LYS A  12     -18.221 -25.687  -8.693  1.00  0.00           H  
ATOM    203  HD2 LYS A  12     -16.762 -25.290  -7.838  1.00  0.00           H  
ATOM    204  HE3 LYS A  12     -15.458 -25.170  -9.826  1.00  0.00           H  
ATOM    205  HE2 LYS A  12     -16.745 -25.548 -10.891  1.00  0.00           H  
ATOM    206  HZ1 LYS A  12     -16.755 -27.733  -9.561  1.00  0.00           H  
ATOM    207  HZ2 LYS A  12     -15.343 -27.551 -10.294  1.00  0.00           H  
ATOM    208  HZ3 LYS A  12     -15.594 -27.129  -8.693  1.00  0.00           H  
ATOM    209  N   SER A  13     -20.500 -21.266  -6.366  1.00 60.93           N  
ATOM    210  CA  SER A  13     -21.705 -20.681  -5.722  1.00 59.40           C  
ATOM    211  C   SER A  13     -21.758 -19.143  -5.615  1.00 57.96           C  
ATOM    212  O   SER A  13     -22.717 -18.670  -4.965  1.00 57.40           O  
ATOM    213  CB  SER A  13     -21.931 -21.403  -4.321  1.00 59.36           C  
ATOM    214  OG  SER A  13     -21.003 -20.992  -3.325  1.00 59.92           O  
ATOM    215  H   SER A  13     -19.770 -21.696  -5.817  1.00  0.00           H  
ATOM    216  HA  SER A  13     -22.507 -20.982  -6.396  1.00  0.00           H  
ATOM    217  HB3 SER A  13     -21.836 -22.471  -4.518  1.00  0.00           H  
ATOM    218  HB2 SER A  13     -22.955 -21.185  -4.019  1.00  0.00           H  
ATOM    219  HG  SER A  13     -20.254 -21.476  -3.637  1.00  0.00           H  
ATOM    220  N   GLY A  14     -20.768 -18.386  -6.120  1.00 56.69           N  
ATOM    221  CA  GLY A  14     -20.784 -16.931  -6.168  1.00 55.71           C  
ATOM    222  C   GLY A  14     -20.801 -16.247  -4.757  1.00 54.63           C  
ATOM    223  O   GLY A  14     -21.587 -15.267  -4.637  1.00 54.72           O  
ATOM    224  H   GLY A  14     -19.909 -18.792  -6.462  1.00  0.00           H  
ATOM    225  HA3 GLY A  14     -21.657 -16.619  -6.742  1.00  0.00           H  
ATOM    226  HA2 GLY A  14     -19.938 -16.586  -6.763  1.00  0.00           H  
ATOM    227  N   SER A  15     -20.086 -16.777  -3.743  1.00 52.74           N  
ATOM    228  CA  SER A  15     -20.246 -16.367  -2.329  1.00 50.42           C  
ATOM    229  C   SER A  15     -19.013 -15.692  -1.763  1.00 48.87           C  
ATOM    230  O   SER A  15     -18.891 -15.594  -0.539  1.00 49.48           O  
ATOM    231  CB  SER A  15     -21.030 -17.351  -1.547  1.00 49.02           C  
ATOM    232  OG  SER A  15     -20.375 -18.607  -1.341  1.00 48.02           O  
ATOM    233  H   SER A  15     -19.355 -17.465  -3.860  1.00  0.00           H  
ATOM    234  HA  SER A  15     -21.052 -15.645  -2.465  1.00  0.00           H  
ATOM    235  HB3 SER A  15     -21.930 -17.660  -2.079  1.00  0.00           H  
ATOM    236  HB2 SER A  15     -21.256 -17.052  -0.524  1.00  0.00           H  
ATOM    237  HG  SER A  15     -20.406 -19.151  -2.113  1.00  0.00           H  
ATOM    238  N   TRP A  16     -18.195 -15.030  -2.577  1.00 45.86           N  
ATOM    239  CA  TRP A  16     -17.121 -14.108  -2.125  1.00 43.01           C  
ATOM    240  C   TRP A  16     -17.693 -12.858  -1.400  1.00 43.50           C  
ATOM    241  O   TRP A  16     -17.172 -12.526  -0.311  1.00 44.58           O  
ATOM    242  CB  TRP A  16     -16.162 -13.705  -3.292  1.00 41.57           C  
ATOM    243  CG  TRP A  16     -15.315 -14.809  -3.813  1.00 41.55           C  
ATOM    244  CD1 TRP A  16     -15.432 -15.359  -5.009  1.00 41.08           C  
ATOM    245  CD2 TRP A  16     -14.314 -15.591  -3.102  1.00 40.76           C  
ATOM    246  NE1 TRP A  16     -14.474 -16.282  -5.214  1.00 40.88           N  
ATOM    247  CE2 TRP A  16     -13.815 -16.522  -4.050  1.00 41.29           C  
ATOM    248  CE3 TRP A  16     -13.805 -15.612  -1.774  1.00 39.54           C  
ATOM    249  CZ2 TRP A  16     -12.887 -17.471  -3.652  1.00 41.24           C  
ATOM    250  CZ3 TRP A  16     -12.846 -16.573  -1.401  1.00 40.66           C  
ATOM    251  CH2 TRP A  16     -12.256 -17.419  -2.359  1.00 41.43           C  
ATOM    252  H   TRP A  16     -18.372 -14.999  -3.570  1.00  0.00           H  
ATOM    253  HA  TRP A  16     -16.592 -14.621  -1.323  1.00  0.00           H  
ATOM    254  HB3 TRP A  16     -15.454 -12.970  -2.908  1.00  0.00           H  
ATOM    255  HB2 TRP A  16     -16.759 -13.152  -4.017  1.00  0.00           H  
ATOM    256  HD1 TRP A  16     -16.154 -15.150  -5.784  1.00  0.00           H  
ATOM    257  HE1 TRP A  16     -14.413 -16.856  -6.043  1.00  0.00           H  
ATOM    258  HE3 TRP A  16     -14.066 -14.882  -1.021  1.00  0.00           H  
ATOM    259  HZ2 TRP A  16     -12.642 -18.202  -4.408  1.00  0.00           H  
ATOM    260  HZ3 TRP A  16     -12.456 -16.756  -0.410  1.00  0.00           H  
ATOM    261  HH2 TRP A  16     -11.478 -18.098  -2.041  1.00  0.00           H  
ATOM    262  N   ALA A  17     -18.801 -12.318  -1.929  1.00 43.92           N  
ATOM    263  CA  ALA A  17     -19.498 -11.094  -1.508  1.00 43.76           C  
ATOM    264  C   ALA A  17     -19.840 -11.172  -0.002  1.00 42.39           C  
ATOM    265  O   ALA A  17     -19.950 -10.121   0.629  1.00 44.11           O  
ATOM    266  CB  ALA A  17     -20.535 -10.796  -2.508  1.00 44.65           C  
ATOM    267  H   ALA A  17     -19.030 -12.635  -2.860  1.00  0.00           H  
ATOM    268  HA  ALA A  17     -18.780 -10.274  -1.543  1.00  0.00           H  
ATOM    269  HB1 ALA A  17     -21.423 -11.392  -2.296  1.00  0.00           H  
ATOM    270  HB2 ALA A  17     -20.810  -9.742  -2.482  1.00  0.00           H  
ATOM    271  HB3 ALA A  17     -20.197 -11.033  -3.516  1.00  0.00           H  
ATOM    272  N   ALA A  18     -19.986 -12.337   0.582  1.00 41.72           N  
ATOM    273  CA  ALA A  18     -20.288 -12.501   1.961  1.00 44.29           C  
ATOM    274  C   ALA A  18     -19.120 -11.952   2.924  1.00 44.50           C  
ATOM    275  O   ALA A  18     -19.333 -11.299   3.966  1.00 44.61           O  
ATOM    276  CB  ALA A  18     -20.556 -13.926   2.389  1.00 44.72           C  
ATOM    277  H   ALA A  18     -19.954 -13.164   0.003  1.00  0.00           H  
ATOM    278  HA  ALA A  18     -21.210 -11.979   2.218  1.00  0.00           H  
ATOM    279  HB1 ALA A  18     -21.373 -14.368   1.819  1.00  0.00           H  
ATOM    280  HB2 ALA A  18     -19.724 -14.628   2.331  1.00  0.00           H  
ATOM    281  HB3 ALA A  18     -20.783 -13.949   3.455  1.00  0.00           H  
ATOM    282  N   ILE A  19     -17.913 -12.300   2.483  1.00 42.93           N  
ATOM    283  CA  ILE A  19     -16.784 -12.359   3.426  1.00 41.46           C  
ATOM    284  C   ILE A  19     -16.389 -10.979   3.966  1.00 40.02           C  
ATOM    285  O   ILE A  19     -16.383 -10.803   5.200  1.00 37.38           O  
ATOM    286  CB  ILE A  19     -15.664 -13.209   2.883  1.00 41.32           C  
ATOM    287  CG1 ILE A  19     -16.110 -14.631   2.604  1.00 43.61           C  
ATOM    288  CG2 ILE A  19     -14.463 -13.193   3.868  1.00 39.77           C  
ATOM    289  CD1 ILE A  19     -15.129 -15.520   1.880  1.00 45.64           C  
ATOM    290  H   ILE A  19     -17.927 -12.874   1.652  1.00  0.00           H  
ATOM    291  HA  ILE A  19     -17.209 -12.919   4.260  1.00  0.00           H  
ATOM    292  HB  ILE A  19     -15.313 -12.894   1.901  1.00  0.00           H  
ATOM    293 HG13 ILE A  19     -16.918 -14.469   1.890  1.00  0.00           H  
ATOM    294 HG12 ILE A  19     -16.555 -15.059   3.502  1.00  0.00           H  
ATOM    295 HG21 ILE A  19     -14.036 -12.200   4.009  1.00  0.00           H  
ATOM    296 HG22 ILE A  19     -14.741 -13.386   4.904  1.00  0.00           H  
ATOM    297 HG23 ILE A  19     -13.668 -13.887   3.595  1.00  0.00           H  
ATOM    298 HD11 ILE A  19     -14.379 -15.982   2.523  1.00  0.00           H  
ATOM    299 HD12 ILE A  19     -15.594 -16.210   1.177  1.00  0.00           H  
ATOM    300 HD13 ILE A  19     -14.582 -14.858   1.209  1.00  0.00           H  
ATOM    301  N   TYR A  20     -16.335  -9.989   3.109  1.00 39.89           N  
ATOM    302  CA  TYR A  20     -16.223  -8.588   3.617  1.00 40.95           C  
ATOM    303  C   TYR A  20     -17.380  -8.007   4.492  1.00 42.48           C  
ATOM    304  O   TYR A  20     -17.069  -7.035   5.220  1.00 39.86           O  
ATOM    305  CB  TYR A  20     -15.811  -7.610   2.451  1.00 40.43           C  
ATOM    306  CG  TYR A  20     -16.876  -7.081   1.490  1.00 41.07           C  
ATOM    307  CD1 TYR A  20     -17.725  -6.059   1.864  1.00 41.45           C  
ATOM    308  CD2 TYR A  20     -16.996  -7.637   0.196  1.00 41.24           C  
ATOM    309  CE1 TYR A  20     -18.667  -5.526   0.997  1.00 41.21           C  
ATOM    310  CE2 TYR A  20     -17.914  -7.091  -0.721  1.00 41.30           C  
ATOM    311  CZ  TYR A  20     -18.765  -6.029  -0.321  1.00 42.02           C  
ATOM    312  OH  TYR A  20     -19.642  -5.463  -1.147  1.00 43.50           O  
ATOM    313  H   TYR A  20     -16.451 -10.195   2.127  1.00  0.00           H  
ATOM    314  HA  TYR A  20     -15.427  -8.605   4.361  1.00  0.00           H  
ATOM    315  HB3 TYR A  20     -15.077  -8.123   1.830  1.00  0.00           H  
ATOM    316  HB2 TYR A  20     -15.365  -6.754   2.957  1.00  0.00           H  
ATOM    317  HD1 TYR A  20     -17.663  -5.736   2.893  1.00  0.00           H  
ATOM    318  HD2 TYR A  20     -16.314  -8.443  -0.029  1.00  0.00           H  
ATOM    319  HE1 TYR A  20     -19.303  -4.681   1.214  1.00  0.00           H  
ATOM    320  HE2 TYR A  20     -17.756  -7.455  -1.726  1.00  0.00           H  
ATOM    321  HH  TYR A  20     -19.392  -5.618  -2.045  1.00  0.00           H  
ATOM    322  N   GLN A  21     -18.600  -8.539   4.513  1.00 46.54           N  
ATOM    323  CA  GLN A  21     -19.692  -8.189   5.399  1.00 48.70           C  
ATOM    324  C   GLN A  21     -19.608  -9.064   6.695  1.00 45.54           C  
ATOM    325  O   GLN A  21     -20.340  -8.790   7.690  1.00 43.64           O  
ATOM    326  CB  GLN A  21     -21.112  -8.426   4.757  1.00 52.49           C  
ATOM    327  CG  GLN A  21     -21.409  -7.852   3.359  1.00 56.52           C  
ATOM    328  CD  GLN A  21     -21.577  -6.338   3.329  1.00 58.68           C  
ATOM    329  OE1 GLN A  21     -21.434  -5.624   4.334  1.00 59.33           O  
ATOM    330  NE2 GLN A  21     -21.913  -5.762   2.135  1.00 57.94           N  
ATOM    331  H   GLN A  21     -18.860  -9.322   3.931  1.00  0.00           H  
ATOM    332  HA  GLN A  21     -19.651  -7.137   5.682  1.00  0.00           H  
ATOM    333  HB3 GLN A  21     -21.920  -7.966   5.324  1.00  0.00           H  
ATOM    334  HB2 GLN A  21     -21.276  -9.504   4.745  1.00  0.00           H  
ATOM    335  HG3 GLN A  21     -22.366  -8.267   3.045  1.00  0.00           H  
ATOM    336  HG2 GLN A  21     -20.741  -8.128   2.543  1.00  0.00           H  
ATOM    337 HE22 GLN A  21     -22.048  -4.762   2.089  1.00  0.00           H  
ATOM    338 HE21 GLN A  21     -21.982  -6.268   1.263  1.00  0.00           H  
ATOM    339  N   ASP A  22     -18.738 -10.106   6.725  1.00 44.12           N  
ATOM    340  CA  ASP A  22     -18.640 -11.143   7.796  1.00 46.72           C  
ATOM    341  C   ASP A  22     -17.686 -10.557   8.847  1.00 46.88           C  
ATOM    342  O   ASP A  22     -18.076 -10.400  10.013  1.00 49.58           O  
ATOM    343  CB  ASP A  22     -18.059 -12.445   7.226  1.00 49.70           C  
ATOM    344  CG  ASP A  22     -18.017 -13.519   8.290  1.00 52.66           C  
ATOM    345  OD1 ASP A  22     -16.925 -13.686   8.891  1.00 53.05           O  
ATOM    346  OD2 ASP A  22     -19.021 -14.264   8.452  1.00 53.98           O1-
ATOM    347  H   ASP A  22     -18.015 -10.160   6.022  1.00  0.00           H  
ATOM    348  HA  ASP A  22     -19.614 -11.197   8.283  1.00  0.00           H  
ATOM    349  HB3 ASP A  22     -17.097 -12.419   6.715  1.00  0.00           H  
ATOM    350  HB2 ASP A  22     -18.833 -12.812   6.551  1.00  0.00           H  
ATOM    351  N   ILE A  23     -16.501 -10.114   8.393  1.00 43.31           N  
ATOM    352  CA  ILE A  23     -15.424  -9.686   9.257  1.00 39.95           C  
ATOM    353  C   ILE A  23     -15.608  -8.207   9.707  1.00 38.95           C  
ATOM    354  O   ILE A  23     -14.683  -7.419   9.997  1.00 38.45           O  
ATOM    355  CB  ILE A  23     -14.206  -9.898   8.378  1.00 40.37           C  
ATOM    356  CG1 ILE A  23     -14.021  -9.066   7.095  1.00 38.85           C  
ATOM    357  CG2 ILE A  23     -13.897 -11.424   8.248  1.00 38.59           C  
ATOM    358  CD1 ILE A  23     -13.015  -9.543   6.054  1.00 37.72           C  
ATOM    359  H   ILE A  23     -16.255 -10.133   7.413  1.00  0.00           H  
ATOM    360  HA  ILE A  23     -15.339 -10.269  10.174  1.00  0.00           H  
ATOM    361  HB  ILE A  23     -13.435  -9.427   8.989  1.00  0.00           H  
ATOM    362 HG13 ILE A  23     -13.889  -8.031   7.413  1.00  0.00           H  
ATOM    363 HG12 ILE A  23     -14.962  -8.981   6.552  1.00  0.00           H  
ATOM    364 HG21 ILE A  23     -14.640 -12.016   7.714  1.00  0.00           H  
ATOM    365 HG22 ILE A  23     -12.878 -11.586   7.895  1.00  0.00           H  
ATOM    366 HG23 ILE A  23     -13.901 -11.831   9.259  1.00  0.00           H  
ATOM    367 HD11 ILE A  23     -13.199 -10.560   5.706  1.00  0.00           H  
ATOM    368 HD12 ILE A  23     -13.045  -8.787   5.271  1.00  0.00           H  
ATOM    369 HD13 ILE A  23     -12.025  -9.492   6.507  1.00  0.00           H  
ATOM    370  N   ARG A  24     -16.834  -7.748   9.841  1.00 40.42           N  
ATOM    371  CA  ARG A  24     -17.371  -6.450  10.332  1.00 44.91           C  
ATOM    372  C   ARG A  24     -17.414  -6.705  11.826  1.00 46.08           C  
ATOM    373  O   ARG A  24     -17.782  -7.809  12.207  1.00 44.59           O  
ATOM    374  CB  ARG A  24     -18.742  -6.297   9.799  1.00 49.19           C  
ATOM    375  CG  ARG A  24     -19.453  -4.953  10.192  1.00 54.59           C  
ATOM    376  CD  ARG A  24     -20.946  -5.004   9.793  1.00 60.37           C  
ATOM    377  NE  ARG A  24     -21.802  -5.395  10.922  1.00 66.25           N  
ATOM    378  CZ  ARG A  24     -23.106  -5.291  11.005  1.00 68.30           C  
ATOM    379  NH1 ARG A  24     -23.674  -4.984   9.858  1.00 68.41           N  
ATOM    380  NH2 ARG A  24     -23.801  -5.584  12.068  1.00 69.00           N1+
ATOM    381  H   ARG A  24     -17.492  -8.471   9.590  1.00  0.00           H  
ATOM    382  HA  ARG A  24     -16.652  -5.666  10.094  1.00  0.00           H  
ATOM    383  HB3 ARG A  24     -19.239  -7.187  10.185  1.00  0.00           H  
ATOM    384  HB2 ARG A  24     -18.860  -6.150   8.726  1.00  0.00           H  
ATOM    385  HG3 ARG A  24     -18.944  -4.067   9.815  1.00  0.00           H  
ATOM    386  HG2 ARG A  24     -19.356  -4.812  11.269  1.00  0.00           H  
ATOM    387  HD3 ARG A  24     -20.945  -5.631   8.902  1.00  0.00           H  
ATOM    388  HD2 ARG A  24     -21.213  -4.001   9.462  1.00  0.00           H  
ATOM    389  HE  ARG A  24     -21.387  -5.584  11.823  1.00  0.00           H  
ATOM    390 HH12 ARG A  24     -24.647  -4.752   9.717  1.00  0.00           H  
ATOM    391 HH11 ARG A  24     -23.053  -4.652   9.133  1.00  0.00           H  
ATOM    392 HH22 ARG A  24     -24.803  -5.664  11.976  1.00  0.00           H  
ATOM    393 HH21 ARG A  24     -23.381  -5.711  12.978  1.00  0.00           H  
ATOM    394  N   HIS A  25     -16.889  -5.798  12.677  1.00 49.88           N  
ATOM    395  CA  HIS A  25     -16.916  -5.913  14.117  1.00 52.75           C  
ATOM    396  C   HIS A  25     -17.384  -4.681  14.856  1.00 49.29           C  
ATOM    397  O   HIS A  25     -17.829  -4.840  15.987  1.00 48.25           O  
ATOM    398  CB  HIS A  25     -15.702  -6.642  14.670  1.00 58.83           C  
ATOM    399  CG  HIS A  25     -14.355  -6.060  14.224  1.00 63.81           C  
ATOM    400  ND1 HIS A  25     -13.828  -4.808  14.621  1.00 65.08           N  
ATOM    401  CD2 HIS A  25     -13.418  -6.504  13.271  1.00 64.75           C  
ATOM    402  CE1 HIS A  25     -12.707  -4.606  13.961  1.00 65.55           C  
ATOM    403  NE2 HIS A  25     -12.381  -5.608  13.058  1.00 65.81           N  
ATOM    404  H   HIS A  25     -16.353  -5.002  12.363  1.00  0.00           H  
ATOM    405  HA  HIS A  25     -17.585  -6.757  14.283  1.00  0.00           H  
ATOM    406  HB3 HIS A  25     -15.740  -7.682  14.343  1.00  0.00           H  
ATOM    407  HB2 HIS A  25     -15.710  -6.643  15.760  1.00  0.00           H  
ATOM    408  HD1 HIS A  25     -13.996  -4.248  15.444  1.00  0.00           H  
ATOM    409  HD2 HIS A  25     -13.413  -7.435  12.723  1.00  0.00           H  
ATOM    410  HE1 HIS A  25     -12.141  -3.701  14.128  1.00  0.00           H  
ATOM    411  N   GLU A  26     -17.391  -3.548  14.213  1.00 47.36           N  
ATOM    412  CA  GLU A  26     -18.035  -2.303  14.710  1.00 48.04           C  
ATOM    413  C   GLU A  26     -19.526  -2.363  14.382  1.00 45.14           C  
ATOM    414  O   GLU A  26     -19.864  -2.876  13.262  1.00 41.78           O  
ATOM    415  CB  GLU A  26     -17.350  -1.197  13.926  1.00 53.08           C  
ATOM    416  CG  GLU A  26     -15.865  -0.993  14.275  1.00 61.53           C  
ATOM    417  CD  GLU A  26     -15.781  -0.410  15.715  1.00 67.89           C  
ATOM    418  OE1 GLU A  26     -14.641  -0.327  16.230  1.00 72.33           O  
ATOM    419  OE2 GLU A  26     -16.755   0.093  16.341  1.00 69.78           O1-
ATOM    420  H   GLU A  26     -17.197  -3.661  13.228  1.00  0.00           H  
ATOM    421  HA  GLU A  26     -17.852  -2.229  15.782  1.00  0.00           H  
ATOM    422  HB3 GLU A  26     -17.885  -0.262  14.096  1.00  0.00           H  
ATOM    423  HB2 GLU A  26     -17.481  -1.480  12.882  1.00  0.00           H  
ATOM    424  HG3 GLU A  26     -15.393  -0.385  13.504  1.00  0.00           H  
ATOM    425  HG2 GLU A  26     -15.348  -1.936  14.097  1.00  0.00           H  
ATOM    426  N   ALA A  27     -20.362  -1.691  15.147  1.00 44.07           N  
ATOM    427  CA  ALA A  27     -21.836  -1.613  14.942  1.00 43.12           C  
ATOM    428  C   ALA A  27     -22.151  -0.182  14.445  1.00 42.22           C  
ATOM    429  O   ALA A  27     -23.319   0.086  14.164  1.00 44.56           O  
ATOM    430  CB  ALA A  27     -22.625  -1.862  16.206  1.00 43.82           C  
ATOM    431  H   ALA A  27     -20.046  -1.230  15.989  1.00  0.00           H  
ATOM    432  HA  ALA A  27     -22.227  -2.181  14.097  1.00  0.00           H  
ATOM    433  HB1 ALA A  27     -22.619  -0.912  16.740  1.00  0.00           H  
ATOM    434  HB2 ALA A  27     -23.661  -2.135  16.004  1.00  0.00           H  
ATOM    435  HB3 ALA A  27     -22.309  -2.675  16.859  1.00  0.00           H  
ATOM    436  N   SER A  28     -21.147   0.781  14.407  1.00 39.98           N  
ATOM    437  CA  SER A  28     -21.351   2.142  13.988  1.00 37.05           C  
ATOM    438  C   SER A  28     -20.278   2.571  12.999  1.00 37.94           C  
ATOM    439  O   SER A  28     -19.356   1.806  12.742  1.00 38.91           O  
ATOM    440  CB  SER A  28     -21.468   2.994  15.278  1.00 34.04           C  
ATOM    441  OG  SER A  28     -20.466   2.709  16.253  1.00 34.21           O  
ATOM    442  H   SER A  28     -20.221   0.497  14.692  1.00  0.00           H  
ATOM    443  HA  SER A  28     -22.267   2.266  13.410  1.00  0.00           H  
ATOM    444  HB3 SER A  28     -22.440   2.943  15.769  1.00  0.00           H  
ATOM    445  HB2 SER A  28     -21.206   4.018  15.011  1.00  0.00           H  
ATOM    446  HG  SER A  28     -20.856   2.074  16.835  1.00  0.00           H  
ATOM    447  N   ASP A  29     -20.396   3.772  12.422  1.00 37.54           N  
ATOM    448  CA  ASP A  29     -19.478   4.417  11.544  1.00 38.61           C  
ATOM    449  C   ASP A  29     -18.578   5.346  12.364  1.00 35.32           C  
ATOM    450  O   ASP A  29     -18.922   5.827  13.445  1.00 37.79           O  
ATOM    451  CB  ASP A  29     -20.281   5.191  10.433  1.00 43.72           C  
ATOM    452  CG  ASP A  29     -20.992   6.434  10.862  1.00 47.98           C  
ATOM    453  OD1 ASP A  29     -21.046   7.343  10.023  1.00 50.31           O  
ATOM    454  OD2 ASP A  29     -21.611   6.378  11.993  1.00 50.13           O1-
ATOM    455  H   ASP A  29     -21.158   4.388  12.666  1.00  0.00           H  
ATOM    456  HA  ASP A  29     -18.762   3.725  11.101  1.00  0.00           H  
ATOM    457  HB3 ASP A  29     -20.994   4.453  10.064  1.00  0.00           H  
ATOM    458  HB2 ASP A  29     -19.605   5.261   9.581  1.00  0.00           H  
ATOM    459  N   PHE A  30     -17.349   5.588  11.837  1.00 29.44           N  
ATOM    460  CA  PHE A  30     -16.337   6.566  12.347  1.00 23.77           C  
ATOM    461  C   PHE A  30     -17.040   7.965  12.224  1.00 22.47           C  
ATOM    462  O   PHE A  30     -17.240   8.504  11.098  1.00 26.89           O  
ATOM    463  CB  PHE A  30     -15.019   6.462  11.476  1.00 23.14           C  
ATOM    464  CG  PHE A  30     -13.791   6.989  12.161  1.00 22.58           C  
ATOM    465  CD1 PHE A  30     -12.775   6.091  12.449  1.00 22.00           C  
ATOM    466  CD2 PHE A  30     -13.631   8.363  12.541  1.00 20.90           C  
ATOM    467  CE1 PHE A  30     -11.559   6.482  12.899  1.00 21.59           C  
ATOM    468  CE2 PHE A  30     -12.407   8.804  13.050  1.00 21.76           C  
ATOM    469  CZ  PHE A  30     -11.353   7.878  13.232  1.00 19.09           C  
ATOM    470  H   PHE A  30     -17.168   5.012  11.028  1.00  0.00           H  
ATOM    471  HA  PHE A  30     -16.082   6.205  13.343  1.00  0.00           H  
ATOM    472  HB3 PHE A  30     -15.206   7.072  10.592  1.00  0.00           H  
ATOM    473  HB2 PHE A  30     -14.833   5.512  10.975  1.00  0.00           H  
ATOM    474  HD1 PHE A  30     -12.917   5.087  12.077  1.00  0.00           H  
ATOM    475  HD2 PHE A  30     -14.404   9.067  12.272  1.00  0.00           H  
ATOM    476  HE1 PHE A  30     -10.739   5.779  12.901  1.00  0.00           H  
ATOM    477  HE2 PHE A  30     -12.339   9.848  13.317  1.00  0.00           H  
ATOM    478  HZ  PHE A  30     -10.391   8.266  13.532  1.00  0.00           H  
ATOM    479  N   PRO A  31     -17.341   8.611  13.351  1.00 20.02           N  
ATOM    480  CA  PRO A  31     -18.020   9.936  13.360  1.00 21.47           C  
ATOM    481  C   PRO A  31     -17.088  11.015  12.865  1.00 25.86           C  
ATOM    482  O   PRO A  31     -15.870  10.936  13.040  1.00 25.97           O  
ATOM    483  CB  PRO A  31     -18.451  10.155  14.754  1.00 20.69           C  
ATOM    484  CG  PRO A  31     -17.579   9.266  15.693  1.00 18.09           C  
ATOM    485  CD  PRO A  31     -17.001   8.258  14.716  1.00 20.76           C  
ATOM    486  HA  PRO A  31     -18.960  10.025  12.816  1.00  0.00           H  
ATOM    487  HB3 PRO A  31     -19.427   9.706  14.940  1.00  0.00           H  
ATOM    488  HB2 PRO A  31     -18.604  11.165  15.137  1.00  0.00           H  
ATOM    489  HG3 PRO A  31     -18.197   8.732  16.416  1.00  0.00           H  
ATOM    490  HG2 PRO A  31     -16.767   9.737  16.246  1.00  0.00           H  
ATOM    491  HD2 PRO A  31     -15.912   8.213  14.736  1.00  0.00           H  
ATOM    492  HD3 PRO A  31     -17.230   7.234  15.012  1.00  0.00           H  
ATOM    493  N   CYS A  32     -17.616  12.031  12.147  1.00 26.90           N  
ATOM    494  CA  CYS A  32     -16.928  13.137  11.504  1.00 26.56           C  
ATOM    495  C   CYS A  32     -17.956  14.312  11.538  1.00 27.73           C  
ATOM    496  O   CYS A  32     -18.791  14.474  10.640  1.00 26.61           O  
ATOM    497  CB  CYS A  32     -16.445  12.654  10.138  1.00 26.37           C  
ATOM    498  SG  CYS A  32     -15.281  13.904   9.508  1.00 33.46           S  
ATOM    499  H   CYS A  32     -18.617  12.161  12.192  1.00  0.00           H  
ATOM    500  HA  CYS A  32     -16.100  13.328  12.187  1.00  0.00           H  
ATOM    501  HB3 CYS A  32     -17.172  12.457   9.350  1.00  0.00           H  
ATOM    502  HB2 CYS A  32     -16.041  11.644  10.204  1.00  0.00           H  
ATOM    503  HG  CYS A  32     -14.619  13.881  10.668  1.00  0.00           H  
ATOM    504  N   ARG A  33     -17.877  15.086  12.628  1.00 29.21           N  
ATOM    505  CA  ARG A  33     -18.820  16.157  12.858  1.00 34.64           C  
ATOM    506  C   ARG A  33     -18.416  17.402  11.974  1.00 33.11           C  
ATOM    507  O   ARG A  33     -17.242  17.507  11.608  1.00 38.37           O  
ATOM    508  CB  ARG A  33     -18.710  16.708  14.319  1.00 41.36           C  
ATOM    509  CG  ARG A  33     -19.842  17.649  14.849  1.00 49.53           C  
ATOM    510  CD  ARG A  33     -19.527  18.235  16.256  1.00 55.75           C  
ATOM    511  NE  ARG A  33     -20.731  18.807  16.942  1.00 59.18           N  
ATOM    512  CZ  ARG A  33     -20.698  19.691  17.998  1.00 61.17           C  
ATOM    513  NH1 ARG A  33     -19.585  20.104  18.552  1.00 61.08           N  
ATOM    514  NH2 ARG A  33     -21.778  20.186  18.479  1.00 61.94           N1+
ATOM    515  H   ARG A  33     -17.170  14.807  13.293  1.00  0.00           H  
ATOM    516  HA  ARG A  33     -19.821  15.967  12.471  1.00  0.00           H  
ATOM    517  HB3 ARG A  33     -17.753  17.187  14.525  1.00  0.00           H  
ATOM    518  HB2 ARG A  33     -18.744  15.833  14.968  1.00  0.00           H  
ATOM    519  HG3 ARG A  33     -20.795  17.120  14.863  1.00  0.00           H  
ATOM    520  HG2 ARG A  33     -20.103  18.511  14.235  1.00  0.00           H  
ATOM    521  HD3 ARG A  33     -18.739  18.987  16.303  1.00  0.00           H  
ATOM    522  HD2 ARG A  33     -19.207  17.350  16.807  1.00  0.00           H  
ATOM    523  HE  ARG A  33     -21.610  18.557  16.512  1.00  0.00           H  
ATOM    524 HH12 ARG A  33     -19.595  20.798  19.285  1.00  0.00           H  
ATOM    525 HH11 ARG A  33     -18.655  19.818  18.280  1.00  0.00           H  
ATOM    526 HH22 ARG A  33     -21.896  20.835  19.244  1.00  0.00           H  
ATOM    527 HH21 ARG A  33     -22.698  19.947  18.139  1.00  0.00           H  
ATOM    528  N   VAL A  34     -19.339  18.349  11.777  1.00 30.01           N  
ATOM    529  CA  VAL A  34     -19.115  19.684  11.174  1.00 26.59           C  
ATOM    530  C   VAL A  34     -18.063  20.589  11.872  1.00 26.09           C  
ATOM    531  O   VAL A  34     -17.875  20.586  13.110  1.00 27.25           O  
ATOM    532  CB  VAL A  34     -20.498  20.394  10.988  1.00 25.27           C  
ATOM    533  CG1 VAL A  34     -21.431  19.586  10.075  1.00 25.39           C  
ATOM    534  CG2 VAL A  34     -21.186  20.763  12.343  1.00 24.69           C  
ATOM    535  H   VAL A  34     -20.279  18.120  12.067  1.00  0.00           H  
ATOM    536  HA  VAL A  34     -18.715  19.344  10.219  1.00  0.00           H  
ATOM    537  HB  VAL A  34     -20.346  21.321  10.435  1.00  0.00           H  
ATOM    538 HG11 VAL A  34     -21.003  19.452   9.081  1.00  0.00           H  
ATOM    539 HG12 VAL A  34     -21.626  18.619  10.538  1.00  0.00           H  
ATOM    540 HG13 VAL A  34     -22.402  20.027   9.847  1.00  0.00           H  
ATOM    541 HG21 VAL A  34     -21.350  19.783  12.790  1.00  0.00           H  
ATOM    542 HG22 VAL A  34     -20.581  21.378  13.010  1.00  0.00           H  
ATOM    543 HG23 VAL A  34     -22.140  21.251  12.140  1.00  0.00           H  
ATOM    544  N   ALA A  35     -17.529  21.521  11.053  1.00 26.03           N  
ATOM    545  CA  ALA A  35     -16.526  22.582  11.280  1.00 26.03           C  
ATOM    546  C   ALA A  35     -15.092  22.217  10.922  1.00 29.08           C  
ATOM    547  O   ALA A  35     -14.162  22.543  11.616  1.00 29.87           O  
ATOM    548  CB  ALA A  35     -16.670  23.311  12.645  1.00 23.07           C  
ATOM    549  H   ALA A  35     -17.884  21.499  10.108  1.00  0.00           H  
ATOM    550  HA  ALA A  35     -16.772  23.363  10.561  1.00  0.00           H  
ATOM    551  HB1 ALA A  35     -16.216  22.924  13.557  1.00  0.00           H  
ATOM    552  HB2 ALA A  35     -16.021  24.171  12.477  1.00  0.00           H  
ATOM    553  HB3 ALA A  35     -17.673  23.728  12.739  1.00  0.00           H  
ATOM    554  N   LYS A  36     -14.902  21.369   9.915  1.00 31.19           N  
ATOM    555  CA  LYS A  36     -13.681  20.556   9.692  1.00 30.89           C  
ATOM    556  C   LYS A  36     -12.522  21.528   9.173  1.00 28.04           C  
ATOM    557  O   LYS A  36     -12.748  22.382   8.286  1.00 24.84           O  
ATOM    558  CB  LYS A  36     -13.954  19.443   8.621  1.00 34.12           C  
ATOM    559  CG  LYS A  36     -14.898  18.375   9.155  1.00 37.58           C  
ATOM    560  CD  LYS A  36     -15.343  17.409   8.045  1.00 42.56           C  
ATOM    561  CE  LYS A  36     -16.818  16.699   8.219  1.00 44.00           C  
ATOM    562  NZ  LYS A  36     -17.850  17.700   7.914  1.00 42.67           N1+
ATOM    563  H   LYS A  36     -15.684  21.365   9.276  1.00  0.00           H  
ATOM    564  HA  LYS A  36     -13.427  20.031  10.613  1.00  0.00           H  
ATOM    565  HB3 LYS A  36     -12.974  18.987   8.478  1.00  0.00           H  
ATOM    566  HB2 LYS A  36     -14.245  19.846   7.652  1.00  0.00           H  
ATOM    567  HG3 LYS A  36     -15.789  18.728   9.674  1.00  0.00           H  
ATOM    568  HG2 LYS A  36     -14.358  17.789   9.900  1.00  0.00           H  
ATOM    569  HD3 LYS A  36     -14.544  16.670   8.111  1.00  0.00           H  
ATOM    570  HD2 LYS A  36     -15.427  17.902   7.076  1.00  0.00           H  
ATOM    571  HE3 LYS A  36     -16.962  16.324   9.232  1.00  0.00           H  
ATOM    572  HE2 LYS A  36     -17.065  15.928   7.490  1.00  0.00           H  
ATOM    573  HZ1 LYS A  36     -17.645  18.536   8.442  1.00  0.00           H  
ATOM    574  HZ2 LYS A  36     -17.822  17.857   6.916  1.00  0.00           H  
ATOM    575  HZ3 LYS A  36     -18.771  17.438   8.235  1.00  0.00           H  
ATOM    576  N   LEU A  37     -11.313  21.513   9.689  1.00 28.19           N  
ATOM    577  CA  LEU A  37     -10.191  22.345   9.216  1.00 31.96           C  
ATOM    578  C   LEU A  37      -9.650  21.936   7.863  1.00 37.75           C  
ATOM    579  O   LEU A  37      -9.681  20.736   7.596  1.00 37.02           O  
ATOM    580  CB  LEU A  37      -9.010  22.146  10.203  1.00 30.32           C  
ATOM    581  CG  LEU A  37      -9.177  22.380  11.695  1.00 28.33           C  
ATOM    582  CD1 LEU A  37      -7.968  21.887  12.497  1.00 26.23           C  
ATOM    583  CD2 LEU A  37      -9.504  23.810  12.156  1.00 25.80           C  
ATOM    584  H   LEU A  37     -11.014  20.757  10.288  1.00  0.00           H  
ATOM    585  HA  LEU A  37     -10.583  23.362   9.247  1.00  0.00           H  
ATOM    586  HB3 LEU A  37      -8.163  22.707   9.808  1.00  0.00           H  
ATOM    587  HB2 LEU A  37      -8.751  21.095  10.074  1.00  0.00           H  
ATOM    588  HG  LEU A  37      -9.972  21.690  11.981  1.00  0.00           H  
ATOM    589 HD11 LEU A  37      -7.531  21.002  12.034  1.00  0.00           H  
ATOM    590 HD12 LEU A  37      -7.262  22.711  12.403  1.00  0.00           H  
ATOM    591 HD13 LEU A  37      -8.125  21.776  13.570  1.00  0.00           H  
ATOM    592 HD21 LEU A  37      -9.255  23.968  13.206  1.00  0.00           H  
ATOM    593 HD22 LEU A  37      -8.905  24.573  11.660  1.00  0.00           H  
ATOM    594 HD23 LEU A  37     -10.537  24.105  11.971  1.00  0.00           H  
ATOM    595  N   PRO A  38      -9.130  22.939   7.040  1.00 43.64           N  
ATOM    596  CA  PRO A  38      -8.617  22.578   5.730  1.00 43.55           C  
ATOM    597  C   PRO A  38      -7.860  21.286   5.517  1.00 42.25           C  
ATOM    598  O   PRO A  38      -8.404  20.432   4.772  1.00 41.64           O  
ATOM    599  CB  PRO A  38      -7.726  23.736   5.255  1.00 45.59           C  
ATOM    600  CG  PRO A  38      -8.346  24.942   5.992  1.00 46.34           C  
ATOM    601  CD  PRO A  38      -8.948  24.303   7.269  1.00 45.75           C  
ATOM    602  HA  PRO A  38      -9.457  22.598   5.036  1.00  0.00           H  
ATOM    603  HB3 PRO A  38      -7.766  23.748   4.166  1.00  0.00           H  
ATOM    604  HB2 PRO A  38      -6.668  23.648   5.499  1.00  0.00           H  
ATOM    605  HG3 PRO A  38      -9.198  25.288   5.408  1.00  0.00           H  
ATOM    606  HG2 PRO A  38      -7.559  25.615   6.332  1.00  0.00           H  
ATOM    607  HD2 PRO A  38      -8.148  24.117   7.984  1.00  0.00           H  
ATOM    608  HD3 PRO A  38      -9.824  24.784   7.705  1.00  0.00           H  
ATOM    609  N   LYS A  39      -6.699  21.026   6.159  1.00 40.72           N  
ATOM    610  CA  LYS A  39      -5.867  19.832   5.857  1.00 43.16           C  
ATOM    611  C   LYS A  39      -6.521  18.526   6.324  1.00 44.68           C  
ATOM    612  O   LYS A  39      -6.232  17.434   5.814  1.00 45.62           O  
ATOM    613  CB  LYS A  39      -4.498  19.946   6.501  1.00 43.69           C  
ATOM    614  CG  LYS A  39      -3.595  21.074   5.817  1.00 44.64           C  
ATOM    615  CD  LYS A  39      -2.127  21.219   6.304  1.00 47.20           C  
ATOM    616  CE  LYS A  39      -1.151  22.099   5.531  1.00 49.04           C  
ATOM    617  NZ  LYS A  39       0.212  22.264   6.110  1.00 49.26           N1+
ATOM    618  H   LYS A  39      -6.319  21.830   6.637  1.00  0.00           H  
ATOM    619  HA  LYS A  39      -5.800  19.703   4.777  1.00  0.00           H  
ATOM    620  HB3 LYS A  39      -3.948  19.036   6.261  1.00  0.00           H  
ATOM    621  HB2 LYS A  39      -4.539  19.984   7.590  1.00  0.00           H  
ATOM    622  HG3 LYS A  39      -4.049  22.065   5.812  1.00  0.00           H  
ATOM    623  HG2 LYS A  39      -3.438  20.783   4.779  1.00  0.00           H  
ATOM    624  HD3 LYS A  39      -1.767  20.191   6.350  1.00  0.00           H  
ATOM    625  HD2 LYS A  39      -1.898  21.632   7.286  1.00  0.00           H  
ATOM    626  HE3 LYS A  39      -1.486  23.117   5.331  1.00  0.00           H  
ATOM    627  HE2 LYS A  39      -1.028  21.774   4.498  1.00  0.00           H  
ATOM    628  HZ1 LYS A  39       0.113  22.701   7.016  1.00  0.00           H  
ATOM    629  HZ2 LYS A  39       0.847  21.479   6.123  1.00  0.00           H  
ATOM    630  HZ3 LYS A  39       0.705  22.891   5.491  1.00  0.00           H  
ATOM    631  N   ASN A  40      -7.501  18.619   7.166  1.00 42.38           N  
ATOM    632  CA  ASN A  40      -8.320  17.473   7.681  1.00 39.57           C  
ATOM    633  C   ASN A  40      -9.476  17.244   6.738  1.00 40.33           C  
ATOM    634  O   ASN A  40      -9.691  16.084   6.382  1.00 41.05           O  
ATOM    635  CB  ASN A  40      -8.785  17.722   9.149  1.00 37.50           C  
ATOM    636  CG  ASN A  40      -7.496  17.753  10.091  1.00 36.31           C  
ATOM    637  OD1 ASN A  40      -6.918  18.800  10.180  1.00 34.89           O  
ATOM    638  ND2 ASN A  40      -7.230  16.704  10.869  1.00 35.49           N  
ATOM    639  H   ASN A  40      -7.861  19.536   7.391  1.00  0.00           H  
ATOM    640  HA  ASN A  40      -7.808  16.514   7.763  1.00  0.00           H  
ATOM    641  HB3 ASN A  40      -9.606  17.128   9.551  1.00  0.00           H  
ATOM    642  HB2 ASN A  40      -9.145  18.722   9.389  1.00  0.00           H  
ATOM    643 HD22 ASN A  40      -6.523  16.693  11.590  1.00  0.00           H  
ATOM    644 HD21 ASN A  40      -7.832  15.900  10.762  1.00  0.00           H  
ATOM    645  N   LYS A  41     -10.045  18.319   6.235  1.00 40.86           N  
ATOM    646  CA  LYS A  41     -11.155  18.173   5.283  1.00 42.22           C  
ATOM    647  C   LYS A  41     -10.644  17.745   3.902  1.00 40.94           C  
ATOM    648  O   LYS A  41     -11.354  17.092   3.149  1.00 39.20           O  
ATOM    649  CB  LYS A  41     -11.917  19.439   5.215  1.00 46.89           C  
ATOM    650  CG  LYS A  41     -13.363  19.281   4.716  1.00 52.34           C  
ATOM    651  CD  LYS A  41     -14.205  20.520   4.804  1.00 55.84           C  
ATOM    652  CE  LYS A  41     -15.551  20.400   3.974  1.00 56.71           C  
ATOM    653  NZ  LYS A  41     -16.403  21.547   4.461  1.00 57.10           N1+
ATOM    654  H   LYS A  41      -9.721  19.199   6.611  1.00  0.00           H  
ATOM    655  HA  LYS A  41     -11.742  17.366   5.722  1.00  0.00           H  
ATOM    656  HB3 LYS A  41     -11.456  20.195   4.579  1.00  0.00           H  
ATOM    657  HB2 LYS A  41     -12.039  19.755   6.251  1.00  0.00           H  
ATOM    658  HG3 LYS A  41     -13.832  18.392   5.137  1.00  0.00           H  
ATOM    659  HG2 LYS A  41     -13.458  19.166   3.636  1.00  0.00           H  
ATOM    660  HD3 LYS A  41     -13.724  21.452   4.504  1.00  0.00           H  
ATOM    661  HD2 LYS A  41     -14.437  20.679   5.857  1.00  0.00           H  
ATOM    662  HE3 LYS A  41     -16.096  19.467   4.116  1.00  0.00           H  
ATOM    663  HE2 LYS A  41     -15.379  20.549   2.908  1.00  0.00           H  
ATOM    664  HZ1 LYS A  41     -16.539  21.666   5.455  1.00  0.00           H  
ATOM    665  HZ2 LYS A  41     -15.960  22.423   4.221  1.00  0.00           H  
ATOM    666  HZ3 LYS A  41     -17.283  21.464   3.972  1.00  0.00           H  
ATOM    667  N   ASN A  42      -9.405  18.066   3.471  1.00 41.02           N  
ATOM    668  CA  ASN A  42      -8.908  17.888   2.131  1.00 41.03           C  
ATOM    669  C   ASN A  42      -8.139  16.554   1.876  1.00 38.38           C  
ATOM    670  O   ASN A  42      -8.013  16.089   0.727  1.00 37.71           O  
ATOM    671  CB  ASN A  42      -7.825  19.012   1.938  1.00 44.06           C  
ATOM    672  CG  ASN A  42      -7.422  19.154   0.447  1.00 48.31           C  
ATOM    673  OD1 ASN A  42      -8.228  18.978  -0.463  1.00 50.59           O  
ATOM    674  ND2 ASN A  42      -6.099  19.167   0.215  1.00 50.71           N  
ATOM    675  H   ASN A  42      -8.840  18.647   4.075  1.00  0.00           H  
ATOM    676  HA  ASN A  42      -9.705  17.973   1.393  1.00  0.00           H  
ATOM    677  HB3 ASN A  42      -6.977  19.017   2.623  1.00  0.00           H  
ATOM    678  HB2 ASN A  42      -8.322  19.949   2.191  1.00  0.00           H  
ATOM    679 HD22 ASN A  42      -5.817  19.421  -0.721  1.00  0.00           H  
ATOM    680 HD21 ASN A  42      -5.414  19.220   0.956  1.00  0.00           H  
ATOM    681  N   ARG A  43      -7.473  16.035   2.905  1.00 35.59           N  
ATOM    682  CA  ARG A  43      -6.580  14.897   2.752  1.00 29.37           C  
ATOM    683  C   ARG A  43      -7.278  13.539   2.893  1.00 26.16           C  
ATOM    684  O   ARG A  43      -6.677  12.551   2.654  1.00 21.42           O  
ATOM    685  CB  ARG A  43      -5.394  14.926   3.751  1.00 23.85           C  
ATOM    686  CG  ARG A  43      -4.580  16.256   3.448  1.00 19.64           C  
ATOM    687  CD  ARG A  43      -3.367  16.523   4.346  1.00 16.83           C  
ATOM    688  NE  ARG A  43      -2.494  17.535   3.768  1.00 14.59           N  
ATOM    689  CZ  ARG A  43      -1.366  18.001   4.156  1.00 16.29           C  
ATOM    690  NH1 ARG A  43      -0.782  17.567   5.271  1.00 12.94           N  
ATOM    691  NH2 ARG A  43      -0.813  19.005   3.455  1.00 19.38           N1+
ATOM    692  H   ARG A  43      -7.679  16.395   3.825  1.00  0.00           H  
ATOM    693  HA  ARG A  43      -6.128  14.935   1.761  1.00  0.00           H  
ATOM    694  HB3 ARG A  43      -4.634  14.145   3.714  1.00  0.00           H  
ATOM    695  HB2 ARG A  43      -5.818  14.959   4.754  1.00  0.00           H  
ATOM    696  HG3 ARG A  43      -5.313  17.038   3.644  1.00  0.00           H  
ATOM    697  HG2 ARG A  43      -4.283  16.267   2.399  1.00  0.00           H  
ATOM    698  HD3 ARG A  43      -2.753  15.640   4.527  1.00  0.00           H  
ATOM    699  HD2 ARG A  43      -3.642  16.798   5.364  1.00  0.00           H  
ATOM    700  HE  ARG A  43      -3.021  18.063   3.087  1.00  0.00           H  
ATOM    701 HH12 ARG A  43       0.064  18.071   5.492  1.00  0.00           H  
ATOM    702 HH11 ARG A  43      -1.057  16.819   5.892  1.00  0.00           H  
ATOM    703 HH22 ARG A  43       0.049  19.472   3.694  1.00  0.00           H  
ATOM    704 HH21 ARG A  43      -1.260  19.452   2.667  1.00  0.00           H  
ATOM    705  N   ASN A  44      -8.526  13.593   3.439  1.00 26.96           N  
ATOM    706  CA  ASN A  44      -9.293  12.335   3.582  1.00 29.45           C  
ATOM    707  C   ASN A  44     -10.711  12.708   3.084  1.00 32.19           C  
ATOM    708  O   ASN A  44     -11.400  13.487   3.721  1.00 33.89           O  
ATOM    709  CB  ASN A  44      -9.299  11.686   5.010  1.00 30.17           C  
ATOM    710  CG  ASN A  44     -10.277  10.444   5.038  1.00 31.12           C  
ATOM    711  OD1 ASN A  44     -10.223   9.589   4.190  1.00 31.96           O  
ATOM    712  ND2 ASN A  44     -11.049  10.381   6.111  1.00 29.91           N  
ATOM    713  H   ASN A  44      -8.926  14.472   3.735  1.00  0.00           H  
ATOM    714  HA  ASN A  44      -8.882  11.618   2.871  1.00  0.00           H  
ATOM    715  HB3 ASN A  44      -9.552  12.397   5.796  1.00  0.00           H  
ATOM    716  HB2 ASN A  44      -8.308  11.330   5.294  1.00  0.00           H  
ATOM    717 HD22 ASN A  44     -11.571   9.547   6.339  1.00  0.00           H  
ATOM    718 HD21 ASN A  44     -11.095  11.195   6.708  1.00  0.00           H  
ATOM    719  N   ARG A  45     -11.158  12.072   1.954  1.00 34.65           N  
ATOM    720  CA  ARG A  45     -12.493  12.120   1.443  1.00 35.83           C  
ATOM    721  C   ARG A  45     -13.374  10.956   1.902  1.00 41.32           C  
ATOM    722  O   ARG A  45     -14.577  11.167   2.066  1.00 42.63           O  
ATOM    723  CB  ARG A  45     -12.303  11.976  -0.076  1.00 34.00           C  
ATOM    724  CG  ARG A  45     -11.354  13.019  -0.841  1.00 34.42           C  
ATOM    725  CD  ARG A  45     -11.665  14.450  -0.405  1.00 35.06           C  
ATOM    726  NE  ARG A  45     -12.917  14.877  -0.991  1.00 34.28           N  
ATOM    727  CZ  ARG A  45     -13.137  15.751  -1.938  1.00 35.76           C  
ATOM    728  NH1 ARG A  45     -12.121  16.382  -2.507  1.00 36.96           N  
ATOM    729  NH2 ARG A  45     -14.383  16.074  -2.302  1.00 38.47           N1+
ATOM    730  H   ARG A  45     -10.432  11.508   1.534  1.00  0.00           H  
ATOM    731  HA  ARG A  45     -13.070  13.031   1.601  1.00  0.00           H  
ATOM    732  HB3 ARG A  45     -13.270  11.798  -0.546  1.00  0.00           H  
ATOM    733  HB2 ARG A  45     -11.911  10.991  -0.329  1.00  0.00           H  
ATOM    734  HG3 ARG A  45     -11.482  12.983  -1.923  1.00  0.00           H  
ATOM    735  HG2 ARG A  45     -10.323  12.834  -0.538  1.00  0.00           H  
ATOM    736  HD3 ARG A  45     -10.872  15.158  -0.645  1.00  0.00           H  
ATOM    737  HD2 ARG A  45     -11.746  14.574   0.675  1.00  0.00           H  
ATOM    738  HE  ARG A  45     -13.721  14.298  -0.792  1.00  0.00           H  
ATOM    739 HH12 ARG A  45     -12.088  16.907  -3.369  1.00  0.00           H  
ATOM    740 HH11 ARG A  45     -11.158  16.241  -2.240  1.00  0.00           H  
ATOM    741 HH22 ARG A  45     -14.629  16.412  -3.221  1.00  0.00           H  
ATOM    742 HH21 ARG A  45     -15.119  15.814  -1.661  1.00  0.00           H  
ATOM    743  N   TYR A  46     -12.813   9.769   2.327  1.00 47.35           N  
ATOM    744  CA  TYR A  46     -13.567   8.568   2.728  1.00 52.72           C  
ATOM    745  C   TYR A  46     -13.685   8.646   4.266  1.00 55.64           C  
ATOM    746  O   TYR A  46     -13.127   7.807   4.964  1.00 56.76           O  
ATOM    747  CB  TYR A  46     -12.863   7.214   2.300  1.00 52.36           C  
ATOM    748  CG  TYR A  46     -13.241   6.773   0.945  1.00 51.61           C  
ATOM    749  CD1 TYR A  46     -12.561   7.384  -0.137  1.00 50.04           C  
ATOM    750  CD2 TYR A  46     -14.202   5.796   0.672  1.00 51.54           C  
ATOM    751  CE1 TYR A  46     -12.948   7.123  -1.477  1.00 50.54           C  
ATOM    752  CE2 TYR A  46     -14.616   5.479  -0.621  1.00 50.56           C  
ATOM    753  CZ  TYR A  46     -14.036   6.218  -1.693  1.00 50.78           C  
ATOM    754  OH  TYR A  46     -14.361   6.013  -2.986  1.00 51.30           O  
ATOM    755  H   TYR A  46     -11.834   9.709   2.088  1.00  0.00           H  
ATOM    756  HA  TYR A  46     -14.591   8.650   2.363  1.00  0.00           H  
ATOM    757  HB3 TYR A  46     -13.304   6.416   2.897  1.00  0.00           H  
ATOM    758  HB2 TYR A  46     -11.792   7.175   2.499  1.00  0.00           H  
ATOM    759  HD1 TYR A  46     -11.804   8.111   0.118  1.00  0.00           H  
ATOM    760  HD2 TYR A  46     -14.739   5.433   1.535  1.00  0.00           H  
ATOM    761  HE1 TYR A  46     -12.512   7.692  -2.285  1.00  0.00           H  
ATOM    762  HE2 TYR A  46     -15.449   4.867  -0.931  1.00  0.00           H  
ATOM    763  HH  TYR A  46     -15.161   5.523  -3.091  1.00  0.00           H  
ATOM    764  N   ARG A  47     -14.374   9.685   4.796  1.00 57.75           N  
ATOM    765  CA  ARG A  47     -14.572  10.114   6.249  1.00 60.08           C  
ATOM    766  C   ARG A  47     -15.230   9.067   7.151  1.00 57.91           C  
ATOM    767  O   ARG A  47     -14.846   8.945   8.325  1.00 57.20           O  
ATOM    768  CB  ARG A  47     -15.394  11.365   6.404  1.00 64.17           C  
ATOM    769  CG  ARG A  47     -14.953  12.396   5.460  1.00 70.89           C  
ATOM    770  CD  ARG A  47     -15.478  13.904   5.814  1.00 76.58           C  
ATOM    771  NE  ARG A  47     -15.754  14.639   4.595  1.00 80.44           N  
ATOM    772  CZ  ARG A  47     -14.807  15.318   3.887  1.00 82.36           C  
ATOM    773  NH1 ARG A  47     -13.544  15.350   4.179  1.00 83.17           N  
ATOM    774  NH2 ARG A  47     -15.269  15.940   2.882  1.00 83.08           N1+
ATOM    775  H   ARG A  47     -14.875  10.195   4.083  1.00  0.00           H  
ATOM    776  HA  ARG A  47     -13.578  10.282   6.665  1.00  0.00           H  
ATOM    777  HB3 ARG A  47     -15.369  11.693   7.443  1.00  0.00           H  
ATOM    778  HB2 ARG A  47     -16.479  11.348   6.296  1.00  0.00           H  
ATOM    779  HG3 ARG A  47     -15.376  12.114   4.495  1.00  0.00           H  
ATOM    780  HG2 ARG A  47     -13.896  12.450   5.196  1.00  0.00           H  
ATOM    781  HD3 ARG A  47     -14.791  14.448   6.461  1.00  0.00           H  
ATOM    782  HD2 ARG A  47     -16.363  13.856   6.449  1.00  0.00           H  
ATOM    783  HE  ARG A  47     -16.669  14.573   4.173  1.00  0.00           H  
ATOM    784 HH12 ARG A  47     -12.861  15.752   3.553  1.00  0.00           H  
ATOM    785 HH11 ARG A  47     -13.130  14.968   5.017  1.00  0.00           H  
ATOM    786 HH22 ARG A  47     -14.770  16.629   2.337  1.00  0.00           H  
ATOM    787 HH21 ARG A  47     -16.256  16.011   2.677  1.00  0.00           H  
ATOM    788  N   ASP A  48     -16.304   8.353   6.733  1.00 54.42           N  
ATOM    789  CA  ASP A  48     -16.984   7.442   7.572  1.00 50.70           C  
ATOM    790  C   ASP A  48     -16.077   6.206   7.912  1.00 46.54           C  
ATOM    791  O   ASP A  48     -16.474   5.417   8.728  1.00 45.56           O  
ATOM    792  CB  ASP A  48     -18.377   7.172   7.019  1.00 53.43           C  
ATOM    793  CG  ASP A  48     -18.500   5.941   6.073  1.00 54.53           C  
ATOM    794  OD1 ASP A  48     -17.966   6.064   4.941  1.00 55.21           O  
ATOM    795  OD2 ASP A  48     -19.135   4.931   6.432  1.00 54.20           O1-
ATOM    796  H   ASP A  48     -16.543   8.520   5.766  1.00  0.00           H  
ATOM    797  HA  ASP A  48     -17.163   7.905   8.542  1.00  0.00           H  
ATOM    798  HB3 ASP A  48     -18.901   8.051   6.642  1.00  0.00           H  
ATOM    799  HB2 ASP A  48     -19.028   6.924   7.858  1.00  0.00           H  
ATOM    800  N   VAL A  49     -14.877   6.033   7.283  1.00 40.21           N  
ATOM    801  CA  VAL A  49     -13.901   4.938   7.502  1.00 32.45           C  
ATOM    802  C   VAL A  49     -12.479   5.602   7.719  1.00 28.70           C  
ATOM    803  O   VAL A  49     -11.500   5.027   7.211  1.00 27.89           O  
ATOM    804  CB  VAL A  49     -14.016   3.912   6.372  1.00 31.35           C  
ATOM    805  CG1 VAL A  49     -15.369   3.193   6.357  1.00 30.76           C  
ATOM    806  CG2 VAL A  49     -13.818   4.562   5.022  1.00 31.26           C  
ATOM    807  H   VAL A  49     -14.658   6.842   6.720  1.00  0.00           H  
ATOM    808  HA  VAL A  49     -14.095   4.325   8.382  1.00  0.00           H  
ATOM    809  HB  VAL A  49     -13.330   3.070   6.472  1.00  0.00           H  
ATOM    810 HG11 VAL A  49     -16.119   3.921   6.051  1.00  0.00           H  
ATOM    811 HG12 VAL A  49     -15.331   2.385   5.626  1.00  0.00           H  
ATOM    812 HG13 VAL A  49     -15.693   2.844   7.337  1.00  0.00           H  
ATOM    813 HG21 VAL A  49     -14.443   5.418   4.766  1.00  0.00           H  
ATOM    814 HG22 VAL A  49     -12.756   4.706   4.821  1.00  0.00           H  
ATOM    815 HG23 VAL A  49     -13.977   3.861   4.203  1.00  0.00           H  
ATOM    816  N   SER A  50     -12.490   6.835   8.251  1.00 26.76           N  
ATOM    817  CA  SER A  50     -11.231   7.583   8.696  1.00 24.36           C  
ATOM    818  C   SER A  50     -10.222   6.669   9.421  1.00 19.36           C  
ATOM    819  O   SER A  50     -10.675   5.721  10.084  1.00 21.24           O  
ATOM    820  CB  SER A  50     -11.675   8.808   9.532  1.00 27.38           C  
ATOM    821  OG  SER A  50     -12.284   9.699   8.642  1.00 32.32           O  
ATOM    822  H   SER A  50     -13.355   7.137   8.677  1.00  0.00           H  
ATOM    823  HA  SER A  50     -10.745   7.953   7.794  1.00  0.00           H  
ATOM    824  HB3 SER A  50     -10.694   9.102   9.906  1.00  0.00           H  
ATOM    825  HB2 SER A  50     -12.368   8.590  10.345  1.00  0.00           H  
ATOM    826  HG  SER A  50     -13.196   9.452   8.633  1.00  0.00           H  
ATOM    827  N   PRO A  51      -8.884   6.847   9.347  1.00 16.43           N  
ATOM    828  CA  PRO A  51      -7.947   5.965  10.086  1.00 19.19           C  
ATOM    829  C   PRO A  51      -8.081   6.205  11.615  1.00 19.86           C  
ATOM    830  O   PRO A  51      -8.225   7.395  11.971  1.00 21.20           O  
ATOM    831  CB  PRO A  51      -6.529   6.283   9.606  1.00 17.78           C  
ATOM    832  CG  PRO A  51      -6.730   7.609   8.790  1.00 14.72           C  
ATOM    833  CD  PRO A  51      -8.179   7.805   8.457  1.00 16.64           C  
ATOM    834  HA  PRO A  51      -8.102   4.899   9.922  1.00  0.00           H  
ATOM    835  HB3 PRO A  51      -6.083   5.507   8.984  1.00  0.00           H  
ATOM    836  HB2 PRO A  51      -5.778   6.339  10.394  1.00  0.00           H  
ATOM    837  HG3 PRO A  51      -6.110   7.810   7.916  1.00  0.00           H  
ATOM    838  HG2 PRO A  51      -6.536   8.432   9.477  1.00  0.00           H  
ATOM    839  HD2 PRO A  51      -8.529   8.837   8.483  1.00  0.00           H  
ATOM    840  HD3 PRO A  51      -8.441   7.455   7.459  1.00  0.00           H  
ATOM    841  N   PHE A  52      -7.878   5.126  12.402  1.00 19.26           N  
ATOM    842  CA  PHE A  52      -7.953   5.100  13.855  1.00 17.70           C  
ATOM    843  C   PHE A  52      -6.535   5.560  14.312  1.00 19.81           C  
ATOM    844  O   PHE A  52      -5.511   4.973  13.979  1.00 25.28           O  
ATOM    845  CB  PHE A  52      -8.127   3.642  14.370  1.00 15.36           C  
ATOM    846  CG  PHE A  52      -9.333   2.790  13.944  1.00 14.02           C  
ATOM    847  CD1 PHE A  52      -9.077   1.504  13.445  1.00 14.17           C  
ATOM    848  CD2 PHE A  52     -10.651   3.225  14.090  1.00 13.85           C  
ATOM    849  CE1 PHE A  52     -10.080   0.622  13.041  1.00 13.21           C  
ATOM    850  CE2 PHE A  52     -11.695   2.310  13.764  1.00 11.44           C  
ATOM    851  CZ  PHE A  52     -11.395   0.984  13.300  1.00 11.44           C  
ATOM    852  H   PHE A  52      -7.647   4.197  12.082  1.00  0.00           H  
ATOM    853  HA  PHE A  52      -8.804   5.679  14.212  1.00  0.00           H  
ATOM    854  HB3 PHE A  52      -8.159   3.597  15.459  1.00  0.00           H  
ATOM    855  HB2 PHE A  52      -7.242   3.054  14.127  1.00  0.00           H  
ATOM    856  HD1 PHE A  52      -8.104   1.046  13.349  1.00  0.00           H  
ATOM    857  HD2 PHE A  52     -10.900   4.202  14.475  1.00  0.00           H  
ATOM    858  HE1 PHE A  52      -9.828  -0.356  12.660  1.00  0.00           H  
ATOM    859  HE2 PHE A  52     -12.743   2.549  13.868  1.00  0.00           H  
ATOM    860  HZ  PHE A  52     -12.274   0.376  13.141  1.00  0.00           H  
ATOM    861  N   ASP A  53      -6.569   6.623  15.157  1.00 20.52           N  
ATOM    862  CA  ASP A  53      -5.388   7.262  15.771  1.00 23.45           C  
ATOM    863  C   ASP A  53      -4.323   6.318  16.345  1.00 23.29           C  
ATOM    864  O   ASP A  53      -3.124   6.542  16.097  1.00 23.61           O  
ATOM    865  CB  ASP A  53      -5.791   8.487  16.659  1.00 25.64           C  
ATOM    866  CG  ASP A  53      -4.677   9.422  16.857  1.00 28.86           C  
ATOM    867  OD1 ASP A  53      -4.323  10.060  15.857  1.00 28.52           O  
ATOM    868  OD2 ASP A  53      -4.200   9.433  17.992  1.00 28.33           O1-
ATOM    869  H   ASP A  53      -7.493   6.909  15.448  1.00  0.00           H  
ATOM    870  HA  ASP A  53      -5.014   7.679  14.836  1.00  0.00           H  
ATOM    871  HB3 ASP A  53      -6.181   8.128  17.612  1.00  0.00           H  
ATOM    872  HB2 ASP A  53      -6.541   9.057  16.110  1.00  0.00           H  
ATOM    873  N   HIS A  54      -4.633   5.253  17.005  1.00 22.13           N  
ATOM    874  CA  HIS A  54      -3.701   4.157  17.558  1.00 19.28           C  
ATOM    875  C   HIS A  54      -2.884   3.482  16.490  1.00 19.27           C  
ATOM    876  O   HIS A  54      -1.852   2.857  16.860  1.00 17.87           O  
ATOM    877  CB  HIS A  54      -4.645   3.154  18.409  1.00 17.68           C  
ATOM    878  CG  HIS A  54      -5.065   1.926  17.682  1.00 17.89           C  
ATOM    879  ND1 HIS A  54      -5.981   1.985  16.643  1.00 16.79           N  
ATOM    880  CD2 HIS A  54      -4.824   0.602  17.966  1.00 17.60           C  
ATOM    881  CE1 HIS A  54      -6.377   0.707  16.450  1.00 16.82           C  
ATOM    882  NE2 HIS A  54      -5.607  -0.148  17.091  1.00 17.58           N  
ATOM    883  H   HIS A  54      -5.602   5.131  17.262  1.00  0.00           H  
ATOM    884  HA  HIS A  54      -3.032   4.719  18.209  1.00  0.00           H  
ATOM    885  HB3 HIS A  54      -5.332   3.786  18.972  1.00  0.00           H  
ATOM    886  HB2 HIS A  54      -3.952   2.750  19.146  1.00  0.00           H  
ATOM    887  HD2 HIS A  54      -4.381   0.095  18.811  1.00  0.00           H  
ATOM    888  HE1 HIS A  54      -7.158   0.434  15.757  1.00  0.00           H  
ATOM    889  HE2 HIS A  54      -5.769  -1.138  17.205  1.00  0.00           H  
ATOM    890  N   SER A  55      -3.235   3.471  15.187  1.00 22.24           N  
ATOM    891  CA  SER A  55      -2.502   2.834  14.049  1.00 19.78           C  
ATOM    892  C   SER A  55      -2.177   3.877  12.984  1.00 20.35           C  
ATOM    893  O   SER A  55      -1.416   3.654  12.019  1.00 20.86           O  
ATOM    894  CB  SER A  55      -3.323   1.670  13.600  1.00 17.50           C  
ATOM    895  OG  SER A  55      -4.685   1.901  13.460  1.00 14.25           O  
ATOM    896  H   SER A  55      -4.164   3.829  15.014  1.00  0.00           H  
ATOM    897  HA  SER A  55      -1.554   2.386  14.346  1.00  0.00           H  
ATOM    898  HB3 SER A  55      -3.232   0.922  14.387  1.00  0.00           H  
ATOM    899  HB2 SER A  55      -2.931   1.306  12.650  1.00  0.00           H  
ATOM    900  HG  SER A  55      -5.044   1.964  14.331  1.00  0.00           H  
ATOM    901  N   ARG A  56      -2.719   5.098  13.101  1.00 17.71           N  
ATOM    902  CA  ARG A  56      -2.440   6.244  12.197  1.00 18.54           C  
ATOM    903  C   ARG A  56      -0.978   6.568  12.246  1.00 19.99           C  
ATOM    904  O   ARG A  56      -0.291   6.457  13.252  1.00 22.81           O  
ATOM    905  CB  ARG A  56      -3.300   7.466  12.678  1.00 17.96           C  
ATOM    906  CG  ARG A  56      -3.159   8.730  11.788  1.00 20.27           C  
ATOM    907  CD  ARG A  56      -4.068   9.847  12.175  1.00 21.47           C  
ATOM    908  NE  ARG A  56      -3.681  10.600  13.420  1.00 22.76           N  
ATOM    909  CZ  ARG A  56      -2.934  11.709  13.526  1.00 23.85           C  
ATOM    910  NH1 ARG A  56      -2.707  12.440  12.443  1.00 25.73           N  
ATOM    911  NH2 ARG A  56      -2.555  12.111  14.735  1.00 23.65           N1+
ATOM    912  H   ARG A  56      -3.481   5.223  13.751  1.00  0.00           H  
ATOM    913  HA  ARG A  56      -2.709   5.799  11.239  1.00  0.00           H  
ATOM    914  HB3 ARG A  56      -2.895   7.665  13.670  1.00  0.00           H  
ATOM    915  HB2 ARG A  56      -4.368   7.251  12.712  1.00  0.00           H  
ATOM    916  HG3 ARG A  56      -3.254   8.386  10.758  1.00  0.00           H  
ATOM    917  HG2 ARG A  56      -2.145   9.129  11.762  1.00  0.00           H  
ATOM    918  HD3 ARG A  56      -4.985   9.320  12.437  1.00  0.00           H  
ATOM    919  HD2 ARG A  56      -4.382  10.519  11.376  1.00  0.00           H  
ATOM    920  HE  ARG A  56      -3.924  10.295  14.352  1.00  0.00           H  
ATOM    921 HH12 ARG A  56      -2.417  13.406  12.494  1.00  0.00           H  
ATOM    922 HH11 ARG A  56      -2.726  12.040  11.516  1.00  0.00           H  
ATOM    923 HH22 ARG A  56      -2.233  13.051  14.917  1.00  0.00           H  
ATOM    924 HH21 ARG A  56      -2.798  11.586  15.563  1.00  0.00           H  
ATOM    925  N   ILE A  57      -0.460   6.872  11.019  1.00 21.25           N  
ATOM    926  CA  ILE A  57       0.854   7.499  10.807  1.00 22.55           C  
ATOM    927  C   ILE A  57       0.636   8.990  10.724  1.00 23.69           C  
ATOM    928  O   ILE A  57      -0.333   9.350  10.107  1.00 24.83           O  
ATOM    929  CB  ILE A  57       1.492   7.061   9.455  1.00 21.69           C  
ATOM    930  CG1 ILE A  57       1.708   5.595   9.426  1.00 22.19           C  
ATOM    931  CG2 ILE A  57       2.866   7.742   9.120  1.00 20.59           C  
ATOM    932  CD1 ILE A  57       2.642   4.965  10.485  1.00 20.56           C  
ATOM    933  H   ILE A  57      -1.068   6.825  10.214  1.00  0.00           H  
ATOM    934  HA  ILE A  57       1.436   7.284  11.704  1.00  0.00           H  
ATOM    935  HB  ILE A  57       0.826   7.255   8.614  1.00  0.00           H  
ATOM    936 HG13 ILE A  57       2.112   5.446   8.424  1.00  0.00           H  
ATOM    937 HG12 ILE A  57       0.832   4.946   9.421  1.00  0.00           H  
ATOM    938 HG21 ILE A  57       2.865   8.735   8.672  1.00  0.00           H  
ATOM    939 HG22 ILE A  57       3.597   7.820   9.924  1.00  0.00           H  
ATOM    940 HG23 ILE A  57       3.408   7.223   8.330  1.00  0.00           H  
ATOM    941 HD11 ILE A  57       2.255   5.025  11.503  1.00  0.00           H  
ATOM    942 HD12 ILE A  57       2.887   3.917  10.312  1.00  0.00           H  
ATOM    943 HD13 ILE A  57       3.541   5.576  10.571  1.00  0.00           H  
ATOM    944  N   LYS A  58       1.528   9.797  11.262  1.00 27.25           N  
ATOM    945  CA  LYS A  58       1.422  11.250  11.220  1.00 29.23           C  
ATOM    946  C   LYS A  58       2.735  11.999  10.916  1.00 27.40           C  
ATOM    947  O   LYS A  58       3.781  11.360  10.827  1.00 26.43           O  
ATOM    948  CB  LYS A  58       0.749  11.671  12.500  1.00 33.09           C  
ATOM    949  CG  LYS A  58       1.694  11.499  13.773  1.00 36.88           C  
ATOM    950  CD  LYS A  58       1.065  11.847  15.069  1.00 41.02           C  
ATOM    951  CE  LYS A  58       1.874  11.995  16.303  1.00 43.85           C  
ATOM    952  NZ  LYS A  58       0.964  12.527  17.397  1.00 47.93           N1+
ATOM    953  H   LYS A  58       2.437   9.399  11.452  1.00  0.00           H  
ATOM    954  HA  LYS A  58       0.802  11.529  10.369  1.00  0.00           H  
ATOM    955  HB3 LYS A  58      -0.237  11.213  12.581  1.00  0.00           H  
ATOM    956  HB2 LYS A  58       0.439  12.715  12.458  1.00  0.00           H  
ATOM    957  HG3 LYS A  58       2.603  12.101  13.759  1.00  0.00           H  
ATOM    958  HG2 LYS A  58       2.105  10.492  13.854  1.00  0.00           H  
ATOM    959  HD3 LYS A  58       0.322  11.075  15.266  1.00  0.00           H  
ATOM    960  HD2 LYS A  58       0.491  12.765  14.940  1.00  0.00           H  
ATOM    961  HE3 LYS A  58       2.712  12.650  16.068  1.00  0.00           H  
ATOM    962  HE2 LYS A  58       2.244  11.063  16.732  1.00  0.00           H  
ATOM    963  HZ1 LYS A  58       0.551  13.388  17.067  1.00  0.00           H  
ATOM    964  HZ2 LYS A  58       0.238  11.855  17.599  1.00  0.00           H  
ATOM    965  HZ3 LYS A  58       1.543  12.640  18.217  1.00  0.00           H  
ATOM    966  N   LEU A  59       2.640  13.338  10.736  1.00 25.52           N  
ATOM    967  CA  LEU A  59       3.777  14.249  10.547  1.00 24.96           C  
ATOM    968  C   LEU A  59       3.976  15.021  11.848  1.00 27.38           C  
ATOM    969  O   LEU A  59       2.977  15.310  12.533  1.00 27.61           O  
ATOM    970  CB  LEU A  59       3.530  15.168   9.298  1.00 20.91           C  
ATOM    971  CG  LEU A  59       2.837  14.477   8.060  1.00 18.55           C  
ATOM    972  CD1 LEU A  59       2.490  15.602   7.170  1.00 16.09           C  
ATOM    973  CD2 LEU A  59       3.836  13.554   7.375  1.00 14.92           C  
ATOM    974  H   LEU A  59       1.703  13.711  10.802  1.00  0.00           H  
ATOM    975  HA  LEU A  59       4.693  13.693  10.349  1.00  0.00           H  
ATOM    976  HB3 LEU A  59       4.488  15.595   8.999  1.00  0.00           H  
ATOM    977  HB2 LEU A  59       3.041  16.048   9.717  1.00  0.00           H  
ATOM    978  HG  LEU A  59       1.877  13.996   8.243  1.00  0.00           H  
ATOM    979 HD11 LEU A  59       2.064  15.198   6.251  1.00  0.00           H  
ATOM    980 HD12 LEU A  59       1.746  16.231   7.657  1.00  0.00           H  
ATOM    981 HD13 LEU A  59       3.280  16.298   6.887  1.00  0.00           H  
ATOM    982 HD21 LEU A  59       4.572  14.070   6.758  1.00  0.00           H  
ATOM    983 HD22 LEU A  59       4.343  12.890   8.075  1.00  0.00           H  
ATOM    984 HD23 LEU A  59       3.309  12.881   6.700  1.00  0.00           H  
ATOM    985  N   HIS A  60       5.241  15.329  12.087  1.00 31.42           N  
ATOM    986  CA  HIS A  60       5.634  16.112  13.323  1.00 33.66           C  
ATOM    987  C   HIS A  60       5.564  17.640  13.060  1.00 40.02           C  
ATOM    988  O   HIS A  60       6.360  18.399  13.590  1.00 40.67           O  
ATOM    989  CB  HIS A  60       7.055  15.628  13.815  1.00 30.54           C  
ATOM    990  CG  HIS A  60       7.158  14.143  13.849  1.00 30.06           C  
ATOM    991  ND1 HIS A  60       8.160  13.472  13.163  1.00 31.59           N  
ATOM    992  CD2 HIS A  60       6.481  13.209  14.561  1.00 30.80           C  
ATOM    993  CE1 HIS A  60       7.961  12.182  13.339  1.00 32.37           C  
ATOM    994  NE2 HIS A  60       6.951  11.891  14.122  1.00 31.67           N  
ATOM    995  H   HIS A  60       5.991  15.243  11.417  1.00  0.00           H  
ATOM    996  HA  HIS A  60       5.013  16.068  14.218  1.00  0.00           H  
ATOM    997  HB3 HIS A  60       7.386  16.020  14.777  1.00  0.00           H  
ATOM    998  HB2 HIS A  60       7.731  16.016  13.053  1.00  0.00           H  
ATOM    999  HD1 HIS A  60       8.817  13.886  12.518  1.00  0.00           H  
ATOM   1000  HD2 HIS A  60       5.670  13.326  15.265  1.00  0.00           H  
ATOM   1001  HE1 HIS A  60       8.595  11.420  12.911  1.00  0.00           H  
ATOM   1002  N   GLN A  61       4.687  18.040  12.113  1.00 47.42           N  
ATOM   1003  CA  GLN A  61       4.558  19.361  11.562  1.00 54.39           C  
ATOM   1004  C   GLN A  61       3.648  20.150  12.504  1.00 58.38           C  
ATOM   1005  O   GLN A  61       2.544  19.688  12.720  1.00 57.07           O  
ATOM   1006  CB  GLN A  61       3.953  19.258  10.155  1.00 57.44           C  
ATOM   1007  CG  GLN A  61       5.002  18.802   9.120  1.00 61.66           C  
ATOM   1008  CD  GLN A  61       6.405  19.403   9.193  1.00 64.20           C  
ATOM   1009  OE1 GLN A  61       7.376  18.588   9.271  1.00 64.88           O  
ATOM   1010  NE2 GLN A  61       6.538  20.702   9.033  1.00 64.39           N  
ATOM   1011  H   GLN A  61       4.016  17.360  11.785  1.00  0.00           H  
ATOM   1012  HA  GLN A  61       5.453  19.983  11.603  1.00  0.00           H  
ATOM   1013  HB3 GLN A  61       3.283  20.093   9.949  1.00  0.00           H  
ATOM   1014  HB2 GLN A  61       3.144  18.528  10.149  1.00  0.00           H  
ATOM   1015  HG3 GLN A  61       4.724  18.916   8.072  1.00  0.00           H  
ATOM   1016  HG2 GLN A  61       5.187  17.750   9.337  1.00  0.00           H  
ATOM   1017 HE22 GLN A  61       7.499  21.011   8.997  1.00  0.00           H  
ATOM   1018 HE21 GLN A  61       5.874  21.447   8.876  1.00  0.00           H  
ATOM   1019  N   GLU A  62       4.101  21.291  13.102  1.00 64.53           N  
ATOM   1020  CA  GLU A  62       3.427  21.959  14.157  1.00 68.73           C  
ATOM   1021  C   GLU A  62       2.095  22.617  13.789  1.00 68.01           C  
ATOM   1022  O   GLU A  62       1.228  22.621  14.607  1.00 68.03           O  
ATOM   1023  CB  GLU A  62       4.409  23.056  14.797  1.00 73.09           C  
ATOM   1024  CG  GLU A  62       5.832  22.490  15.232  1.00 77.18           C  
ATOM   1025  CD  GLU A  62       5.844  21.501  16.428  1.00 79.45           C  
ATOM   1026  OE1 GLU A  62       6.816  21.381  17.159  1.00 80.35           O  
ATOM   1027  OE2 GLU A  62       4.750  20.965  16.759  1.00 80.01           O1-
ATOM   1028  H   GLU A  62       4.991  21.623  12.758  1.00  0.00           H  
ATOM   1029  HA  GLU A  62       3.159  21.275  14.963  1.00  0.00           H  
ATOM   1030  HB3 GLU A  62       3.914  23.515  15.653  1.00  0.00           H  
ATOM   1031  HB2 GLU A  62       4.494  23.939  14.164  1.00  0.00           H  
ATOM   1032  HG3 GLU A  62       6.398  23.348  15.596  1.00  0.00           H  
ATOM   1033  HG2 GLU A  62       6.365  22.097  14.366  1.00  0.00           H  
ATOM   1034  N   ASP A  63       1.848  22.947  12.548  1.00 67.27           N  
ATOM   1035  CA  ASP A  63       0.630  23.516  11.966  1.00 68.25           C  
ATOM   1036  C   ASP A  63      -0.518  22.441  11.925  1.00 62.12           C  
ATOM   1037  O   ASP A  63      -1.604  22.774  12.183  1.00 62.18           O  
ATOM   1038  CB  ASP A  63       0.910  24.160  10.573  1.00 74.96           C  
ATOM   1039  CG  ASP A  63       1.037  23.199   9.367  1.00 80.01           C  
ATOM   1040  OD1 ASP A  63       1.751  22.208   9.337  1.00 83.06           O  
ATOM   1041  OD2 ASP A  63       0.285  23.503   8.416  1.00 80.61           O1-
ATOM   1042  H   ASP A  63       2.637  22.858  11.924  1.00  0.00           H  
ATOM   1043  HA  ASP A  63       0.327  24.295  12.665  1.00  0.00           H  
ATOM   1044  HB3 ASP A  63       1.757  24.846  10.566  1.00  0.00           H  
ATOM   1045  HB2 ASP A  63       0.126  24.859  10.281  1.00  0.00           H  
ATOM   1046  N   ASN A  64      -0.149  21.200  11.687  1.00 54.21           N  
ATOM   1047  CA  ASN A  64      -1.130  20.178  11.455  1.00 44.19           C  
ATOM   1048  C   ASN A  64      -0.314  18.881  11.311  1.00 40.03           C  
ATOM   1049  O   ASN A  64       0.695  18.946  10.504  1.00 36.98           O  
ATOM   1050  CB  ASN A  64      -1.959  20.492  10.196  1.00 38.82           C  
ATOM   1051  CG  ASN A  64      -3.168  19.538  10.053  1.00 36.62           C  
ATOM   1052  OD1 ASN A  64      -2.939  18.456   9.587  1.00 37.65           O  
ATOM   1053  ND2 ASN A  64      -4.360  19.927  10.442  1.00 32.95           N  
ATOM   1054  H   ASN A  64       0.836  21.013  11.564  1.00  0.00           H  
ATOM   1055  HA  ASN A  64      -1.785  20.032  12.313  1.00  0.00           H  
ATOM   1056  HB3 ASN A  64      -1.328  20.370   9.316  1.00  0.00           H  
ATOM   1057  HB2 ASN A  64      -2.371  21.498  10.123  1.00  0.00           H  
ATOM   1058 HD22 ASN A  64      -5.154  19.312  10.336  1.00  0.00           H  
ATOM   1059 HD21 ASN A  64      -4.398  20.925  10.592  1.00  0.00           H  
ATOM   1060  N   ASP A  65      -0.694  17.771  11.919  1.00 36.59           N  
ATOM   1061  CA  ASP A  65      -0.014  16.462  11.775  1.00 31.76           C  
ATOM   1062  C   ASP A  65      -0.642  15.619  10.674  1.00 29.19           C  
ATOM   1063  O   ASP A  65      -0.109  14.478  10.382  1.00 31.01           O  
ATOM   1064  CB  ASP A  65      -0.073  15.607  13.130  1.00 32.08           C  
ATOM   1065  CG  ASP A  65      -1.507  15.165  13.628  1.00 32.15           C  
ATOM   1066  OD1 ASP A  65      -1.599  14.644  14.771  1.00 28.40           O  
ATOM   1067  OD2 ASP A  65      -2.540  15.261  12.921  1.00 33.74           O1-
ATOM   1068  H   ASP A  65      -1.580  17.845  12.398  1.00  0.00           H  
ATOM   1069  HA  ASP A  65       1.032  16.620  11.511  1.00  0.00           H  
ATOM   1070  HB3 ASP A  65       0.362  16.282  13.867  1.00  0.00           H  
ATOM   1071  HB2 ASP A  65       0.503  14.683  13.081  1.00  0.00           H  
ATOM   1072  N   TYR A  66      -1.713  15.989   9.967  1.00 25.20           N  
ATOM   1073  CA  TYR A  66      -2.568  15.051   9.156  1.00 24.25           C  
ATOM   1074  C   TYR A  66      -2.034  14.722   7.745  1.00 22.32           C  
ATOM   1075  O   TYR A  66      -1.785  15.651   6.933  1.00 22.81           O  
ATOM   1076  CB  TYR A  66      -4.072  15.626   9.120  1.00 21.89           C  
ATOM   1077  CG  TYR A  66      -5.169  14.597   9.040  1.00 20.47           C  
ATOM   1078  CD1 TYR A  66      -5.635  13.981  10.240  1.00 19.46           C  
ATOM   1079  CD2 TYR A  66      -5.746  14.180   7.819  1.00 23.99           C  
ATOM   1080  CE1 TYR A  66      -6.650  13.016  10.244  1.00 19.32           C  
ATOM   1081  CE2 TYR A  66      -6.736  13.113   7.754  1.00 23.63           C  
ATOM   1082  CZ  TYR A  66      -7.202  12.600   8.984  1.00 21.03           C  
ATOM   1083  OH  TYR A  66      -8.113  11.588   8.945  1.00 21.96           O  
ATOM   1084  H   TYR A  66      -2.052  16.940   9.928  1.00  0.00           H  
ATOM   1085  HA  TYR A  66      -2.540  14.076   9.641  1.00  0.00           H  
ATOM   1086  HB3 TYR A  66      -4.292  16.291   8.285  1.00  0.00           H  
ATOM   1087  HB2 TYR A  66      -4.384  16.290   9.926  1.00  0.00           H  
ATOM   1088  HD1 TYR A  66      -5.118  14.252  11.149  1.00  0.00           H  
ATOM   1089  HD2 TYR A  66      -5.499  14.707   6.910  1.00  0.00           H  
ATOM   1090  HE1 TYR A  66      -7.042  12.480  11.096  1.00  0.00           H  
ATOM   1091  HE2 TYR A  66      -7.118  12.815   6.789  1.00  0.00           H  
ATOM   1092  HH  TYR A  66      -8.128  11.103   9.756  1.00  0.00           H  
ATOM   1093  N   ILE A  67      -2.061  13.415   7.506  1.00 19.38           N  
ATOM   1094  CA  ILE A  67      -1.866  12.644   6.306  1.00 15.87           C  
ATOM   1095  C   ILE A  67      -2.923  11.488   6.430  1.00 13.49           C  
ATOM   1096  O   ILE A  67      -3.106  10.954   7.479  1.00 14.32           O  
ATOM   1097  CB  ILE A  67      -0.360  12.376   6.028  1.00 13.74           C  
ATOM   1098  CG1 ILE A  67      -0.166  11.679   4.675  1.00 14.32           C  
ATOM   1099  CG2 ILE A  67       0.257  11.558   7.126  1.00  9.71           C  
ATOM   1100  CD1 ILE A  67       1.221  11.623   4.093  1.00 12.11           C  
ATOM   1101  H   ILE A  67      -2.394  12.806   8.239  1.00  0.00           H  
ATOM   1102  HA  ILE A  67      -2.192  13.331   5.525  1.00  0.00           H  
ATOM   1103  HB  ILE A  67       0.117  13.356   6.030  1.00  0.00           H  
ATOM   1104 HG13 ILE A  67      -0.826  12.227   4.003  1.00  0.00           H  
ATOM   1105 HG12 ILE A  67      -0.564  10.666   4.728  1.00  0.00           H  
ATOM   1106 HG21 ILE A  67       0.420  12.184   8.003  1.00  0.00           H  
ATOM   1107 HG22 ILE A  67      -0.197  10.639   7.498  1.00  0.00           H  
ATOM   1108 HG23 ILE A  67       1.175  11.115   6.742  1.00  0.00           H  
ATOM   1109 HD11 ILE A  67       1.696  12.603   4.144  1.00  0.00           H  
ATOM   1110 HD12 ILE A  67       1.844  10.940   4.670  1.00  0.00           H  
ATOM   1111 HD13 ILE A  67       1.238  11.341   3.040  1.00  0.00           H  
ATOM   1112  N   ASN A  68      -3.503  11.008   5.315  1.00 14.49           N  
ATOM   1113  CA  ASN A  68      -4.421   9.872   5.352  1.00 15.29           C  
ATOM   1114  C   ASN A  68      -3.501   8.639   5.219  1.00 16.07           C  
ATOM   1115  O   ASN A  68      -3.418   8.097   4.139  1.00 17.01           O  
ATOM   1116  CB  ASN A  68      -5.534   9.950   4.237  1.00 15.49           C  
ATOM   1117  CG  ASN A  68      -6.595   8.820   4.260  1.00 19.55           C  
ATOM   1118  OD1 ASN A  68      -6.857   8.167   5.313  1.00 19.78           O  
ATOM   1119  ND2 ASN A  68      -7.123   8.455   3.035  1.00 19.66           N  
ATOM   1120  H   ASN A  68      -3.363  11.514   4.452  1.00  0.00           H  
ATOM   1121  HA  ASN A  68      -4.980   9.859   6.287  1.00  0.00           H  
ATOM   1122  HB3 ASN A  68      -5.095   9.874   3.242  1.00  0.00           H  
ATOM   1123  HB2 ASN A  68      -6.050  10.908   4.299  1.00  0.00           H  
ATOM   1124 HD22 ASN A  68      -7.704   7.637   2.926  1.00  0.00           H  
ATOM   1125 HD21 ASN A  68      -6.810   8.968   2.223  1.00  0.00           H  
ATOM   1126  N   ALA A  69      -2.779   8.140   6.223  1.00 13.86           N  
ATOM   1127  CA  ALA A  69      -1.802   7.047   6.172  1.00 14.20           C  
ATOM   1128  C   ALA A  69      -2.060   6.217   7.447  1.00 15.23           C  
ATOM   1129  O   ALA A  69      -2.091   6.682   8.609  1.00 16.71           O  
ATOM   1130  CB  ALA A  69      -0.402   7.621   5.954  1.00 16.94           C  
ATOM   1131  H   ALA A  69      -2.773   8.756   7.023  1.00  0.00           H  
ATOM   1132  HA  ALA A  69      -2.010   6.493   5.257  1.00  0.00           H  
ATOM   1133  HB1 ALA A  69      -0.497   8.322   5.125  1.00  0.00           H  
ATOM   1134  HB2 ALA A  69       0.022   8.137   6.815  1.00  0.00           H  
ATOM   1135  HB3 ALA A  69       0.306   6.871   5.599  1.00  0.00           H  
ATOM   1136  N   SER A  70      -2.024   4.876   7.235  1.00 15.25           N  
ATOM   1137  CA  SER A  70      -2.226   3.907   8.261  1.00 16.30           C  
ATOM   1138  C   SER A  70      -1.229   2.782   8.179  1.00 13.63           C  
ATOM   1139  O   SER A  70      -0.940   2.326   7.034  1.00 16.73           O  
ATOM   1140  CB  SER A  70      -3.720   3.484   8.207  1.00 19.08           C  
ATOM   1141  OG  SER A  70      -4.262   3.333   6.917  1.00 22.05           O  
ATOM   1142  H   SER A  70      -1.828   4.414   6.358  1.00  0.00           H  
ATOM   1143  HA  SER A  70      -2.084   4.344   9.249  1.00  0.00           H  
ATOM   1144  HB3 SER A  70      -4.130   4.238   8.879  1.00  0.00           H  
ATOM   1145  HB2 SER A  70      -3.954   2.562   8.738  1.00  0.00           H  
ATOM   1146  HG  SER A  70      -3.749   2.732   6.399  1.00  0.00           H  
ATOM   1147  N   LEU A  71      -0.634   2.405   9.317  1.00 10.86           N  
ATOM   1148  CA  LEU A  71       0.321   1.327   9.491  1.00 11.44           C  
ATOM   1149  C   LEU A  71      -0.523   0.090   9.592  1.00 13.99           C  
ATOM   1150  O   LEU A  71      -1.383  -0.024  10.479  1.00 16.01           O  
ATOM   1151  CB  LEU A  71       0.876   1.629  10.947  1.00  9.50           C  
ATOM   1152  CG  LEU A  71       2.233   0.794  11.258  1.00 12.02           C  
ATOM   1153  CD1 LEU A  71       3.445   1.132  10.315  1.00 13.48           C  
ATOM   1154  CD2 LEU A  71       2.581   0.800  12.725  1.00  7.93           C  
ATOM   1155  H   LEU A  71      -0.987   2.788  10.182  1.00  0.00           H  
ATOM   1156  HA  LEU A  71       1.132   1.258   8.766  1.00  0.00           H  
ATOM   1157  HB3 LEU A  71       0.226   1.394  11.790  1.00  0.00           H  
ATOM   1158  HB2 LEU A  71       1.072   2.701  10.950  1.00  0.00           H  
ATOM   1159  HG  LEU A  71       2.053  -0.280  11.207  1.00  0.00           H  
ATOM   1160 HD11 LEU A  71       3.955   2.039  10.639  1.00  0.00           H  
ATOM   1161 HD12 LEU A  71       4.201   0.357  10.438  1.00  0.00           H  
ATOM   1162 HD13 LEU A  71       3.308   1.158   9.234  1.00  0.00           H  
ATOM   1163 HD21 LEU A  71       1.761   0.533  13.392  1.00  0.00           H  
ATOM   1164 HD22 LEU A  71       3.486   0.228  12.931  1.00  0.00           H  
ATOM   1165 HD23 LEU A  71       2.832   1.816  13.030  1.00  0.00           H  
ATOM   1166  N   ILE A  72      -0.128  -0.968   8.915  1.00 15.40           N  
ATOM   1167  CA  ILE A  72      -0.886  -2.227   8.818  1.00 17.94           C  
ATOM   1168  C   ILE A  72       0.138  -3.362   8.912  1.00 23.11           C  
ATOM   1169  O   ILE A  72       1.204  -3.284   8.277  1.00 25.13           O  
ATOM   1170  CB  ILE A  72      -1.624  -2.301   7.441  1.00 16.05           C  
ATOM   1171  CG1 ILE A  72      -2.755  -1.285   7.371  1.00 15.57           C  
ATOM   1172  CG2 ILE A  72      -2.005  -3.736   6.954  1.00 15.72           C  
ATOM   1173  CD1 ILE A  72      -3.830  -1.522   8.429  1.00 19.89           C  
ATOM   1174  H   ILE A  72       0.592  -0.848   8.217  1.00  0.00           H  
ATOM   1175  HA  ILE A  72      -1.562  -2.394   9.657  1.00  0.00           H  
ATOM   1176  HB  ILE A  72      -0.903  -2.020   6.673  1.00  0.00           H  
ATOM   1177 HG13 ILE A  72      -3.286  -1.296   6.419  1.00  0.00           H  
ATOM   1178 HG12 ILE A  72      -2.440  -0.242   7.390  1.00  0.00           H  
ATOM   1179 HG21 ILE A  72      -2.234  -4.434   7.759  1.00  0.00           H  
ATOM   1180 HG22 ILE A  72      -2.869  -3.695   6.291  1.00  0.00           H  
ATOM   1181 HG23 ILE A  72      -1.215  -4.176   6.345  1.00  0.00           H  
ATOM   1182 HD11 ILE A  72      -4.663  -0.872   8.163  1.00  0.00           H  
ATOM   1183 HD12 ILE A  72      -4.239  -2.519   8.593  1.00  0.00           H  
ATOM   1184 HD13 ILE A  72      -3.581  -1.223   9.447  1.00  0.00           H  
ATOM   1185  N   LYS A  73      -0.255  -4.482   9.660  1.00 27.83           N  
ATOM   1186  CA  LYS A  73       0.399  -5.728  10.058  1.00 30.05           C  
ATOM   1187  C   LYS A  73      -0.712  -6.743  10.494  1.00 29.61           C  
ATOM   1188  O   LYS A  73      -1.731  -6.308  11.073  1.00 33.88           O  
ATOM   1189  CB  LYS A  73       1.485  -5.460  11.098  1.00 34.27           C  
ATOM   1190  CG  LYS A  73       1.072  -4.825  12.425  1.00 42.39           C  
ATOM   1191  CD  LYS A  73       2.177  -4.702  13.443  1.00 49.30           C  
ATOM   1192  CE  LYS A  73       1.883  -3.831  14.707  1.00 52.72           C  
ATOM   1193  NZ  LYS A  73       2.647  -4.177  15.861  1.00 54.88           N1+
ATOM   1194  H   LYS A  73      -1.168  -4.509  10.092  1.00  0.00           H  
ATOM   1195  HA  LYS A  73       0.862  -6.046   9.124  1.00  0.00           H  
ATOM   1196  HB3 LYS A  73       2.255  -4.783  10.729  1.00  0.00           H  
ATOM   1197  HB2 LYS A  73       1.987  -6.393  11.353  1.00  0.00           H  
ATOM   1198  HG3 LYS A  73       0.384  -5.523  12.901  1.00  0.00           H  
ATOM   1199  HG2 LYS A  73       0.590  -3.869  12.223  1.00  0.00           H  
ATOM   1200  HD3 LYS A  73       3.079  -4.433  12.892  1.00  0.00           H  
ATOM   1201  HD2 LYS A  73       2.261  -5.689  13.899  1.00  0.00           H  
ATOM   1202  HE3 LYS A  73       0.837  -4.002  14.962  1.00  0.00           H  
ATOM   1203  HE2 LYS A  73       1.997  -2.757  14.558  1.00  0.00           H  
ATOM   1204  HZ1 LYS A  73       2.374  -5.078  16.228  1.00  0.00           H  
ATOM   1205  HZ2 LYS A  73       3.629  -4.261  15.640  1.00  0.00           H  
ATOM   1206  HZ3 LYS A  73       2.526  -3.574  16.662  1.00  0.00           H  
ATOM   1207  N   MET A  74      -0.402  -8.010  10.386  1.00 25.77           N  
ATOM   1208  CA  MET A  74      -0.851  -9.142  11.264  1.00 24.71           C  
ATOM   1209  C   MET A  74       0.371  -9.381  12.134  1.00 31.41           C  
ATOM   1210  O   MET A  74       1.437  -9.627  11.624  1.00 34.59           O  
ATOM   1211  CB  MET A  74      -1.208 -10.257  10.318  1.00 20.85           C  
ATOM   1212  CG  MET A  74      -1.727 -11.481  10.999  1.00 20.93           C  
ATOM   1213  SD  MET A  74      -1.834 -12.840   9.832  1.00 20.36           S  
ATOM   1214  CE  MET A  74      -2.315 -14.224  10.897  1.00 16.32           C  
ATOM   1215  H   MET A  74       0.410  -8.297   9.859  1.00  0.00           H  
ATOM   1216  HA  MET A  74      -1.690  -8.925  11.925  1.00  0.00           H  
ATOM   1217  HB3 MET A  74      -0.373 -10.569   9.690  1.00  0.00           H  
ATOM   1218  HB2 MET A  74      -1.967  -9.952   9.598  1.00  0.00           H  
ATOM   1219  HG3 MET A  74      -2.681 -11.329  11.502  1.00  0.00           H  
ATOM   1220  HG2 MET A  74      -0.928 -11.813  11.662  1.00  0.00           H  
ATOM   1221  HE1 MET A  74      -2.821 -14.969  10.283  1.00  0.00           H  
ATOM   1222  HE2 MET A  74      -1.481 -14.750  11.361  1.00  0.00           H  
ATOM   1223  HE3 MET A  74      -3.142 -13.975  11.562  1.00  0.00           H  
ATOM   1224  N   GLU A  75       0.137  -9.242  13.455  1.00 36.96           N  
ATOM   1225  CA  GLU A  75       1.181  -9.220  14.507  1.00 38.12           C  
ATOM   1226  C   GLU A  75       2.104 -10.518  14.430  1.00 34.35           C  
ATOM   1227  O   GLU A  75       3.306 -10.496  14.702  1.00 32.18           O  
ATOM   1228  CB  GLU A  75       0.532  -8.923  15.852  1.00 44.66           C  
ATOM   1229  CG  GLU A  75       1.523  -8.867  17.082  1.00 51.24           C  
ATOM   1230  CD  GLU A  75       2.569  -7.666  16.982  1.00 57.55           C  
ATOM   1231  OE1 GLU A  75       2.101  -6.549  16.579  1.00 59.26           O  
ATOM   1232  OE2 GLU A  75       3.703  -7.776  17.505  1.00 61.04           O1-
ATOM   1233  H   GLU A  75      -0.793  -8.915  13.676  1.00  0.00           H  
ATOM   1234  HA  GLU A  75       1.731  -8.327  14.213  1.00  0.00           H  
ATOM   1235  HB3 GLU A  75      -0.044  -9.836  16.005  1.00  0.00           H  
ATOM   1236  HB2 GLU A  75      -0.072  -8.016  15.865  1.00  0.00           H  
ATOM   1237  HG3 GLU A  75       2.178  -9.734  17.170  1.00  0.00           H  
ATOM   1238  HG2 GLU A  75       1.046  -8.976  18.056  1.00  0.00           H  
ATOM   1239  N   GLU A  76       1.532 -11.629  13.975  1.00 32.36           N  
ATOM   1240  CA  GLU A  76       2.143 -12.902  13.705  1.00 32.84           C  
ATOM   1241  C   GLU A  76       3.118 -12.916  12.574  1.00 32.89           C  
ATOM   1242  O   GLU A  76       4.187 -13.540  12.741  1.00 33.73           O  
ATOM   1243  CB  GLU A  76       1.013 -13.949  13.493  1.00 32.97           C  
ATOM   1244  CG  GLU A  76       1.396 -15.423  13.379  1.00 33.39           C  
ATOM   1245  CD  GLU A  76       2.012 -16.034  14.645  1.00 33.53           C  
ATOM   1246  OE1 GLU A  76       2.090 -17.307  14.693  1.00 32.68           O  
ATOM   1247  OE2 GLU A  76       2.125 -15.376  15.709  1.00 33.31           O1-
ATOM   1248  H   GLU A  76       0.549 -11.560  13.757  1.00  0.00           H  
ATOM   1249  HA  GLU A  76       2.688 -13.059  14.635  1.00  0.00           H  
ATOM   1250  HB3 GLU A  76       0.614 -13.720  12.505  1.00  0.00           H  
ATOM   1251  HB2 GLU A  76       0.245 -13.841  14.259  1.00  0.00           H  
ATOM   1252  HG3 GLU A  76       2.087 -15.504  12.540  1.00  0.00           H  
ATOM   1253  HG2 GLU A  76       0.602 -16.094  13.051  1.00  0.00           H  
ATOM   1254  N   ALA A  77       2.811 -12.264  11.444  1.00 31.26           N  
ATOM   1255  CA  ALA A  77       3.684 -12.273  10.289  1.00 27.22           C  
ATOM   1256  C   ALA A  77       4.882 -11.304  10.541  1.00 29.22           C  
ATOM   1257  O   ALA A  77       5.986 -11.515  10.070  1.00 28.87           O  
ATOM   1258  CB  ALA A  77       2.919 -11.974   9.009  1.00 25.18           C  
ATOM   1259  H   ALA A  77       2.160 -11.494  11.492  1.00  0.00           H  
ATOM   1260  HA  ALA A  77       4.214 -13.197  10.058  1.00  0.00           H  
ATOM   1261  HB1 ALA A  77       3.540 -11.821   8.127  1.00  0.00           H  
ATOM   1262  HB2 ALA A  77       2.162 -12.738   8.831  1.00  0.00           H  
ATOM   1263  HB3 ALA A  77       2.375 -11.039   9.134  1.00  0.00           H  
ATOM   1264  N   GLN A  78       4.655 -10.169  11.295  1.00 32.57           N  
ATOM   1265  CA  GLN A  78       5.680  -9.257  11.836  1.00 33.87           C  
ATOM   1266  C   GLN A  78       6.469  -8.450  10.776  1.00 31.06           C  
ATOM   1267  O   GLN A  78       7.499  -7.839  11.124  1.00 30.61           O  
ATOM   1268  CB  GLN A  78       6.604 -10.025  12.884  1.00 39.29           C  
ATOM   1269  CG  GLN A  78       7.372  -9.231  13.959  1.00 46.28           C  
ATOM   1270  CD  GLN A  78       6.569  -8.293  14.853  1.00 49.53           C  
ATOM   1271  OE1 GLN A  78       7.054  -7.287  15.375  1.00 51.60           O  
ATOM   1272  NE2 GLN A  78       5.286  -8.450  14.998  1.00 48.61           N  
ATOM   1273  H   GLN A  78       3.711 -10.034  11.628  1.00  0.00           H  
ATOM   1274  HA  GLN A  78       5.166  -8.505  12.435  1.00  0.00           H  
ATOM   1275  HB3 GLN A  78       7.376 -10.522  12.297  1.00  0.00           H  
ATOM   1276  HB2 GLN A  78       6.036 -10.888  13.233  1.00  0.00           H  
ATOM   1277  HG3 GLN A  78       8.207  -8.645  13.575  1.00  0.00           H  
ATOM   1278  HG2 GLN A  78       7.916  -9.985  14.529  1.00  0.00           H  
ATOM   1279 HE22 GLN A  78       4.845  -7.921  15.737  1.00  0.00           H  
ATOM   1280 HE21 GLN A  78       4.793  -9.232  14.592  1.00  0.00           H  
ATOM   1281  N   ARG A  79       5.916  -8.293   9.634  1.00 30.17           N  
ATOM   1282  CA  ARG A  79       6.189  -7.261   8.654  1.00 27.02           C  
ATOM   1283  C   ARG A  79       4.991  -6.241   8.760  1.00 24.57           C  
ATOM   1284  O   ARG A  79       3.826  -6.584   8.776  1.00 21.66           O  
ATOM   1285  CB  ARG A  79       6.075  -7.881   7.251  1.00 26.63           C  
ATOM   1286  CG  ARG A  79       7.163  -8.893   6.901  1.00 28.20           C  
ATOM   1287  CD  ARG A  79       7.007  -9.484   5.494  1.00 25.15           C  
ATOM   1288  NE  ARG A  79       8.252 -10.083   5.026  1.00 24.41           N  
ATOM   1289  CZ  ARG A  79       8.573 -10.533   3.781  1.00 23.85           C  
ATOM   1290  NH1 ARG A  79       7.634 -10.656   2.859  1.00 20.85           N  
ATOM   1291  NH2 ARG A  79       9.785 -11.013   3.499  1.00 24.00           N1+
ATOM   1292  H   ARG A  79       5.042  -8.779   9.493  1.00  0.00           H  
ATOM   1293  HA  ARG A  79       7.119  -6.725   8.845  1.00  0.00           H  
ATOM   1294  HB3 ARG A  79       6.170  -7.097   6.500  1.00  0.00           H  
ATOM   1295  HB2 ARG A  79       5.114  -8.362   7.071  1.00  0.00           H  
ATOM   1296  HG3 ARG A  79       7.142  -9.642   7.692  1.00  0.00           H  
ATOM   1297  HG2 ARG A  79       8.114  -8.370   7.003  1.00  0.00           H  
ATOM   1298  HD3 ARG A  79       6.687  -8.760   4.746  1.00  0.00           H  
ATOM   1299  HD2 ARG A  79       6.191 -10.206   5.478  1.00  0.00           H  
ATOM   1300  HE  ARG A  79       8.986 -10.035   5.717  1.00  0.00           H  
ATOM   1301 HH12 ARG A  79       7.833 -10.933   1.908  1.00  0.00           H  
ATOM   1302 HH11 ARG A  79       6.783 -10.124   2.973  1.00  0.00           H  
ATOM   1303 HH22 ARG A  79       9.990 -11.626   2.722  1.00  0.00           H  
ATOM   1304 HH21 ARG A  79      10.594 -10.845   4.080  1.00  0.00           H  
ATOM   1305  N   SER A  80       5.381  -4.939   9.027  1.00 22.42           N  
ATOM   1306  CA  SER A  80       4.435  -3.817   8.833  1.00 19.87           C  
ATOM   1307  C   SER A  80       4.530  -3.311   7.393  1.00 19.63           C  
ATOM   1308  O   SER A  80       5.593  -3.138   6.856  1.00 20.59           O  
ATOM   1309  CB  SER A  80       4.854  -2.692   9.846  1.00 21.21           C  
ATOM   1310  OG  SER A  80       4.575  -3.080  11.251  1.00 25.92           O  
ATOM   1311  H   SER A  80       6.351  -4.723   8.848  1.00  0.00           H  
ATOM   1312  HA  SER A  80       3.417  -4.182   8.965  1.00  0.00           H  
ATOM   1313  HB3 SER A  80       4.372  -1.725   9.700  1.00  0.00           H  
ATOM   1314  HB2 SER A  80       5.925  -2.526   9.734  1.00  0.00           H  
ATOM   1315  HG  SER A  80       5.106  -3.857  11.331  1.00  0.00           H  
ATOM   1316  N   TYR A  81       3.454  -2.693   6.885  1.00 18.61           N  
ATOM   1317  CA  TYR A  81       3.310  -1.871   5.683  1.00 17.09           C  
ATOM   1318  C   TYR A  81       2.409  -0.650   6.063  1.00 16.25           C  
ATOM   1319  O   TYR A  81       1.564  -0.777   6.962  1.00 14.42           O  
ATOM   1320  CB  TYR A  81       2.493  -2.673   4.611  1.00 17.83           C  
ATOM   1321  CG  TYR A  81       2.867  -4.178   4.502  1.00 20.61           C  
ATOM   1322  CD1 TYR A  81       2.152  -5.063   5.326  1.00 19.65           C  
ATOM   1323  CD2 TYR A  81       3.912  -4.667   3.683  1.00 21.90           C  
ATOM   1324  CE1 TYR A  81       2.580  -6.381   5.502  1.00 21.32           C  
ATOM   1325  CE2 TYR A  81       4.289  -6.029   3.780  1.00 21.50           C  
ATOM   1326  CZ  TYR A  81       3.554  -6.913   4.582  1.00 21.34           C  
ATOM   1327  OH  TYR A  81       3.694  -8.274   4.540  1.00 16.76           O  
ATOM   1328  H   TYR A  81       2.598  -2.664   7.421  1.00  0.00           H  
ATOM   1329  HA  TYR A  81       4.267  -1.530   5.288  1.00  0.00           H  
ATOM   1330  HB3 TYR A  81       2.633  -2.053   3.725  1.00  0.00           H  
ATOM   1331  HB2 TYR A  81       1.416  -2.695   4.774  1.00  0.00           H  
ATOM   1332  HD1 TYR A  81       1.325  -4.665   5.897  1.00  0.00           H  
ATOM   1333  HD2 TYR A  81       4.397  -4.001   2.985  1.00  0.00           H  
ATOM   1334  HE1 TYR A  81       2.078  -7.001   6.229  1.00  0.00           H  
ATOM   1335  HE2 TYR A  81       5.143  -6.321   3.187  1.00  0.00           H  
ATOM   1336  HH  TYR A  81       4.091  -8.614   3.752  1.00  0.00           H  
ATOM   1337  N   ILE A  82       2.715   0.571   5.483  1.00 18.88           N  
ATOM   1338  CA  ILE A  82       1.784   1.680   5.482  1.00 18.03           C  
ATOM   1339  C   ILE A  82       0.968   1.544   4.128  1.00 18.32           C  
ATOM   1340  O   ILE A  82       1.535   1.516   2.994  1.00 21.28           O  
ATOM   1341  CB  ILE A  82       2.507   3.055   5.609  1.00 17.03           C  
ATOM   1342  CG1 ILE A  82       3.368   3.172   6.869  1.00 15.99           C  
ATOM   1343  CG2 ILE A  82       1.584   4.247   5.515  1.00 16.61           C  
ATOM   1344  CD1 ILE A  82       4.441   4.220   6.864  1.00 16.52           C  
ATOM   1345  H   ILE A  82       3.445   0.594   4.785  1.00  0.00           H  
ATOM   1346  HA  ILE A  82       1.124   1.645   6.349  1.00  0.00           H  
ATOM   1347  HB  ILE A  82       3.212   3.081   4.778  1.00  0.00           H  
ATOM   1348 HG13 ILE A  82       3.856   2.247   7.174  1.00  0.00           H  
ATOM   1349 HG12 ILE A  82       2.884   3.450   7.805  1.00  0.00           H  
ATOM   1350 HG21 ILE A  82       2.044   5.234   5.568  1.00  0.00           H  
ATOM   1351 HG22 ILE A  82       1.050   4.188   4.567  1.00  0.00           H  
ATOM   1352 HG23 ILE A  82       0.788   4.265   6.259  1.00  0.00           H  
ATOM   1353 HD11 ILE A  82       5.004   4.230   7.797  1.00  0.00           H  
ATOM   1354 HD12 ILE A  82       5.204   4.193   6.086  1.00  0.00           H  
ATOM   1355 HD13 ILE A  82       4.040   5.218   7.040  1.00  0.00           H  
ATOM   1356  N   LEU A  83      -0.314   1.658   4.307  1.00 16.07           N  
ATOM   1357  CA  LEU A  83      -1.249   1.783   3.225  1.00 15.98           C  
ATOM   1358  C   LEU A  83      -1.941   3.220   3.139  1.00 17.85           C  
ATOM   1359  O   LEU A  83      -2.258   3.857   4.183  1.00 18.59           O  
ATOM   1360  CB  LEU A  83      -2.344   0.750   3.535  1.00 15.17           C  
ATOM   1361  CG  LEU A  83      -2.046  -0.672   3.660  1.00 15.01           C  
ATOM   1362  CD1 LEU A  83      -3.383  -1.458   3.762  1.00 12.44           C  
ATOM   1363  CD2 LEU A  83      -1.166  -1.379   2.578  1.00 15.24           C  
ATOM   1364  H   LEU A  83      -0.662   1.821   5.241  1.00  0.00           H  
ATOM   1365  HA  LEU A  83      -0.897   1.499   2.233  1.00  0.00           H  
ATOM   1366  HB3 LEU A  83      -3.168   0.812   2.824  1.00  0.00           H  
ATOM   1367  HB2 LEU A  83      -2.749   1.095   4.486  1.00  0.00           H  
ATOM   1368  HG  LEU A  83      -1.626  -0.768   4.661  1.00  0.00           H  
ATOM   1369 HD11 LEU A  83      -4.073  -1.116   4.534  1.00  0.00           H  
ATOM   1370 HD12 LEU A  83      -3.937  -1.317   2.834  1.00  0.00           H  
ATOM   1371 HD13 LEU A  83      -3.223  -2.516   3.969  1.00  0.00           H  
ATOM   1372 HD21 LEU A  83      -0.120  -1.070   2.573  1.00  0.00           H  
ATOM   1373 HD22 LEU A  83      -1.211  -2.465   2.659  1.00  0.00           H  
ATOM   1374 HD23 LEU A  83      -1.587  -1.292   1.577  1.00  0.00           H  
ATOM   1375  N   THR A  84      -2.074   3.799   1.966  1.00 18.86           N  
ATOM   1376  CA  THR A  84      -2.468   5.218   1.696  1.00 15.29           C  
ATOM   1377  C   THR A  84      -2.994   5.607   0.297  1.00 15.91           C  
ATOM   1378  O   THR A  84      -3.444   4.772  -0.548  1.00 17.62           O  
ATOM   1379  CB  THR A  84      -1.312   6.147   2.357  1.00 13.41           C  
ATOM   1380  OG1 THR A  84      -1.632   7.525   2.341  1.00 16.83           O  
ATOM   1381  CG2 THR A  84       0.057   6.038   1.667  1.00  4.56           C  
ATOM   1382  H   THR A  84      -1.896   3.267   1.126  1.00  0.00           H  
ATOM   1383  HA  THR A  84      -3.356   5.395   2.303  1.00  0.00           H  
ATOM   1384  HB  THR A  84      -1.242   5.871   3.410  1.00  0.00           H  
ATOM   1385  HG1 THR A  84      -2.349   7.663   2.941  1.00  0.00           H  
ATOM   1386 HG21 THR A  84       0.711   6.471   2.424  1.00  0.00           H  
ATOM   1387 HG22 THR A  84       0.355   5.017   1.432  1.00  0.00           H  
ATOM   1388 HG23 THR A  84       0.101   6.578   0.721  1.00  0.00           H  
ATOM   1389  N   GLN A  85      -2.886   6.859  -0.017  1.00 17.16           N  
ATOM   1390  CA  GLN A  85      -3.126   7.397  -1.411  1.00 19.39           C  
ATOM   1391  C   GLN A  85      -1.974   8.364  -1.712  1.00 21.81           C  
ATOM   1392  O   GLN A  85      -1.281   8.830  -0.791  1.00 22.08           O  
ATOM   1393  CB  GLN A  85      -4.528   8.173  -1.453  1.00 19.96           C  
ATOM   1394  CG  GLN A  85      -4.540   9.413  -0.634  1.00 17.73           C  
ATOM   1395  CD  GLN A  85      -5.946   9.836  -0.270  1.00 17.29           C  
ATOM   1396  OE1 GLN A  85      -6.645   9.299   0.567  1.00 20.09           O  
ATOM   1397  NE2 GLN A  85      -6.481  10.734  -1.156  1.00 13.70           N  
ATOM   1398  H   GLN A  85      -2.479   7.413   0.723  1.00  0.00           H  
ATOM   1399  HA  GLN A  85      -3.073   6.654  -2.206  1.00  0.00           H  
ATOM   1400  HB3 GLN A  85      -5.251   7.413  -1.157  1.00  0.00           H  
ATOM   1401  HB2 GLN A  85      -4.770   8.421  -2.486  1.00  0.00           H  
ATOM   1402  HG3 GLN A  85      -4.044  10.270  -1.089  1.00  0.00           H  
ATOM   1403  HG2 GLN A  85      -4.106   9.396   0.366  1.00  0.00           H  
ATOM   1404 HE22 GLN A  85      -7.455  10.994  -1.095  1.00  0.00           H  
ATOM   1405 HE21 GLN A  85      -5.890  11.148  -1.863  1.00  0.00           H  
ATOM   1406  N   GLY A  86      -1.785   8.752  -2.935  1.00 21.28           N  
ATOM   1407  CA  GLY A  86      -0.754   9.694  -3.404  1.00 19.91           C  
ATOM   1408  C   GLY A  86      -1.237  11.183  -3.395  1.00 20.61           C  
ATOM   1409  O   GLY A  86      -2.429  11.363  -3.639  1.00 23.70           O  
ATOM   1410  H   GLY A  86      -2.418   8.440  -3.657  1.00  0.00           H  
ATOM   1411  HA3 GLY A  86      -0.417   9.480  -4.419  1.00  0.00           H  
ATOM   1412  HA2 GLY A  86       0.078   9.622  -2.704  1.00  0.00           H  
ATOM   1413  N   PRO A  87      -0.454  12.246  -3.377  1.00 19.37           N  
ATOM   1414  CA  PRO A  87      -0.941  13.658  -3.457  1.00 16.63           C  
ATOM   1415  C   PRO A  87      -1.325  14.076  -4.840  1.00 17.33           C  
ATOM   1416  O   PRO A  87      -0.640  13.760  -5.801  1.00 14.93           O  
ATOM   1417  CB  PRO A  87       0.251  14.451  -2.919  1.00 17.01           C  
ATOM   1418  CG  PRO A  87       1.431  13.634  -3.313  1.00 18.12           C  
ATOM   1419  CD  PRO A  87       0.967  12.201  -3.249  1.00 18.07           C  
ATOM   1420  HA  PRO A  87      -1.744  13.640  -2.721  1.00  0.00           H  
ATOM   1421  HB3 PRO A  87       0.231  14.537  -1.833  1.00  0.00           H  
ATOM   1422  HB2 PRO A  87       0.333  15.481  -3.266  1.00  0.00           H  
ATOM   1423  HG3 PRO A  87       2.229  13.894  -2.618  1.00  0.00           H  
ATOM   1424  HG2 PRO A  87       1.836  13.993  -4.259  1.00  0.00           H  
ATOM   1425  HD2 PRO A  87       1.376  11.627  -4.080  1.00  0.00           H  
ATOM   1426  HD3 PRO A  87       1.329  11.688  -2.358  1.00  0.00           H  
ATOM   1427  N   LEU A  88      -2.350  14.955  -4.858  1.00 18.67           N  
ATOM   1428  CA  LEU A  88      -2.839  15.783  -5.929  1.00 19.11           C  
ATOM   1429  C   LEU A  88      -1.945  17.059  -6.030  1.00 22.57           C  
ATOM   1430  O   LEU A  88      -1.237  17.416  -5.044  1.00 26.66           O  
ATOM   1431  CB  LEU A  88      -4.241  16.179  -5.540  1.00 18.28           C  
ATOM   1432  CG  LEU A  88      -5.164  15.034  -5.645  1.00 18.53           C  
ATOM   1433  CD1 LEU A  88      -6.439  15.515  -4.975  1.00 17.44           C  
ATOM   1434  CD2 LEU A  88      -5.362  14.640  -7.080  1.00 19.27           C  
ATOM   1435  H   LEU A  88      -2.814  15.069  -3.968  1.00  0.00           H  
ATOM   1436  HA  LEU A  88      -2.781  15.328  -6.917  1.00  0.00           H  
ATOM   1437  HB3 LEU A  88      -4.633  16.972  -6.177  1.00  0.00           H  
ATOM   1438  HB2 LEU A  88      -4.282  16.630  -4.549  1.00  0.00           H  
ATOM   1439  HG  LEU A  88      -4.781  14.140  -5.152  1.00  0.00           H  
ATOM   1440 HD11 LEU A  88      -6.460  15.612  -3.889  1.00  0.00           H  
ATOM   1441 HD12 LEU A  88      -6.846  16.475  -5.292  1.00  0.00           H  
ATOM   1442 HD13 LEU A  88      -7.235  14.773  -5.047  1.00  0.00           H  
ATOM   1443 HD21 LEU A  88      -4.431  14.333  -7.557  1.00  0.00           H  
ATOM   1444 HD22 LEU A  88      -6.074  13.816  -7.114  1.00  0.00           H  
ATOM   1445 HD23 LEU A  88      -5.844  15.460  -7.613  1.00  0.00           H  
ATOM   1446  N   PRO A  89      -1.964  17.777  -7.154  1.00 22.10           N  
ATOM   1447  CA  PRO A  89      -1.123  18.969  -7.277  1.00 20.97           C  
ATOM   1448  C   PRO A  89      -1.524  20.193  -6.404  1.00 22.96           C  
ATOM   1449  O   PRO A  89      -2.718  20.223  -5.927  1.00 24.54           O  
ATOM   1450  CB  PRO A  89      -1.159  19.296  -8.762  1.00 19.74           C  
ATOM   1451  CG  PRO A  89      -2.258  18.448  -9.386  1.00 18.98           C  
ATOM   1452  CD  PRO A  89      -2.729  17.442  -8.375  1.00 20.29           C  
ATOM   1453  HA  PRO A  89      -0.133  18.573  -7.052  1.00  0.00           H  
ATOM   1454  HB3 PRO A  89      -0.169  19.012  -9.118  1.00  0.00           H  
ATOM   1455  HB2 PRO A  89      -1.431  20.312  -9.046  1.00  0.00           H  
ATOM   1456  HG3 PRO A  89      -2.092  18.020 -10.374  1.00  0.00           H  
ATOM   1457  HG2 PRO A  89      -3.152  19.065  -9.479  1.00  0.00           H  
ATOM   1458  HD2 PRO A  89      -3.816  17.408  -8.300  1.00  0.00           H  
ATOM   1459  HD3 PRO A  89      -2.315  16.521  -8.787  1.00  0.00           H  
ATOM   1460  N   ASN A  90      -0.621  21.162  -6.199  1.00 23.89           N  
ATOM   1461  CA  ASN A  90      -0.619  22.283  -5.236  1.00 26.60           C  
ATOM   1462  C   ASN A  90       0.164  22.021  -3.963  1.00 24.40           C  
ATOM   1463  O   ASN A  90       0.926  22.936  -3.580  1.00 26.22           O  
ATOM   1464  CB  ASN A  90      -2.023  22.865  -4.949  1.00 31.80           C  
ATOM   1465  CG  ASN A  90      -1.969  24.266  -4.402  1.00 35.31           C  
ATOM   1466  OD1 ASN A  90      -1.706  25.205  -5.144  1.00 35.64           O  
ATOM   1467  ND2 ASN A  90      -2.306  24.495  -3.225  1.00 37.88           N  
ATOM   1468  H   ASN A  90       0.309  21.066  -6.581  1.00  0.00           H  
ATOM   1469  HA  ASN A  90      -0.052  23.140  -5.598  1.00  0.00           H  
ATOM   1470  HB3 ASN A  90      -2.560  22.213  -4.259  1.00  0.00           H  
ATOM   1471  HB2 ASN A  90      -2.597  22.949  -5.871  1.00  0.00           H  
ATOM   1472 HD22 ASN A  90      -2.227  25.372  -2.730  1.00  0.00           H  
ATOM   1473 HD21 ASN A  90      -2.462  23.641  -2.709  1.00  0.00           H  
ATOM   1474  N   THR A  91       0.175  20.816  -3.416  1.00 21.66           N  
ATOM   1475  CA  THR A  91       1.099  20.404  -2.305  1.00 18.06           C  
ATOM   1476  C   THR A  91       1.418  18.889  -2.346  1.00 19.98           C  
ATOM   1477  O   THR A  91       0.511  18.062  -2.478  1.00 20.22           O  
ATOM   1478  CB  THR A  91       0.440  20.713  -0.904  1.00 17.33           C  
ATOM   1479  OG1 THR A  91      -0.895  20.254  -0.815  1.00 17.92           O  
ATOM   1480  CG2 THR A  91       0.424  22.162  -0.446  1.00 17.36           C  
ATOM   1481  H   THR A  91      -0.265  20.063  -3.925  1.00  0.00           H  
ATOM   1482  HA  THR A  91       2.036  20.961  -2.332  1.00  0.00           H  
ATOM   1483  HB  THR A  91       1.012  20.108  -0.200  1.00  0.00           H  
ATOM   1484  HG1 THR A  91      -0.990  19.538  -1.424  1.00  0.00           H  
ATOM   1485 HG21 THR A  91       1.434  22.564  -0.368  1.00  0.00           H  
ATOM   1486 HG22 THR A  91      -0.141  22.781  -1.142  1.00  0.00           H  
ATOM   1487 HG23 THR A  91      -0.121  22.246   0.495  1.00  0.00           H  
ATOM   1488  N   CYS A  92       2.740  18.530  -2.324  1.00 20.56           N  
ATOM   1489  CA  CYS A  92       3.090  17.151  -2.418  1.00 18.94           C  
ATOM   1490  C   CYS A  92       4.320  16.696  -1.557  1.00 18.04           C  
ATOM   1491  O   CYS A  92       4.645  15.518  -1.488  1.00 18.76           O  
ATOM   1492  CB  CYS A  92       3.132  16.683  -3.897  1.00 21.63           C  
ATOM   1493  SG  CYS A  92       3.928  17.807  -5.100  1.00 25.78           S  
ATOM   1494  H   CYS A  92       3.435  19.245  -2.162  1.00  0.00           H  
ATOM   1495  HA  CYS A  92       2.257  16.612  -1.966  1.00  0.00           H  
ATOM   1496  HB3 CYS A  92       2.113  16.488  -4.230  1.00  0.00           H  
ATOM   1497  HB2 CYS A  92       3.674  15.740  -3.962  1.00  0.00           H  
ATOM   1498  HG  CYS A  92       3.105  18.852  -4.965  1.00  0.00           H  
ATOM   1499  N   GLY A  93       5.054  17.660  -1.022  1.00 18.98           N  
ATOM   1500  CA  GLY A  93       6.287  17.521  -0.158  1.00 21.14           C  
ATOM   1501  C   GLY A  93       5.991  16.817   1.138  1.00 23.24           C  
ATOM   1502  O   GLY A  93       6.680  15.982   1.603  1.00 24.18           O  
ATOM   1503  H   GLY A  93       4.833  18.622  -1.236  1.00  0.00           H  
ATOM   1504  HA3 GLY A  93       6.671  18.511   0.088  1.00  0.00           H  
ATOM   1505  HA2 GLY A  93       6.997  16.941  -0.749  1.00  0.00           H  
ATOM   1506  N   HIS A  94       4.760  17.073   1.626  1.00 20.07           N  
ATOM   1507  CA  HIS A  94       4.116  16.354   2.730  1.00 16.14           C  
ATOM   1508  C   HIS A  94       4.027  14.827   2.652  1.00 18.67           C  
ATOM   1509  O   HIS A  94       4.124  14.143   3.660  1.00 18.13           O  
ATOM   1510  CB  HIS A  94       2.765  16.988   3.146  1.00 14.82           C  
ATOM   1511  CG  HIS A  94       1.507  16.773   2.341  1.00 16.93           C  
ATOM   1512  ND1 HIS A  94       1.232  17.420   1.143  1.00 18.06           N  
ATOM   1513  CD2 HIS A  94       0.516  15.882   2.600  1.00 13.04           C  
ATOM   1514  CE1 HIS A  94       0.053  16.951   0.750  1.00 16.06           C  
ATOM   1515  NE2 HIS A  94      -0.435  15.997   1.587  1.00 11.45           N  
ATOM   1516  H   HIS A  94       4.266  17.818   1.156  1.00  0.00           H  
ATOM   1517  HA  HIS A  94       4.731  16.625   3.587  1.00  0.00           H  
ATOM   1518  HB3 HIS A  94       2.969  18.031   3.388  1.00  0.00           H  
ATOM   1519  HB2 HIS A  94       2.479  16.541   4.098  1.00  0.00           H  
ATOM   1520  HD2 HIS A  94       0.406  15.305   3.507  1.00  0.00           H  
ATOM   1521  HE1 HIS A  94      -0.447  17.440  -0.072  1.00  0.00           H  
ATOM   1522  HE2 HIS A  94      -1.340  15.551   1.541  1.00  0.00           H  
ATOM   1523  N   PHE A  95       3.952  14.266   1.479  1.00 20.20           N  
ATOM   1524  CA  PHE A  95       4.082  12.761   1.307  1.00 18.61           C  
ATOM   1525  C   PHE A  95       5.556  12.320   1.556  1.00 19.06           C  
ATOM   1526  O   PHE A  95       5.863  11.369   2.375  1.00 22.96           O  
ATOM   1527  CB  PHE A  95       3.672  12.418  -0.150  1.00 15.49           C  
ATOM   1528  CG  PHE A  95       3.493  10.999  -0.575  1.00 16.54           C  
ATOM   1529  CD1 PHE A  95       2.389  10.225  -0.121  1.00 16.42           C  
ATOM   1530  CD2 PHE A  95       4.462  10.394  -1.412  1.00 17.63           C  
ATOM   1531  CE1 PHE A  95       2.228   8.959  -0.627  1.00 15.73           C  
ATOM   1532  CE2 PHE A  95       4.398   9.002  -1.674  1.00 19.55           C  
ATOM   1533  CZ  PHE A  95       3.213   8.295  -1.318  1.00 18.45           C  
ATOM   1534  H   PHE A  95       3.788  14.811   0.645  1.00  0.00           H  
ATOM   1535  HA  PHE A  95       3.501  12.093   1.943  1.00  0.00           H  
ATOM   1536  HB3 PHE A  95       4.457  12.765  -0.823  1.00  0.00           H  
ATOM   1537  HB2 PHE A  95       2.847  13.045  -0.488  1.00  0.00           H  
ATOM   1538  HD1 PHE A  95       1.635  10.736   0.459  1.00  0.00           H  
ATOM   1539  HD2 PHE A  95       5.368  10.909  -1.695  1.00  0.00           H  
ATOM   1540  HE1 PHE A  95       1.245   8.542  -0.463  1.00  0.00           H  
ATOM   1541  HE2 PHE A  95       5.194   8.554  -2.252  1.00  0.00           H  
ATOM   1542  HZ  PHE A  95       3.113   7.258  -1.600  1.00  0.00           H  
ATOM   1543  N   TRP A  96       6.460  13.062   0.919  1.00 15.58           N  
ATOM   1544  CA  TRP A  96       7.894  12.877   1.072  1.00 12.40           C  
ATOM   1545  C   TRP A  96       8.406  13.121   2.492  1.00 13.80           C  
ATOM   1546  O   TRP A  96       9.398  12.544   2.899  1.00 14.62           O  
ATOM   1547  CB  TRP A  96       8.638  13.615  -0.036  1.00 10.13           C  
ATOM   1548  CG  TRP A  96       8.393  13.046  -1.396  1.00  9.19           C  
ATOM   1549  CD1 TRP A  96       7.725  13.646  -2.409  1.00  9.10           C  
ATOM   1550  CD2 TRP A  96       8.800  11.704  -1.866  1.00  7.96           C  
ATOM   1551  NE1 TRP A  96       7.929  12.894  -3.511  1.00  9.81           N  
ATOM   1552  CE2 TRP A  96       8.460  11.640  -3.242  1.00  8.44           C  
ATOM   1553  CE3 TRP A  96       9.492  10.650  -1.261  1.00  9.00           C  
ATOM   1554  CZ2 TRP A  96       8.736  10.510  -4.015  1.00  9.65           C  
ATOM   1555  CZ3 TRP A  96       9.733   9.437  -2.029  1.00 10.32           C  
ATOM   1556  CH2 TRP A  96       9.214   9.314  -3.360  1.00  9.87           C  
ATOM   1557  H   TRP A  96       6.129  13.836   0.362  1.00  0.00           H  
ATOM   1558  HA  TRP A  96       8.142  11.825   0.930  1.00  0.00           H  
ATOM   1559  HB3 TRP A  96       9.715  13.493   0.081  1.00  0.00           H  
ATOM   1560  HB2 TRP A  96       8.418  14.682   0.011  1.00  0.00           H  
ATOM   1561  HD1 TRP A  96       7.362  14.662  -2.359  1.00  0.00           H  
ATOM   1562  HE1 TRP A  96       7.573  13.109  -4.431  1.00  0.00           H  
ATOM   1563  HE3 TRP A  96       9.829  10.695  -0.236  1.00  0.00           H  
ATOM   1564  HZ2 TRP A  96       8.486  10.475  -5.065  1.00  0.00           H  
ATOM   1565  HZ3 TRP A  96      10.207   8.619  -1.507  1.00  0.00           H  
ATOM   1566  HH2 TRP A  96       9.254   8.400  -3.934  1.00  0.00           H  
ATOM   1567  N   GLU A  97       7.764  14.019   3.292  1.00 16.05           N  
ATOM   1568  CA  GLU A  97       8.078  14.211   4.702  1.00 17.36           C  
ATOM   1569  C   GLU A  97       7.632  13.064   5.572  1.00 17.50           C  
ATOM   1570  O   GLU A  97       8.446  12.713   6.494  1.00 17.93           O  
ATOM   1571  CB  GLU A  97       7.310  15.414   5.240  1.00 17.89           C  
ATOM   1572  CG  GLU A  97       7.628  16.011   6.653  1.00 18.78           C  
ATOM   1573  CD  GLU A  97       9.082  16.248   6.987  1.00 21.49           C  
ATOM   1574  OE1 GLU A  97       9.988  16.320   6.111  1.00 21.87           O  
ATOM   1575  OE2 GLU A  97       9.280  16.215   8.293  1.00 20.49           O  
ATOM   1576  H   GLU A  97       6.985  14.532   2.904  1.00  0.00           H  
ATOM   1577  HA  GLU A  97       9.134  14.254   4.967  1.00  0.00           H  
ATOM   1578  HB3 GLU A  97       6.272  15.173   5.010  1.00  0.00           H  
ATOM   1579  HB2 GLU A  97       7.415  16.274   4.577  1.00  0.00           H  
ATOM   1580  HG3 GLU A  97       7.158  15.414   7.434  1.00  0.00           H  
ATOM   1581  HG2 GLU A  97       7.106  16.967   6.695  1.00  0.00           H  
ATOM   1582  HE2 GLU A  97      10.207  16.289   8.463  1.00  0.00           H  
ATOM   1583  N   MET A  98       6.615  12.330   5.185  1.00 17.89           N  
ATOM   1584  CA  MET A  98       6.147  11.046   5.774  1.00 15.75           C  
ATOM   1585  C   MET A  98       7.215   9.829   5.592  1.00 20.58           C  
ATOM   1586  O   MET A  98       7.729   9.275   6.568  1.00 25.14           O  
ATOM   1587  CB  MET A  98       4.756  10.583   5.261  1.00 12.15           C  
ATOM   1588  CG  MET A  98       4.019   9.680   6.231  1.00 13.43           C  
ATOM   1589  SD  MET A  98       2.930   8.451   5.524  1.00 18.19           S  
ATOM   1590  CE  MET A  98       4.380   7.442   4.980  1.00 16.84           C  
ATOM   1591  H   MET A  98       6.219  12.592   4.294  1.00  0.00           H  
ATOM   1592  HA  MET A  98       6.098  11.145   6.859  1.00  0.00           H  
ATOM   1593  HB3 MET A  98       4.806  10.136   4.268  1.00  0.00           H  
ATOM   1594  HB2 MET A  98       4.050  11.405   5.142  1.00  0.00           H  
ATOM   1595  HG3 MET A  98       3.368  10.316   6.832  1.00  0.00           H  
ATOM   1596  HG2 MET A  98       4.746   9.159   6.853  1.00  0.00           H  
ATOM   1597  HE1 MET A  98       3.989   6.435   4.838  1.00  0.00           H  
ATOM   1598  HE2 MET A  98       4.784   7.672   3.995  1.00  0.00           H  
ATOM   1599  HE3 MET A  98       5.134   7.494   5.766  1.00  0.00           H  
ATOM   1600  N   VAL A  99       7.646   9.633   4.353  1.00 20.03           N  
ATOM   1601  CA  VAL A  99       8.684   8.726   3.894  1.00 20.23           C  
ATOM   1602  C   VAL A  99      10.058   9.082   4.520  1.00 20.62           C  
ATOM   1603  O   VAL A  99      10.827   8.182   4.886  1.00 23.72           O  
ATOM   1604  CB  VAL A  99       8.746   8.757   2.380  1.00 19.77           C  
ATOM   1605  CG1 VAL A  99       9.837   7.841   1.759  1.00 18.32           C  
ATOM   1606  CG2 VAL A  99       7.411   8.334   1.742  1.00 18.88           C  
ATOM   1607  H   VAL A  99       7.360  10.312   3.662  1.00  0.00           H  
ATOM   1608  HA  VAL A  99       8.390   7.730   4.224  1.00  0.00           H  
ATOM   1609  HB  VAL A  99       9.005   9.761   2.046  1.00  0.00           H  
ATOM   1610 HG11 VAL A  99      10.786   7.945   2.285  1.00  0.00           H  
ATOM   1611 HG12 VAL A  99       9.652   6.768   1.800  1.00  0.00           H  
ATOM   1612 HG13 VAL A  99       9.990   8.025   0.695  1.00  0.00           H  
ATOM   1613 HG21 VAL A  99       7.555   8.179   0.673  1.00  0.00           H  
ATOM   1614 HG22 VAL A  99       7.202   7.321   2.086  1.00  0.00           H  
ATOM   1615 HG23 VAL A  99       6.527   8.947   1.915  1.00  0.00           H  
ATOM   1616  N   TRP A 100      10.361  10.411   4.680  1.00 19.87           N  
ATOM   1617  CA  TRP A 100      11.596  10.922   5.406  1.00 19.35           C  
ATOM   1618  C   TRP A 100      11.581  10.531   6.913  1.00 20.51           C  
ATOM   1619  O   TRP A 100      12.544   9.852   7.318  1.00 21.87           O  
ATOM   1620  CB  TRP A 100      11.632  12.471   5.270  1.00 20.40           C  
ATOM   1621  CG  TRP A 100      12.950  13.104   5.793  1.00 21.25           C  
ATOM   1622  CD1 TRP A 100      12.888  13.985   6.761  1.00 20.20           C  
ATOM   1623  CD2 TRP A 100      14.345  13.029   5.390  1.00 22.69           C  
ATOM   1624  NE1 TRP A 100      14.188  14.557   6.992  1.00 21.15           N  
ATOM   1625  CE2 TRP A 100      15.101  13.866   6.260  1.00 23.48           C  
ATOM   1626  CE3 TRP A 100      15.049  12.324   4.382  1.00 22.96           C  
ATOM   1627  CZ2 TRP A 100      16.507  13.995   6.252  1.00 23.41           C  
ATOM   1628  CZ3 TRP A 100      16.483  12.482   4.293  1.00 23.85           C  
ATOM   1629  CH2 TRP A 100      17.174  13.277   5.231  1.00 23.88           C  
ATOM   1630  H   TRP A 100       9.839  11.125   4.191  1.00  0.00           H  
ATOM   1631  HA  TRP A 100      12.474  10.431   4.985  1.00  0.00           H  
ATOM   1632  HB3 TRP A 100      10.795  12.909   5.814  1.00  0.00           H  
ATOM   1633  HB2 TRP A 100      11.335  12.697   4.246  1.00  0.00           H  
ATOM   1634  HD1 TRP A 100      11.995  14.261   7.301  1.00  0.00           H  
ATOM   1635  HE1 TRP A 100      14.365  15.393   7.531  1.00  0.00           H  
ATOM   1636  HE3 TRP A 100      14.492  11.639   3.760  1.00  0.00           H  
ATOM   1637  HZ2 TRP A 100      17.040  14.587   6.981  1.00  0.00           H  
ATOM   1638  HZ3 TRP A 100      16.923  11.982   3.443  1.00  0.00           H  
ATOM   1639  HH2 TRP A 100      18.251  13.337   5.173  1.00  0.00           H  
ATOM   1640  N   GLU A 101      10.472  10.879   7.638  1.00 19.64           N  
ATOM   1641  CA  GLU A 101      10.432  10.568   9.104  1.00 18.68           C  
ATOM   1642  C   GLU A 101      10.257   9.134   9.568  1.00 15.50           C  
ATOM   1643  O   GLU A 101      10.758   8.735  10.658  1.00 15.01           O  
ATOM   1644  CB  GLU A 101       9.212  11.412   9.737  1.00 20.65           C  
ATOM   1645  CG  GLU A 101       9.130  12.940   9.566  1.00 19.84           C  
ATOM   1646  CD  GLU A 101      10.115  13.642  10.508  1.00 18.48           C  
ATOM   1647  OE1 GLU A 101      11.317  13.240  10.444  1.00 15.70           O  
ATOM   1648  OE2 GLU A 101       9.668  14.432  11.293  1.00 15.80           O1-
ATOM   1649  H   GLU A 101       9.696  11.242   7.103  1.00  0.00           H  
ATOM   1650  HA  GLU A 101      11.378  10.937   9.499  1.00  0.00           H  
ATOM   1651  HB3 GLU A 101       8.975  11.050  10.737  1.00  0.00           H  
ATOM   1652  HB2 GLU A 101       8.277  11.096   9.275  1.00  0.00           H  
ATOM   1653  HG3 GLU A 101       8.102  13.266   9.724  1.00  0.00           H  
ATOM   1654  HG2 GLU A 101       9.452  13.247   8.571  1.00  0.00           H  
ATOM   1655  N   GLN A 102       9.574   8.301   8.778  1.00 16.57           N  
ATOM   1656  CA  GLN A 102       9.280   6.896   8.992  1.00 19.38           C  
ATOM   1657  C   GLN A 102      10.393   5.980   8.523  1.00 20.85           C  
ATOM   1658  O   GLN A 102      10.322   4.793   8.791  1.00 22.12           O  
ATOM   1659  CB  GLN A 102       8.067   6.429   8.124  1.00 16.97           C  
ATOM   1660  CG  GLN A 102       6.655   6.878   8.694  1.00 16.10           C  
ATOM   1661  CD  GLN A 102       6.243   6.211  10.001  1.00 16.65           C  
ATOM   1662  OE1 GLN A 102       6.135   5.015  10.125  1.00 20.66           O  
ATOM   1663  NE2 GLN A 102       5.895   6.989  11.019  1.00 13.40           N  
ATOM   1664  H   GLN A 102       9.350   8.769   7.912  1.00  0.00           H  
ATOM   1665  HA  GLN A 102       9.000   6.697  10.026  1.00  0.00           H  
ATOM   1666  HB3 GLN A 102       8.071   5.339   8.136  1.00  0.00           H  
ATOM   1667  HB2 GLN A 102       8.142   6.825   7.111  1.00  0.00           H  
ATOM   1668  HG3 GLN A 102       5.829   6.794   7.988  1.00  0.00           H  
ATOM   1669  HG2 GLN A 102       6.795   7.951   8.822  1.00  0.00           H  
ATOM   1670 HE22 GLN A 102       5.563   6.535  11.858  1.00  0.00           H  
ATOM   1671 HE21 GLN A 102       6.010   7.992  11.040  1.00  0.00           H  
ATOM   1672  N   LYS A 103      11.364   6.500   7.756  1.00 20.17           N  
ATOM   1673  CA  LYS A 103      12.679   5.902   7.274  1.00 22.54           C  
ATOM   1674  C   LYS A 103      12.457   4.680   6.304  1.00 20.15           C  
ATOM   1675  O   LYS A 103      13.208   3.763   6.276  1.00 21.07           O  
ATOM   1676  CB  LYS A 103      13.613   5.499   8.457  1.00 25.28           C  
ATOM   1677  CG  LYS A 103      13.782   6.701   9.506  1.00 31.10           C  
ATOM   1678  CD  LYS A 103      14.561   6.265  10.706  1.00 36.08           C  
ATOM   1679  CE  LYS A 103      14.501   7.263  11.870  1.00 39.75           C  
ATOM   1680  NZ  LYS A 103      15.257   6.734  12.993  1.00 41.53           N1+
ATOM   1681  H   LYS A 103      11.059   7.344   7.293  1.00  0.00           H  
ATOM   1682  HA  LYS A 103      13.188   6.707   6.744  1.00  0.00           H  
ATOM   1683  HB3 LYS A 103      14.558   5.141   8.051  1.00  0.00           H  
ATOM   1684  HB2 LYS A 103      13.175   4.729   9.093  1.00  0.00           H  
ATOM   1685  HG3 LYS A 103      12.814   6.894   9.970  1.00  0.00           H  
ATOM   1686  HG2 LYS A 103      14.245   7.520   8.956  1.00  0.00           H  
ATOM   1687  HD3 LYS A 103      15.553   6.144  10.272  1.00  0.00           H  
ATOM   1688  HD2 LYS A 103      14.220   5.260  10.954  1.00  0.00           H  
ATOM   1689  HE3 LYS A 103      13.492   7.428  12.249  1.00  0.00           H  
ATOM   1690  HE2 LYS A 103      14.981   8.204  11.600  1.00  0.00           H  
ATOM   1691  HZ1 LYS A 103      15.115   5.741  13.114  1.00  0.00           H  
ATOM   1692  HZ2 LYS A 103      16.252   6.785  12.828  1.00  0.00           H  
ATOM   1693  HZ3 LYS A 103      15.050   7.234  13.845  1.00  0.00           H  
ATOM   1694  N   SER A 104      11.291   4.753   5.569  1.00 17.80           N  
ATOM   1695  CA  SER A 104      10.770   3.879   4.592  1.00 20.14           C  
ATOM   1696  C   SER A 104      11.729   3.873   3.390  1.00 20.73           C  
ATOM   1697  O   SER A 104      11.866   4.998   2.824  1.00 21.52           O  
ATOM   1698  CB  SER A 104       9.321   4.381   4.169  1.00 21.87           C  
ATOM   1699  OG  SER A 104       8.584   4.729   5.338  1.00 22.53           O  
ATOM   1700  H   SER A 104      10.612   5.482   5.735  1.00  0.00           H  
ATOM   1701  HA  SER A 104      10.718   2.866   4.991  1.00  0.00           H  
ATOM   1702  HB3 SER A 104       8.879   3.560   3.604  1.00  0.00           H  
ATOM   1703  HB2 SER A 104       9.429   5.244   3.512  1.00  0.00           H  
ATOM   1704  HG  SER A 104       7.921   4.056   5.375  1.00  0.00           H  
ATOM   1705  N   ARG A 105      12.273   2.762   2.892  1.00 20.40           N  
ATOM   1706  CA  ARG A 105      13.067   2.813   1.666  1.00 21.60           C  
ATOM   1707  C   ARG A 105      12.244   2.395   0.413  1.00 19.56           C  
ATOM   1708  O   ARG A 105      12.622   2.695  -0.751  1.00 19.36           O  
ATOM   1709  CB  ARG A 105      14.304   1.862   1.875  1.00 25.06           C  
ATOM   1710  CG  ARG A 105      15.588   2.281   1.064  1.00 29.92           C  
ATOM   1711  CD  ARG A 105      16.598   1.197   0.717  1.00 35.60           C  
ATOM   1712  NE  ARG A 105      17.469   1.539  -0.403  1.00 38.28           N  
ATOM   1713  CZ  ARG A 105      18.059   0.635  -1.237  1.00 38.87           C  
ATOM   1714  NH1 ARG A 105      17.873  -0.681  -1.087  1.00 41.41           N  
ATOM   1715  NH2 ARG A 105      18.736   1.099  -2.221  1.00 38.73           N1+
ATOM   1716  H   ARG A 105      11.943   1.955   3.402  1.00  0.00           H  
ATOM   1717  HA  ARG A 105      13.470   3.813   1.507  1.00  0.00           H  
ATOM   1718  HB3 ARG A 105      14.053   0.837   1.602  1.00  0.00           H  
ATOM   1719  HB2 ARG A 105      14.472   1.852   2.952  1.00  0.00           H  
ATOM   1720  HG3 ARG A 105      16.079   3.110   1.572  1.00  0.00           H  
ATOM   1721  HG2 ARG A 105      15.195   2.747   0.160  1.00  0.00           H  
ATOM   1722  HD3 ARG A 105      15.973   0.381   0.354  1.00  0.00           H  
ATOM   1723  HD2 ARG A 105      17.121   0.854   1.610  1.00  0.00           H  
ATOM   1724  HE  ARG A 105      17.829   2.481  -0.457  1.00  0.00           H  
ATOM   1725 HH12 ARG A 105      18.176  -1.330  -1.798  1.00  0.00           H  
ATOM   1726 HH11 ARG A 105      17.155  -1.076  -0.497  1.00  0.00           H  
ATOM   1727 HH22 ARG A 105      19.317   0.481  -2.768  1.00  0.00           H  
ATOM   1728 HH21 ARG A 105      19.137   2.022  -2.306  1.00  0.00           H  
ATOM   1729  N   GLY A 106      11.138   1.687   0.690  1.00 15.75           N  
ATOM   1730  CA  GLY A 106      10.270   1.101  -0.367  1.00 12.21           C  
ATOM   1731  C   GLY A 106       9.050   2.048  -0.418  1.00 13.21           C  
ATOM   1732  O   GLY A 106       8.308   2.098   0.540  1.00 13.33           O  
ATOM   1733  H   GLY A 106      10.844   1.502   1.638  1.00  0.00           H  
ATOM   1734  HA3 GLY A 106       9.935   0.118  -0.035  1.00  0.00           H  
ATOM   1735  HA2 GLY A 106      10.726   0.903  -1.337  1.00  0.00           H  
ATOM   1736  N   VAL A 107       8.894   2.725  -1.532  1.00 11.89           N  
ATOM   1737  CA  VAL A 107       7.654   3.320  -2.011  1.00 10.52           C  
ATOM   1738  C   VAL A 107       7.123   2.369  -3.110  1.00 14.30           C  
ATOM   1739  O   VAL A 107       7.875   1.981  -4.010  1.00 18.78           O  
ATOM   1740  CB  VAL A 107       7.823   4.783  -2.395  1.00 10.61           C  
ATOM   1741  CG1 VAL A 107       6.642   5.567  -3.087  1.00 11.89           C  
ATOM   1742  CG2 VAL A 107       8.351   5.608  -1.210  1.00  8.87           C  
ATOM   1743  H   VAL A 107       9.623   2.722  -2.231  1.00  0.00           H  
ATOM   1744  HA  VAL A 107       6.918   3.309  -1.207  1.00  0.00           H  
ATOM   1745  HB  VAL A 107       8.621   4.790  -3.137  1.00  0.00           H  
ATOM   1746 HG11 VAL A 107       6.383   5.255  -4.099  1.00  0.00           H  
ATOM   1747 HG12 VAL A 107       5.704   5.654  -2.539  1.00  0.00           H  
ATOM   1748 HG13 VAL A 107       7.028   6.582  -3.176  1.00  0.00           H  
ATOM   1749 HG21 VAL A 107       8.784   6.556  -1.528  1.00  0.00           H  
ATOM   1750 HG22 VAL A 107       7.465   5.797  -0.604  1.00  0.00           H  
ATOM   1751 HG23 VAL A 107       9.059   5.004  -0.642  1.00  0.00           H  
ATOM   1752  N   VAL A 108       5.918   1.910  -2.935  1.00 16.20           N  
ATOM   1753  CA  VAL A 108       5.351   0.932  -3.866  1.00 16.11           C  
ATOM   1754  C   VAL A 108       4.027   1.617  -4.300  1.00 15.81           C  
ATOM   1755  O   VAL A 108       3.168   1.867  -3.526  1.00 14.30           O  
ATOM   1756  CB  VAL A 108       5.161  -0.460  -3.297  1.00 16.51           C  
ATOM   1757  CG1 VAL A 108       4.670  -1.556  -4.293  1.00 14.54           C  
ATOM   1758  CG2 VAL A 108       6.441  -1.011  -2.649  1.00 14.49           C  
ATOM   1759  H   VAL A 108       5.363   2.302  -2.188  1.00  0.00           H  
ATOM   1760  HA  VAL A 108       5.921   0.719  -4.770  1.00  0.00           H  
ATOM   1761  HB  VAL A 108       4.368  -0.356  -2.556  1.00  0.00           H  
ATOM   1762 HG11 VAL A 108       5.458  -1.555  -5.047  1.00  0.00           H  
ATOM   1763 HG12 VAL A 108       4.621  -2.520  -3.786  1.00  0.00           H  
ATOM   1764 HG13 VAL A 108       3.731  -1.261  -4.762  1.00  0.00           H  
ATOM   1765 HG21 VAL A 108       6.271  -2.050  -2.365  1.00  0.00           H  
ATOM   1766 HG22 VAL A 108       7.298  -1.028  -3.322  1.00  0.00           H  
ATOM   1767 HG23 VAL A 108       6.584  -0.540  -1.677  1.00  0.00           H  
ATOM   1768  N   MET A 109       3.945   2.093  -5.545  1.00 18.15           N  
ATOM   1769  CA  MET A 109       2.819   2.730  -6.166  1.00 18.83           C  
ATOM   1770  C   MET A 109       2.117   1.624  -7.033  1.00 18.54           C  
ATOM   1771  O   MET A 109       2.713   1.136  -7.926  1.00 19.30           O  
ATOM   1772  CB  MET A 109       3.401   3.872  -7.044  1.00 18.71           C  
ATOM   1773  CG  MET A 109       2.351   4.631  -7.877  1.00 19.11           C  
ATOM   1774  SD  MET A 109       3.216   6.020  -8.707  1.00 19.56           S  
ATOM   1775  CE  MET A 109       1.822   7.118  -8.830  1.00 18.96           C  
ATOM   1776  H   MET A 109       4.846   2.120  -6.001  1.00  0.00           H  
ATOM   1777  HA  MET A 109       2.182   3.170  -5.399  1.00  0.00           H  
ATOM   1778  HB3 MET A 109       4.202   3.473  -7.667  1.00  0.00           H  
ATOM   1779  HB2 MET A 109       3.765   4.561  -6.281  1.00  0.00           H  
ATOM   1780  HG3 MET A 109       1.756   5.194  -7.159  1.00  0.00           H  
ATOM   1781  HG2 MET A 109       1.737   3.977  -8.497  1.00  0.00           H  
ATOM   1782  HE1 MET A 109       1.033   6.563  -9.337  1.00  0.00           H  
ATOM   1783  HE2 MET A 109       1.509   7.468  -7.846  1.00  0.00           H  
ATOM   1784  HE3 MET A 109       1.967   7.914  -9.559  1.00  0.00           H  
ATOM   1785  N   LEU A 110       0.805   1.472  -6.812  1.00 15.62           N  
ATOM   1786  CA  LEU A 110      -0.033   0.467  -7.557  1.00 15.71           C  
ATOM   1787  C   LEU A 110      -1.018   1.307  -8.391  1.00 15.99           C  
ATOM   1788  O   LEU A 110      -2.160   0.914  -8.473  1.00 15.29           O  
ATOM   1789  CB  LEU A 110      -0.830  -0.333  -6.605  1.00 15.36           C  
ATOM   1790  CG  LEU A 110      -0.105  -1.251  -5.602  1.00 14.71           C  
ATOM   1791  CD1 LEU A 110      -1.107  -2.216  -4.879  1.00 10.23           C  
ATOM   1792  CD2 LEU A 110       0.983  -2.153  -6.279  1.00 12.66           C  
ATOM   1793  H   LEU A 110       0.312   2.056  -6.151  1.00  0.00           H  
ATOM   1794  HA  LEU A 110       0.525  -0.114  -8.291  1.00  0.00           H  
ATOM   1795  HB3 LEU A 110      -1.406  -1.030  -7.214  1.00  0.00           H  
ATOM   1796  HB2 LEU A 110      -1.498   0.327  -6.052  1.00  0.00           H  
ATOM   1797  HG  LEU A 110       0.455  -0.619  -4.912  1.00  0.00           H  
ATOM   1798 HD11 LEU A 110      -0.742  -2.553  -3.909  1.00  0.00           H  
ATOM   1799 HD12 LEU A 110      -2.028  -1.666  -4.685  1.00  0.00           H  
ATOM   1800 HD13 LEU A 110      -1.309  -3.025  -5.581  1.00  0.00           H  
ATOM   1801 HD21 LEU A 110       1.303  -3.054  -5.756  1.00  0.00           H  
ATOM   1802 HD22 LEU A 110       0.737  -2.606  -7.239  1.00  0.00           H  
ATOM   1803 HD23 LEU A 110       1.910  -1.593  -6.399  1.00  0.00           H  
ATOM   1804  N   ASN A 111      -0.575   2.427  -9.065  1.00 16.89           N  
ATOM   1805  CA  ASN A 111      -1.546   3.084  -9.937  1.00 18.81           C  
ATOM   1806  C   ASN A 111      -0.885   3.869 -11.095  1.00 21.83           C  
ATOM   1807  O   ASN A 111       0.169   4.527 -10.969  1.00 26.28           O  
ATOM   1808  CB  ASN A 111      -2.548   3.943  -9.174  1.00 16.28           C  
ATOM   1809  CG  ASN A 111      -1.881   5.093  -8.418  1.00 16.07           C  
ATOM   1810  OD1 ASN A 111      -1.297   4.859  -7.362  1.00 19.59           O  
ATOM   1811  ND2 ASN A 111      -2.031   6.340  -8.823  1.00 16.35           N  
ATOM   1812  H   ASN A 111       0.374   2.767  -9.007  1.00  0.00           H  
ATOM   1813  HA  ASN A 111      -2.038   2.277 -10.480  1.00  0.00           H  
ATOM   1814  HB3 ASN A 111      -3.167   3.395  -8.463  1.00  0.00           H  
ATOM   1815  HB2 ASN A 111      -3.240   4.361  -9.904  1.00  0.00           H  
ATOM   1816 HD22 ASN A 111      -1.444   6.948  -8.270  1.00  0.00           H  
ATOM   1817 HD21 ASN A 111      -2.364   6.628  -9.732  1.00  0.00           H  
ATOM   1818  N   ARG A 112      -1.639   3.934 -12.181  1.00 21.58           N  
ATOM   1819  CA  ARG A 112      -1.438   4.952 -13.241  1.00 20.47           C  
ATOM   1820  C   ARG A 112      -1.997   6.266 -12.610  1.00 19.39           C  
ATOM   1821  O   ARG A 112      -2.873   6.191 -11.785  1.00 22.10           O  
ATOM   1822  CB  ARG A 112      -2.264   4.516 -14.446  1.00 20.16           C  
ATOM   1823  CG  ARG A 112      -1.403   3.624 -15.417  1.00 22.29           C  
ATOM   1824  CD  ARG A 112      -2.345   2.936 -16.553  1.00 26.78           C  
ATOM   1825  NE  ARG A 112      -3.518   3.789 -16.830  1.00 34.85           N  
ATOM   1826  CZ  ARG A 112      -4.827   3.446 -16.982  1.00 40.93           C  
ATOM   1827  NH1 ARG A 112      -5.300   2.201 -16.914  1.00 43.61           N  
ATOM   1828  NH2 ARG A 112      -5.640   4.412 -17.356  1.00 42.73           N1+
ATOM   1829  H   ARG A 112      -2.469   3.361 -12.237  1.00  0.00           H  
ATOM   1830  HA  ARG A 112      -0.378   5.110 -13.441  1.00  0.00           H  
ATOM   1831  HB3 ARG A 112      -2.550   5.447 -14.935  1.00  0.00           H  
ATOM   1832  HB2 ARG A 112      -3.201   4.052 -14.138  1.00  0.00           H  
ATOM   1833  HG3 ARG A 112      -0.917   2.915 -14.747  1.00  0.00           H  
ATOM   1834  HG2 ARG A 112      -0.757   4.286 -15.994  1.00  0.00           H  
ATOM   1835  HD3 ARG A 112      -2.689   1.979 -16.159  1.00  0.00           H  
ATOM   1836  HD2 ARG A 112      -1.932   2.863 -17.559  1.00  0.00           H  
ATOM   1837  HE  ARG A 112      -3.358   4.777 -16.968  1.00  0.00           H  
ATOM   1838 HH12 ARG A 112      -6.274   1.945 -16.989  1.00  0.00           H  
ATOM   1839 HH11 ARG A 112      -4.667   1.415 -16.963  1.00  0.00           H  
ATOM   1840 HH22 ARG A 112      -6.617   4.287 -17.576  1.00  0.00           H  
ATOM   1841 HH21 ARG A 112      -5.302   5.363 -17.335  1.00  0.00           H  
ATOM   1842  N   VAL A 113      -1.390   7.454 -12.925  1.00 17.93           N  
ATOM   1843  CA  VAL A 113      -1.796   8.740 -12.341  1.00 16.93           C  
ATOM   1844  C   VAL A 113      -3.168   9.240 -12.798  1.00 19.63           C  
ATOM   1845  O   VAL A 113      -3.855   9.837 -11.985  1.00 20.61           O  
ATOM   1846  CB  VAL A 113      -0.618   9.764 -12.522  1.00 15.39           C  
ATOM   1847  CG1 VAL A 113       0.646   9.146 -11.988  1.00 15.46           C  
ATOM   1848  CG2 VAL A 113      -0.335  10.238 -13.978  1.00 11.69           C  
ATOM   1849  H   VAL A 113      -0.656   7.362 -13.613  1.00  0.00           H  
ATOM   1850  HA  VAL A 113      -1.827   8.512 -11.276  1.00  0.00           H  
ATOM   1851  HB  VAL A 113      -0.907  10.679 -12.004  1.00  0.00           H  
ATOM   1852 HG11 VAL A 113       0.682   8.777 -10.963  1.00  0.00           H  
ATOM   1853 HG12 VAL A 113       0.990   8.290 -12.567  1.00  0.00           H  
ATOM   1854 HG13 VAL A 113       1.537   9.774 -12.007  1.00  0.00           H  
ATOM   1855 HG21 VAL A 113       0.340  11.090 -14.065  1.00  0.00           H  
ATOM   1856 HG22 VAL A 113       0.173   9.507 -14.606  1.00  0.00           H  
ATOM   1857 HG23 VAL A 113      -1.189  10.413 -14.632  1.00  0.00           H  
ATOM   1858  N   MET A 114      -3.529   8.762 -13.953  1.00 22.80           N  
ATOM   1859  CA  MET A 114      -4.778   8.854 -14.601  1.00 24.24           C  
ATOM   1860  C   MET A 114      -5.381   7.396 -14.753  1.00 25.31           C  
ATOM   1861  O   MET A 114      -4.760   6.595 -15.421  1.00 23.05           O  
ATOM   1862  CB  MET A 114      -4.738   9.658 -15.864  1.00 24.98           C  
ATOM   1863  CG  MET A 114      -6.092  10.388 -16.304  1.00 27.11           C  
ATOM   1864  SD  MET A 114      -5.748  11.199 -17.889  1.00 27.35           S  
ATOM   1865  CE  MET A 114      -5.010  12.705 -17.137  1.00 26.06           C  
ATOM   1866  H   MET A 114      -2.899   8.084 -14.357  1.00  0.00           H  
ATOM   1867  HA  MET A 114      -5.509   9.364 -13.975  1.00  0.00           H  
ATOM   1868  HB3 MET A 114      -4.601   8.963 -16.693  1.00  0.00           H  
ATOM   1869  HB2 MET A 114      -3.900  10.353 -15.903  1.00  0.00           H  
ATOM   1870  HG3 MET A 114      -6.419  11.134 -15.579  1.00  0.00           H  
ATOM   1871  HG2 MET A 114      -6.919   9.700 -16.481  1.00  0.00           H  
ATOM   1872  HE1 MET A 114      -5.661  13.266 -16.466  1.00  0.00           H  
ATOM   1873  HE2 MET A 114      -4.077  12.544 -16.596  1.00  0.00           H  
ATOM   1874  HE3 MET A 114      -4.819  13.370 -17.978  1.00  0.00           H  
ATOM   1875  N   GLU A 115      -6.605   7.181 -14.368  1.00 26.43           N  
ATOM   1876  CA  GLU A 115      -7.490   6.033 -14.617  1.00 25.67           C  
ATOM   1877  C   GLU A 115      -8.892   6.544 -14.755  1.00 25.93           C  
ATOM   1878  O   GLU A 115      -9.346   7.343 -13.971  1.00 26.82           O  
ATOM   1879  CB  GLU A 115      -7.350   5.042 -13.521  1.00 27.65           C  
ATOM   1880  CG  GLU A 115      -6.036   4.207 -13.556  1.00 31.75           C  
ATOM   1881  CD  GLU A 115      -5.830   3.295 -12.376  1.00 34.18           C  
ATOM   1882  OE1 GLU A 115      -6.810   3.034 -11.651  1.00 36.56           O  
ATOM   1883  OE2 GLU A 115      -4.698   2.878 -12.065  1.00 33.65           O1-
ATOM   1884  H   GLU A 115      -6.930   7.956 -13.809  1.00  0.00           H  
ATOM   1885  HA  GLU A 115      -7.140   5.585 -15.547  1.00  0.00           H  
ATOM   1886  HB3 GLU A 115      -8.194   4.353 -13.527  1.00  0.00           H  
ATOM   1887  HB2 GLU A 115      -7.369   5.582 -12.574  1.00  0.00           H  
ATOM   1888  HG3 GLU A 115      -5.182   4.872 -13.685  1.00  0.00           H  
ATOM   1889  HG2 GLU A 115      -6.049   3.632 -14.483  1.00  0.00           H  
ATOM   1890  N   LYS A 116      -9.600   6.051 -15.759  1.00 28.49           N  
ATOM   1891  CA  LYS A 116     -11.116   6.169 -16.030  1.00 27.02           C  
ATOM   1892  C   LYS A 116     -11.600   7.653 -16.200  1.00 25.40           C  
ATOM   1893  O   LYS A 116     -12.780   8.007 -16.072  1.00 25.19           O  
ATOM   1894  CB  LYS A 116     -11.859   5.525 -14.843  1.00 28.68           C  
ATOM   1895  CG  LYS A 116     -13.240   4.902 -15.349  1.00 33.77           C  
ATOM   1896  CD  LYS A 116     -14.226   4.565 -14.200  1.00 39.16           C  
ATOM   1897  CE  LYS A 116     -15.604   4.126 -14.800  1.00 43.22           C  
ATOM   1898  NZ  LYS A 116     -16.692   3.923 -13.798  1.00 44.85           N1+
ATOM   1899  H   LYS A 116      -9.151   5.346 -16.325  1.00  0.00           H  
ATOM   1900  HA  LYS A 116     -11.362   5.686 -16.975  1.00  0.00           H  
ATOM   1901  HB3 LYS A 116     -12.057   6.295 -14.097  1.00  0.00           H  
ATOM   1902  HB2 LYS A 116     -11.463   4.645 -14.336  1.00  0.00           H  
ATOM   1903  HG3 LYS A 116     -13.161   3.973 -15.914  1.00  0.00           H  
ATOM   1904  HG2 LYS A 116     -13.725   5.682 -15.935  1.00  0.00           H  
ATOM   1905  HD3 LYS A 116     -14.421   5.503 -13.679  1.00  0.00           H  
ATOM   1906  HD2 LYS A 116     -13.839   3.769 -13.565  1.00  0.00           H  
ATOM   1907  HE3 LYS A 116     -15.489   3.246 -15.433  1.00  0.00           H  
ATOM   1908  HE2 LYS A 116     -15.863   4.954 -15.460  1.00  0.00           H  
ATOM   1909  HZ1 LYS A 116     -16.402   3.211 -13.143  1.00  0.00           H  
ATOM   1910  HZ2 LYS A 116     -16.673   4.714 -13.171  1.00  0.00           H  
ATOM   1911  HZ3 LYS A 116     -17.601   3.722 -14.188  1.00  0.00           H  
ATOM   1912  N   GLY A 117     -10.616   8.530 -16.429  1.00 22.56           N  
ATOM   1913  CA  GLY A 117     -10.816   9.948 -16.813  1.00 22.26           C  
ATOM   1914  C   GLY A 117     -10.439  10.956 -15.741  1.00 24.54           C  
ATOM   1915  O   GLY A 117     -10.602  12.128 -15.984  1.00 26.97           O  
ATOM   1916  H   GLY A 117      -9.681   8.198 -16.621  1.00  0.00           H  
ATOM   1917  HA3 GLY A 117     -11.805  10.158 -17.218  1.00  0.00           H  
ATOM   1918  HA2 GLY A 117     -10.124  10.105 -17.640  1.00  0.00           H  
ATOM   1919  N   SER A 118     -10.121  10.426 -14.485  1.00 25.12           N  
ATOM   1920  CA  SER A 118      -9.782  11.049 -13.169  1.00 25.96           C  
ATOM   1921  C   SER A 118      -8.310  11.029 -12.946  1.00 26.96           C  
ATOM   1922  O   SER A 118      -7.657  10.122 -13.427  1.00 27.96           O  
ATOM   1923  CB  SER A 118     -10.558  10.246 -12.070  1.00 25.97           C  
ATOM   1924  OG  SER A 118     -10.149  10.558 -10.730  1.00 26.94           O  
ATOM   1925  H   SER A 118      -9.935   9.434 -14.459  1.00  0.00           H  
ATOM   1926  HA  SER A 118     -10.058  12.103 -13.156  1.00  0.00           H  
ATOM   1927  HB3 SER A 118     -10.434   9.167 -12.166  1.00  0.00           H  
ATOM   1928  HB2 SER A 118     -11.643  10.354 -12.054  1.00  0.00           H  
ATOM   1929  HG  SER A 118     -10.453  11.438 -10.567  1.00  0.00           H  
ATOM   1930  N   LEU A 119      -7.854  12.130 -12.318  1.00 24.49           N  
ATOM   1931  CA  LEU A 119      -6.443  12.324 -12.076  1.00 25.27           C  
ATOM   1932  C   LEU A 119      -6.338  11.989 -10.588  1.00 27.22           C  
ATOM   1933  O   LEU A 119      -6.902  12.700  -9.770  1.00 26.74           O  
ATOM   1934  CB  LEU A 119      -5.989  13.768 -12.433  1.00 25.08           C  
ATOM   1935  CG  LEU A 119      -4.456  13.936 -12.425  1.00 24.98           C  
ATOM   1936  CD1 LEU A 119      -3.824  13.307 -13.658  1.00 25.72           C  
ATOM   1937  CD2 LEU A 119      -4.075  15.380 -12.105  1.00 23.66           C  
ATOM   1938  H   LEU A 119      -8.485  12.853 -12.004  1.00  0.00           H  
ATOM   1939  HA  LEU A 119      -5.904  11.598 -12.684  1.00  0.00           H  
ATOM   1940  HB3 LEU A 119      -6.337  14.600 -11.821  1.00  0.00           H  
ATOM   1941  HB2 LEU A 119      -6.282  14.046 -13.445  1.00  0.00           H  
ATOM   1942  HG  LEU A 119      -4.114  13.358 -11.566  1.00  0.00           H  
ATOM   1943 HD11 LEU A 119      -4.195  12.294 -13.817  1.00  0.00           H  
ATOM   1944 HD12 LEU A 119      -3.805  13.871 -14.590  1.00  0.00           H  
ATOM   1945 HD13 LEU A 119      -2.784  13.277 -13.333  1.00  0.00           H  
ATOM   1946 HD21 LEU A 119      -4.461  15.756 -11.157  1.00  0.00           H  
ATOM   1947 HD22 LEU A 119      -3.002  15.556 -12.038  1.00  0.00           H  
ATOM   1948 HD23 LEU A 119      -4.482  16.036 -12.875  1.00  0.00           H  
ATOM   1949  N   LYS A 120      -5.751  10.804 -10.270  1.00 25.13           N  
ATOM   1950  CA  LYS A 120      -5.678  10.225  -8.929  1.00 24.88           C  
ATOM   1951  C   LYS A 120      -4.722  10.931  -7.932  1.00 25.00           C  
ATOM   1952  O   LYS A 120      -5.043  11.108  -6.780  1.00 23.97           O  
ATOM   1953  CB  LYS A 120      -5.318   8.776  -9.134  1.00 25.37           C  
ATOM   1954  CG  LYS A 120      -6.106   7.853 -10.141  1.00 27.25           C  
ATOM   1955  CD  LYS A 120      -5.513   6.446 -10.280  1.00 29.41           C  
ATOM   1956  CE  LYS A 120      -6.254   5.560  -9.336  1.00 31.76           C  
ATOM   1957  NZ  LYS A 120      -7.488   4.913  -9.878  1.00 32.55           N1+
ATOM   1958  H   LYS A 120      -5.336  10.224 -10.985  1.00  0.00           H  
ATOM   1959  HA  LYS A 120      -6.666  10.104  -8.485  1.00  0.00           H  
ATOM   1960  HB3 LYS A 120      -5.445   8.334  -8.146  1.00  0.00           H  
ATOM   1961  HB2 LYS A 120      -4.277   8.809  -9.455  1.00  0.00           H  
ATOM   1962  HG3 LYS A 120      -6.285   8.294 -11.121  1.00  0.00           H  
ATOM   1963  HG2 LYS A 120      -7.088   7.780  -9.673  1.00  0.00           H  
ATOM   1964  HD3 LYS A 120      -4.487   6.690 -10.004  1.00  0.00           H  
ATOM   1965  HD2 LYS A 120      -5.468   6.136 -11.324  1.00  0.00           H  
ATOM   1966  HE3 LYS A 120      -6.468   6.003  -8.364  1.00  0.00           H  
ATOM   1967  HE2 LYS A 120      -5.669   4.728  -8.943  1.00  0.00           H  
ATOM   1968  HZ1 LYS A 120      -8.165   5.581 -10.216  1.00  0.00           H  
ATOM   1969  HZ2 LYS A 120      -7.287   4.251 -10.614  1.00  0.00           H  
ATOM   1970  HZ3 LYS A 120      -7.908   4.485  -9.065  1.00  0.00           H  
ATOM   1971  N   CYS A 121      -3.561  11.292  -8.495  1.00 23.57           N  
ATOM   1972  CA  CYS A 121      -2.395  11.883  -7.933  1.00 24.93           C  
ATOM   1973  C   CYS A 121      -1.752  12.810  -8.976  1.00 23.25           C  
ATOM   1974  O   CYS A 121      -2.101  12.710 -10.137  1.00 25.49           O  
ATOM   1975  CB  CYS A 121      -1.387  10.774  -7.459  1.00 27.85           C  
ATOM   1976  SG  CYS A 121      -0.989   9.516  -8.776  1.00 29.91           S  
ATOM   1977  H   CYS A 121      -3.408  11.052  -9.464  1.00  0.00           H  
ATOM   1978  HA  CYS A 121      -2.633  12.504  -7.069  1.00  0.00           H  
ATOM   1979  HB3 CYS A 121      -1.843  10.246  -6.622  1.00  0.00           H  
ATOM   1980  HB2 CYS A 121      -0.393  11.118  -7.172  1.00  0.00           H  
ATOM   1981  HG  CYS A 121       0.000  10.164  -9.398  1.00  0.00           H  
ATOM   1982  N   ALA A 122      -0.834  13.653  -8.474  1.00 20.39           N  
ATOM   1983  CA  ALA A 122       0.289  14.281  -9.171  1.00 20.84           C  
ATOM   1984  C   ALA A 122       1.464  13.274  -9.447  1.00 22.44           C  
ATOM   1985  O   ALA A 122       1.554  12.213  -8.870  1.00 19.24           O  
ATOM   1986  CB  ALA A 122       0.945  15.388  -8.328  1.00 18.58           C  
ATOM   1987  H   ALA A 122      -0.730  13.623  -7.470  1.00  0.00           H  
ATOM   1988  HA  ALA A 122       0.003  14.746 -10.114  1.00  0.00           H  
ATOM   1989  HB1 ALA A 122       1.668  15.965  -8.905  1.00  0.00           H  
ATOM   1990  HB2 ALA A 122       0.136  16.022  -7.967  1.00  0.00           H  
ATOM   1991  HB3 ALA A 122       1.495  14.973  -7.483  1.00  0.00           H  
ATOM   1992  N   GLN A 123       2.374  13.560 -10.377  1.00 23.98           N  
ATOM   1993  CA  GLN A 123       3.627  12.854 -10.578  1.00 22.67           C  
ATOM   1994  C   GLN A 123       4.563  13.563  -9.608  1.00 22.12           C  
ATOM   1995  O   GLN A 123       5.187  14.610  -9.972  1.00 23.16           O  
ATOM   1996  CB  GLN A 123       4.066  13.019 -12.036  1.00 23.30           C  
ATOM   1997  CG  GLN A 123       3.603  11.967 -13.042  1.00 21.15           C  
ATOM   1998  CD  GLN A 123       4.097  12.364 -14.463  1.00 21.65           C  
ATOM   1999  OE1 GLN A 123       3.977  11.550 -15.369  1.00 23.51           O  
ATOM   2000  NE2 GLN A 123       4.733  13.534 -14.693  1.00 18.62           N  
ATOM   2001  H   GLN A 123       2.242  14.334 -11.011  1.00  0.00           H  
ATOM   2002  HA  GLN A 123       3.541  11.788 -10.368  1.00  0.00           H  
ATOM   2003  HB3 GLN A 123       5.141  12.859 -12.120  1.00  0.00           H  
ATOM   2004  HB2 GLN A 123       3.823  14.014 -12.409  1.00  0.00           H  
ATOM   2005  HG3 GLN A 123       2.515  11.914 -13.018  1.00  0.00           H  
ATOM   2006  HG2 GLN A 123       3.951  10.950 -12.863  1.00  0.00           H  
ATOM   2007 HE22 GLN A 123       5.317  13.608 -15.514  1.00  0.00           H  
ATOM   2008 HE21 GLN A 123       5.050  14.109 -13.926  1.00  0.00           H  
ATOM   2009  N   TYR A 124       4.589  13.085  -8.364  1.00 20.06           N  
ATOM   2010  CA  TYR A 124       5.221  13.791  -7.269  1.00 16.25           C  
ATOM   2011  C   TYR A 124       6.781  13.664  -7.180  1.00 16.98           C  
ATOM   2012  O   TYR A 124       7.323  14.228  -6.223  1.00 19.04           O  
ATOM   2013  CB  TYR A 124       4.380  13.359  -5.991  1.00 13.07           C  
ATOM   2014  CG  TYR A 124       4.244  11.858  -5.826  1.00 11.63           C  
ATOM   2015  CD1 TYR A 124       5.306  11.122  -5.310  1.00 11.30           C  
ATOM   2016  CD2 TYR A 124       3.048  11.214  -6.238  1.00 11.67           C  
ATOM   2017  CE1 TYR A 124       5.260   9.712  -5.193  1.00 11.50           C  
ATOM   2018  CE2 TYR A 124       2.989   9.829  -6.093  1.00 11.16           C  
ATOM   2019  CZ  TYR A 124       4.077   9.032  -5.634  1.00 12.70           C  
ATOM   2020  OH  TYR A 124       3.987   7.681  -5.599  1.00 14.04           O  
ATOM   2021  H   TYR A 124       3.849  12.422  -8.182  1.00  0.00           H  
ATOM   2022  HA  TYR A 124       5.033  14.855  -7.409  1.00  0.00           H  
ATOM   2023  HB3 TYR A 124       3.379  13.776  -6.104  1.00  0.00           H  
ATOM   2024  HB2 TYR A 124       4.851  13.809  -5.117  1.00  0.00           H  
ATOM   2025  HD1 TYR A 124       6.161  11.627  -4.886  1.00  0.00           H  
ATOM   2026  HD2 TYR A 124       2.240  11.875  -6.514  1.00  0.00           H  
ATOM   2027  HE1 TYR A 124       5.941   9.095  -4.625  1.00  0.00           H  
ATOM   2028  HE2 TYR A 124       2.085   9.372  -6.470  1.00  0.00           H  
ATOM   2029  HH  TYR A 124       3.112   7.367  -5.428  1.00  0.00           H  
ATOM   2030  N   TRP A 125       7.475  13.031  -8.109  1.00 15.43           N  
ATOM   2031  CA  TRP A 125       8.942  12.956  -8.169  1.00 17.12           C  
ATOM   2032  C   TRP A 125       9.458  13.750  -9.408  1.00 20.41           C  
ATOM   2033  O   TRP A 125       8.676  13.927 -10.359  1.00 24.48           O  
ATOM   2034  CB  TRP A 125       9.210  11.486  -8.269  1.00 17.30           C  
ATOM   2035  CG  TRP A 125       8.624  10.701  -9.458  1.00 19.01           C  
ATOM   2036  CD1 TRP A 125       9.256  10.292 -10.611  1.00 17.78           C  
ATOM   2037  CD2 TRP A 125       7.269  10.211  -9.642  1.00 18.84           C  
ATOM   2038  NE1 TRP A 125       8.405   9.686 -11.492  1.00 17.98           N  
ATOM   2039  CE2 TRP A 125       7.186   9.570 -10.933  1.00 18.61           C  
ATOM   2040  CE3 TRP A 125       6.109  10.282  -8.844  1.00 17.03           C  
ATOM   2041  CZ2 TRP A 125       5.993   9.056 -11.401  1.00 17.32           C  
ATOM   2042  CZ3 TRP A 125       4.908   9.700  -9.227  1.00 17.69           C  
ATOM   2043  CH2 TRP A 125       4.824   9.263 -10.563  1.00 18.37           C  
ATOM   2044  H   TRP A 125       7.025  12.815  -8.987  1.00  0.00           H  
ATOM   2045  HA  TRP A 125       9.432  13.356  -7.281  1.00  0.00           H  
ATOM   2046  HB3 TRP A 125       8.908  10.986  -7.348  1.00  0.00           H  
ATOM   2047  HB2 TRP A 125      10.270  11.237  -8.327  1.00  0.00           H  
ATOM   2048  HD1 TRP A 125      10.307  10.492 -10.762  1.00  0.00           H  
ATOM   2049  HE1 TRP A 125       8.655   9.411 -12.431  1.00  0.00           H  
ATOM   2050  HE3 TRP A 125       6.274  10.773  -7.896  1.00  0.00           H  
ATOM   2051  HZ2 TRP A 125       5.913   8.590 -12.372  1.00  0.00           H  
ATOM   2052  HZ3 TRP A 125       3.983   9.744  -8.671  1.00  0.00           H  
ATOM   2053  HH2 TRP A 125       3.851   8.975 -10.932  1.00  0.00           H  
ATOM   2054  N   PRO A 126      10.761  14.113  -9.447  1.00 21.56           N  
ATOM   2055  CA  PRO A 126      11.369  14.712 -10.644  1.00 20.81           C  
ATOM   2056  C   PRO A 126      11.783  13.610 -11.650  1.00 20.14           C  
ATOM   2057  O   PRO A 126      12.046  12.457 -11.279  1.00 21.03           O  
ATOM   2058  CB  PRO A 126      12.621  15.399 -10.053  1.00 23.28           C  
ATOM   2059  CG  PRO A 126      13.040  14.580  -8.877  1.00 24.28           C  
ATOM   2060  CD  PRO A 126      11.702  13.988  -8.325  1.00 23.27           C  
ATOM   2061  HA  PRO A 126      10.627  15.433 -10.987  1.00  0.00           H  
ATOM   2062  HB3 PRO A 126      12.371  16.361  -9.605  1.00  0.00           H  
ATOM   2063  HB2 PRO A 126      13.482  15.527 -10.709  1.00  0.00           H  
ATOM   2064  HG3 PRO A 126      13.634  15.112  -8.134  1.00  0.00           H  
ATOM   2065  HG2 PRO A 126      13.578  13.703  -9.235  1.00  0.00           H  
ATOM   2066  HD2 PRO A 126      11.866  12.981  -7.940  1.00  0.00           H  
ATOM   2067  HD3 PRO A 126      11.286  14.547  -7.487  1.00  0.00           H  
ATOM   2068  N   GLN A 127      11.557  13.920 -12.906  1.00 23.20           N  
ATOM   2069  CA  GLN A 127      11.618  12.888 -14.031  1.00 25.49           C  
ATOM   2070  C   GLN A 127      12.977  12.851 -14.789  1.00 24.44           C  
ATOM   2071  O   GLN A 127      13.262  11.866 -15.483  1.00 25.45           O  
ATOM   2072  CB  GLN A 127      10.540  13.176 -15.100  1.00 28.22           C  
ATOM   2073  CG  GLN A 127       9.094  13.635 -14.652  1.00 32.45           C  
ATOM   2074  CD  GLN A 127       8.262  12.521 -14.124  1.00 34.11           C  
ATOM   2075  OE1 GLN A 127       7.759  11.650 -14.853  1.00 34.48           O  
ATOM   2076  NE2 GLN A 127       8.062  12.547 -12.862  1.00 35.46           N  
ATOM   2077  H   GLN A 127      11.186  14.839 -13.099  1.00  0.00           H  
ATOM   2078  HA  GLN A 127      11.510  11.900 -13.583  1.00  0.00           H  
ATOM   2079  HB3 GLN A 127      10.282  12.331 -15.739  1.00  0.00           H  
ATOM   2080  HB2 GLN A 127      10.862  13.905 -15.843  1.00  0.00           H  
ATOM   2081  HG3 GLN A 127       8.511  14.042 -15.478  1.00  0.00           H  
ATOM   2082  HG2 GLN A 127       9.106  14.459 -13.939  1.00  0.00           H  
ATOM   2083 HE22 GLN A 127       7.745  11.684 -12.444  1.00  0.00           H  
ATOM   2084 HE21 GLN A 127       8.559  13.172 -12.244  1.00  0.00           H  
ATOM   2085  N   LYS A 128      13.767  13.905 -14.668  1.00 24.45           N  
ATOM   2086  CA  LYS A 128      15.068  14.097 -15.252  1.00 26.99           C  
ATOM   2087  C   LYS A 128      16.083  14.167 -14.096  1.00 26.24           C  
ATOM   2088  O   LYS A 128      15.899  14.852 -13.094  1.00 28.98           O  
ATOM   2089  CB  LYS A 128      15.035  15.359 -16.093  1.00 29.58           C  
ATOM   2090  CG  LYS A 128      13.968  15.474 -17.222  1.00 35.09           C  
ATOM   2091  CD  LYS A 128      14.047  16.812 -17.911  1.00 40.50           C  
ATOM   2092  CE  LYS A 128      15.168  16.866 -18.976  1.00 43.53           C  
ATOM   2093  NZ  LYS A 128      15.121  18.020 -19.897  1.00 45.26           N1+
ATOM   2094  H   LYS A 128      13.398  14.658 -14.104  1.00  0.00           H  
ATOM   2095  HA  LYS A 128      15.225  13.213 -15.871  1.00  0.00           H  
ATOM   2096  HB3 LYS A 128      16.003  15.551 -16.556  1.00  0.00           H  
ATOM   2097  HB2 LYS A 128      14.760  16.048 -15.295  1.00  0.00           H  
ATOM   2098  HG3 LYS A 128      12.997  15.358 -16.742  1.00  0.00           H  
ATOM   2099  HG2 LYS A 128      13.947  14.662 -17.949  1.00  0.00           H  
ATOM   2100  HD3 LYS A 128      14.253  17.559 -17.144  1.00  0.00           H  
ATOM   2101  HD2 LYS A 128      13.040  17.023 -18.272  1.00  0.00           H  
ATOM   2102  HE3 LYS A 128      15.309  15.997 -19.620  1.00  0.00           H  
ATOM   2103  HE2 LYS A 128      16.102  17.072 -18.454  1.00  0.00           H  
ATOM   2104  HZ1 LYS A 128      14.259  18.047 -20.424  1.00  0.00           H  
ATOM   2105  HZ2 LYS A 128      15.240  18.877 -19.376  1.00  0.00           H  
ATOM   2106  HZ3 LYS A 128      15.891  17.917 -20.543  1.00  0.00           H  
ATOM   2107  N   GLU A 129      17.214  13.491 -14.276  1.00 23.33           N  
ATOM   2108  CA  GLU A 129      18.276  13.308 -13.292  1.00 21.34           C  
ATOM   2109  C   GLU A 129      19.100  14.636 -12.996  1.00 22.47           C  
ATOM   2110  O   GLU A 129      19.962  14.633 -12.082  1.00 23.51           O  
ATOM   2111  CB  GLU A 129      19.287  12.309 -13.917  1.00 19.21           C  
ATOM   2112  CG  GLU A 129      18.688  10.845 -14.138  1.00 18.84           C  
ATOM   2113  CD  GLU A 129      18.103  10.355 -15.414  1.00 21.22           C  
ATOM   2114  OE1 GLU A 129      18.296   9.178 -15.851  1.00 23.24           O  
ATOM   2115  OE2 GLU A 129      17.390  11.230 -15.995  1.00 21.75           O1-
ATOM   2116  H   GLU A 129      17.421  12.912 -15.077  1.00  0.00           H  
ATOM   2117  HA  GLU A 129      17.955  12.900 -12.333  1.00  0.00           H  
ATOM   2118  HB3 GLU A 129      20.191  12.174 -13.324  1.00  0.00           H  
ATOM   2119  HB2 GLU A 129      19.712  12.689 -14.846  1.00  0.00           H  
ATOM   2120  HG3 GLU A 129      18.023  10.768 -13.278  1.00  0.00           H  
ATOM   2121  HG2 GLU A 129      19.390  10.030 -13.962  1.00  0.00           H  
ATOM   2122  N   GLU A 130      18.888  15.694 -13.819  1.00 22.75           N  
ATOM   2123  CA  GLU A 130      19.592  16.945 -13.810  1.00 24.31           C  
ATOM   2124  C   GLU A 130      19.719  17.688 -12.476  1.00 27.18           C  
ATOM   2125  O   GLU A 130      20.868  17.977 -12.067  1.00 30.34           O  
ATOM   2126  CB  GLU A 130      18.988  17.925 -14.773  1.00 22.27           C  
ATOM   2127  CG  GLU A 130      18.875  17.499 -16.209  1.00 21.58           C  
ATOM   2128  CD  GLU A 130      20.174  17.692 -16.967  1.00 23.90           C  
ATOM   2129  OE1 GLU A 130      20.706  18.830 -16.866  1.00 25.97           O  
ATOM   2130  OE2 GLU A 130      20.668  16.833 -17.681  1.00 24.04           O1-
ATOM   2131  H   GLU A 130      18.260  15.481 -14.581  1.00  0.00           H  
ATOM   2132  HA  GLU A 130      20.569  16.825 -14.277  1.00  0.00           H  
ATOM   2133  HB3 GLU A 130      19.385  18.921 -14.579  1.00  0.00           H  
ATOM   2134  HB2 GLU A 130      17.928  18.047 -14.550  1.00  0.00           H  
ATOM   2135  HG3 GLU A 130      18.066  18.016 -16.725  1.00  0.00           H  
ATOM   2136  HG2 GLU A 130      18.711  16.423 -16.269  1.00  0.00           H  
ATOM   2137  N   LYS A 131      18.622  18.094 -11.781  1.00 28.57           N  
ATOM   2138  CA  LYS A 131      18.551  18.909 -10.581  1.00 32.27           C  
ATOM   2139  C   LYS A 131      17.407  18.397  -9.615  1.00 30.58           C  
ATOM   2140  O   LYS A 131      16.548  17.555 -10.001  1.00 31.80           O  
ATOM   2141  CB  LYS A 131      18.469  20.466 -10.815  1.00 37.31           C  
ATOM   2142  CG  LYS A 131      17.051  20.966 -11.150  1.00 42.65           C  
ATOM   2143  CD  LYS A 131      17.126  22.399 -11.786  1.00 47.85           C  
ATOM   2144  CE  LYS A 131      15.726  23.034 -12.118  1.00 50.74           C  
ATOM   2145  NZ  LYS A 131      15.132  22.329 -13.275  1.00 52.96           N1+
ATOM   2146  H   LYS A 131      17.703  17.823 -12.100  1.00  0.00           H  
ATOM   2147  HA  LYS A 131      19.565  18.760 -10.210  1.00  0.00           H  
ATOM   2148  HB3 LYS A 131      19.145  20.649 -11.650  1.00  0.00           H  
ATOM   2149  HB2 LYS A 131      18.807  21.011  -9.934  1.00  0.00           H  
ATOM   2150  HG3 LYS A 131      16.459  21.024 -10.236  1.00  0.00           H  
ATOM   2151  HG2 LYS A 131      16.636  20.294 -11.901  1.00  0.00           H  
ATOM   2152  HD3 LYS A 131      17.667  22.418 -12.732  1.00  0.00           H  
ATOM   2153  HD2 LYS A 131      17.770  22.945 -11.096  1.00  0.00           H  
ATOM   2154  HE3 LYS A 131      16.022  24.008 -12.509  1.00  0.00           H  
ATOM   2155  HE2 LYS A 131      14.996  23.094 -11.312  1.00  0.00           H  
ATOM   2156  HZ1 LYS A 131      15.924  22.101 -13.859  1.00  0.00           H  
ATOM   2157  HZ2 LYS A 131      14.781  21.439 -12.950  1.00  0.00           H  
ATOM   2158  HZ3 LYS A 131      14.483  22.824 -13.871  1.00  0.00           H  
ATOM   2159  N   GLU A 132      17.510  18.851  -8.357  1.00 29.65           N  
ATOM   2160  CA  GLU A 132      16.624  18.555  -7.209  1.00 28.92           C  
ATOM   2161  C   GLU A 132      15.346  19.395  -7.311  1.00 29.50           C  
ATOM   2162  O   GLU A 132      15.412  20.611  -7.601  1.00 31.24           O  
ATOM   2163  CB  GLU A 132      17.358  18.861  -5.932  1.00 27.75           C  
ATOM   2164  CG  GLU A 132      18.757  18.308  -5.790  1.00 30.01           C  
ATOM   2165  CD  GLU A 132      19.916  19.314  -5.996  1.00 31.23           C  
ATOM   2166  OE1 GLU A 132      20.243  20.116  -5.112  1.00 32.45           O  
ATOM   2167  OE2 GLU A 132      20.332  19.344  -7.169  1.00 32.76           O1-
ATOM   2168  H   GLU A 132      18.459  19.120  -8.144  1.00  0.00           H  
ATOM   2169  HA  GLU A 132      16.287  17.519  -7.200  1.00  0.00           H  
ATOM   2170  HB3 GLU A 132      16.735  18.305  -5.232  1.00  0.00           H  
ATOM   2171  HB2 GLU A 132      17.286  19.935  -5.755  1.00  0.00           H  
ATOM   2172  HG3 GLU A 132      18.960  17.443  -6.420  1.00  0.00           H  
ATOM   2173  HG2 GLU A 132      18.870  18.058  -4.735  1.00  0.00           H  
ATOM   2174  N   MET A 133      14.234  18.846  -6.918  1.00 27.77           N  
ATOM   2175  CA  MET A 133      12.833  19.320  -6.740  1.00 25.79           C  
ATOM   2176  C   MET A 133      12.764  19.718  -5.209  1.00 24.06           C  
ATOM   2177  O   MET A 133      13.162  18.870  -4.369  1.00 24.11           O  
ATOM   2178  CB  MET A 133      11.861  18.098  -7.076  1.00 24.60           C  
ATOM   2179  CG  MET A 133      10.258  18.282  -6.887  1.00 24.87           C  
ATOM   2180  SD  MET A 133       9.372  16.905  -7.707  1.00 24.45           S  
ATOM   2181  CE  MET A 133       7.657  17.240  -7.194  1.00 21.88           C  
ATOM   2182  H   MET A 133      14.408  17.934  -6.522  1.00  0.00           H  
ATOM   2183  HA  MET A 133      12.657  20.162  -7.409  1.00  0.00           H  
ATOM   2184  HB3 MET A 133      12.214  17.224  -6.529  1.00  0.00           H  
ATOM   2185  HB2 MET A 133      11.897  17.890  -8.146  1.00  0.00           H  
ATOM   2186  HG3 MET A 133      10.061  19.189  -7.459  1.00  0.00           H  
ATOM   2187  HG2 MET A 133       9.982  18.261  -5.833  1.00  0.00           H  
ATOM   2188  HE1 MET A 133       7.684  16.730  -6.231  1.00  0.00           H  
ATOM   2189  HE2 MET A 133       7.435  18.307  -7.156  1.00  0.00           H  
ATOM   2190  HE3 MET A 133       6.898  16.776  -7.824  1.00  0.00           H  
ATOM   2191  N   ILE A 134      12.276  20.907  -4.872  1.00 23.14           N  
ATOM   2192  CA  ILE A 134      12.324  21.505  -3.537  1.00 24.50           C  
ATOM   2193  C   ILE A 134      10.927  21.581  -2.821  1.00 24.69           C  
ATOM   2194  O   ILE A 134       9.983  21.961  -3.490  1.00 26.43           O  
ATOM   2195  CB  ILE A 134      13.060  22.854  -3.515  1.00 25.52           C  
ATOM   2196  CG1 ILE A 134      14.373  22.844  -4.417  1.00 26.92           C  
ATOM   2197  CG2 ILE A 134      13.378  23.414  -2.131  1.00 25.57           C  
ATOM   2198  CD1 ILE A 134      15.030  24.196  -4.607  1.00 28.04           C  
ATOM   2199  H   ILE A 134      11.979  21.582  -5.561  1.00  0.00           H  
ATOM   2200  HA  ILE A 134      12.849  20.857  -2.834  1.00  0.00           H  
ATOM   2201  HB  ILE A 134      12.301  23.540  -3.892  1.00  0.00           H  
ATOM   2202 HG13 ILE A 134      14.145  22.425  -5.397  1.00  0.00           H  
ATOM   2203 HG12 ILE A 134      15.169  22.133  -4.196  1.00  0.00           H  
ATOM   2204 HG21 ILE A 134      13.855  24.389  -2.227  1.00  0.00           H  
ATOM   2205 HG22 ILE A 134      12.463  23.537  -1.551  1.00  0.00           H  
ATOM   2206 HG23 ILE A 134      14.020  22.675  -1.651  1.00  0.00           H  
ATOM   2207 HD11 ILE A 134      14.207  24.850  -4.895  1.00  0.00           H  
ATOM   2208 HD12 ILE A 134      15.616  24.533  -3.752  1.00  0.00           H  
ATOM   2209 HD13 ILE A 134      15.724  24.128  -5.446  1.00  0.00           H  
ATOM   2210  N   PHE A 135      10.815  21.221  -1.552  1.00 22.25           N  
ATOM   2211  CA  PHE A 135       9.692  21.467  -0.797  1.00 24.82           C  
ATOM   2212  C   PHE A 135      10.130  22.309   0.415  1.00 28.44           C  
ATOM   2213  O   PHE A 135      10.710  21.844   1.381  1.00 30.95           O  
ATOM   2214  CB  PHE A 135       9.051  20.173  -0.467  1.00 24.06           C  
ATOM   2215  CG  PHE A 135       8.794  19.164  -1.610  1.00 21.36           C  
ATOM   2216  CD1 PHE A 135       7.839  19.440  -2.580  1.00 22.19           C  
ATOM   2217  CD2 PHE A 135       9.499  17.880  -1.589  1.00 18.19           C  
ATOM   2218  CE1 PHE A 135       7.553  18.478  -3.586  1.00 20.95           C  
ATOM   2219  CE2 PHE A 135       9.194  16.931  -2.549  1.00 19.49           C  
ATOM   2220  CZ  PHE A 135       8.227  17.206  -3.494  1.00 18.27           C  
ATOM   2221  H   PHE A 135      11.603  20.774  -1.105  1.00  0.00           H  
ATOM   2222  HA  PHE A 135       9.013  22.114  -1.355  1.00  0.00           H  
ATOM   2223  HB3 PHE A 135       8.067  20.481  -0.114  1.00  0.00           H  
ATOM   2224  HB2 PHE A 135       9.487  19.663   0.392  1.00  0.00           H  
ATOM   2225  HD1 PHE A 135       7.319  20.379  -2.466  1.00  0.00           H  
ATOM   2226  HD2 PHE A 135      10.229  17.679  -0.819  1.00  0.00           H  
ATOM   2227  HE1 PHE A 135       6.785  18.627  -4.331  1.00  0.00           H  
ATOM   2228  HE2 PHE A 135       9.682  15.967  -2.539  1.00  0.00           H  
ATOM   2229  HZ  PHE A 135       7.842  16.350  -4.028  1.00  0.00           H  
ATOM   2230  N   GLU A 136      10.150  23.596   0.231  1.00 30.28           N  
ATOM   2231  CA  GLU A 136      10.565  24.586   1.231  1.00 36.05           C  
ATOM   2232  C   GLU A 136       9.852  24.624   2.630  1.00 35.16           C  
ATOM   2233  O   GLU A 136      10.461  24.680   3.683  1.00 35.65           O  
ATOM   2234  CB  GLU A 136      10.589  26.030   0.545  1.00 41.83           C  
ATOM   2235  CG  GLU A 136      11.058  26.274  -0.868  1.00 49.01           C  
ATOM   2236  CD  GLU A 136       9.983  25.934  -1.921  1.00 53.93           C  
ATOM   2237  OE1 GLU A 136       8.943  25.365  -1.643  1.00 56.63           O  
ATOM   2238  OE2 GLU A 136      10.147  26.337  -3.057  1.00 55.29           O1-
ATOM   2239  H   GLU A 136       9.586  23.991  -0.508  1.00  0.00           H  
ATOM   2240  HA  GLU A 136      11.603  24.290   1.378  1.00  0.00           H  
ATOM   2241  HB3 GLU A 136      11.172  26.641   1.234  1.00  0.00           H  
ATOM   2242  HB2 GLU A 136       9.607  26.501   0.588  1.00  0.00           H  
ATOM   2243  HG3 GLU A 136      11.995  25.767  -1.098  1.00  0.00           H  
ATOM   2244  HG2 GLU A 136      11.337  27.291  -1.145  1.00  0.00           H  
ATOM   2245  N   ASP A 137       8.525  24.453   2.653  1.00 33.45           N  
ATOM   2246  CA  ASP A 137       7.717  24.484   3.808  1.00 31.97           C  
ATOM   2247  C   ASP A 137       7.954  23.209   4.707  1.00 32.25           C  
ATOM   2248  O   ASP A 137       8.056  23.318   5.895  1.00 33.59           O  
ATOM   2249  CB  ASP A 137       6.174  24.645   3.367  1.00 32.65           C  
ATOM   2250  CG  ASP A 137       5.396  24.545   4.610  1.00 34.20           C  
ATOM   2251  OD1 ASP A 137       5.448  25.568   5.350  1.00 34.57           O  
ATOM   2252  OD2 ASP A 137       4.529  23.641   4.637  1.00 33.80           O1-
ATOM   2253  H   ASP A 137       8.066  24.556   1.759  1.00  0.00           H  
ATOM   2254  HA  ASP A 137       7.946  25.344   4.437  1.00  0.00           H  
ATOM   2255  HB3 ASP A 137       5.973  23.787   2.724  1.00  0.00           H  
ATOM   2256  HB2 ASP A 137       6.016  25.597   2.860  1.00  0.00           H  
ATOM   2257  N   THR A 138       8.122  22.104   4.005  1.00 30.27           N  
ATOM   2258  CA  THR A 138       8.449  20.769   4.672  1.00 28.24           C  
ATOM   2259  C   THR A 138       9.946  20.611   4.900  1.00 29.41           C  
ATOM   2260  O   THR A 138      10.350  19.845   5.724  1.00 30.23           O  
ATOM   2261  CB  THR A 138       7.926  19.543   3.837  1.00 27.94           C  
ATOM   2262  OG1 THR A 138       7.966  19.713   2.429  1.00 26.66           O  
ATOM   2263  CG2 THR A 138       6.453  19.372   4.139  1.00 27.62           C  
ATOM   2264  H   THR A 138       8.176  22.207   3.002  1.00  0.00           H  
ATOM   2265  HA  THR A 138       8.064  20.785   5.691  1.00  0.00           H  
ATOM   2266  HB  THR A 138       8.433  18.599   4.038  1.00  0.00           H  
ATOM   2267  HG1 THR A 138       7.393  20.409   2.145  1.00  0.00           H  
ATOM   2268 HG21 THR A 138       6.414  18.945   5.141  1.00  0.00           H  
ATOM   2269 HG22 THR A 138       5.866  20.290   4.138  1.00  0.00           H  
ATOM   2270 HG23 THR A 138       5.937  18.549   3.643  1.00  0.00           H  
ATOM   2271  N   ASN A 139      10.729  21.403   4.184  1.00 29.24           N  
ATOM   2272  CA  ASN A 139      12.136  21.652   4.406  1.00 31.03           C  
ATOM   2273  C   ASN A 139      13.092  20.625   3.725  1.00 29.59           C  
ATOM   2274  O   ASN A 139      14.133  20.214   4.253  1.00 30.58           O  
ATOM   2275  CB  ASN A 139      12.490  21.852   5.974  1.00 35.17           C  
ATOM   2276  CG  ASN A 139      13.771  22.738   6.119  1.00 39.71           C  
ATOM   2277  OD1 ASN A 139      14.923  22.318   6.013  1.00 41.48           O  
ATOM   2278  ND2 ASN A 139      13.552  23.972   6.565  1.00 41.69           N  
ATOM   2279  H   ASN A 139      10.409  21.769   3.299  1.00  0.00           H  
ATOM   2280  HA  ASN A 139      12.351  22.630   3.975  1.00  0.00           H  
ATOM   2281  HB3 ASN A 139      12.714  20.900   6.455  1.00  0.00           H  
ATOM   2282  HB2 ASN A 139      11.615  22.335   6.409  1.00  0.00           H  
ATOM   2283 HD22 ASN A 139      14.275  24.666   6.694  1.00  0.00           H  
ATOM   2284 HD21 ASN A 139      12.608  24.254   6.784  1.00  0.00           H  
ATOM   2285  N   LEU A 140      12.743  20.222   2.540  1.00 27.16           N  
ATOM   2286  CA  LEU A 140      13.350  19.127   1.749  1.00 25.41           C  
ATOM   2287  C   LEU A 140      13.760  19.490   0.371  1.00 27.32           C  
ATOM   2288  O   LEU A 140      13.294  20.529  -0.171  1.00 28.60           O  
ATOM   2289  CB  LEU A 140      12.239  18.026   1.569  1.00 23.50           C  
ATOM   2290  CG  LEU A 140      11.909  17.282   2.864  1.00 21.22           C  
ATOM   2291  CD1 LEU A 140      10.688  16.411   2.606  1.00 19.81           C  
ATOM   2292  CD2 LEU A 140      13.096  16.434   3.424  1.00 20.08           C  
ATOM   2293  H   LEU A 140      12.001  20.747   2.099  1.00  0.00           H  
ATOM   2294  HA  LEU A 140      14.208  18.744   2.301  1.00  0.00           H  
ATOM   2295  HB3 LEU A 140      12.535  17.310   0.802  1.00  0.00           H  
ATOM   2296  HB2 LEU A 140      11.312  18.415   1.148  1.00  0.00           H  
ATOM   2297  HG  LEU A 140      11.674  18.014   3.637  1.00  0.00           H  
ATOM   2298 HD11 LEU A 140       9.738  16.929   2.473  1.00  0.00           H  
ATOM   2299 HD12 LEU A 140      10.740  15.939   1.625  1.00  0.00           H  
ATOM   2300 HD13 LEU A 140      10.648  15.576   3.304  1.00  0.00           H  
ATOM   2301 HD21 LEU A 140      13.986  17.039   3.597  1.00  0.00           H  
ATOM   2302 HD22 LEU A 140      12.754  15.967   4.348  1.00  0.00           H  
ATOM   2303 HD23 LEU A 140      13.395  15.514   2.922  1.00  0.00           H  
ATOM   2304  N   LYS A 141      14.537  18.661  -0.236  1.00 26.94           N  
ATOM   2305  CA  LYS A 141      14.862  18.703  -1.609  1.00 24.32           C  
ATOM   2306  C   LYS A 141      15.217  17.273  -2.127  1.00 22.44           C  
ATOM   2307  O   LYS A 141      16.069  16.593  -1.609  1.00 21.50           O  
ATOM   2308  CB  LYS A 141      15.823  19.796  -2.058  1.00 27.75           C  
ATOM   2309  CG  LYS A 141      17.287  19.663  -1.631  1.00 30.93           C  
ATOM   2310  CD  LYS A 141      18.076  20.911  -2.072  1.00 35.01           C  
ATOM   2311  CE  LYS A 141      19.568  20.845  -1.770  1.00 37.22           C  
ATOM   2312  NZ  LYS A 141      20.345  19.920  -2.519  1.00 37.82           N1+
ATOM   2313  H   LYS A 141      14.793  17.866   0.333  1.00  0.00           H  
ATOM   2314  HA  LYS A 141      13.916  18.987  -2.069  1.00  0.00           H  
ATOM   2315  HB3 LYS A 141      15.553  20.845  -1.932  1.00  0.00           H  
ATOM   2316  HB2 LYS A 141      15.811  19.684  -3.142  1.00  0.00           H  
ATOM   2317  HG3 LYS A 141      17.784  18.767  -2.003  1.00  0.00           H  
ATOM   2318  HG2 LYS A 141      17.399  19.493  -0.560  1.00  0.00           H  
ATOM   2319  HD3 LYS A 141      17.609  21.757  -1.567  1.00  0.00           H  
ATOM   2320  HD2 LYS A 141      17.952  21.038  -3.147  1.00  0.00           H  
ATOM   2321  HE3 LYS A 141      19.633  20.571  -0.717  1.00  0.00           H  
ATOM   2322  HE2 LYS A 141      19.975  21.853  -1.853  1.00  0.00           H  
ATOM   2323  HZ1 LYS A 141      20.182  19.925  -3.516  1.00  0.00           H  
ATOM   2324  HZ2 LYS A 141      21.265  20.189  -2.199  1.00  0.00           H  
ATOM   2325  HZ3 LYS A 141      20.336  18.961  -2.203  1.00  0.00           H  
ATOM   2326  N   LEU A 142      14.481  16.816  -3.196  1.00 19.96           N  
ATOM   2327  CA  LEU A 142      14.398  15.453  -3.708  1.00 17.99           C  
ATOM   2328  C   LEU A 142      14.960  15.385  -5.116  1.00 19.55           C  
ATOM   2329  O   LEU A 142      14.840  16.324  -5.887  1.00 21.18           O  
ATOM   2330  CB  LEU A 142      12.903  15.108  -3.743  1.00 16.66           C  
ATOM   2331  CG  LEU A 142      12.462  13.768  -4.361  1.00 14.09           C  
ATOM   2332  CD1 LEU A 142      13.064  12.472  -3.815  1.00 13.68           C  
ATOM   2333  CD2 LEU A 142      10.957  13.731  -4.428  1.00 12.85           C  
ATOM   2334  H   LEU A 142      13.965  17.546  -3.666  1.00  0.00           H  
ATOM   2335  HA  LEU A 142      14.901  14.759  -3.036  1.00  0.00           H  
ATOM   2336  HB3 LEU A 142      12.451  15.909  -4.328  1.00  0.00           H  
ATOM   2337  HB2 LEU A 142      12.564  15.252  -2.717  1.00  0.00           H  
ATOM   2338  HG  LEU A 142      12.732  13.935  -5.404  1.00  0.00           H  
ATOM   2339 HD11 LEU A 142      13.009  12.553  -2.730  1.00  0.00           H  
ATOM   2340 HD12 LEU A 142      12.524  11.573  -4.112  1.00  0.00           H  
ATOM   2341 HD13 LEU A 142      14.032  12.226  -4.251  1.00  0.00           H  
ATOM   2342 HD21 LEU A 142      10.502  12.881  -4.937  1.00  0.00           H  
ATOM   2343 HD22 LEU A 142      10.605  13.629  -3.402  1.00  0.00           H  
ATOM   2344 HD23 LEU A 142      10.395  14.596  -4.779  1.00  0.00           H  
ATOM   2345  N   THR A 143      15.605  14.216  -5.469  1.00 17.50           N  
ATOM   2346  CA  THR A 143      16.332  14.091  -6.739  1.00 17.05           C  
ATOM   2347  C   THR A 143      16.416  12.600  -7.133  1.00 18.99           C  
ATOM   2348  O   THR A 143      16.322  11.711  -6.319  1.00 18.98           O  
ATOM   2349  CB  THR A 143      17.715  14.798  -6.668  1.00 18.99           C  
ATOM   2350  OG1 THR A 143      18.308  15.040  -7.926  1.00 20.58           O  
ATOM   2351  CG2 THR A 143      18.778  14.223  -5.753  1.00 16.06           C  
ATOM   2352  H   THR A 143      15.857  13.520  -4.782  1.00  0.00           H  
ATOM   2353  HA  THR A 143      15.854  14.657  -7.538  1.00  0.00           H  
ATOM   2354  HB  THR A 143      17.566  15.806  -6.282  1.00  0.00           H  
ATOM   2355  HG1 THR A 143      18.561  14.260  -8.395  1.00  0.00           H  
ATOM   2356 HG21 THR A 143      18.428  14.316  -4.724  1.00  0.00           H  
ATOM   2357 HG22 THR A 143      19.011  13.206  -6.068  1.00  0.00           H  
ATOM   2358 HG23 THR A 143      19.686  14.822  -5.815  1.00  0.00           H  
ATOM   2359  N   LEU A 144      16.295  12.375  -8.419  1.00 20.45           N  
ATOM   2360  CA  LEU A 144      16.177  11.056  -9.030  1.00 19.51           C  
ATOM   2361  C   LEU A 144      17.605  10.736  -9.272  1.00 24.60           C  
ATOM   2362  O   LEU A 144      18.429  11.563  -9.752  1.00 26.14           O  
ATOM   2363  CB  LEU A 144      15.424  11.259 -10.425  1.00 19.45           C  
ATOM   2364  CG  LEU A 144      15.448  10.067 -11.459  1.00 20.58           C  
ATOM   2365  CD1 LEU A 144      14.510   8.895 -11.047  1.00 20.43           C  
ATOM   2366  CD2 LEU A 144      15.176  10.495 -12.937  1.00 19.57           C  
ATOM   2367  H   LEU A 144      16.288  13.139  -9.080  1.00  0.00           H  
ATOM   2368  HA  LEU A 144      15.706  10.288  -8.417  1.00  0.00           H  
ATOM   2369  HB3 LEU A 144      15.960  11.966 -11.059  1.00  0.00           H  
ATOM   2370  HB2 LEU A 144      14.437  11.720 -10.413  1.00  0.00           H  
ATOM   2371  HG  LEU A 144      16.502   9.797 -11.530  1.00  0.00           H  
ATOM   2372 HD11 LEU A 144      14.605   8.121 -11.809  1.00  0.00           H  
ATOM   2373 HD12 LEU A 144      14.783   8.503 -10.068  1.00  0.00           H  
ATOM   2374 HD13 LEU A 144      13.460   9.185 -11.012  1.00  0.00           H  
ATOM   2375 HD21 LEU A 144      14.129  10.685 -13.171  1.00  0.00           H  
ATOM   2376 HD22 LEU A 144      15.696  11.357 -13.357  1.00  0.00           H  
ATOM   2377 HD23 LEU A 144      15.478   9.691 -13.609  1.00  0.00           H  
ATOM   2378  N   ILE A 145      17.986   9.505  -8.922  1.00 25.31           N  
ATOM   2379  CA  ILE A 145      19.357   8.906  -9.096  1.00 21.72           C  
ATOM   2380  C   ILE A 145      19.286   8.215 -10.470  1.00 21.64           C  
ATOM   2381  O   ILE A 145      20.186   8.365 -11.316  1.00 25.57           O  
ATOM   2382  CB  ILE A 145      19.726   7.931  -7.988  1.00 22.30           C  
ATOM   2383  CG1 ILE A 145      19.512   8.479  -6.604  1.00 21.81           C  
ATOM   2384  CG2 ILE A 145      21.178   7.373  -8.100  1.00 21.94           C  
ATOM   2385  CD1 ILE A 145      20.217   7.827  -5.415  1.00 22.26           C  
ATOM   2386  H   ILE A 145      17.217   8.956  -8.567  1.00  0.00           H  
ATOM   2387  HA  ILE A 145      20.059   9.726  -9.246  1.00  0.00           H  
ATOM   2388  HB  ILE A 145      19.033   7.092  -8.058  1.00  0.00           H  
ATOM   2389 HG13 ILE A 145      18.435   8.395  -6.456  1.00  0.00           H  
ATOM   2390 HG12 ILE A 145      19.826   9.521  -6.647  1.00  0.00           H  
ATOM   2391 HG21 ILE A 145      21.346   6.926  -9.080  1.00  0.00           H  
ATOM   2392 HG22 ILE A 145      21.948   8.141  -8.037  1.00  0.00           H  
ATOM   2393 HG23 ILE A 145      21.427   6.675  -7.301  1.00  0.00           H  
ATOM   2394 HD11 ILE A 145      21.290   8.022  -5.419  1.00  0.00           H  
ATOM   2395 HD12 ILE A 145      19.745   8.258  -4.532  1.00  0.00           H  
ATOM   2396 HD13 ILE A 145      19.990   6.764  -5.330  1.00  0.00           H  
ATOM   2397  N   SER A 146      18.223   7.501 -10.792  1.00 19.84           N  
ATOM   2398  CA  SER A 146      18.000   6.619 -11.907  1.00 19.08           C  
ATOM   2399  C   SER A 146      16.607   6.010 -11.948  1.00 23.38           C  
ATOM   2400  O   SER A 146      15.814   6.060 -11.017  1.00 20.86           O  
ATOM   2401  CB  SER A 146      19.146   5.525 -11.941  1.00 18.79           C  
ATOM   2402  OG  SER A 146      19.240   4.945 -10.599  1.00 22.16           O  
ATOM   2403  H   SER A 146      17.496   7.416 -10.095  1.00  0.00           H  
ATOM   2404  HA  SER A 146      18.181   7.150 -12.841  1.00  0.00           H  
ATOM   2405  HB3 SER A 146      20.093   6.062 -11.994  1.00  0.00           H  
ATOM   2406  HB2 SER A 146      19.003   4.863 -12.795  1.00  0.00           H  
ATOM   2407  HG  SER A 146      18.606   4.251 -10.509  1.00  0.00           H  
ATOM   2408  N   GLU A 147      16.111   5.524 -13.151  1.00 26.65           N  
ATOM   2409  CA  GLU A 147      14.844   4.965 -13.469  1.00 28.26           C  
ATOM   2410  C   GLU A 147      14.869   3.897 -14.539  1.00 30.79           C  
ATOM   2411  O   GLU A 147      15.572   4.067 -15.587  1.00 32.08           O  
ATOM   2412  CB  GLU A 147      13.709   6.105 -13.660  1.00 29.29           C  
ATOM   2413  CG  GLU A 147      12.461   5.653 -14.592  1.00 32.78           C  
ATOM   2414  CD  GLU A 147      11.641   6.766 -15.164  1.00 34.06           C  
ATOM   2415  OE1 GLU A 147      12.152   7.479 -16.041  1.00 34.26           O  
ATOM   2416  OE2 GLU A 147      10.538   7.045 -14.669  1.00 36.76           O1-
ATOM   2417  H   GLU A 147      16.752   5.469 -13.929  1.00  0.00           H  
ATOM   2418  HA  GLU A 147      14.542   4.447 -12.558  1.00  0.00           H  
ATOM   2419  HB3 GLU A 147      14.319   6.927 -14.035  1.00  0.00           H  
ATOM   2420  HB2 GLU A 147      13.528   6.404 -12.628  1.00  0.00           H  
ATOM   2421  HG3 GLU A 147      11.936   4.873 -14.041  1.00  0.00           H  
ATOM   2422  HG2 GLU A 147      12.812   5.153 -15.495  1.00  0.00           H  
ATOM   2423  N   ASP A 148      14.240   2.761 -14.295  1.00 31.82           N  
ATOM   2424  CA  ASP A 148      14.264   1.682 -15.229  1.00 32.03           C  
ATOM   2425  C   ASP A 148      12.838   1.382 -15.634  1.00 33.10           C  
ATOM   2426  O   ASP A 148      12.005   1.134 -14.761  1.00 35.09           O  
ATOM   2427  CB  ASP A 148      14.904   0.426 -14.542  1.00 34.92           C  
ATOM   2428  CG  ASP A 148      14.986  -0.839 -15.305  1.00 38.24           C  
ATOM   2429  OD1 ASP A 148      14.082  -1.581 -15.530  1.00 43.30           O  
ATOM   2430  OD2 ASP A 148      16.137  -1.122 -15.695  1.00 38.80           O1-
ATOM   2431  H   ASP A 148      13.629   2.697 -13.493  1.00  0.00           H  
ATOM   2432  HA  ASP A 148      14.845   1.791 -16.145  1.00  0.00           H  
ATOM   2433  HB3 ASP A 148      14.469   0.180 -13.573  1.00  0.00           H  
ATOM   2434  HB2 ASP A 148      15.947   0.699 -14.377  1.00  0.00           H  
ATOM   2435  N   ILE A 149      12.570   1.444 -16.986  1.00 33.30           N  
ATOM   2436  CA  ILE A 149      11.216   1.243 -17.490  1.00 30.83           C  
ATOM   2437  C   ILE A 149      11.209  -0.176 -18.093  1.00 32.00           C  
ATOM   2438  O   ILE A 149      12.150  -0.624 -18.732  1.00 33.68           O  
ATOM   2439  CB  ILE A 149      11.019   2.302 -18.677  1.00 28.71           C  
ATOM   2440  CG1 ILE A 149      11.475   3.683 -18.416  1.00 29.08           C  
ATOM   2441  CG2 ILE A 149       9.657   2.240 -19.338  1.00 27.95           C  
ATOM   2442  CD1 ILE A 149      10.718   4.295 -17.315  1.00 27.82           C  
ATOM   2443  H   ILE A 149      13.269   1.780 -17.632  1.00  0.00           H  
ATOM   2444  HA  ILE A 149      10.412   1.375 -16.767  1.00  0.00           H  
ATOM   2445  HB  ILE A 149      11.692   1.934 -19.451  1.00  0.00           H  
ATOM   2446 HG13 ILE A 149      11.340   4.301 -19.303  1.00  0.00           H  
ATOM   2447 HG12 ILE A 149      12.552   3.744 -18.260  1.00  0.00           H  
ATOM   2448 HG21 ILE A 149       9.433   1.245 -19.721  1.00  0.00           H  
ATOM   2449 HG22 ILE A 149       8.828   2.581 -18.718  1.00  0.00           H  
ATOM   2450 HG23 ILE A 149       9.690   2.863 -20.232  1.00  0.00           H  
ATOM   2451 HD11 ILE A 149      10.983   5.346 -17.425  1.00  0.00           H  
ATOM   2452 HD12 ILE A 149       9.638   4.399 -17.419  1.00  0.00           H  
ATOM   2453 HD13 ILE A 149      10.825   3.854 -16.324  1.00  0.00           H  
ATOM   2454  N   LYS A 150      10.090  -0.849 -17.810  1.00 33.03           N  
ATOM   2455  CA  LYS A 150       9.701  -2.221 -18.339  1.00 33.20           C  
ATOM   2456  C   LYS A 150       8.213  -2.261 -18.828  1.00 33.06           C  
ATOM   2457  O   LYS A 150       7.467  -1.353 -18.491  1.00 29.81           O  
ATOM   2458  CB  LYS A 150       9.996  -3.380 -17.325  1.00 37.03           C  
ATOM   2459  CG  LYS A 150      11.485  -3.611 -16.990  1.00 40.37           C  
ATOM   2460  CD  LYS A 150      12.263  -4.200 -18.161  1.00 45.69           C  
ATOM   2461  CE  LYS A 150      13.746  -4.158 -18.066  1.00 49.74           C  
ATOM   2462  NZ  LYS A 150      14.271  -2.759 -17.956  1.00 52.87           N1+
ATOM   2463  H   LYS A 150       9.435  -0.335 -17.238  1.00  0.00           H  
ATOM   2464  HA  LYS A 150      10.181  -2.407 -19.299  1.00  0.00           H  
ATOM   2465  HB3 LYS A 150       9.632  -4.344 -17.678  1.00  0.00           H  
ATOM   2466  HB2 LYS A 150       9.518  -3.171 -16.367  1.00  0.00           H  
ATOM   2467  HG3 LYS A 150      11.430  -4.206 -16.078  1.00  0.00           H  
ATOM   2468  HG2 LYS A 150      11.882  -2.649 -16.664  1.00  0.00           H  
ATOM   2469  HD3 LYS A 150      11.889  -3.766 -19.089  1.00  0.00           H  
ATOM   2470  HD2 LYS A 150      11.968  -5.249 -18.175  1.00  0.00           H  
ATOM   2471  HE3 LYS A 150      14.077  -4.601 -19.005  1.00  0.00           H  
ATOM   2472  HE2 LYS A 150      14.290  -4.731 -17.315  1.00  0.00           H  
ATOM   2473  HZ1 LYS A 150      14.098  -2.331 -18.855  1.00  0.00           H  
ATOM   2474  HZ2 LYS A 150      13.963  -2.273 -17.126  1.00  0.00           H  
ATOM   2475  HZ3 LYS A 150      15.277  -2.837 -17.921  1.00  0.00           H  
ATOM   2476  N   SER A 151       7.736  -3.231 -19.628  1.00 36.65           N  
ATOM   2477  CA  SER A 151       6.322  -3.327 -20.054  1.00 37.94           C  
ATOM   2478  C   SER A 151       5.272  -3.448 -18.960  1.00 37.24           C  
ATOM   2479  O   SER A 151       4.049  -3.232 -19.221  1.00 37.45           O  
ATOM   2480  CB  SER A 151       6.188  -4.355 -21.158  1.00 38.25           C  
ATOM   2481  OG  SER A 151       6.213  -5.685 -20.577  1.00 39.82           O  
ATOM   2482  H   SER A 151       8.429  -3.823 -20.063  1.00  0.00           H  
ATOM   2483  HA  SER A 151       6.024  -2.375 -20.493  1.00  0.00           H  
ATOM   2484  HB3 SER A 151       6.938  -4.117 -21.913  1.00  0.00           H  
ATOM   2485  HB2 SER A 151       5.180  -4.263 -21.563  1.00  0.00           H  
ATOM   2486  HG  SER A 151       6.987  -5.805 -20.048  1.00  0.00           H  
ATOM   2487  N   TYR A 152       5.639  -3.744 -17.743  1.00 35.11           N  
ATOM   2488  CA  TYR A 152       4.660  -4.006 -16.659  1.00 32.35           C  
ATOM   2489  C   TYR A 152       5.014  -3.283 -15.362  1.00 27.75           C  
ATOM   2490  O   TYR A 152       4.218  -3.402 -14.423  1.00 28.06           O  
ATOM   2491  CB  TYR A 152       4.462  -5.558 -16.420  1.00 34.91           C  
ATOM   2492  CG  TYR A 152       5.574  -6.344 -15.772  1.00 40.43           C  
ATOM   2493  CD1 TYR A 152       5.652  -6.461 -14.360  1.00 42.79           C  
ATOM   2494  CD2 TYR A 152       6.564  -6.923 -16.593  1.00 40.91           C  
ATOM   2495  CE1 TYR A 152       6.738  -7.234 -13.806  1.00 42.92           C  
ATOM   2496  CE2 TYR A 152       7.639  -7.627 -15.999  1.00 43.28           C  
ATOM   2497  CZ  TYR A 152       7.706  -7.871 -14.602  1.00 43.78           C  
ATOM   2498  OH  TYR A 152       8.579  -8.735 -14.022  1.00 44.37           O  
ATOM   2499  H   TYR A 152       6.628  -3.948 -17.701  1.00  0.00           H  
ATOM   2500  HA  TYR A 152       3.666  -3.642 -16.919  1.00  0.00           H  
ATOM   2501  HB3 TYR A 152       4.155  -6.068 -17.334  1.00  0.00           H  
ATOM   2502  HB2 TYR A 152       3.605  -5.551 -15.746  1.00  0.00           H  
ATOM   2503  HD1 TYR A 152       4.847  -6.007 -13.802  1.00  0.00           H  
ATOM   2504  HD2 TYR A 152       6.508  -6.935 -17.671  1.00  0.00           H  
ATOM   2505  HE1 TYR A 152       6.821  -7.280 -12.730  1.00  0.00           H  
ATOM   2506  HE2 TYR A 152       8.323  -8.168 -16.636  1.00  0.00           H  
ATOM   2507  HH  TYR A 152       9.336  -8.736 -14.588  1.00  0.00           H  
ATOM   2508  N   TYR A 153       6.081  -2.599 -15.279  1.00 26.10           N  
ATOM   2509  CA  TYR A 153       6.603  -1.992 -14.073  1.00 25.97           C  
ATOM   2510  C   TYR A 153       7.659  -0.971 -14.402  1.00 24.75           C  
ATOM   2511  O   TYR A 153       8.268  -0.994 -15.437  1.00 25.18           O  
ATOM   2512  CB  TYR A 153       7.081  -3.018 -13.030  1.00 25.31           C  
ATOM   2513  CG  TYR A 153       8.520  -3.650 -13.079  1.00 26.76           C  
ATOM   2514  CD1 TYR A 153       8.846  -4.678 -13.968  1.00 25.42           C  
ATOM   2515  CD2 TYR A 153       9.543  -3.227 -12.150  1.00 27.31           C  
ATOM   2516  CE1 TYR A 153      10.121  -5.324 -13.844  1.00 25.00           C  
ATOM   2517  CE2 TYR A 153      10.798  -3.813 -12.048  1.00 25.39           C  
ATOM   2518  CZ  TYR A 153      11.117  -4.853 -12.967  1.00 25.93           C  
ATOM   2519  OH  TYR A 153      12.401  -5.259 -13.033  1.00 27.75           O  
ATOM   2520  H   TYR A 153       6.640  -2.533 -16.118  1.00  0.00           H  
ATOM   2521  HA  TYR A 153       5.850  -1.455 -13.498  1.00  0.00           H  
ATOM   2522  HB3 TYR A 153       6.360  -3.829 -12.922  1.00  0.00           H  
ATOM   2523  HB2 TYR A 153       7.068  -2.497 -12.072  1.00  0.00           H  
ATOM   2524  HD1 TYR A 153       8.187  -5.077 -14.724  1.00  0.00           H  
ATOM   2525  HD2 TYR A 153       9.192  -2.466 -11.469  1.00  0.00           H  
ATOM   2526  HE1 TYR A 153      10.338  -6.182 -14.463  1.00  0.00           H  
ATOM   2527  HE2 TYR A 153      11.514  -3.479 -11.310  1.00  0.00           H  
ATOM   2528  HH  TYR A 153      12.460  -6.084 -13.490  1.00  0.00           H  
ATOM   2529  N   THR A 154       7.757   0.085 -13.506  1.00 24.19           N  
ATOM   2530  CA  THR A 154       8.837   1.042 -13.454  1.00 22.09           C  
ATOM   2531  C   THR A 154       9.367   0.871 -11.969  1.00 21.70           C  
ATOM   2532  O   THR A 154       8.623   0.548 -11.050  1.00 21.48           O  
ATOM   2533  CB  THR A 154       8.393   2.497 -13.830  1.00 23.12           C  
ATOM   2534  OG1 THR A 154       8.021   2.401 -15.220  1.00 24.37           O  
ATOM   2535  CG2 THR A 154       9.466   3.552 -13.844  1.00 24.22           C  
ATOM   2536  H   THR A 154       7.239   0.027 -12.641  1.00  0.00           H  
ATOM   2537  HA  THR A 154       9.650   0.741 -14.115  1.00  0.00           H  
ATOM   2538  HB  THR A 154       7.588   2.797 -13.158  1.00  0.00           H  
ATOM   2539  HG1 THR A 154       7.383   1.704 -15.210  1.00  0.00           H  
ATOM   2540 HG21 THR A 154       9.134   4.542 -14.157  1.00  0.00           H  
ATOM   2541 HG22 THR A 154       9.774   3.662 -12.804  1.00  0.00           H  
ATOM   2542 HG23 THR A 154      10.274   3.214 -14.493  1.00  0.00           H  
ATOM   2543  N   VAL A 155      10.635   1.158 -11.813  1.00 20.78           N  
ATOM   2544  CA  VAL A 155      11.378   1.167 -10.612  1.00 19.91           C  
ATOM   2545  C   VAL A 155      12.300   2.325 -10.700  1.00 21.89           C  
ATOM   2546  O   VAL A 155      12.976   2.527 -11.748  1.00 23.72           O  
ATOM   2547  CB  VAL A 155      11.794  -0.225 -10.257  1.00 19.04           C  
ATOM   2548  CG1 VAL A 155      12.682  -0.920 -11.326  1.00 16.01           C  
ATOM   2549  CG2 VAL A 155      12.402  -0.199  -8.779  1.00 24.94           C  
ATOM   2550  H   VAL A 155      11.192   1.343 -12.635  1.00  0.00           H  
ATOM   2551  HA  VAL A 155      10.547   1.465  -9.973  1.00  0.00           H  
ATOM   2552  HB  VAL A 155      10.900  -0.835 -10.131  1.00  0.00           H  
ATOM   2553 HG11 VAL A 155      13.676  -0.474 -11.280  1.00  0.00           H  
ATOM   2554 HG12 VAL A 155      12.870  -1.967 -11.087  1.00  0.00           H  
ATOM   2555 HG13 VAL A 155      12.376  -0.905 -12.372  1.00  0.00           H  
ATOM   2556 HG21 VAL A 155      12.287  -1.188  -8.337  1.00  0.00           H  
ATOM   2557 HG22 VAL A 155      13.474  -0.013  -8.843  1.00  0.00           H  
ATOM   2558 HG23 VAL A 155      11.927   0.510  -8.101  1.00  0.00           H  
ATOM   2559  N   ARG A 156      12.313   3.196  -9.683  1.00 21.60           N  
ATOM   2560  CA  ARG A 156      13.083   4.447  -9.716  1.00 21.89           C  
ATOM   2561  C   ARG A 156      13.904   4.489  -8.430  1.00 24.36           C  
ATOM   2562  O   ARG A 156      13.467   4.063  -7.367  1.00 24.58           O  
ATOM   2563  CB  ARG A 156      12.157   5.607  -9.830  1.00 20.07           C  
ATOM   2564  CG  ARG A 156      11.110   5.461 -10.966  1.00 17.82           C  
ATOM   2565  CD  ARG A 156      10.509   6.849 -11.304  1.00 16.37           C  
ATOM   2566  NE  ARG A 156       9.467   6.633 -12.313  1.00 19.82           N  
ATOM   2567  CZ  ARG A 156       8.197   6.362 -12.112  1.00 22.99           C  
ATOM   2568  NH1 ARG A 156       7.728   6.166 -10.906  1.00 25.00           N  
ATOM   2569  NH2 ARG A 156       7.469   6.235 -13.166  1.00 22.86           N1+
ATOM   2570  H   ARG A 156      11.658   3.052  -8.928  1.00  0.00           H  
ATOM   2571  HA  ARG A 156      13.690   4.544 -10.615  1.00  0.00           H  
ATOM   2572  HB3 ARG A 156      12.739   6.502 -10.048  1.00  0.00           H  
ATOM   2573  HB2 ARG A 156      11.637   5.854  -8.904  1.00  0.00           H  
ATOM   2574  HG3 ARG A 156      10.317   4.828 -10.568  1.00  0.00           H  
ATOM   2575  HG2 ARG A 156      11.409   4.856 -11.823  1.00  0.00           H  
ATOM   2576  HD3 ARG A 156      11.264   7.447 -11.814  1.00  0.00           H  
ATOM   2577  HD2 ARG A 156      10.223   7.348 -10.379  1.00  0.00           H  
ATOM   2578  HE  ARG A 156       9.872   6.816 -13.220  1.00  0.00           H  
ATOM   2579 HH12 ARG A 156       6.797   5.954 -10.577  1.00  0.00           H  
ATOM   2580 HH11 ARG A 156       8.407   6.148 -10.158  1.00  0.00           H  
ATOM   2581 HH22 ARG A 156       6.505   6.010 -12.964  1.00  0.00           H  
ATOM   2582 HH21 ARG A 156       7.644   6.404 -14.147  1.00  0.00           H  
ATOM   2583  N   GLN A 157      15.102   5.073  -8.526  1.00 27.15           N  
ATOM   2584  CA  GLN A 157      15.966   5.206  -7.334  1.00 28.91           C  
ATOM   2585  C   GLN A 157      16.228   6.745  -7.041  1.00 26.84           C  
ATOM   2586  O   GLN A 157      16.535   7.464  -8.036  1.00 26.17           O  
ATOM   2587  CB  GLN A 157      17.332   4.498  -7.611  1.00 35.53           C  
ATOM   2588  CG  GLN A 157      18.120   4.273  -6.345  1.00 43.51           C  
ATOM   2589  CD  GLN A 157      19.530   3.695  -6.616  1.00 47.08           C  
ATOM   2590  OE1 GLN A 157      19.952   3.349  -7.708  1.00 49.60           O  
ATOM   2591  NE2 GLN A 157      20.344   3.587  -5.546  1.00 46.08           N  
ATOM   2592  H   GLN A 157      15.348   5.643  -9.322  1.00  0.00           H  
ATOM   2593  HA  GLN A 157      15.455   4.750  -6.486  1.00  0.00           H  
ATOM   2594  HB3 GLN A 157      17.962   5.118  -8.248  1.00  0.00           H  
ATOM   2595  HB2 GLN A 157      17.179   3.537  -8.103  1.00  0.00           H  
ATOM   2596  HG3 GLN A 157      17.573   3.701  -5.596  1.00  0.00           H  
ATOM   2597  HG2 GLN A 157      18.267   5.193  -5.779  1.00  0.00           H  
ATOM   2598 HE22 GLN A 157      21.266   3.209  -5.711  1.00  0.00           H  
ATOM   2599 HE21 GLN A 157      19.990   3.812  -4.627  1.00  0.00           H  
ATOM   2600  N   LEU A 158      15.818   7.313  -5.898  1.00 25.52           N  
ATOM   2601  CA  LEU A 158      15.642   8.755  -5.591  1.00 23.30           C  
ATOM   2602  C   LEU A 158      16.383   9.005  -4.237  1.00 22.59           C  
ATOM   2603  O   LEU A 158      16.290   8.144  -3.361  1.00 20.75           O  
ATOM   2604  CB  LEU A 158      14.183   9.153  -5.529  1.00 23.92           C  
ATOM   2605  CG  LEU A 158      13.326   8.956  -6.726  1.00 26.18           C  
ATOM   2606  CD1 LEU A 158      12.751   7.558  -6.843  1.00 25.53           C  
ATOM   2607  CD2 LEU A 158      12.153   9.943  -6.700  1.00 25.56           C  
ATOM   2608  H   LEU A 158      15.680   6.696  -5.111  1.00  0.00           H  
ATOM   2609  HA  LEU A 158      16.141   9.176  -6.463  1.00  0.00           H  
ATOM   2610  HB3 LEU A 158      14.367  10.216  -5.375  1.00  0.00           H  
ATOM   2611  HB2 LEU A 158      13.587   8.781  -4.695  1.00  0.00           H  
ATOM   2612  HG  LEU A 158      13.905   9.131  -7.633  1.00  0.00           H  
ATOM   2613 HD11 LEU A 158      12.068   7.608  -7.691  1.00  0.00           H  
ATOM   2614 HD12 LEU A 158      13.405   6.729  -7.111  1.00  0.00           H  
ATOM   2615 HD13 LEU A 158      12.267   7.082  -5.990  1.00  0.00           H  
ATOM   2616 HD21 LEU A 158      11.547   9.712  -7.576  1.00  0.00           H  
ATOM   2617 HD22 LEU A 158      11.598   9.740  -5.784  1.00  0.00           H  
ATOM   2618 HD23 LEU A 158      12.548  10.957  -6.648  1.00  0.00           H  
ATOM   2619  N   GLU A 159      17.165  10.036  -4.189  1.00 23.88           N  
ATOM   2620  CA  GLU A 159      17.913  10.537  -3.037  1.00 24.82           C  
ATOM   2621  C   GLU A 159      17.060  11.690  -2.460  1.00 23.66           C  
ATOM   2622  O   GLU A 159      16.619  12.576  -3.206  1.00 23.02           O  
ATOM   2623  CB  GLU A 159      19.316  10.926  -3.496  1.00 29.55           C  
ATOM   2624  CG  GLU A 159      20.052  11.865  -2.572  1.00 35.45           C  
ATOM   2625  CD  GLU A 159      21.445  12.172  -3.126  1.00 38.96           C  
ATOM   2626  OE1 GLU A 159      21.612  13.056  -4.010  1.00 38.90           O  
ATOM   2627  OE2 GLU A 159      22.331  11.380  -2.727  1.00 41.85           O1-
ATOM   2628  H   GLU A 159      17.104  10.703  -4.944  1.00  0.00           H  
ATOM   2629  HA  GLU A 159      17.947   9.768  -2.265  1.00  0.00           H  
ATOM   2630  HB3 GLU A 159      19.310  11.325  -4.511  1.00  0.00           H  
ATOM   2631  HB2 GLU A 159      19.913  10.014  -3.477  1.00  0.00           H  
ATOM   2632  HG3 GLU A 159      20.233  11.302  -1.657  1.00  0.00           H  
ATOM   2633  HG2 GLU A 159      19.518  12.764  -2.263  1.00  0.00           H  
ATOM   2634  N   LEU A 160      16.763  11.783  -1.209  1.00 22.15           N  
ATOM   2635  CA  LEU A 160      16.007  12.838  -0.580  1.00 22.83           C  
ATOM   2636  C   LEU A 160      16.893  13.598   0.417  1.00 24.62           C  
ATOM   2637  O   LEU A 160      17.486  13.016   1.299  1.00 25.73           O  
ATOM   2638  CB  LEU A 160      14.669  12.287   0.015  1.00 21.30           C  
ATOM   2639  CG  LEU A 160      13.842  13.305   0.757  1.00 20.68           C  
ATOM   2640  CD1 LEU A 160      13.277  14.414  -0.103  1.00 17.63           C  
ATOM   2641  CD2 LEU A 160      12.588  12.636   1.309  1.00 21.34           C  
ATOM   2642  H   LEU A 160      17.365  11.275  -0.576  1.00  0.00           H  
ATOM   2643  HA  LEU A 160      15.837  13.583  -1.357  1.00  0.00           H  
ATOM   2644  HB3 LEU A 160      14.950  11.498   0.713  1.00  0.00           H  
ATOM   2645  HB2 LEU A 160      14.089  11.745  -0.732  1.00  0.00           H  
ATOM   2646  HG  LEU A 160      14.395  13.834   1.534  1.00  0.00           H  
ATOM   2647 HD11 LEU A 160      14.029  15.014  -0.616  1.00  0.00           H  
ATOM   2648 HD12 LEU A 160      12.622  14.141  -0.930  1.00  0.00           H  
ATOM   2649 HD13 LEU A 160      12.930  15.165   0.608  1.00  0.00           H  
ATOM   2650 HD21 LEU A 160      12.766  11.820   2.009  1.00  0.00           H  
ATOM   2651 HD22 LEU A 160      11.916  13.339   1.803  1.00  0.00           H  
ATOM   2652 HD23 LEU A 160      11.996  12.262   0.473  1.00  0.00           H  
ATOM   2653  N   GLU A 161      17.016  14.880   0.247  1.00 25.07           N  
ATOM   2654  CA  GLU A 161      17.967  15.698   0.966  1.00 26.08           C  
ATOM   2655  C   GLU A 161      17.192  16.653   1.805  1.00 24.98           C  
ATOM   2656  O   GLU A 161      16.051  16.919   1.528  1.00 22.31           O  
ATOM   2657  CB  GLU A 161      19.029  16.497   0.109  1.00 27.40           C  
ATOM   2658  CG  GLU A 161      19.632  15.635  -0.975  1.00 29.60           C  
ATOM   2659  CD  GLU A 161      20.895  16.326  -1.502  1.00 33.34           C  
ATOM   2660  OE1 GLU A 161      20.738  17.447  -1.995  1.00 34.79           O  
ATOM   2661  OE2 GLU A 161      22.018  15.707  -1.361  1.00 36.41           O1-
ATOM   2662  H   GLU A 161      16.502  15.391  -0.456  1.00  0.00           H  
ATOM   2663  HA  GLU A 161      18.553  15.062   1.630  1.00  0.00           H  
ATOM   2664  HB3 GLU A 161      19.781  16.961   0.747  1.00  0.00           H  
ATOM   2665  HB2 GLU A 161      18.625  17.408  -0.334  1.00  0.00           H  
ATOM   2666  HG3 GLU A 161      18.905  15.488  -1.774  1.00  0.00           H  
ATOM   2667  HG2 GLU A 161      19.842  14.624  -0.628  1.00  0.00           H  
ATOM   2668  N   ASN A 162      17.789  17.352   2.745  1.00 27.86           N  
ATOM   2669  CA  ASN A 162      17.126  18.191   3.746  1.00 31.79           C  
ATOM   2670  C   ASN A 162      17.839  19.541   3.851  1.00 31.81           C  
ATOM   2671  O   ASN A 162      19.071  19.509   3.684  1.00 31.80           O  
ATOM   2672  CB  ASN A 162      17.143  17.355   4.988  1.00 33.16           C  
ATOM   2673  CG  ASN A 162      16.152  17.861   6.009  1.00 33.66           C  
ATOM   2674  OD1 ASN A 162      16.255  18.949   6.556  1.00 35.33           O  
ATOM   2675  ND2 ASN A 162      15.057  17.257   6.294  1.00 31.38           N  
ATOM   2676  H   ASN A 162      18.795  17.376   2.826  1.00  0.00           H  
ATOM   2677  HA  ASN A 162      16.086  18.345   3.460  1.00  0.00           H  
ATOM   2678  HB3 ASN A 162      18.142  17.265   5.414  1.00  0.00           H  
ATOM   2679  HB2 ASN A 162      16.757  16.363   4.753  1.00  0.00           H  
ATOM   2680 HD22 ASN A 162      14.333  17.780   6.768  1.00  0.00           H  
ATOM   2681 HD21 ASN A 162      15.025  16.329   5.897  1.00  0.00           H  
ATOM   2682  N   LEU A 163      17.095  20.645   3.984  1.00 32.15           N  
ATOM   2683  CA  LEU A 163      17.629  22.015   3.741  1.00 34.34           C  
ATOM   2684  C   LEU A 163      18.227  22.591   5.001  1.00 36.75           C  
ATOM   2685  O   LEU A 163      18.789  23.653   4.981  1.00 35.07           O  
ATOM   2686  CB  LEU A 163      16.470  22.993   3.275  1.00 32.26           C  
ATOM   2687  CG  LEU A 163      16.028  22.819   1.807  1.00 32.18           C  
ATOM   2688  CD1 LEU A 163      14.692  23.483   1.584  1.00 32.14           C  
ATOM   2689  CD2 LEU A 163      17.088  23.388   0.816  1.00 30.62           C  
ATOM   2690  H   LEU A 163      16.121  20.415   4.119  1.00  0.00           H  
ATOM   2691  HA  LEU A 163      18.372  21.882   2.954  1.00  0.00           H  
ATOM   2692  HB3 LEU A 163      16.852  24.013   3.311  1.00  0.00           H  
ATOM   2693  HB2 LEU A 163      15.644  23.080   3.981  1.00  0.00           H  
ATOM   2694  HG  LEU A 163      15.790  21.774   1.607  1.00  0.00           H  
ATOM   2695 HD11 LEU A 163      14.845  24.555   1.707  1.00  0.00           H  
ATOM   2696 HD12 LEU A 163      14.127  23.210   0.693  1.00  0.00           H  
ATOM   2697 HD13 LEU A 163      14.106  23.161   2.444  1.00  0.00           H  
ATOM   2698 HD21 LEU A 163      17.585  24.289   1.176  1.00  0.00           H  
ATOM   2699 HD22 LEU A 163      17.865  22.644   0.640  1.00  0.00           H  
ATOM   2700 HD23 LEU A 163      16.618  23.487  -0.162  1.00  0.00           H  
ATOM   2701  N   THR A 164      18.171  21.873   6.139  1.00 40.02           N  
ATOM   2702  CA  THR A 164      18.730  22.366   7.427  1.00 44.41           C  
ATOM   2703  C   THR A 164      19.435  21.152   8.150  1.00 45.61           C  
ATOM   2704  O   THR A 164      19.682  21.269   9.360  1.00 44.88           O  
ATOM   2705  CB  THR A 164      17.639  23.168   8.195  1.00 45.46           C  
ATOM   2706  OG1 THR A 164      16.424  22.340   8.333  1.00 44.31           O  
ATOM   2707  CG2 THR A 164      17.151  24.518   7.662  1.00 44.76           C  
ATOM   2708  H   THR A 164      17.606  21.037   6.185  1.00  0.00           H  
ATOM   2709  HA  THR A 164      19.427  23.201   7.356  1.00  0.00           H  
ATOM   2710  HB  THR A 164      17.937  23.305   9.234  1.00  0.00           H  
ATOM   2711  HG1 THR A 164      16.011  22.288   7.484  1.00  0.00           H  
ATOM   2712 HG21 THR A 164      16.906  24.389   6.608  1.00  0.00           H  
ATOM   2713 HG22 THR A 164      16.235  24.897   8.116  1.00  0.00           H  
ATOM   2714 HG23 THR A 164      17.918  25.292   7.646  1.00  0.00           H  
ATOM   2715  N   THR A 165      19.811  20.046   7.487  1.00 46.19           N  
ATOM   2716  CA  THR A 165      20.775  19.111   7.947  1.00 46.64           C  
ATOM   2717  C   THR A 165      21.441  18.443   6.740  1.00 46.72           C  
ATOM   2718  O   THR A 165      20.751  18.280   5.693  1.00 47.71           O  
ATOM   2719  CB  THR A 165      20.063  18.148   8.947  1.00 48.68           C  
ATOM   2720  OG1 THR A 165      20.970  17.185   9.447  1.00 49.15           O  
ATOM   2721  CG2 THR A 165      18.902  17.282   8.478  1.00 49.23           C  
ATOM   2722  H   THR A 165      19.629  19.882   6.507  1.00  0.00           H  
ATOM   2723  HA  THR A 165      21.586  19.722   8.343  1.00  0.00           H  
ATOM   2724  HB  THR A 165      19.651  18.794   9.722  1.00  0.00           H  
ATOM   2725  HG1 THR A 165      21.744  17.640   9.741  1.00  0.00           H  
ATOM   2726 HG21 THR A 165      19.199  16.506   7.773  1.00  0.00           H  
ATOM   2727 HG22 THR A 165      18.429  16.800   9.333  1.00  0.00           H  
ATOM   2728 HG23 THR A 165      18.174  18.014   8.127  1.00  0.00           H  
ATOM   2729  N   GLN A 166      22.713  18.045   6.819  1.00 45.76           N  
ATOM   2730  CA  GLN A 166      23.601  17.382   5.795  1.00 44.68           C  
ATOM   2731  C   GLN A 166      23.398  15.840   5.910  1.00 43.12           C  
ATOM   2732  O   GLN A 166      24.241  15.050   5.470  1.00 45.03           O  
ATOM   2733  CB  GLN A 166      25.136  17.750   5.990  1.00 47.16           C  
ATOM   2734  CG  GLN A 166      25.785  17.834   7.381  1.00 51.39           C  
ATOM   2735  CD  GLN A 166      27.337  17.919   7.334  1.00 54.06           C  
ATOM   2736  OE1 GLN A 166      27.954  18.393   8.245  1.00 56.18           O  
ATOM   2737  NE2 GLN A 166      27.996  17.600   6.265  1.00 53.34           N  
ATOM   2738  H   GLN A 166      23.070  18.038   7.764  1.00  0.00           H  
ATOM   2739  HA  GLN A 166      23.276  17.541   4.767  1.00  0.00           H  
ATOM   2740  HB3 GLN A 166      25.436  18.680   5.506  1.00  0.00           H  
ATOM   2741  HB2 GLN A 166      25.712  17.032   5.406  1.00  0.00           H  
ATOM   2742  HG3 GLN A 166      25.586  16.899   7.904  1.00  0.00           H  
ATOM   2743  HG2 GLN A 166      25.491  18.695   7.981  1.00  0.00           H  
ATOM   2744 HE22 GLN A 166      28.965  17.811   6.073  1.00  0.00           H  
ATOM   2745 HE21 GLN A 166      27.437  17.123   5.572  1.00  0.00           H  
ATOM   2746  N   GLU A 167      22.226  15.385   6.241  1.00 40.53           N  
ATOM   2747  CA  GLU A 167      21.767  14.048   6.281  1.00 41.47           C  
ATOM   2748  C   GLU A 167      21.053  13.855   4.907  1.00 39.81           C  
ATOM   2749  O   GLU A 167      20.355  14.750   4.362  1.00 38.66           O  
ATOM   2750  CB  GLU A 167      20.632  13.892   7.334  1.00 45.12           C  
ATOM   2751  CG  GLU A 167      20.292  12.407   7.611  1.00 51.24           C  
ATOM   2752  CD  GLU A 167      21.312  11.502   8.146  1.00 56.24           C  
ATOM   2753  OE1 GLU A 167      22.248  11.080   7.355  1.00 53.74           O  
ATOM   2754  OE2 GLU A 167      21.223  11.204   9.356  1.00 59.53           O1-
ATOM   2755  H   GLU A 167      21.533  16.117   6.307  1.00  0.00           H  
ATOM   2756  HA  GLU A 167      22.497  13.260   6.467  1.00  0.00           H  
ATOM   2757  HB3 GLU A 167      19.737  14.410   6.988  1.00  0.00           H  
ATOM   2758  HB2 GLU A 167      20.839  14.409   8.271  1.00  0.00           H  
ATOM   2759  HG3 GLU A 167      19.760  11.886   6.815  1.00  0.00           H  
ATOM   2760  HG2 GLU A 167      19.495  12.367   8.355  1.00  0.00           H  
ATOM   2761  N   THR A 168      21.204  12.636   4.343  1.00 37.05           N  
ATOM   2762  CA  THR A 168      20.564  12.148   3.200  1.00 34.33           C  
ATOM   2763  C   THR A 168      19.962  10.748   3.495  1.00 33.16           C  
ATOM   2764  O   THR A 168      20.533  10.042   4.295  1.00 33.17           O  
ATOM   2765  CB  THR A 168      21.413  12.092   1.884  1.00 33.62           C  
ATOM   2766  OG1 THR A 168      22.804  11.589   2.020  1.00 34.76           O  
ATOM   2767  CG2 THR A 168      21.464  13.441   1.183  1.00 33.39           C  
ATOM   2768  H   THR A 168      21.682  11.872   4.800  1.00  0.00           H  
ATOM   2769  HA  THR A 168      19.719  12.822   3.055  1.00  0.00           H  
ATOM   2770  HB  THR A 168      20.875  11.570   1.092  1.00  0.00           H  
ATOM   2771  HG1 THR A 168      22.794  11.124   2.843  1.00  0.00           H  
ATOM   2772 HG21 THR A 168      22.092  14.121   1.758  1.00  0.00           H  
ATOM   2773 HG22 THR A 168      21.864  13.330   0.175  1.00  0.00           H  
ATOM   2774 HG23 THR A 168      20.467  13.857   1.038  1.00  0.00           H  
ATOM   2775  N   ARG A 169      18.852  10.459   2.835  1.00 31.10           N  
ATOM   2776  CA  ARG A 169      18.333   9.125   2.541  1.00 29.50           C  
ATOM   2777  C   ARG A 169      18.076   8.970   1.046  1.00 27.16           C  
ATOM   2778  O   ARG A 169      18.301   9.872   0.224  1.00 24.15           O  
ATOM   2779  CB  ARG A 169      17.076   8.826   3.415  1.00 31.47           C  
ATOM   2780  CG  ARG A 169      17.258   9.030   4.894  1.00 34.87           C  
ATOM   2781  CD  ARG A 169      16.007   8.630   5.710  1.00 37.74           C  
ATOM   2782  NE  ARG A 169      16.376   8.749   7.153  1.00 38.62           N  
ATOM   2783  CZ  ARG A 169      17.298   7.975   7.814  1.00 39.46           C  
ATOM   2784  NH1 ARG A 169      17.848   6.967   7.196  1.00 39.81           N  
ATOM   2785  NH2 ARG A 169      17.660   8.183   9.105  1.00 40.64           N1+
ATOM   2786  H   ARG A 169      18.540  11.131   2.149  1.00  0.00           H  
ATOM   2787  HA  ARG A 169      19.116   8.450   2.887  1.00  0.00           H  
ATOM   2788  HB3 ARG A 169      16.692   7.813   3.294  1.00  0.00           H  
ATOM   2789  HB2 ARG A 169      16.265   9.501   3.137  1.00  0.00           H  
ATOM   2790  HG3 ARG A 169      17.667  10.034   5.008  1.00  0.00           H  
ATOM   2791  HG2 ARG A 169      18.081   8.367   5.159  1.00  0.00           H  
ATOM   2792  HD3 ARG A 169      15.456   7.722   5.463  1.00  0.00           H  
ATOM   2793  HD2 ARG A 169      15.220   9.380   5.631  1.00  0.00           H  
ATOM   2794  HE  ARG A 169      15.877   9.529   7.556  1.00  0.00           H  
ATOM   2795 HH12 ARG A 169      18.236   6.176   7.689  1.00  0.00           H  
ATOM   2796 HH11 ARG A 169      17.696   6.892   6.200  1.00  0.00           H  
ATOM   2797 HH22 ARG A 169      18.486   7.739   9.481  1.00  0.00           H  
ATOM   2798 HH21 ARG A 169      17.210   8.865   9.699  1.00  0.00           H  
ATOM   2799  N   GLU A 170      17.736   7.722   0.718  1.00 25.38           N  
ATOM   2800  CA  GLU A 170      17.481   7.208  -0.613  1.00 28.23           C  
ATOM   2801  C   GLU A 170      16.229   6.205  -0.497  1.00 26.80           C  
ATOM   2802  O   GLU A 170      15.939   5.597   0.499  1.00 23.81           O  
ATOM   2803  CB  GLU A 170      18.825   6.894  -1.406  1.00 34.29           C  
ATOM   2804  CG  GLU A 170      18.660   5.706  -2.349  1.00 39.46           C  
ATOM   2805  CD  GLU A 170      18.957   4.367  -1.793  1.00 44.52           C  
ATOM   2806  OE1 GLU A 170      18.630   4.091  -0.618  1.00 45.19           O  
ATOM   2807  OE2 GLU A 170      19.646   3.506  -2.457  1.00 47.95           O1-
ATOM   2808  H   GLU A 170      17.750   6.999   1.423  1.00  0.00           H  
ATOM   2809  HA  GLU A 170      17.089   8.075  -1.144  1.00  0.00           H  
ATOM   2810  HB3 GLU A 170      19.684   6.665  -0.775  1.00  0.00           H  
ATOM   2811  HB2 GLU A 170      19.173   7.764  -1.962  1.00  0.00           H  
ATOM   2812  HG3 GLU A 170      19.439   5.828  -3.102  1.00  0.00           H  
ATOM   2813  HG2 GLU A 170      17.720   5.688  -2.899  1.00  0.00           H  
ATOM   2814  N   ILE A 171      15.443   6.231  -1.586  1.00 27.32           N  
ATOM   2815  CA  ILE A 171      14.165   5.558  -1.815  1.00 25.37           C  
ATOM   2816  C   ILE A 171      14.339   4.748  -3.081  1.00 24.26           C  
ATOM   2817  O   ILE A 171      15.007   5.141  -4.050  1.00 24.70           O  
ATOM   2818  CB  ILE A 171      13.065   6.673  -1.952  1.00 24.43           C  
ATOM   2819  CG1 ILE A 171      13.002   7.486  -0.573  1.00 22.66           C  
ATOM   2820  CG2 ILE A 171      11.663   6.236  -2.365  1.00 24.48           C  
ATOM   2821  CD1 ILE A 171      13.570   8.911  -0.852  1.00 21.99           C  
ATOM   2822  H   ILE A 171      15.620   6.935  -2.288  1.00  0.00           H  
ATOM   2823  HA  ILE A 171      13.946   4.821  -1.042  1.00  0.00           H  
ATOM   2824  HB  ILE A 171      13.370   7.235  -2.835  1.00  0.00           H  
ATOM   2825 HG13 ILE A 171      13.643   7.082   0.211  1.00  0.00           H  
ATOM   2826 HG12 ILE A 171      11.977   7.478  -0.203  1.00  0.00           H  
ATOM   2827 HG21 ILE A 171      11.096   7.048  -2.821  1.00  0.00           H  
ATOM   2828 HG22 ILE A 171      11.690   5.484  -3.155  1.00  0.00           H  
ATOM   2829 HG23 ILE A 171      11.071   5.844  -1.538  1.00  0.00           H  
ATOM   2830 HD11 ILE A 171      14.561   8.993  -1.299  1.00  0.00           H  
ATOM   2831 HD12 ILE A 171      12.871   9.407  -1.526  1.00  0.00           H  
ATOM   2832 HD13 ILE A 171      13.505   9.662  -0.064  1.00  0.00           H  
ATOM   2833  N   LEU A 172      13.759   3.568  -3.047  1.00 21.81           N  
ATOM   2834  CA  LEU A 172      13.395   2.732  -4.228  1.00 21.42           C  
ATOM   2835  C   LEU A 172      11.935   2.867  -4.446  1.00 21.80           C  
ATOM   2836  O   LEU A 172      11.053   2.381  -3.715  1.00 24.79           O  
ATOM   2837  CB  LEU A 172      13.635   1.239  -3.999  1.00 22.71           C  
ATOM   2838  CG  LEU A 172      15.186   0.826  -4.017  1.00 23.68           C  
ATOM   2839  CD1 LEU A 172      15.166  -0.637  -3.588  1.00 25.44           C  
ATOM   2840  CD2 LEU A 172      15.684   0.925  -5.434  1.00 24.18           C  
ATOM   2841  H   LEU A 172      13.376   3.292  -2.154  1.00  0.00           H  
ATOM   2842  HA  LEU A 172      13.988   3.124  -5.055  1.00  0.00           H  
ATOM   2843  HB3 LEU A 172      13.171   0.652  -4.792  1.00  0.00           H  
ATOM   2844  HB2 LEU A 172      13.189   0.835  -3.091  1.00  0.00           H  
ATOM   2845  HG  LEU A 172      15.798   1.384  -3.308  1.00  0.00           H  
ATOM   2846 HD11 LEU A 172      14.614  -1.124  -4.392  1.00  0.00           H  
ATOM   2847 HD12 LEU A 172      16.203  -0.966  -3.655  1.00  0.00           H  
ATOM   2848 HD13 LEU A 172      14.852  -0.810  -2.558  1.00  0.00           H  
ATOM   2849 HD21 LEU A 172      15.144   0.390  -6.215  1.00  0.00           H  
ATOM   2850 HD22 LEU A 172      15.631   1.971  -5.737  1.00  0.00           H  
ATOM   2851 HD23 LEU A 172      16.733   0.630  -5.447  1.00  0.00           H  
ATOM   2852  N   HIS A 173      11.543   3.593  -5.526  1.00 18.83           N  
ATOM   2853  CA  HIS A 173      10.103   3.809  -5.899  1.00 16.59           C  
ATOM   2854  C   HIS A 173       9.846   2.716  -6.948  1.00 15.11           C  
ATOM   2855  O   HIS A 173       9.994   2.969  -8.158  1.00 11.88           O  
ATOM   2856  CB  HIS A 173       9.932   5.226  -6.343  1.00 17.20           C  
ATOM   2857  CG  HIS A 173       8.544   5.475  -6.942  1.00 16.94           C  
ATOM   2858  ND1 HIS A 173       8.321   6.645  -7.664  1.00 18.40           N  
ATOM   2859  CD2 HIS A 173       7.257   4.969  -6.684  1.00 16.76           C  
ATOM   2860  CE1 HIS A 173       7.032   6.710  -7.840  1.00 17.62           C  
ATOM   2861  NE2 HIS A 173       6.293   5.721  -7.328  1.00 16.32           N  
ATOM   2862  H   HIS A 173      12.327   3.845  -6.111  1.00  0.00           H  
ATOM   2863  HA  HIS A 173       9.446   3.710  -5.035  1.00  0.00           H  
ATOM   2864  HB3 HIS A 173      10.632   5.473  -7.142  1.00  0.00           H  
ATOM   2865  HB2 HIS A 173      10.157   6.016  -5.627  1.00  0.00           H  
ATOM   2866  HD2 HIS A 173       6.961   4.172  -6.018  1.00  0.00           H  
ATOM   2867  HE1 HIS A 173       6.546   7.572  -8.272  1.00  0.00           H  
ATOM   2868  HE2 HIS A 173       5.334   5.940  -7.103  1.00  0.00           H  
ATOM   2869  N   PHE A 174       9.414   1.496  -6.499  1.00 15.70           N  
ATOM   2870  CA  PHE A 174       8.651   0.555  -7.333  1.00 16.28           C  
ATOM   2871  C   PHE A 174       7.252   1.131  -7.733  1.00 18.27           C  
ATOM   2872  O   PHE A 174       6.454   1.517  -6.901  1.00 24.89           O  
ATOM   2873  CB  PHE A 174       8.415  -0.744  -6.434  1.00 17.38           C  
ATOM   2874  CG  PHE A 174       9.639  -1.528  -5.971  1.00 19.59           C  
ATOM   2875  CD1 PHE A 174      10.137  -2.603  -6.782  1.00 21.25           C  
ATOM   2876  CD2 PHE A 174      10.397  -1.199  -4.822  1.00 20.33           C  
ATOM   2877  CE1 PHE A 174      11.268  -3.284  -6.418  1.00 22.97           C  
ATOM   2878  CE2 PHE A 174      11.563  -1.897  -4.469  1.00 20.58           C  
ATOM   2879  CZ  PHE A 174      11.947  -2.992  -5.263  1.00 21.54           C  
ATOM   2880  H   PHE A 174       9.312   1.424  -5.497  1.00  0.00           H  
ATOM   2881  HA  PHE A 174       9.213   0.352  -8.244  1.00  0.00           H  
ATOM   2882  HB3 PHE A 174       7.845  -1.351  -7.137  1.00  0.00           H  
ATOM   2883  HB2 PHE A 174       7.825  -0.486  -5.555  1.00  0.00           H  
ATOM   2884  HD1 PHE A 174       9.710  -2.859  -7.740  1.00  0.00           H  
ATOM   2885  HD2 PHE A 174      10.057  -0.410  -4.167  1.00  0.00           H  
ATOM   2886  HE1 PHE A 174      11.747  -3.978  -7.093  1.00  0.00           H  
ATOM   2887  HE2 PHE A 174      12.130  -1.763  -3.560  1.00  0.00           H  
ATOM   2888  HZ  PHE A 174      12.868  -3.508  -5.037  1.00  0.00           H  
ATOM   2889  N   HIS A 175       6.954   1.068  -8.985  1.00 16.46           N  
ATOM   2890  CA  HIS A 175       5.709   1.403  -9.659  1.00 15.24           C  
ATOM   2891  C   HIS A 175       5.170   0.226 -10.433  1.00 15.77           C  
ATOM   2892  O   HIS A 175       5.821  -0.232 -11.392  1.00 16.65           O  
ATOM   2893  CB  HIS A 175       5.953   2.717 -10.478  1.00 16.48           C  
ATOM   2894  CG  HIS A 175       4.824   3.466 -11.115  1.00 17.57           C  
ATOM   2895  ND1 HIS A 175       5.022   4.607 -11.941  1.00 17.35           N  
ATOM   2896  CD2 HIS A 175       3.462   3.256 -10.974  1.00 18.62           C  
ATOM   2897  CE1 HIS A 175       3.814   5.017 -12.250  1.00 17.76           C  
ATOM   2898  NE2 HIS A 175       2.906   4.286 -11.735  1.00 18.37           N  
ATOM   2899  H   HIS A 175       7.708   0.862  -9.625  1.00  0.00           H  
ATOM   2900  HA  HIS A 175       4.968   1.724  -8.927  1.00  0.00           H  
ATOM   2901  HB3 HIS A 175       6.620   2.386 -11.273  1.00  0.00           H  
ATOM   2902  HB2 HIS A 175       6.537   3.429  -9.895  1.00  0.00           H  
ATOM   2903  HD2 HIS A 175       2.878   2.538 -10.418  1.00  0.00           H  
ATOM   2904  HE1 HIS A 175       3.558   5.938 -12.752  1.00  0.00           H  
ATOM   2905  HE2 HIS A 175       2.017   4.726 -11.547  1.00  0.00           H  
ATOM   2906  N   TYR A 176       4.039  -0.352 -10.008  1.00 16.44           N  
ATOM   2907  CA  TYR A 176       3.346  -1.350 -10.850  1.00 17.66           C  
ATOM   2908  C   TYR A 176       2.409  -0.505 -11.792  1.00 20.33           C  
ATOM   2909  O   TYR A 176       1.622   0.295 -11.275  1.00 22.61           O  
ATOM   2910  CB  TYR A 176       2.438  -2.301  -9.986  1.00 16.41           C  
ATOM   2911  CG  TYR A 176       1.842  -3.481 -10.733  1.00 16.84           C  
ATOM   2912  CD1 TYR A 176       0.392  -3.514 -10.767  1.00 16.56           C  
ATOM   2913  CD2 TYR A 176       2.602  -4.482 -11.446  1.00 17.87           C  
ATOM   2914  CE1 TYR A 176      -0.270  -4.552 -11.491  1.00 18.56           C  
ATOM   2915  CE2 TYR A 176       1.920  -5.485 -12.162  1.00 19.80           C  
ATOM   2916  CZ  TYR A 176       0.495  -5.526 -12.160  1.00 20.11           C  
ATOM   2917  OH  TYR A 176      -0.186  -6.568 -12.825  1.00 23.30           O  
ATOM   2918  H   TYR A 176       3.636  -0.046  -9.134  1.00  0.00           H  
ATOM   2919  HA  TYR A 176       4.071  -1.951 -11.400  1.00  0.00           H  
ATOM   2920  HB3 TYR A 176       1.633  -1.688  -9.580  1.00  0.00           H  
ATOM   2921  HB2 TYR A 176       3.100  -2.642  -9.191  1.00  0.00           H  
ATOM   2922  HD1 TYR A 176      -0.157  -2.779 -10.197  1.00  0.00           H  
ATOM   2923  HD2 TYR A 176       3.680  -4.430 -11.423  1.00  0.00           H  
ATOM   2924  HE1 TYR A 176      -1.343  -4.677 -11.489  1.00  0.00           H  
ATOM   2925  HE2 TYR A 176       2.454  -6.180 -12.793  1.00  0.00           H  
ATOM   2926  HH  TYR A 176       0.390  -7.001 -13.436  1.00  0.00           H  
ATOM   2927  N   THR A 177       2.536  -0.625 -13.131  1.00 20.67           N  
ATOM   2928  CA  THR A 177       1.913   0.209 -14.116  1.00 21.89           C  
ATOM   2929  C   THR A 177       0.812  -0.572 -14.918  1.00 23.60           C  
ATOM   2930  O   THR A 177       0.454  -0.025 -15.937  1.00 25.57           O  
ATOM   2931  CB  THR A 177       3.035   0.799 -14.953  1.00 22.06           C  
ATOM   2932  OG1 THR A 177       3.748  -0.270 -15.501  1.00 22.68           O  
ATOM   2933  CG2 THR A 177       4.015   1.636 -14.096  1.00 19.65           C  
ATOM   2934  H   THR A 177       3.104  -1.361 -13.524  1.00  0.00           H  
ATOM   2935  HA  THR A 177       1.428   0.980 -13.518  1.00  0.00           H  
ATOM   2936  HB  THR A 177       2.583   1.442 -15.708  1.00  0.00           H  
ATOM   2937  HG1 THR A 177       3.266  -0.773 -16.139  1.00  0.00           H  
ATOM   2938 HG21 THR A 177       4.867   1.987 -14.679  1.00  0.00           H  
ATOM   2939 HG22 THR A 177       3.592   2.538 -13.654  1.00  0.00           H  
ATOM   2940 HG23 THR A 177       4.390   1.072 -13.242  1.00  0.00           H  
ATOM   2941  N   THR A 178       0.356  -1.791 -14.437  1.00 25.39           N  
ATOM   2942  CA  THR A 178      -0.599  -2.646 -15.176  1.00 25.86           C  
ATOM   2943  C   THR A 178      -1.833  -3.188 -14.402  1.00 27.55           C  
ATOM   2944  O   THR A 178      -2.338  -4.244 -14.757  1.00 28.66           O  
ATOM   2945  CB  THR A 178       0.186  -3.536 -16.132  1.00 26.85           C  
ATOM   2946  OG1 THR A 178      -0.674  -4.272 -17.005  1.00 27.42           O  
ATOM   2947  CG2 THR A 178       0.981  -4.667 -15.353  1.00 25.94           C  
ATOM   2948  H   THR A 178       0.662  -2.062 -13.513  1.00  0.00           H  
ATOM   2949  HA  THR A 178      -1.107  -1.956 -15.850  1.00  0.00           H  
ATOM   2950  HB  THR A 178       0.920  -3.032 -16.760  1.00  0.00           H  
ATOM   2951  HG1 THR A 178      -1.412  -4.585 -16.504  1.00  0.00           H  
ATOM   2952 HG21 THR A 178       0.387  -5.071 -14.533  1.00  0.00           H  
ATOM   2953 HG22 THR A 178       1.100  -5.518 -16.024  1.00  0.00           H  
ATOM   2954 HG23 THR A 178       1.808  -4.111 -14.911  1.00  0.00           H  
ATOM   2955  N   TRP A 179      -2.397  -2.463 -13.349  1.00 29.66           N  
ATOM   2956  CA  TRP A 179      -3.753  -2.628 -12.836  1.00 29.10           C  
ATOM   2957  C   TRP A 179      -4.702  -2.003 -13.785  1.00 29.26           C  
ATOM   2958  O   TRP A 179      -4.415  -0.891 -14.227  1.00 28.29           O  
ATOM   2959  CB  TRP A 179      -3.816  -1.997 -11.449  1.00 28.87           C  
ATOM   2960  CG  TRP A 179      -4.870  -2.672 -10.620  1.00 28.21           C  
ATOM   2961  CD1 TRP A 179      -6.195  -2.460 -10.665  1.00 28.13           C  
ATOM   2962  CD2 TRP A 179      -4.674  -3.580  -9.465  1.00 28.52           C  
ATOM   2963  NE1 TRP A 179      -6.867  -3.365  -9.813  1.00 29.13           N  
ATOM   2964  CE2 TRP A 179      -5.954  -3.960  -8.967  1.00 29.37           C  
ATOM   2965  CE3 TRP A 179      -3.612  -4.157  -8.738  1.00 29.03           C  
ATOM   2966  CZ2 TRP A 179      -6.138  -4.848  -7.874  1.00 29.33           C  
ATOM   2967  CZ3 TRP A 179      -3.745  -5.058  -7.659  1.00 29.68           C  
ATOM   2968  CH2 TRP A 179      -5.015  -5.391  -7.253  1.00 29.39           C  
ATOM   2969  H   TRP A 179      -1.927  -1.594 -13.138  1.00  0.00           H  
ATOM   2970  HA  TRP A 179      -3.913  -3.704 -12.768  1.00  0.00           H  
ATOM   2971  HB3 TRP A 179      -4.067  -0.938 -11.493  1.00  0.00           H  
ATOM   2972  HB2 TRP A 179      -2.893  -2.069 -10.873  1.00  0.00           H  
ATOM   2973  HD1 TRP A 179      -6.676  -1.833 -11.402  1.00  0.00           H  
ATOM   2974  HE1 TRP A 179      -7.869  -3.419  -9.695  1.00  0.00           H  
ATOM   2975  HE3 TRP A 179      -2.629  -4.102  -9.182  1.00  0.00           H  
ATOM   2976  HZ2 TRP A 179      -7.086  -5.122  -7.435  1.00  0.00           H  
ATOM   2977  HZ3 TRP A 179      -2.855  -5.510  -7.246  1.00  0.00           H  
ATOM   2978  HH2 TRP A 179      -5.175  -6.023  -6.391  1.00  0.00           H  
ATOM   2979  N   PRO A 180      -5.880  -2.632 -14.162  1.00 30.44           N  
ATOM   2980  CA  PRO A 180      -6.842  -2.015 -15.123  1.00 31.35           C  
ATOM   2981  C   PRO A 180      -7.640  -0.841 -14.547  1.00 32.56           C  
ATOM   2982  O   PRO A 180      -7.931  -0.829 -13.338  1.00 32.75           O  
ATOM   2983  CB  PRO A 180      -7.771  -3.224 -15.435  1.00 30.47           C  
ATOM   2984  CG  PRO A 180      -7.588  -4.296 -14.377  1.00 32.36           C  
ATOM   2985  CD  PRO A 180      -6.232  -4.010 -13.839  1.00 31.31           C  
ATOM   2986  HA  PRO A 180      -6.456  -1.715 -16.098  1.00  0.00           H  
ATOM   2987  HB3 PRO A 180      -7.400  -3.595 -16.391  1.00  0.00           H  
ATOM   2988  HB2 PRO A 180      -8.832  -2.975 -15.445  1.00  0.00           H  
ATOM   2989  HG3 PRO A 180      -7.543  -5.228 -14.940  1.00  0.00           H  
ATOM   2990  HG2 PRO A 180      -8.427  -4.135 -13.699  1.00  0.00           H  
ATOM   2991  HD2 PRO A 180      -6.096  -4.162 -12.769  1.00  0.00           H  
ATOM   2992  HD3 PRO A 180      -5.514  -4.573 -14.435  1.00  0.00           H  
ATOM   2993  N   ASP A 181      -8.228   0.083 -15.316  1.00 33.49           N  
ATOM   2994  CA  ASP A 181      -9.027   1.216 -14.783  1.00 34.01           C  
ATOM   2995  C   ASP A 181     -10.366   0.908 -14.096  1.00 34.34           C  
ATOM   2996  O   ASP A 181     -10.874   1.856 -13.431  1.00 38.22           O  
ATOM   2997  CB  ASP A 181      -9.340   2.305 -15.809  1.00 37.86           C  
ATOM   2998  CG  ASP A 181      -8.431   2.771 -16.934  1.00 40.95           C  
ATOM   2999  OD1 ASP A 181      -7.797   1.918 -17.569  1.00 42.69           O  
ATOM   3000  OD2 ASP A 181      -8.360   3.973 -17.206  1.00 42.77           O1-
ATOM   3001  H   ASP A 181      -8.201  -0.006 -16.321  1.00  0.00           H  
ATOM   3002  HA  ASP A 181      -8.409   1.768 -14.075  1.00  0.00           H  
ATOM   3003  HB3 ASP A 181      -9.711   3.252 -15.417  1.00  0.00           H  
ATOM   3004  HB2 ASP A 181     -10.154   1.966 -16.450  1.00  0.00           H  
ATOM   3005  N   PHE A 182     -10.919  -0.324 -14.131  1.00 34.70           N  
ATOM   3006  CA  PHE A 182     -11.978  -0.904 -13.277  1.00 36.56           C  
ATOM   3007  C   PHE A 182     -11.766  -2.436 -13.138  1.00 34.63           C  
ATOM   3008  O   PHE A 182     -11.202  -3.096 -14.030  1.00 32.90           O  
ATOM   3009  CB  PHE A 182     -13.347  -0.287 -13.479  1.00 39.00           C  
ATOM   3010  CG  PHE A 182     -14.057  -0.591 -14.864  1.00 39.93           C  
ATOM   3011  CD1 PHE A 182     -13.815   0.231 -16.008  1.00 40.03           C  
ATOM   3012  CD2 PHE A 182     -15.006  -1.617 -15.017  1.00 40.15           C  
ATOM   3013  CE1 PHE A 182     -14.388  -0.093 -17.235  1.00 40.29           C  
ATOM   3014  CE2 PHE A 182     -15.560  -1.982 -16.296  1.00 40.52           C  
ATOM   3015  CZ  PHE A 182     -15.215  -1.242 -17.418  1.00 40.24           C  
ATOM   3016  H   PHE A 182     -10.483  -1.023 -14.716  1.00  0.00           H  
ATOM   3017  HA  PHE A 182     -11.700  -0.634 -12.258  1.00  0.00           H  
ATOM   3018  HB3 PHE A 182     -13.307   0.800 -13.410  1.00  0.00           H  
ATOM   3019  HB2 PHE A 182     -13.941  -0.416 -12.574  1.00  0.00           H  
ATOM   3020  HD1 PHE A 182     -13.285   1.166 -15.903  1.00  0.00           H  
ATOM   3021  HD2 PHE A 182     -15.214  -2.237 -14.158  1.00  0.00           H  
ATOM   3022  HE1 PHE A 182     -14.257   0.612 -18.042  1.00  0.00           H  
ATOM   3023  HE2 PHE A 182     -16.266  -2.795 -16.385  1.00  0.00           H  
ATOM   3024  HZ  PHE A 182     -15.725  -1.513 -18.330  1.00  0.00           H  
ATOM   3025  N   GLY A 183     -12.171  -2.942 -11.961  1.00 34.57           N  
ATOM   3026  CA  GLY A 183     -11.942  -4.325 -11.563  1.00 34.87           C  
ATOM   3027  C   GLY A 183     -10.475  -4.687 -11.202  1.00 33.28           C  
ATOM   3028  O   GLY A 183      -9.812  -3.803 -10.640  1.00 30.84           O  
ATOM   3029  H   GLY A 183     -12.383  -2.299 -11.212  1.00  0.00           H  
ATOM   3030  HA3 GLY A 183     -12.179  -4.948 -12.426  1.00  0.00           H  
ATOM   3031  HA2 GLY A 183     -12.519  -4.628 -10.689  1.00  0.00           H  
ATOM   3032  N   VAL A 184      -9.972  -5.843 -11.668  1.00 32.37           N  
ATOM   3033  CA  VAL A 184      -8.566  -6.350 -11.388  1.00 32.63           C  
ATOM   3034  C   VAL A 184      -8.010  -7.087 -12.629  1.00 35.71           C  
ATOM   3035  O   VAL A 184      -8.766  -7.453 -13.512  1.00 37.69           O  
ATOM   3036  CB  VAL A 184      -8.694  -7.317 -10.092  1.00 30.73           C  
ATOM   3037  CG1 VAL A 184      -9.156  -6.464  -8.868  1.00 30.14           C  
ATOM   3038  CG2 VAL A 184      -9.674  -8.497 -10.245  1.00 29.95           C  
ATOM   3039  H   VAL A 184     -10.635  -6.492 -12.066  1.00  0.00           H  
ATOM   3040  HA  VAL A 184      -7.939  -5.528 -11.043  1.00  0.00           H  
ATOM   3041  HB  VAL A 184      -7.726  -7.762  -9.860  1.00  0.00           H  
ATOM   3042 HG11 VAL A 184      -9.159  -7.028  -7.935  1.00  0.00           H  
ATOM   3043 HG12 VAL A 184      -8.638  -5.530  -8.651  1.00  0.00           H  
ATOM   3044 HG13 VAL A 184     -10.221  -6.282  -9.014  1.00  0.00           H  
ATOM   3045 HG21 VAL A 184      -9.432  -9.064 -11.143  1.00  0.00           H  
ATOM   3046 HG22 VAL A 184      -9.764  -9.166  -9.389  1.00  0.00           H  
ATOM   3047 HG23 VAL A 184     -10.657  -8.087 -10.480  1.00  0.00           H  
ATOM   3048  N   PRO A 185      -6.670  -7.353 -12.749  1.00 35.88           N  
ATOM   3049  CA  PRO A 185      -6.108  -8.019 -13.874  1.00 37.36           C  
ATOM   3050  C   PRO A 185      -6.582  -9.479 -13.962  1.00 41.00           C  
ATOM   3051  O   PRO A 185      -6.904 -10.052 -12.914  1.00 41.49           O  
ATOM   3052  CB  PRO A 185      -4.595  -7.912 -13.833  1.00 36.74           C  
ATOM   3053  CG  PRO A 185      -4.194  -7.311 -12.485  1.00 36.22           C  
ATOM   3054  CD  PRO A 185      -5.536  -7.007 -11.810  1.00 36.02           C  
ATOM   3055  HA  PRO A 185      -6.406  -7.594 -14.833  1.00  0.00           H  
ATOM   3056  HB3 PRO A 185      -4.014  -7.457 -14.636  1.00  0.00           H  
ATOM   3057  HB2 PRO A 185      -4.129  -8.890 -13.720  1.00  0.00           H  
ATOM   3058  HG3 PRO A 185      -3.723  -6.367 -12.758  1.00  0.00           H  
ATOM   3059  HG2 PRO A 185      -3.363  -7.762 -11.943  1.00  0.00           H  
ATOM   3060  HD2 PRO A 185      -5.680  -7.532 -10.866  1.00  0.00           H  
ATOM   3061  HD3 PRO A 185      -5.540  -5.919 -11.747  1.00  0.00           H  
ATOM   3062  N   GLU A 186      -6.372 -10.090 -15.187  1.00 44.39           N  
ATOM   3063  CA  GLU A 186      -6.936 -11.453 -15.540  1.00 47.54           C  
ATOM   3064  C   GLU A 186      -5.937 -12.546 -15.094  1.00 43.86           C  
ATOM   3065  O   GLU A 186      -6.319 -13.718 -15.238  1.00 42.93           O  
ATOM   3066  CB  GLU A 186      -7.186 -11.584 -17.075  1.00 53.21           C  
ATOM   3067  CG  GLU A 186      -8.324 -10.699 -17.612  1.00 59.76           C  
ATOM   3068  CD  GLU A 186      -9.676 -10.945 -16.928  1.00 64.81           C  
ATOM   3069  OE1 GLU A 186     -10.049 -12.115 -16.773  1.00 66.43           O  
ATOM   3070  OE2 GLU A 186     -10.155  -9.961 -16.372  1.00 66.85           O1-
ATOM   3071  H   GLU A 186      -6.119  -9.558 -16.007  1.00  0.00           H  
ATOM   3072  HA  GLU A 186      -7.863 -11.583 -14.982  1.00  0.00           H  
ATOM   3073  HB3 GLU A 186      -7.342 -12.652 -17.225  1.00  0.00           H  
ATOM   3074  HB2 GLU A 186      -6.343 -11.373 -17.733  1.00  0.00           H  
ATOM   3075  HG3 GLU A 186      -8.374 -11.012 -18.654  1.00  0.00           H  
ATOM   3076  HG2 GLU A 186      -8.023  -9.663 -17.460  1.00  0.00           H  
ATOM   3077  N   SER A 187      -4.752 -12.256 -14.590  1.00 42.43           N  
ATOM   3078  CA  SER A 187      -3.872 -13.222 -13.905  1.00 39.38           C  
ATOM   3079  C   SER A 187      -3.128 -12.480 -12.791  1.00 37.20           C  
ATOM   3080  O   SER A 187      -2.778 -11.276 -13.061  1.00 37.52           O  
ATOM   3081  CB  SER A 187      -3.106 -14.047 -14.935  1.00 41.19           C  
ATOM   3082  OG  SER A 187      -2.024 -13.283 -15.421  1.00 43.57           O  
ATOM   3083  H   SER A 187      -4.527 -11.273 -14.644  1.00  0.00           H  
ATOM   3084  HA  SER A 187      -4.469 -13.964 -13.375  1.00  0.00           H  
ATOM   3085  HB3 SER A 187      -3.694 -14.233 -15.834  1.00  0.00           H  
ATOM   3086  HB2 SER A 187      -2.707 -15.011 -14.618  1.00  0.00           H  
ATOM   3087  HG  SER A 187      -1.618 -13.786 -16.111  1.00  0.00           H  
ATOM   3088  N   PRO A 188      -2.747 -13.145 -11.649  1.00 34.97           N  
ATOM   3089  CA  PRO A 188      -1.841 -12.479 -10.699  1.00 31.71           C  
ATOM   3090  C   PRO A 188      -0.341 -12.510 -11.100  1.00 29.66           C  
ATOM   3091  O   PRO A 188       0.416 -11.902 -10.371  1.00 28.41           O  
ATOM   3092  CB  PRO A 188      -2.006 -13.307  -9.438  1.00 31.81           C  
ATOM   3093  CG  PRO A 188      -2.358 -14.684  -9.899  1.00 32.94           C  
ATOM   3094  CD  PRO A 188      -3.217 -14.469 -11.238  1.00 34.77           C  
ATOM   3095  HA  PRO A 188      -2.169 -11.447 -10.580  1.00  0.00           H  
ATOM   3096  HB3 PRO A 188      -2.782 -12.782  -8.881  1.00  0.00           H  
ATOM   3097  HB2 PRO A 188      -1.153 -13.241  -8.763  1.00  0.00           H  
ATOM   3098  HG3 PRO A 188      -2.901 -15.212  -9.116  1.00  0.00           H  
ATOM   3099  HG2 PRO A 188      -1.468 -15.285 -10.085  1.00  0.00           H  
ATOM   3100  HD2 PRO A 188      -3.010 -15.212 -12.009  1.00  0.00           H  
ATOM   3101  HD3 PRO A 188      -4.270 -14.496 -10.958  1.00  0.00           H  
ATOM   3102  N   ALA A 189       0.026 -12.981 -12.303  1.00 26.85           N  
ATOM   3103  CA  ALA A 189       1.450 -13.198 -12.728  1.00 27.92           C  
ATOM   3104  C   ALA A 189       2.431 -11.987 -12.574  1.00 27.39           C  
ATOM   3105  O   ALA A 189       3.445 -12.043 -11.868  1.00 28.05           O  
ATOM   3106  CB  ALA A 189       1.524 -13.798 -14.132  1.00 28.07           C  
ATOM   3107  H   ALA A 189      -0.618 -13.455 -12.919  1.00  0.00           H  
ATOM   3108  HA  ALA A 189       1.791 -14.034 -12.117  1.00  0.00           H  
ATOM   3109  HB1 ALA A 189       0.940 -13.375 -14.948  1.00  0.00           H  
ATOM   3110  HB2 ALA A 189       2.579 -13.756 -14.402  1.00  0.00           H  
ATOM   3111  HB3 ALA A 189       1.204 -14.839 -14.171  1.00  0.00           H  
ATOM   3112  N   SER A 190       2.020 -10.872 -13.220  1.00 26.47           N  
ATOM   3113  CA  SER A 190       2.878  -9.645 -13.330  1.00 26.94           C  
ATOM   3114  C   SER A 190       2.996  -8.967 -11.937  1.00 27.54           C  
ATOM   3115  O   SER A 190       4.026  -8.458 -11.434  1.00 27.89           O  
ATOM   3116  CB  SER A 190       2.280  -8.799 -14.571  1.00 27.08           C  
ATOM   3117  OG  SER A 190       0.924  -8.380 -14.440  1.00 30.52           O  
ATOM   3118  H   SER A 190       1.185 -10.800 -13.783  1.00  0.00           H  
ATOM   3119  HA  SER A 190       3.882 -10.011 -13.542  1.00  0.00           H  
ATOM   3120  HB3 SER A 190       2.211  -9.504 -15.400  1.00  0.00           H  
ATOM   3121  HB2 SER A 190       2.871  -7.946 -14.905  1.00  0.00           H  
ATOM   3122  HG  SER A 190       0.478  -9.210 -14.373  1.00  0.00           H  
ATOM   3123  N   PHE A 191       1.876  -9.139 -11.143  1.00 26.89           N  
ATOM   3124  CA  PHE A 191       1.839  -8.659  -9.758  1.00 24.97           C  
ATOM   3125  C   PHE A 191       2.718  -9.576  -8.827  1.00 23.66           C  
ATOM   3126  O   PHE A 191       3.321  -9.124  -7.883  1.00 21.31           O  
ATOM   3127  CB  PHE A 191       0.454  -8.734  -9.207  1.00 22.43           C  
ATOM   3128  CG  PHE A 191       0.250  -8.016  -7.933  1.00 20.89           C  
ATOM   3129  CD1 PHE A 191       0.553  -6.656  -7.793  1.00 21.14           C  
ATOM   3130  CD2 PHE A 191      -0.264  -8.641  -6.816  1.00 21.30           C  
ATOM   3131  CE1 PHE A 191       0.334  -5.940  -6.615  1.00 21.07           C  
ATOM   3132  CE2 PHE A 191      -0.546  -7.929  -5.560  1.00 21.34           C  
ATOM   3133  CZ  PHE A 191      -0.249  -6.541  -5.460  1.00 21.38           C  
ATOM   3134  H   PHE A 191       1.066  -9.598 -11.535  1.00  0.00           H  
ATOM   3135  HA  PHE A 191       2.137  -7.612  -9.809  1.00  0.00           H  
ATOM   3136  HB3 PHE A 191       0.069  -9.752  -9.146  1.00  0.00           H  
ATOM   3137  HB2 PHE A 191      -0.201  -8.285  -9.953  1.00  0.00           H  
ATOM   3138  HD1 PHE A 191       0.739  -6.108  -8.705  1.00  0.00           H  
ATOM   3139  HD2 PHE A 191      -0.463  -9.702  -6.857  1.00  0.00           H  
ATOM   3140  HE1 PHE A 191       0.616  -4.908  -6.759  1.00  0.00           H  
ATOM   3141  HE2 PHE A 191      -0.871  -8.469  -4.683  1.00  0.00           H  
ATOM   3142  HZ  PHE A 191      -0.473  -5.960  -4.577  1.00  0.00           H  
ATOM   3143  N   LEU A 192       2.897 -10.845  -9.162  1.00 24.61           N  
ATOM   3144  CA  LEU A 192       3.675 -11.818  -8.437  1.00 23.21           C  
ATOM   3145  C   LEU A 192       5.171 -11.535  -8.601  1.00 22.72           C  
ATOM   3146  O   LEU A 192       5.977 -11.624  -7.669  1.00 24.68           O  
ATOM   3147  CB  LEU A 192       3.361 -13.267  -8.960  1.00 22.90           C  
ATOM   3148  CG  LEU A 192       2.260 -14.044  -8.157  1.00 23.48           C  
ATOM   3149  CD1 LEU A 192       1.724 -15.245  -8.825  1.00 25.55           C  
ATOM   3150  CD2 LEU A 192       2.534 -14.378  -6.716  1.00 20.82           C  
ATOM   3151  H   LEU A 192       2.388 -11.208  -9.955  1.00  0.00           H  
ATOM   3152  HA  LEU A 192       3.538 -11.784  -7.357  1.00  0.00           H  
ATOM   3153  HB3 LEU A 192       4.293 -13.833  -8.936  1.00  0.00           H  
ATOM   3154  HB2 LEU A 192       3.048 -13.187 -10.001  1.00  0.00           H  
ATOM   3155  HG  LEU A 192       1.390 -13.387  -8.173  1.00  0.00           H  
ATOM   3156 HD11 LEU A 192       2.523 -15.940  -9.083  1.00  0.00           H  
ATOM   3157 HD12 LEU A 192       1.026 -15.840  -8.237  1.00  0.00           H  
ATOM   3158 HD13 LEU A 192       1.194 -14.946  -9.729  1.00  0.00           H  
ATOM   3159 HD21 LEU A 192       2.798 -13.568  -6.036  1.00  0.00           H  
ATOM   3160 HD22 LEU A 192       1.858 -15.064  -6.206  1.00  0.00           H  
ATOM   3161 HD23 LEU A 192       3.381 -15.060  -6.636  1.00  0.00           H  
ATOM   3162  N   ASN A 193       5.574 -11.258  -9.873  1.00 20.77           N  
ATOM   3163  CA  ASN A 193       6.952 -11.007 -10.284  1.00 20.84           C  
ATOM   3164  C   ASN A 193       7.336  -9.630  -9.636  1.00 21.22           C  
ATOM   3165  O   ASN A 193       8.437  -9.422  -9.121  1.00 21.75           O  
ATOM   3166  CB  ASN A 193       7.107 -11.050 -11.826  1.00 23.41           C  
ATOM   3167  CG  ASN A 193       7.085 -12.450 -12.424  1.00 24.43           C  
ATOM   3168  OD1 ASN A 193       8.165 -12.958 -12.775  1.00 21.87           O  
ATOM   3169  ND2 ASN A 193       5.947 -12.984 -12.618  1.00 26.70           N  
ATOM   3170  H   ASN A 193       4.859 -11.243 -10.587  1.00  0.00           H  
ATOM   3171  HA  ASN A 193       7.572 -11.730  -9.754  1.00  0.00           H  
ATOM   3172  HB3 ASN A 193       8.126 -10.752 -12.074  1.00  0.00           H  
ATOM   3173  HB2 ASN A 193       6.380 -10.429 -12.350  1.00  0.00           H  
ATOM   3174 HD22 ASN A 193       5.834 -13.813 -13.183  1.00  0.00           H  
ATOM   3175 HD21 ASN A 193       5.089 -12.603 -12.244  1.00  0.00           H  
ATOM   3176  N   PHE A 194       6.427  -8.660  -9.592  1.00 20.59           N  
ATOM   3177  CA  PHE A 194       6.568  -7.321  -9.024  1.00 14.94           C  
ATOM   3178  C   PHE A 194       6.832  -7.336  -7.418  1.00 17.00           C  
ATOM   3179  O   PHE A 194       7.890  -6.888  -6.899  1.00 18.79           O  
ATOM   3180  CB  PHE A 194       5.210  -6.534  -9.299  1.00 13.47           C  
ATOM   3181  CG  PHE A 194       5.272  -5.080  -8.764  1.00 13.96           C  
ATOM   3182  CD1 PHE A 194       6.121  -4.173  -9.421  1.00 14.11           C  
ATOM   3183  CD2 PHE A 194       4.538  -4.803  -7.583  1.00 14.23           C  
ATOM   3184  CE1 PHE A 194       6.176  -2.849  -8.912  1.00 14.70           C  
ATOM   3185  CE2 PHE A 194       4.580  -3.483  -7.148  1.00 13.11           C  
ATOM   3186  CZ  PHE A 194       5.348  -2.458  -7.803  1.00 12.32           C  
ATOM   3187  H   PHE A 194       5.543  -8.876 -10.030  1.00  0.00           H  
ATOM   3188  HA  PHE A 194       7.451  -6.861  -9.467  1.00  0.00           H  
ATOM   3189  HB3 PHE A 194       4.393  -7.044  -8.788  1.00  0.00           H  
ATOM   3190  HB2 PHE A 194       4.914  -6.489 -10.347  1.00  0.00           H  
ATOM   3191  HD1 PHE A 194       6.743  -4.542 -10.222  1.00  0.00           H  
ATOM   3192  HD2 PHE A 194       3.913  -5.551  -7.119  1.00  0.00           H  
ATOM   3193  HE1 PHE A 194       6.900  -2.172  -9.341  1.00  0.00           H  
ATOM   3194  HE2 PHE A 194       3.954  -3.058  -6.377  1.00  0.00           H  
ATOM   3195  HZ  PHE A 194       5.495  -1.462  -7.414  1.00  0.00           H  
ATOM   3196  N   LEU A 195       5.874  -7.927  -6.718  1.00 15.70           N  
ATOM   3197  CA  LEU A 195       5.841  -8.176  -5.284  1.00 15.84           C  
ATOM   3198  C   LEU A 195       7.035  -8.925  -4.769  1.00 17.36           C  
ATOM   3199  O   LEU A 195       7.555  -8.557  -3.797  1.00 15.98           O  
ATOM   3200  CB  LEU A 195       4.484  -8.842  -4.973  1.00 16.58           C  
ATOM   3201  CG  LEU A 195       4.299  -9.414  -3.620  1.00 14.33           C  
ATOM   3202  CD1 LEU A 195       2.780  -9.325  -3.190  1.00 13.73           C  
ATOM   3203  CD2 LEU A 195       4.627 -10.875  -3.543  1.00 13.29           C  
ATOM   3204  H   LEU A 195       5.183  -8.426  -7.260  1.00  0.00           H  
ATOM   3205  HA  LEU A 195       5.867  -7.216  -4.769  1.00  0.00           H  
ATOM   3206  HB3 LEU A 195       4.223  -9.652  -5.654  1.00  0.00           H  
ATOM   3207  HB2 LEU A 195       3.747  -8.039  -5.004  1.00  0.00           H  
ATOM   3208  HG  LEU A 195       4.853  -8.875  -2.852  1.00  0.00           H  
ATOM   3209 HD11 LEU A 195       2.398  -8.307  -3.104  1.00  0.00           H  
ATOM   3210 HD12 LEU A 195       2.086  -9.763  -3.907  1.00  0.00           H  
ATOM   3211 HD13 LEU A 195       2.616  -9.792  -2.219  1.00  0.00           H  
ATOM   3212 HD21 LEU A 195       4.688 -11.186  -2.500  1.00  0.00           H  
ATOM   3213 HD22 LEU A 195       3.906 -11.493  -4.079  1.00  0.00           H  
ATOM   3214 HD23 LEU A 195       5.620 -11.147  -3.901  1.00  0.00           H  
ATOM   3215  N   PHE A 196       7.527  -9.914  -5.571  1.00 21.05           N  
ATOM   3216  CA  PHE A 196       8.740 -10.680  -5.278  1.00 21.39           C  
ATOM   3217  C   PHE A 196       9.959  -9.740  -5.087  1.00 23.00           C  
ATOM   3218  O   PHE A 196      10.646  -9.933  -4.096  1.00 24.15           O  
ATOM   3219  CB  PHE A 196       9.019 -11.735  -6.405  1.00 22.99           C  
ATOM   3220  CG  PHE A 196      10.178 -12.665  -6.023  1.00 24.54           C  
ATOM   3221  CD1 PHE A 196      10.297 -13.301  -4.808  1.00 23.90           C  
ATOM   3222  CD2 PHE A 196      10.977 -13.062  -7.114  1.00 24.19           C  
ATOM   3223  CE1 PHE A 196      11.386 -14.155  -4.543  1.00 22.14           C  
ATOM   3224  CE2 PHE A 196      11.979 -13.996  -6.926  1.00 21.90           C  
ATOM   3225  CZ  PHE A 196      12.222 -14.442  -5.625  1.00 20.12           C  
ATOM   3226  H   PHE A 196       6.906 -10.202  -6.313  1.00  0.00           H  
ATOM   3227  HA  PHE A 196       8.608 -11.150  -4.304  1.00  0.00           H  
ATOM   3228  HB3 PHE A 196       9.239 -11.273  -7.367  1.00  0.00           H  
ATOM   3229  HB2 PHE A 196       8.105 -12.308  -6.565  1.00  0.00           H  
ATOM   3230  HD1 PHE A 196       9.617 -13.020  -4.017  1.00  0.00           H  
ATOM   3231  HD2 PHE A 196      10.726 -12.800  -8.131  1.00  0.00           H  
ATOM   3232  HE1 PHE A 196      11.460 -14.621  -3.572  1.00  0.00           H  
ATOM   3233  HE2 PHE A 196      12.510 -14.275  -7.825  1.00  0.00           H  
ATOM   3234  HZ  PHE A 196      13.049 -15.102  -5.411  1.00  0.00           H  
ATOM   3235  N   LYS A 197      10.240  -8.842  -6.011  1.00 23.37           N  
ATOM   3236  CA  LYS A 197      11.321  -7.900  -5.966  1.00 25.00           C  
ATOM   3237  C   LYS A 197      11.513  -7.157  -4.618  1.00 24.47           C  
ATOM   3238  O   LYS A 197      12.610  -6.827  -4.203  1.00 26.24           O  
ATOM   3239  CB  LYS A 197      11.291  -6.987  -7.184  1.00 27.19           C  
ATOM   3240  CG  LYS A 197      11.333  -7.750  -8.484  1.00 31.07           C  
ATOM   3241  CD  LYS A 197      10.973  -6.943  -9.807  1.00 37.47           C  
ATOM   3242  CE  LYS A 197      11.049  -7.934 -11.020  1.00 45.00           C  
ATOM   3243  NZ  LYS A 197      12.374  -8.470 -11.287  1.00 49.12           N1+
ATOM   3244  H   LYS A 197       9.493  -8.717  -6.679  1.00  0.00           H  
ATOM   3245  HA  LYS A 197      12.246  -8.472  -6.035  1.00  0.00           H  
ATOM   3246  HB3 LYS A 197      12.090  -6.246  -7.217  1.00  0.00           H  
ATOM   3247  HB2 LYS A 197      10.429  -6.320  -7.175  1.00  0.00           H  
ATOM   3248  HG3 LYS A 197      10.670  -8.614  -8.442  1.00  0.00           H  
ATOM   3249  HG2 LYS A 197      12.330  -8.143  -8.685  1.00  0.00           H  
ATOM   3250  HD3 LYS A 197      11.629  -6.077  -9.886  1.00  0.00           H  
ATOM   3251  HD2 LYS A 197       9.925  -6.648  -9.763  1.00  0.00           H  
ATOM   3252  HE3 LYS A 197      10.735  -7.523 -11.980  1.00  0.00           H  
ATOM   3253  HE2 LYS A 197      10.331  -8.728 -10.813  1.00  0.00           H  
ATOM   3254  HZ1 LYS A 197      13.141  -7.812 -11.289  1.00  0.00           H  
ATOM   3255  HZ2 LYS A 197      12.645  -9.167 -10.608  1.00  0.00           H  
ATOM   3256  HZ3 LYS A 197      12.392  -8.975 -12.161  1.00  0.00           H  
ATOM   3257  N   VAL A 198      10.418  -6.712  -3.988  1.00 23.20           N  
ATOM   3258  CA  VAL A 198      10.376  -5.921  -2.755  1.00 22.88           C  
ATOM   3259  C   VAL A 198      10.836  -6.818  -1.613  1.00 22.02           C  
ATOM   3260  O   VAL A 198      11.492  -6.290  -0.702  1.00 20.71           O  
ATOM   3261  CB  VAL A 198       8.921  -5.342  -2.627  1.00 23.95           C  
ATOM   3262  CG1 VAL A 198       9.098  -4.246  -1.589  1.00 23.97           C  
ATOM   3263  CG2 VAL A 198       8.298  -4.741  -3.926  1.00 24.86           C  
ATOM   3264  H   VAL A 198       9.535  -7.011  -4.376  1.00  0.00           H  
ATOM   3265  HA  VAL A 198      11.020  -5.065  -2.953  1.00  0.00           H  
ATOM   3266  HB  VAL A 198       8.276  -6.111  -2.202  1.00  0.00           H  
ATOM   3267 HG11 VAL A 198       9.875  -3.541  -1.883  1.00  0.00           H  
ATOM   3268 HG12 VAL A 198       8.182  -3.679  -1.422  1.00  0.00           H  
ATOM   3269 HG13 VAL A 198       9.416  -4.640  -0.624  1.00  0.00           H  
ATOM   3270 HG21 VAL A 198       8.146  -5.458  -4.734  1.00  0.00           H  
ATOM   3271 HG22 VAL A 198       7.337  -4.277  -3.705  1.00  0.00           H  
ATOM   3272 HG23 VAL A 198       8.854  -3.902  -4.343  1.00  0.00           H  
ATOM   3273  N   ARG A 199      10.673  -8.193  -1.650  1.00 22.02           N  
ATOM   3274  CA  ARG A 199      11.308  -9.142  -0.728  1.00 21.67           C  
ATOM   3275  C   ARG A 199      12.773  -9.226  -1.092  1.00 23.84           C  
ATOM   3276  O   ARG A 199      13.674  -9.057  -0.248  1.00 22.73           O  
ATOM   3277  CB  ARG A 199      10.613 -10.491  -1.015  1.00 21.27           C  
ATOM   3278  CG  ARG A 199       9.255 -10.737  -0.372  1.00 20.91           C  
ATOM   3279  CD  ARG A 199       8.628 -12.028  -0.763  1.00 20.46           C  
ATOM   3280  NE  ARG A 199       7.492 -12.360   0.068  1.00 21.54           N  
ATOM   3281  CZ  ARG A 199       7.177 -13.495   0.636  1.00 24.15           C  
ATOM   3282  NH1 ARG A 199       7.948 -14.530   0.490  1.00 25.37           N  
ATOM   3283  NH2 ARG A 199       6.015 -13.475   1.311  1.00 24.15           N1+
ATOM   3284  H   ARG A 199      10.397  -8.553  -2.552  1.00  0.00           H  
ATOM   3285  HA  ARG A 199      11.264  -8.822   0.313  1.00  0.00           H  
ATOM   3286  HB3 ARG A 199      11.249 -11.306  -0.672  1.00  0.00           H  
ATOM   3287  HB2 ARG A 199      10.574 -10.727  -2.079  1.00  0.00           H  
ATOM   3288  HG3 ARG A 199       8.617  -9.918  -0.704  1.00  0.00           H  
ATOM   3289  HG2 ARG A 199       9.302 -10.825   0.713  1.00  0.00           H  
ATOM   3290  HD3 ARG A 199       9.366 -12.813  -0.600  1.00  0.00           H  
ATOM   3291  HD2 ARG A 199       8.257 -11.969  -1.787  1.00  0.00           H  
ATOM   3292  HE  ARG A 199       6.760 -11.664   0.057  1.00  0.00           H  
ATOM   3293 HH12 ARG A 199       7.955 -15.314   1.126  1.00  0.00           H  
ATOM   3294 HH11 ARG A 199       8.825 -14.456  -0.005  1.00  0.00           H  
ATOM   3295 HH22 ARG A 199       5.768 -14.197   1.973  1.00  0.00           H  
ATOM   3296 HH21 ARG A 199       5.470 -12.636   1.172  1.00  0.00           H  
ATOM   3297  N   GLU A 200      13.085  -9.241  -2.392  1.00 25.61           N  
ATOM   3298  CA  GLU A 200      14.458  -9.631  -2.857  1.00 25.85           C  
ATOM   3299  C   GLU A 200      15.467  -8.497  -2.820  1.00 24.64           C  
ATOM   3300  O   GLU A 200      16.687  -8.818  -2.806  1.00 25.72           O  
ATOM   3301  CB  GLU A 200      14.390 -10.166  -4.268  1.00 31.89           C  
ATOM   3302  CG  GLU A 200      13.795 -11.610  -4.302  1.00 37.17           C  
ATOM   3303  CD  GLU A 200      14.922 -12.656  -4.235  1.00 39.17           C  
ATOM   3304  OE1 GLU A 200      15.602 -12.972  -5.248  1.00 38.11           O  
ATOM   3305  OE2 GLU A 200      15.322 -13.082  -3.105  1.00 42.88           O1-
ATOM   3306  H   GLU A 200      12.323  -9.450  -3.021  1.00  0.00           H  
ATOM   3307  HA  GLU A 200      14.949 -10.415  -2.281  1.00  0.00           H  
ATOM   3308  HB3 GLU A 200      15.361 -10.276  -4.750  1.00  0.00           H  
ATOM   3309  HB2 GLU A 200      13.852  -9.571  -5.005  1.00  0.00           H  
ATOM   3310  HG3 GLU A 200      13.355 -11.830  -5.274  1.00  0.00           H  
ATOM   3311  HG2 GLU A 200      13.184 -11.754  -3.411  1.00  0.00           H  
ATOM   3312  N   SER A 201      14.962  -7.242  -2.805  1.00 23.44           N  
ATOM   3313  CA  SER A 201      15.820  -6.112  -2.551  1.00 21.11           C  
ATOM   3314  C   SER A 201      15.968  -5.895  -1.043  1.00 20.73           C  
ATOM   3315  O   SER A 201      16.849  -5.132  -0.641  1.00 24.27           O  
ATOM   3316  CB  SER A 201      15.234  -4.783  -3.231  1.00 20.88           C  
ATOM   3317  OG  SER A 201      13.851  -4.620  -2.951  1.00 21.10           O  
ATOM   3318  H   SER A 201      13.966  -7.085  -2.872  1.00  0.00           H  
ATOM   3319  HA  SER A 201      16.857  -6.303  -2.830  1.00  0.00           H  
ATOM   3320  HB3 SER A 201      15.359  -4.842  -4.312  1.00  0.00           H  
ATOM   3321  HB2 SER A 201      15.825  -3.936  -2.882  1.00  0.00           H  
ATOM   3322  HG  SER A 201      13.373  -5.157  -3.564  1.00  0.00           H  
ATOM   3323  N   GLY A 202      15.168  -6.537  -0.167  1.00 19.85           N  
ATOM   3324  CA  GLY A 202      15.112  -6.630   1.314  1.00 19.26           C  
ATOM   3325  C   GLY A 202      14.610  -5.229   1.876  1.00 21.36           C  
ATOM   3326  O   GLY A 202      14.913  -4.869   3.004  1.00 23.83           O  
ATOM   3327  H   GLY A 202      14.621  -7.246  -0.635  1.00  0.00           H  
ATOM   3328  HA3 GLY A 202      16.059  -6.853   1.805  1.00  0.00           H  
ATOM   3329  HA2 GLY A 202      14.334  -7.345   1.584  1.00  0.00           H  
ATOM   3330  N   SER A 203      13.885  -4.410   1.000  1.00 22.03           N  
ATOM   3331  CA  SER A 203      13.248  -3.172   1.376  1.00 24.02           C  
ATOM   3332  C   SER A 203      12.152  -3.279   2.484  1.00 24.64           C  
ATOM   3333  O   SER A 203      11.874  -2.275   3.166  1.00 25.35           O  
ATOM   3334  CB  SER A 203      12.685  -2.604   0.063  1.00 24.25           C  
ATOM   3335  OG  SER A 203      13.597  -2.592  -1.002  1.00 27.47           O  
ATOM   3336  H   SER A 203      13.766  -4.777   0.067  1.00  0.00           H  
ATOM   3337  HA  SER A 203      13.921  -2.454   1.845  1.00  0.00           H  
ATOM   3338  HB3 SER A 203      12.318  -1.606   0.306  1.00  0.00           H  
ATOM   3339  HB2 SER A 203      11.820  -3.116  -0.357  1.00  0.00           H  
ATOM   3340  HG  SER A 203      13.444  -3.368  -1.519  1.00  0.00           H  
ATOM   3341  N   LEU A 204      11.601  -4.516   2.627  1.00 24.18           N  
ATOM   3342  CA  LEU A 204      10.633  -4.888   3.673  1.00 24.32           C  
ATOM   3343  C   LEU A 204      11.114  -5.136   5.091  1.00 26.82           C  
ATOM   3344  O   LEU A 204      10.383  -5.377   6.026  1.00 32.76           O  
ATOM   3345  CB  LEU A 204       9.993  -6.278   3.264  1.00 22.87           C  
ATOM   3346  CG  LEU A 204       9.123  -6.296   2.033  1.00 22.57           C  
ATOM   3347  CD1 LEU A 204       8.543  -7.698   1.852  1.00 23.85           C  
ATOM   3348  CD2 LEU A 204       7.983  -5.275   2.044  1.00 23.11           C  
ATOM   3349  H   LEU A 204      11.904  -5.275   2.033  1.00  0.00           H  
ATOM   3350  HA  LEU A 204       9.945  -4.062   3.851  1.00  0.00           H  
ATOM   3351  HB3 LEU A 204       9.364  -6.649   4.073  1.00  0.00           H  
ATOM   3352  HB2 LEU A 204      10.844  -6.957   3.220  1.00  0.00           H  
ATOM   3353  HG  LEU A 204       9.760  -6.287   1.149  1.00  0.00           H  
ATOM   3354 HD11 LEU A 204       8.169  -7.783   0.832  1.00  0.00           H  
ATOM   3355 HD12 LEU A 204       9.251  -8.458   2.179  1.00  0.00           H  
ATOM   3356 HD13 LEU A 204       7.658  -7.931   2.445  1.00  0.00           H  
ATOM   3357 HD21 LEU A 204       7.541  -5.285   3.040  1.00  0.00           H  
ATOM   3358 HD22 LEU A 204       8.426  -4.281   1.996  1.00  0.00           H  
ATOM   3359 HD23 LEU A 204       7.175  -5.550   1.366  1.00  0.00           H  
ATOM   3360  N   SER A 205      12.434  -5.132   5.218  1.00 25.00           N  
ATOM   3361  CA  SER A 205      13.186  -5.722   6.351  1.00 23.04           C  
ATOM   3362  C   SER A 205      13.223  -4.760   7.573  1.00 25.67           C  
ATOM   3363  O   SER A 205      13.110  -3.586   7.360  1.00 24.43           O  
ATOM   3364  CB  SER A 205      14.569  -5.877   5.872  1.00 22.02           C  
ATOM   3365  OG  SER A 205      15.476  -6.660   6.585  1.00 25.45           O  
ATOM   3366  H   SER A 205      12.996  -4.832   4.435  1.00  0.00           H  
ATOM   3367  HA  SER A 205      12.758  -6.703   6.562  1.00  0.00           H  
ATOM   3368  HB3 SER A 205      15.055  -4.902   5.834  1.00  0.00           H  
ATOM   3369  HB2 SER A 205      14.507  -6.321   4.879  1.00  0.00           H  
ATOM   3370  HG  SER A 205      15.296  -7.558   6.352  1.00  0.00           H  
ATOM   3371  N   PRO A 206      13.549  -5.142   8.820  1.00 26.20           N  
ATOM   3372  CA  PRO A 206      13.629  -4.246  10.021  1.00 25.57           C  
ATOM   3373  C   PRO A 206      14.894  -3.418  10.062  1.00 27.82           C  
ATOM   3374  O   PRO A 206      15.146  -2.795  11.112  1.00 27.90           O  
ATOM   3375  CB  PRO A 206      13.665  -5.170  11.219  1.00 26.50           C  
ATOM   3376  CG  PRO A 206      14.111  -6.569  10.672  1.00 27.82           C  
ATOM   3377  CD  PRO A 206      13.777  -6.570   9.247  1.00 27.25           C  
ATOM   3378  HA  PRO A 206      12.731  -3.632  10.087  1.00  0.00           H  
ATOM   3379  HB3 PRO A 206      12.619  -5.304  11.494  1.00  0.00           H  
ATOM   3380  HB2 PRO A 206      14.124  -4.837  12.150  1.00  0.00           H  
ATOM   3381  HG3 PRO A 206      13.539  -7.323  11.213  1.00  0.00           H  
ATOM   3382  HG2 PRO A 206      15.159  -6.802  10.859  1.00  0.00           H  
ATOM   3383  HD2 PRO A 206      14.522  -7.203   8.765  1.00  0.00           H  
ATOM   3384  HD3 PRO A 206      12.823  -7.081   9.120  1.00  0.00           H  
ATOM   3385  N   GLU A 207      15.669  -3.340   8.983  1.00 27.65           N  
ATOM   3386  CA  GLU A 207      16.747  -2.388   8.779  1.00 28.81           C  
ATOM   3387  C   GLU A 207      16.263  -1.144   7.932  1.00 26.91           C  
ATOM   3388  O   GLU A 207      17.010  -0.222   7.824  1.00 27.29           O  
ATOM   3389  CB  GLU A 207      17.847  -3.204   7.955  1.00 33.65           C  
ATOM   3390  CG  GLU A 207      18.328  -4.427   8.592  1.00 41.65           C  
ATOM   3391  CD  GLU A 207      19.513  -4.276   9.507  1.00 47.90           C  
ATOM   3392  OE1 GLU A 207      20.436  -5.074   9.320  1.00 47.27           O  
ATOM   3393  OE2 GLU A 207      19.553  -3.383  10.359  1.00 50.87           O1-
ATOM   3394  H   GLU A 207      15.466  -4.045   8.290  1.00  0.00           H  
ATOM   3395  HA  GLU A 207      17.192  -1.972   9.683  1.00  0.00           H  
ATOM   3396  HB3 GLU A 207      18.690  -2.528   7.810  1.00  0.00           H  
ATOM   3397  HB2 GLU A 207      17.458  -3.415   6.959  1.00  0.00           H  
ATOM   3398  HG3 GLU A 207      18.438  -5.230   7.863  1.00  0.00           H  
ATOM   3399  HG2 GLU A 207      17.569  -4.927   9.192  1.00  0.00           H  
ATOM   3400  N   HIS A 208      14.970  -1.187   7.559  1.00 24.96           N  
ATOM   3401  CA  HIS A 208      14.215  -0.071   6.962  1.00 21.93           C  
ATOM   3402  C   HIS A 208      12.884   0.159   7.776  1.00 21.62           C  
ATOM   3403  O   HIS A 208      12.435  -0.709   8.567  1.00 21.68           O  
ATOM   3404  CB  HIS A 208      14.047  -0.313   5.449  1.00 21.90           C  
ATOM   3405  CG  HIS A 208      15.186  -0.746   4.675  1.00 22.40           C  
ATOM   3406  ND1 HIS A 208      16.318   0.016   4.407  1.00 19.98           N  
ATOM   3407  CD2 HIS A 208      15.423  -1.985   4.217  1.00 23.21           C  
ATOM   3408  CE1 HIS A 208      17.214  -0.800   3.913  1.00 22.54           C  
ATOM   3409  NE2 HIS A 208      16.723  -1.973   3.742  1.00 25.64           N  
ATOM   3410  H   HIS A 208      14.438  -2.026   7.742  1.00  0.00           H  
ATOM   3411  HA  HIS A 208      14.738   0.885   6.994  1.00  0.00           H  
ATOM   3412  HB3 HIS A 208      13.499   0.562   5.099  1.00  0.00           H  
ATOM   3413  HB2 HIS A 208      13.285  -1.074   5.283  1.00  0.00           H  
ATOM   3414  HD1 HIS A 208      16.647   0.854   4.866  1.00  0.00           H  
ATOM   3415  HD2 HIS A 208      14.923  -2.908   4.470  1.00  0.00           H  
ATOM   3416  HE1 HIS A 208      18.241  -0.479   3.826  1.00  0.00           H  
ATOM   3417  N   GLY A 209      12.226   1.343   7.595  1.00 21.79           N  
ATOM   3418  CA  GLY A 209      10.846   1.665   8.009  1.00 19.06           C  
ATOM   3419  C   GLY A 209       9.872   0.945   7.127  1.00 17.10           C  
ATOM   3420  O   GLY A 209      10.203   0.343   6.120  1.00 22.29           O  
ATOM   3421  H   GLY A 209      12.614   1.897   6.846  1.00  0.00           H  
ATOM   3422  HA3 GLY A 209      10.737   2.729   7.802  1.00  0.00           H  
ATOM   3423  HA2 GLY A 209      10.745   1.477   9.078  1.00  0.00           H  
ATOM   3424  N   PRO A 210       8.546   0.964   7.522  1.00 15.60           N  
ATOM   3425  CA  PRO A 210       7.497   0.158   6.828  1.00 15.90           C  
ATOM   3426  C   PRO A 210       7.237   0.675   5.336  1.00 17.35           C  
ATOM   3427  O   PRO A 210       7.388   1.858   5.115  1.00 17.26           O  
ATOM   3428  CB  PRO A 210       6.254   0.378   7.660  1.00 15.76           C  
ATOM   3429  CG  PRO A 210       6.550   1.572   8.578  1.00 15.52           C  
ATOM   3430  CD  PRO A 210       8.053   1.787   8.605  1.00 15.51           C  
ATOM   3431  HA  PRO A 210       7.751  -0.902   6.817  1.00  0.00           H  
ATOM   3432  HB3 PRO A 210       5.922  -0.430   8.313  1.00  0.00           H  
ATOM   3433  HB2 PRO A 210       5.354   0.553   7.070  1.00  0.00           H  
ATOM   3434  HG3 PRO A 210       6.157   1.463   9.589  1.00  0.00           H  
ATOM   3435  HG2 PRO A 210       6.085   2.464   8.157  1.00  0.00           H  
ATOM   3436  HD2 PRO A 210       8.239   2.855   8.491  1.00  0.00           H  
ATOM   3437  HD3 PRO A 210       8.360   1.476   9.603  1.00  0.00           H  
ATOM   3438  N   VAL A 211       7.084  -0.268   4.398  1.00 17.12           N  
ATOM   3439  CA  VAL A 211       6.956   0.126   2.951  1.00 16.80           C  
ATOM   3440  C   VAL A 211       5.643   0.891   2.726  1.00 16.53           C  
ATOM   3441  O   VAL A 211       4.616   0.352   3.183  1.00 17.27           O  
ATOM   3442  CB  VAL A 211       7.205  -1.023   1.996  1.00 16.39           C  
ATOM   3443  CG1 VAL A 211       8.628  -1.615   2.072  1.00 17.30           C  
ATOM   3444  CG2 VAL A 211       6.110  -2.163   2.120  1.00 14.93           C  
ATOM   3445  H   VAL A 211       7.194  -1.240   4.648  1.00  0.00           H  
ATOM   3446  HA  VAL A 211       7.766   0.777   2.622  1.00  0.00           H  
ATOM   3447  HB  VAL A 211       7.029  -0.600   1.007  1.00  0.00           H  
ATOM   3448 HG11 VAL A 211       9.261  -0.732   2.156  1.00  0.00           H  
ATOM   3449 HG12 VAL A 211       8.888  -2.296   2.884  1.00  0.00           H  
ATOM   3450 HG13 VAL A 211       8.869  -2.254   1.222  1.00  0.00           H  
ATOM   3451 HG21 VAL A 211       5.101  -1.927   1.782  1.00  0.00           H  
ATOM   3452 HG22 VAL A 211       6.513  -2.982   1.524  1.00  0.00           H  
ATOM   3453 HG23 VAL A 211       5.951  -2.411   3.169  1.00  0.00           H  
ATOM   3454  N   VAL A 212       5.620   2.055   2.015  1.00 17.95           N  
ATOM   3455  CA  VAL A 212       4.403   2.823   1.766  1.00 17.32           C  
ATOM   3456  C   VAL A 212       3.714   2.288   0.483  1.00 17.61           C  
ATOM   3457  O   VAL A 212       4.358   2.501  -0.548  1.00 21.32           O  
ATOM   3458  CB  VAL A 212       4.796   4.322   1.553  1.00 19.53           C  
ATOM   3459  CG1 VAL A 212       3.619   5.203   1.115  1.00 21.26           C  
ATOM   3460  CG2 VAL A 212       5.436   4.794   2.778  1.00 20.04           C  
ATOM   3461  H   VAL A 212       6.456   2.402   1.566  1.00  0.00           H  
ATOM   3462  HA  VAL A 212       3.727   2.774   2.620  1.00  0.00           H  
ATOM   3463  HB  VAL A 212       5.513   4.536   0.761  1.00  0.00           H  
ATOM   3464 HG11 VAL A 212       4.050   6.184   0.917  1.00  0.00           H  
ATOM   3465 HG12 VAL A 212       3.284   4.881   0.129  1.00  0.00           H  
ATOM   3466 HG13 VAL A 212       2.916   5.380   1.928  1.00  0.00           H  
ATOM   3467 HG21 VAL A 212       6.343   4.264   3.069  1.00  0.00           H  
ATOM   3468 HG22 VAL A 212       5.636   5.866   2.807  1.00  0.00           H  
ATOM   3469 HG23 VAL A 212       4.793   4.633   3.643  1.00  0.00           H  
ATOM   3470  N   VAL A 213       2.575   1.617   0.540  1.00 16.72           N  
ATOM   3471  CA  VAL A 213       1.899   1.070  -0.591  1.00 17.71           C  
ATOM   3472  C   VAL A 213       0.709   2.083  -0.899  1.00 20.85           C  
ATOM   3473  O   VAL A 213      -0.033   2.369   0.098  1.00 26.22           O  
ATOM   3474  CB  VAL A 213       1.203  -0.282  -0.266  1.00 15.60           C  
ATOM   3475  CG1 VAL A 213       0.713  -1.052  -1.571  1.00 15.64           C  
ATOM   3476  CG2 VAL A 213       2.182  -1.218   0.435  1.00 13.50           C  
ATOM   3477  H   VAL A 213       2.151   1.352   1.418  1.00  0.00           H  
ATOM   3478  HA  VAL A 213       2.608   0.921  -1.406  1.00  0.00           H  
ATOM   3479  HB  VAL A 213       0.326  -0.111   0.359  1.00  0.00           H  
ATOM   3480 HG11 VAL A 213      -0.016  -0.425  -2.086  1.00  0.00           H  
ATOM   3481 HG12 VAL A 213       1.458  -1.103  -2.365  1.00  0.00           H  
ATOM   3482 HG13 VAL A 213       0.314  -2.021  -1.272  1.00  0.00           H  
ATOM   3483 HG21 VAL A 213       1.706  -2.180   0.629  1.00  0.00           H  
ATOM   3484 HG22 VAL A 213       3.076  -1.384  -0.166  1.00  0.00           H  
ATOM   3485 HG23 VAL A 213       2.539  -0.902   1.415  1.00  0.00           H  
ATOM   3486  N   HIS A 214       0.407   2.426  -2.094  1.00 20.49           N  
ATOM   3487  CA  HIS A 214      -0.675   3.323  -2.275  1.00 21.85           C  
ATOM   3488  C   HIS A 214      -1.596   3.080  -3.496  1.00 25.49           C  
ATOM   3489  O   HIS A 214      -1.086   2.439  -4.501  1.00 28.55           O  
ATOM   3490  CB  HIS A 214      -0.240   4.818  -2.143  1.00 18.72           C  
ATOM   3491  CG  HIS A 214       0.231   5.542  -3.472  1.00 17.16           C  
ATOM   3492  ND1 HIS A 214      -0.639   6.001  -4.476  1.00 15.79           N  
ATOM   3493  CD2 HIS A 214       1.452   6.019  -3.812  1.00 14.51           C  
ATOM   3494  CE1 HIS A 214       0.154   6.558  -5.425  1.00 15.17           C  
ATOM   3495  NE2 HIS A 214       1.396   6.683  -5.044  1.00 13.74           N  
ATOM   3496  H   HIS A 214       1.055   2.052  -2.773  1.00  0.00           H  
ATOM   3497  HA  HIS A 214      -1.418   3.183  -1.490  1.00  0.00           H  
ATOM   3498  HB3 HIS A 214       0.547   4.869  -1.390  1.00  0.00           H  
ATOM   3499  HB2 HIS A 214      -1.081   5.430  -1.817  1.00  0.00           H  
ATOM   3500  HD1 HIS A 214      -1.626   5.784  -4.482  1.00  0.00           H  
ATOM   3501  HD2 HIS A 214       2.409   6.052  -3.312  1.00  0.00           H  
ATOM   3502  HE1 HIS A 214      -0.102   6.891  -6.420  1.00  0.00           H  
ATOM   3503  N   CYS A 215      -2.847   3.585  -3.501  1.00 29.05           N  
ATOM   3504  CA  CYS A 215      -3.628   3.820  -4.682  1.00 32.14           C  
ATOM   3505  C   CYS A 215      -4.504   5.038  -4.393  1.00 30.50           C  
ATOM   3506  O   CYS A 215      -4.105   6.125  -4.754  1.00 30.58           O  
ATOM   3507  CB  CYS A 215      -4.301   2.584  -5.284  1.00 35.87           C  
ATOM   3508  SG  CYS A 215      -5.231   3.000  -6.802  1.00 42.90           S  
ATOM   3509  H   CYS A 215      -3.210   3.914  -2.617  1.00  0.00           H  
ATOM   3510  HA  CYS A 215      -2.944   4.207  -5.437  1.00  0.00           H  
ATOM   3511  HB3 CYS A 215      -5.068   2.155  -4.639  1.00  0.00           H  
ATOM   3512  HB2 CYS A 215      -3.440   1.953  -5.503  1.00  0.00           H  
ATOM   3513  HG  CYS A 215      -6.498   3.178  -6.415  1.00  0.00           H  
ATOM   3514  N   SER A 216      -5.574   4.886  -3.593  1.00 32.26           N  
ATOM   3515  CA  SER A 216      -6.817   5.715  -3.582  1.00 34.90           C  
ATOM   3516  C   SER A 216      -7.406   6.046  -2.256  1.00 36.26           C  
ATOM   3517  O   SER A 216      -7.999   7.092  -2.161  1.00 36.90           O  
ATOM   3518  CB  SER A 216      -7.869   5.286  -4.700  1.00 34.74           C  
ATOM   3519  OG  SER A 216      -8.303   3.937  -4.699  1.00 35.25           O  
ATOM   3520  H   SER A 216      -5.671   3.936  -3.263  1.00  0.00           H  
ATOM   3521  HA  SER A 216      -6.412   6.653  -3.960  1.00  0.00           H  
ATOM   3522  HB3 SER A 216      -7.682   5.579  -5.733  1.00  0.00           H  
ATOM   3523  HB2 SER A 216      -8.747   5.927  -4.616  1.00  0.00           H  
ATOM   3524  HG  SER A 216      -8.707   3.706  -3.876  1.00  0.00           H  
ATOM   3525  N   ALA A 217      -7.286   5.205  -1.227  1.00 35.44           N  
ATOM   3526  CA  ALA A 217      -7.803   5.477   0.086  1.00 37.93           C  
ATOM   3527  C   ALA A 217      -6.924   4.879   1.215  1.00 39.18           C  
ATOM   3528  O   ALA A 217      -7.048   5.402   2.333  1.00 38.75           O  
ATOM   3529  CB  ALA A 217      -9.306   5.221   0.184  1.00 37.42           C  
ATOM   3530  H   ALA A 217      -6.682   4.436  -1.478  1.00  0.00           H  
ATOM   3531  HA  ALA A 217      -7.790   6.565   0.140  1.00  0.00           H  
ATOM   3532  HB1 ALA A 217      -9.991   6.013  -0.119  1.00  0.00           H  
ATOM   3533  HB2 ALA A 217      -9.535   4.210  -0.152  1.00  0.00           H  
ATOM   3534  HB3 ALA A 217      -9.615   5.076   1.219  1.00  0.00           H  
ATOM   3535  N   GLY A 218      -6.168   3.846   0.958  1.00 38.11           N  
ATOM   3536  CA  GLY A 218      -5.628   3.014   2.097  1.00 37.34           C  
ATOM   3537  C   GLY A 218      -6.363   1.743   2.519  1.00 37.62           C  
ATOM   3538  O   GLY A 218      -6.164   1.224   3.598  1.00 38.19           O  
ATOM   3539  H   GLY A 218      -6.155   3.406   0.050  1.00  0.00           H  
ATOM   3540  HA3 GLY A 218      -5.288   3.597   2.954  1.00  0.00           H  
ATOM   3541  HA2 GLY A 218      -4.690   2.681   1.653  1.00  0.00           H  
ATOM   3542  N   ILE A 219      -7.421   1.448   1.680  1.00 36.30           N  
ATOM   3543  CA  ILE A 219      -8.497   0.542   2.052  1.00 35.32           C  
ATOM   3544  C   ILE A 219      -8.893  -0.461   0.955  1.00 37.76           C  
ATOM   3545  O   ILE A 219      -9.517  -1.510   1.243  1.00 41.55           O  
ATOM   3546  CB  ILE A 219      -9.688   1.187   2.800  1.00 33.62           C  
ATOM   3547  CG1 ILE A 219     -10.305   2.296   1.962  1.00 34.27           C  
ATOM   3548  CG2 ILE A 219      -9.279   1.810   4.130  1.00 31.92           C  
ATOM   3549  CD1 ILE A 219     -11.710   2.727   2.480  1.00 33.25           C  
ATOM   3550  H   ILE A 219      -7.534   1.861   0.766  1.00  0.00           H  
ATOM   3551  HA  ILE A 219      -8.009  -0.117   2.770  1.00  0.00           H  
ATOM   3552  HB  ILE A 219     -10.401   0.384   2.987  1.00  0.00           H  
ATOM   3553 HG13 ILE A 219     -10.419   1.965   0.930  1.00  0.00           H  
ATOM   3554 HG12 ILE A 219      -9.529   3.057   2.035  1.00  0.00           H  
ATOM   3555 HG21 ILE A 219      -8.884   0.960   4.687  1.00  0.00           H  
ATOM   3556 HG22 ILE A 219      -8.590   2.652   4.055  1.00  0.00           H  
ATOM   3557 HG23 ILE A 219     -10.072   2.184   4.778  1.00  0.00           H  
ATOM   3558 HD11 ILE A 219     -12.174   3.578   1.981  1.00  0.00           H  
ATOM   3559 HD12 ILE A 219     -12.492   1.990   2.297  1.00  0.00           H  
ATOM   3560 HD13 ILE A 219     -11.738   3.078   3.511  1.00  0.00           H  
ATOM   3561  N   GLY A 220      -8.444  -0.202  -0.268  1.00 35.41           N  
ATOM   3562  CA  GLY A 220      -8.858  -0.901  -1.569  1.00 30.57           C  
ATOM   3563  C   GLY A 220      -7.596  -1.548  -2.151  1.00 28.59           C  
ATOM   3564  O   GLY A 220      -6.980  -2.480  -1.565  1.00 29.60           O  
ATOM   3565  H   GLY A 220      -7.680   0.443  -0.413  1.00  0.00           H  
ATOM   3566  HA3 GLY A 220      -9.346  -0.226  -2.273  1.00  0.00           H  
ATOM   3567  HA2 GLY A 220      -9.614  -1.671  -1.412  1.00  0.00           H  
ATOM   3568  N   ARG A 221      -7.160  -1.144  -3.327  1.00 25.42           N  
ATOM   3569  CA  ARG A 221      -6.130  -1.814  -4.086  1.00 22.11           C  
ATOM   3570  C   ARG A 221      -4.770  -2.038  -3.352  1.00 20.90           C  
ATOM   3571  O   ARG A 221      -3.929  -2.897  -3.701  1.00 19.69           O  
ATOM   3572  CB  ARG A 221      -5.985  -0.921  -5.366  1.00 22.38           C  
ATOM   3573  CG  ARG A 221      -5.119  -1.586  -6.487  1.00 22.69           C  
ATOM   3574  CD  ARG A 221      -4.735  -0.550  -7.527  1.00 22.35           C  
ATOM   3575  NE  ARG A 221      -5.838  -0.244  -8.419  1.00 22.21           N  
ATOM   3576  CZ  ARG A 221      -5.770   0.535  -9.522  1.00 21.73           C  
ATOM   3577  NH1 ARG A 221      -4.672   1.135  -9.924  1.00 20.17           N  
ATOM   3578  NH2 ARG A 221      -6.880   0.800 -10.141  1.00 23.40           N1+
ATOM   3579  H   ARG A 221      -7.559  -0.411  -3.896  1.00  0.00           H  
ATOM   3580  HA  ARG A 221      -6.436  -2.847  -4.247  1.00  0.00           H  
ATOM   3581  HB3 ARG A 221      -5.553   0.038  -5.081  1.00  0.00           H  
ATOM   3582  HB2 ARG A 221      -6.962  -0.739  -5.813  1.00  0.00           H  
ATOM   3583  HG3 ARG A 221      -5.700  -2.372  -6.969  1.00  0.00           H  
ATOM   3584  HG2 ARG A 221      -4.261  -2.115  -6.071  1.00  0.00           H  
ATOM   3585  HD3 ARG A 221      -3.985  -1.037  -8.150  1.00  0.00           H  
ATOM   3586  HD2 ARG A 221      -4.453   0.430  -7.143  1.00  0.00           H  
ATOM   3587  HE  ARG A 221      -6.765  -0.439  -8.068  1.00  0.00           H  
ATOM   3588 HH12 ARG A 221      -4.821   1.892 -10.576  1.00  0.00           H  
ATOM   3589 HH11 ARG A 221      -3.788   1.006  -9.453  1.00  0.00           H  
ATOM   3590 HH22 ARG A 221      -6.783   1.524 -10.838  1.00  0.00           H  
ATOM   3591 HH21 ARG A 221      -7.672   0.173 -10.136  1.00  0.00           H  
ATOM   3592  N   SER A 222      -4.413  -1.191  -2.441  1.00 22.14           N  
ATOM   3593  CA  SER A 222      -3.232  -1.360  -1.602  1.00 22.13           C  
ATOM   3594  C   SER A 222      -3.305  -2.506  -0.571  1.00 21.82           C  
ATOM   3595  O   SER A 222      -2.255  -3.074  -0.185  1.00 21.49           O  
ATOM   3596  CB  SER A 222      -2.906   0.023  -0.934  1.00 25.29           C  
ATOM   3597  OG  SER A 222      -3.821   0.349   0.092  1.00 31.28           O  
ATOM   3598  H   SER A 222      -5.101  -0.510  -2.152  1.00  0.00           H  
ATOM   3599  HA  SER A 222      -2.406  -1.650  -2.250  1.00  0.00           H  
ATOM   3600  HB3 SER A 222      -2.891   0.718  -1.774  1.00  0.00           H  
ATOM   3601  HB2 SER A 222      -1.920  -0.034  -0.471  1.00  0.00           H  
ATOM   3602  HG  SER A 222      -4.702   0.529  -0.200  1.00  0.00           H  
ATOM   3603  N   GLY A 223      -4.559  -2.951  -0.212  1.00 20.62           N  
ATOM   3604  CA  GLY A 223      -4.839  -4.083   0.701  1.00 19.37           C  
ATOM   3605  C   GLY A 223      -4.343  -5.428   0.110  1.00 18.82           C  
ATOM   3606  O   GLY A 223      -3.887  -6.359   0.797  1.00 17.59           O  
ATOM   3607  H   GLY A 223      -5.371  -2.533  -0.644  1.00  0.00           H  
ATOM   3608  HA3 GLY A 223      -5.886  -4.038   1.000  1.00  0.00           H  
ATOM   3609  HA2 GLY A 223      -4.278  -3.925   1.622  1.00  0.00           H  
ATOM   3610  N   THR A 224      -4.316  -5.481  -1.221  1.00 20.15           N  
ATOM   3611  CA  THR A 224      -4.037  -6.696  -2.007  1.00 21.05           C  
ATOM   3612  C   THR A 224      -2.528  -7.000  -2.115  1.00 19.71           C  
ATOM   3613  O   THR A 224      -2.106  -8.065  -2.506  1.00 21.72           O  
ATOM   3614  CB  THR A 224      -4.586  -6.436  -3.423  1.00 24.09           C  
ATOM   3615  OG1 THR A 224      -3.882  -5.476  -4.120  1.00 27.07           O  
ATOM   3616  CG2 THR A 224      -6.110  -5.986  -3.316  1.00 25.49           C  
ATOM   3617  H   THR A 224      -4.776  -4.707  -1.679  1.00  0.00           H  
ATOM   3618  HA  THR A 224      -4.511  -7.552  -1.526  1.00  0.00           H  
ATOM   3619  HB  THR A 224      -4.552  -7.330  -4.045  1.00  0.00           H  
ATOM   3620  HG1 THR A 224      -3.885  -4.695  -3.588  1.00  0.00           H  
ATOM   3621 HG21 THR A 224      -6.252  -5.002  -2.868  1.00  0.00           H  
ATOM   3622 HG22 THR A 224      -6.608  -6.075  -4.281  1.00  0.00           H  
ATOM   3623 HG23 THR A 224      -6.614  -6.613  -2.581  1.00  0.00           H  
ATOM   3624  N   PHE A 225      -1.683  -6.036  -1.722  1.00 19.11           N  
ATOM   3625  CA  PHE A 225      -0.208  -6.245  -1.723  1.00 16.83           C  
ATOM   3626  C   PHE A 225       0.042  -6.927  -0.322  1.00 17.65           C  
ATOM   3627  O   PHE A 225       0.726  -7.914  -0.294  1.00 17.02           O  
ATOM   3628  CB  PHE A 225       0.467  -4.820  -1.778  1.00 16.15           C  
ATOM   3629  CG  PHE A 225       1.975  -4.926  -1.821  1.00 16.27           C  
ATOM   3630  CD1 PHE A 225       2.717  -5.172  -0.636  1.00 15.46           C  
ATOM   3631  CD2 PHE A 225       2.671  -4.785  -3.024  1.00 15.73           C  
ATOM   3632  CE1 PHE A 225       4.167  -5.234  -0.692  1.00 11.59           C  
ATOM   3633  CE2 PHE A 225       4.076  -4.857  -3.111  1.00 12.93           C  
ATOM   3634  CZ  PHE A 225       4.787  -5.010  -1.947  1.00 12.61           C  
ATOM   3635  H   PHE A 225      -2.117  -5.188  -1.385  1.00  0.00           H  
ATOM   3636  HA  PHE A 225       0.113  -6.895  -2.537  1.00  0.00           H  
ATOM   3637  HB3 PHE A 225       0.157  -4.048  -1.075  1.00  0.00           H  
ATOM   3638  HB2 PHE A 225       0.248  -4.350  -2.737  1.00  0.00           H  
ATOM   3639  HD1 PHE A 225       2.095  -5.433   0.207  1.00  0.00           H  
ATOM   3640  HD2 PHE A 225       2.049  -4.663  -3.899  1.00  0.00           H  
ATOM   3641  HE1 PHE A 225       4.742  -5.565   0.161  1.00  0.00           H  
ATOM   3642  HE2 PHE A 225       4.623  -4.779  -4.040  1.00  0.00           H  
ATOM   3643  HZ  PHE A 225       5.851  -5.198  -1.932  1.00  0.00           H  
ATOM   3644  N   CYS A 226      -0.493  -6.306   0.726  1.00 16.94           N  
ATOM   3645  CA  CYS A 226       0.023  -6.659   2.032  1.00 18.42           C  
ATOM   3646  C   CYS A 226      -0.692  -7.997   2.520  1.00 18.79           C  
ATOM   3647  O   CYS A 226      -0.099  -8.751   3.304  1.00 17.62           O  
ATOM   3648  CB  CYS A 226      -0.204  -5.628   3.092  1.00 19.78           C  
ATOM   3649  SG  CYS A 226      -1.922  -5.061   3.304  1.00 25.77           S  
ATOM   3650  H   CYS A 226      -1.034  -5.457   0.642  1.00  0.00           H  
ATOM   3651  HA  CYS A 226       1.085  -6.904   2.036  1.00  0.00           H  
ATOM   3652  HB3 CYS A 226       0.473  -4.818   2.821  1.00  0.00           H  
ATOM   3653  HB2 CYS A 226       0.121  -5.999   4.064  1.00  0.00           H  
ATOM   3654  HG  CYS A 226      -2.349  -6.175   3.906  1.00  0.00           H  
ATOM   3655  N   LEU A 227      -1.919  -8.277   2.070  1.00 17.70           N  
ATOM   3656  CA  LEU A 227      -2.700  -9.517   2.396  1.00 17.88           C  
ATOM   3657  C   LEU A 227      -2.061 -10.682   1.663  1.00 18.20           C  
ATOM   3658  O   LEU A 227      -1.857 -11.762   2.263  1.00 21.66           O  
ATOM   3659  CB  LEU A 227      -4.109  -9.297   1.817  1.00 20.04           C  
ATOM   3660  CG  LEU A 227      -5.152  -8.555   2.761  1.00 17.73           C  
ATOM   3661  CD1 LEU A 227      -6.419  -8.368   1.939  1.00 17.46           C  
ATOM   3662  CD2 LEU A 227      -5.510  -9.375   3.964  1.00 15.37           C  
ATOM   3663  H   LEU A 227      -2.381  -7.572   1.514  1.00  0.00           H  
ATOM   3664  HA  LEU A 227      -2.785  -9.730   3.461  1.00  0.00           H  
ATOM   3665  HB3 LEU A 227      -4.634 -10.208   1.529  1.00  0.00           H  
ATOM   3666  HB2 LEU A 227      -3.987  -8.740   0.888  1.00  0.00           H  
ATOM   3667  HG  LEU A 227      -4.729  -7.618   3.120  1.00  0.00           H  
ATOM   3668 HD11 LEU A 227      -6.745  -9.287   1.452  1.00  0.00           H  
ATOM   3669 HD12 LEU A 227      -7.238  -7.965   2.534  1.00  0.00           H  
ATOM   3670 HD13 LEU A 227      -6.247  -7.691   1.103  1.00  0.00           H  
ATOM   3671 HD21 LEU A 227      -6.197 -10.143   3.609  1.00  0.00           H  
ATOM   3672 HD22 LEU A 227      -4.698  -9.913   4.452  1.00  0.00           H  
ATOM   3673 HD23 LEU A 227      -5.981  -8.790   4.754  1.00  0.00           H  
ATOM   3674  N   ALA A 228      -1.597 -10.484   0.373  1.00 17.33           N  
ATOM   3675  CA  ALA A 228      -1.050 -11.561  -0.423  1.00 15.59           C  
ATOM   3676  C   ALA A 228       0.300 -11.947   0.258  1.00 14.85           C  
ATOM   3677  O   ALA A 228       0.500 -13.097   0.515  1.00 16.55           O  
ATOM   3678  CB  ALA A 228      -0.861 -11.150  -1.848  1.00 14.82           C  
ATOM   3679  H   ALA A 228      -1.497  -9.556  -0.012  1.00  0.00           H  
ATOM   3680  HA  ALA A 228      -1.636 -12.459  -0.224  1.00  0.00           H  
ATOM   3681  HB1 ALA A 228      -0.685 -12.060  -2.422  1.00  0.00           H  
ATOM   3682  HB2 ALA A 228      -1.845 -10.787  -2.147  1.00  0.00           H  
ATOM   3683  HB3 ALA A 228      -0.178 -10.345  -2.119  1.00  0.00           H  
ATOM   3684  N   ASP A 229       1.152 -10.892   0.456  1.00 15.02           N  
ATOM   3685  CA  ASP A 229       2.491 -11.061   0.926  1.00 16.10           C  
ATOM   3686  C   ASP A 229       2.564 -11.710   2.301  1.00 17.35           C  
ATOM   3687  O   ASP A 229       3.314 -12.611   2.467  1.00 16.88           O  
ATOM   3688  CB  ASP A 229       3.279  -9.710   0.888  1.00 16.21           C  
ATOM   3689  CG  ASP A 229       4.763  -9.983   1.400  1.00 17.97           C  
ATOM   3690  OD1 ASP A 229       5.442 -10.840   0.746  1.00 19.83           O  
ATOM   3691  OD2 ASP A 229       5.161  -9.356   2.409  1.00 19.87           O1-
ATOM   3692  H   ASP A 229       0.800  -9.994   0.157  1.00  0.00           H  
ATOM   3693  HA  ASP A 229       2.963 -11.781   0.258  1.00  0.00           H  
ATOM   3694  HB3 ASP A 229       2.881  -8.878   1.467  1.00  0.00           H  
ATOM   3695  HB2 ASP A 229       3.394  -9.275  -0.105  1.00  0.00           H  
ATOM   3696  N   THR A 230       1.682 -11.260   3.236  1.00 16.77           N  
ATOM   3697  CA  THR A 230       1.465 -11.802   4.605  1.00 15.96           C  
ATOM   3698  C   THR A 230       1.141 -13.327   4.501  1.00 17.10           C  
ATOM   3699  O   THR A 230       1.928 -14.190   4.956  1.00 19.76           O  
ATOM   3700  CB  THR A 230       0.346 -10.980   5.358  1.00 17.24           C  
ATOM   3701  OG1 THR A 230       0.817  -9.645   5.693  1.00 20.14           O  
ATOM   3702  CG2 THR A 230      -0.112 -11.540   6.682  1.00 15.28           C  
ATOM   3703  H   THR A 230       0.975 -10.579   3.000  1.00  0.00           H  
ATOM   3704  HA  THR A 230       2.362 -11.686   5.213  1.00  0.00           H  
ATOM   3705  HB  THR A 230      -0.552 -10.984   4.741  1.00  0.00           H  
ATOM   3706  HG1 THR A 230       1.054  -9.270   4.859  1.00  0.00           H  
ATOM   3707 HG21 THR A 230      -0.748 -12.387   6.424  1.00  0.00           H  
ATOM   3708 HG22 THR A 230       0.724 -11.768   7.344  1.00  0.00           H  
ATOM   3709 HG23 THR A 230      -0.725 -10.781   7.168  1.00  0.00           H  
ATOM   3710  N   CYS A 231       0.084 -13.707   3.752  1.00 16.02           N  
ATOM   3711  CA  CYS A 231      -0.418 -15.137   3.500  1.00 20.45           C  
ATOM   3712  C   CYS A 231       0.759 -16.015   2.919  1.00 20.41           C  
ATOM   3713  O   CYS A 231       1.028 -17.096   3.398  1.00 19.05           O  
ATOM   3714  CB  CYS A 231      -1.584 -15.058   2.593  1.00 20.80           C  
ATOM   3715  SG  CYS A 231      -2.689 -16.503   2.997  1.00 21.05           S  
ATOM   3716  H   CYS A 231      -0.477 -12.954   3.382  1.00  0.00           H  
ATOM   3717  HA  CYS A 231      -0.691 -15.517   4.484  1.00  0.00           H  
ATOM   3718  HB3 CYS A 231      -1.324 -15.151   1.539  1.00  0.00           H  
ATOM   3719  HB2 CYS A 231      -2.206 -14.195   2.831  1.00  0.00           H  
ATOM   3720  HG  CYS A 231      -2.518 -16.452   4.321  1.00  0.00           H  
ATOM   3721  N   LEU A 232       1.471 -15.473   1.943  1.00 21.41           N  
ATOM   3722  CA  LEU A 232       2.644 -16.054   1.268  1.00 21.42           C  
ATOM   3723  C   LEU A 232       3.806 -16.362   2.189  1.00 21.65           C  
ATOM   3724  O   LEU A 232       4.442 -17.344   1.979  1.00 24.55           O  
ATOM   3725  CB  LEU A 232       3.074 -15.291  -0.033  1.00 20.97           C  
ATOM   3726  CG  LEU A 232       2.136 -15.556  -1.214  1.00 22.48           C  
ATOM   3727  CD1 LEU A 232       2.269 -14.527  -2.310  1.00 23.19           C  
ATOM   3728  CD2 LEU A 232       2.474 -16.876  -1.892  1.00 23.85           C  
ATOM   3729  H   LEU A 232       1.180 -14.553   1.645  1.00  0.00           H  
ATOM   3730  HA  LEU A 232       2.344 -17.053   0.949  1.00  0.00           H  
ATOM   3731  HB3 LEU A 232       4.106 -15.548  -0.273  1.00  0.00           H  
ATOM   3732  HB2 LEU A 232       3.143 -14.210   0.084  1.00  0.00           H  
ATOM   3733  HG  LEU A 232       1.097 -15.644  -0.896  1.00  0.00           H  
ATOM   3734 HD11 LEU A 232       1.548 -13.744  -2.074  1.00  0.00           H  
ATOM   3735 HD12 LEU A 232       3.186 -13.938  -2.323  1.00  0.00           H  
ATOM   3736 HD13 LEU A 232       2.107 -14.985  -3.285  1.00  0.00           H  
ATOM   3737 HD21 LEU A 232       1.985 -17.038  -2.852  1.00  0.00           H  
ATOM   3738 HD22 LEU A 232       3.541 -16.992  -2.083  1.00  0.00           H  
ATOM   3739 HD23 LEU A 232       2.261 -17.792  -1.340  1.00  0.00           H  
ATOM   3740  N   LEU A 233       4.116 -15.421   3.138  1.00 21.53           N  
ATOM   3741  CA  LEU A 233       5.081 -15.569   4.260  1.00 22.69           C  
ATOM   3742  C   LEU A 233       4.666 -16.756   5.286  1.00 22.28           C  
ATOM   3743  O   LEU A 233       5.381 -17.769   5.561  1.00 20.67           O  
ATOM   3744  CB  LEU A 233       5.205 -14.219   5.057  1.00 25.72           C  
ATOM   3745  CG  LEU A 233       6.406 -14.078   5.971  1.00 26.58           C  
ATOM   3746  CD1 LEU A 233       7.616 -13.547   5.257  1.00 26.85           C  
ATOM   3747  CD2 LEU A 233       6.075 -13.249   7.300  1.00 25.24           C  
ATOM   3748  H   LEU A 233       3.407 -14.703   3.089  1.00  0.00           H  
ATOM   3749  HA  LEU A 233       6.078 -15.743   3.856  1.00  0.00           H  
ATOM   3750  HB3 LEU A 233       4.305 -14.114   5.663  1.00  0.00           H  
ATOM   3751  HB2 LEU A 233       5.216 -13.378   4.363  1.00  0.00           H  
ATOM   3752  HG  LEU A 233       6.744 -15.068   6.275  1.00  0.00           H  
ATOM   3753 HD11 LEU A 233       7.545 -12.575   4.768  1.00  0.00           H  
ATOM   3754 HD12 LEU A 233       8.436 -13.563   5.974  1.00  0.00           H  
ATOM   3755 HD13 LEU A 233       7.918 -14.173   4.418  1.00  0.00           H  
ATOM   3756 HD21 LEU A 233       6.991 -13.069   7.863  1.00  0.00           H  
ATOM   3757 HD22 LEU A 233       5.626 -12.272   7.126  1.00  0.00           H  
ATOM   3758 HD23 LEU A 233       5.364 -13.773   7.939  1.00  0.00           H  
ATOM   3759  N   LEU A 234       3.457 -16.722   5.793  1.00 22.62           N  
ATOM   3760  CA  LEU A 234       2.873 -17.599   6.798  1.00 20.19           C  
ATOM   3761  C   LEU A 234       2.667 -19.072   6.198  1.00 20.88           C  
ATOM   3762  O   LEU A 234       2.684 -20.017   7.057  1.00 23.25           O  
ATOM   3763  CB  LEU A 234       1.608 -17.029   7.368  1.00 20.52           C  
ATOM   3764  CG  LEU A 234       1.706 -15.775   8.124  1.00 22.30           C  
ATOM   3765  CD1 LEU A 234       0.308 -15.136   8.375  1.00 21.31           C  
ATOM   3766  CD2 LEU A 234       2.422 -15.998   9.377  1.00 23.37           C  
ATOM   3767  H   LEU A 234       2.769 -16.137   5.341  1.00  0.00           H  
ATOM   3768  HA  LEU A 234       3.668 -17.715   7.535  1.00  0.00           H  
ATOM   3769  HB3 LEU A 234       1.160 -17.779   8.019  1.00  0.00           H  
ATOM   3770  HB2 LEU A 234       0.942 -16.860   6.522  1.00  0.00           H  
ATOM   3771  HG  LEU A 234       2.316 -15.110   7.513  1.00  0.00           H  
ATOM   3772 HD11 LEU A 234       0.104 -14.616   7.439  1.00  0.00           H  
ATOM   3773 HD12 LEU A 234      -0.400 -15.906   8.680  1.00  0.00           H  
ATOM   3774 HD13 LEU A 234       0.344 -14.356   9.136  1.00  0.00           H  
ATOM   3775 HD21 LEU A 234       2.633 -15.018   9.806  1.00  0.00           H  
ATOM   3776 HD22 LEU A 234       1.848 -16.683  10.001  1.00  0.00           H  
ATOM   3777 HD23 LEU A 234       3.393 -16.462   9.200  1.00  0.00           H  
ATOM   3778  N   MET A 235       2.488 -19.295   4.892  1.00 21.78           N  
ATOM   3779  CA  MET A 235       2.389 -20.577   4.146  1.00 22.45           C  
ATOM   3780  C   MET A 235       3.699 -21.427   4.235  1.00 23.82           C  
ATOM   3781  O   MET A 235       3.652 -22.663   4.147  1.00 25.64           O  
ATOM   3782  CB  MET A 235       2.036 -20.237   2.733  1.00 20.13           C  
ATOM   3783  CG  MET A 235       1.936 -21.330   1.733  1.00 25.69           C  
ATOM   3784  SD  MET A 235       1.584 -20.878   0.029  1.00 27.68           S  
ATOM   3785  CE  MET A 235       3.297 -20.389  -0.485  1.00 32.94           C  
ATOM   3786  H   MET A 235       2.295 -18.455   4.366  1.00  0.00           H  
ATOM   3787  HA  MET A 235       1.652 -21.183   4.673  1.00  0.00           H  
ATOM   3788  HB3 MET A 235       2.769 -19.499   2.406  1.00  0.00           H  
ATOM   3789  HB2 MET A 235       1.061 -19.748   2.711  1.00  0.00           H  
ATOM   3790  HG3 MET A 235       1.309 -22.164   2.049  1.00  0.00           H  
ATOM   3791  HG2 MET A 235       2.907 -21.799   1.574  1.00  0.00           H  
ATOM   3792  HE1 MET A 235       4.030 -21.140  -0.190  1.00  0.00           H  
ATOM   3793  HE2 MET A 235       3.328 -20.123  -1.542  1.00  0.00           H  
ATOM   3794  HE3 MET A 235       3.681 -19.527   0.061  1.00  0.00           H  
ATOM   3795  N   ASP A 236       4.880 -20.758   4.511  1.00 25.09           N  
ATOM   3796  CA  ASP A 236       6.163 -21.378   4.761  1.00 27.15           C  
ATOM   3797  C   ASP A 236       6.345 -21.707   6.292  1.00 26.04           C  
ATOM   3798  O   ASP A 236       7.079 -22.618   6.666  1.00 26.42           O  
ATOM   3799  CB  ASP A 236       7.253 -20.444   4.164  1.00 32.13           C  
ATOM   3800  CG  ASP A 236       8.723 -20.722   4.701  1.00 36.02           C  
ATOM   3801  OD1 ASP A 236       9.124 -20.072   5.700  1.00 38.21           O  
ATOM   3802  OD2 ASP A 236       9.455 -21.575   4.137  1.00 37.66           O1-
ATOM   3803  H   ASP A 236       4.714 -19.763   4.478  1.00  0.00           H  
ATOM   3804  HA  ASP A 236       6.234 -22.307   4.196  1.00  0.00           H  
ATOM   3805  HB3 ASP A 236       7.100 -19.378   4.337  1.00  0.00           H  
ATOM   3806  HB2 ASP A 236       7.388 -20.509   3.084  1.00  0.00           H  
ATOM   3807  N   LYS A 237       5.732 -20.872   7.120  1.00 28.64           N  
ATOM   3808  CA  LYS A 237       5.973 -20.851   8.576  1.00 30.78           C  
ATOM   3809  C   LYS A 237       4.960 -21.871   9.317  1.00 32.73           C  
ATOM   3810  O   LYS A 237       5.288 -22.243  10.421  1.00 36.17           O  
ATOM   3811  CB  LYS A 237       5.634 -19.430   9.035  1.00 33.81           C  
ATOM   3812  CG  LYS A 237       6.570 -18.860  10.127  1.00 39.52           C  
ATOM   3813  CD  LYS A 237       6.356 -17.395  10.497  1.00 43.41           C  
ATOM   3814  CE  LYS A 237       7.337 -16.863  11.461  1.00 46.22           C  
ATOM   3815  NZ  LYS A 237       8.738 -16.821  11.005  1.00 48.14           N1+
ATOM   3816  H   LYS A 237       5.143 -20.129   6.772  1.00  0.00           H  
ATOM   3817  HA  LYS A 237       7.011 -20.969   8.888  1.00  0.00           H  
ATOM   3818  HB3 LYS A 237       4.581 -19.280   9.277  1.00  0.00           H  
ATOM   3819  HB2 LYS A 237       5.808 -18.757   8.196  1.00  0.00           H  
ATOM   3820  HG3 LYS A 237       7.603 -18.999   9.808  1.00  0.00           H  
ATOM   3821  HG2 LYS A 237       6.495 -19.474  11.025  1.00  0.00           H  
ATOM   3822  HD3 LYS A 237       5.369 -17.232  10.930  1.00  0.00           H  
ATOM   3823  HD2 LYS A 237       6.483 -16.731   9.643  1.00  0.00           H  
ATOM   3824  HE3 LYS A 237       7.336 -17.616  12.249  1.00  0.00           H  
ATOM   3825  HE2 LYS A 237       6.933 -15.900  11.773  1.00  0.00           H  
ATOM   3826  HZ1 LYS A 237       9.219 -16.095  11.516  1.00  0.00           H  
ATOM   3827  HZ2 LYS A 237       9.117 -17.755  11.081  1.00  0.00           H  
ATOM   3828  HZ3 LYS A 237       8.778 -16.583  10.024  1.00  0.00           H  
ATOM   3829  N   ARG A 238       3.859 -22.274   8.708  1.00 32.45           N  
ATOM   3830  CA  ARG A 238       2.792 -23.097   9.280  1.00 32.42           C  
ATOM   3831  C   ARG A 238       2.851 -24.524   8.747  1.00 34.56           C  
ATOM   3832  O   ARG A 238       3.656 -24.851   7.871  1.00 34.05           O  
ATOM   3833  CB  ARG A 238       1.448 -22.402   8.993  1.00 32.96           C  
ATOM   3834  CG  ARG A 238       1.121 -21.128   9.781  1.00 33.78           C  
ATOM   3835  CD  ARG A 238       0.723 -21.585  11.245  1.00 32.89           C  
ATOM   3836  NE  ARG A 238      -0.253 -20.614  11.844  1.00 33.00           N  
ATOM   3837  CZ  ARG A 238       0.070 -19.600  12.693  1.00 32.51           C  
ATOM   3838  NH1 ARG A 238       1.350 -19.374  13.019  1.00 32.46           N  
ATOM   3839  NH2 ARG A 238      -0.898 -18.820  13.176  1.00 31.31           N1+
ATOM   3840  H   ARG A 238       3.630 -21.890   7.802  1.00  0.00           H  
ATOM   3841  HA  ARG A 238       2.942 -23.144  10.358  1.00  0.00           H  
ATOM   3842  HB3 ARG A 238       0.663 -23.126   9.212  1.00  0.00           H  
ATOM   3843  HB2 ARG A 238       1.337 -22.116   7.947  1.00  0.00           H  
ATOM   3844  HG3 ARG A 238       0.214 -20.742   9.317  1.00  0.00           H  
ATOM   3845  HG2 ARG A 238       1.958 -20.440   9.660  1.00  0.00           H  
ATOM   3846  HD3 ARG A 238       1.635 -21.694  11.833  1.00  0.00           H  
ATOM   3847  HD2 ARG A 238       0.223 -22.542  11.398  1.00  0.00           H  
ATOM   3848  HE  ARG A 238      -1.179 -20.728  11.456  1.00  0.00           H  
ATOM   3849 HH12 ARG A 238       1.564 -18.499  13.476  1.00  0.00           H  
ATOM   3850 HH11 ARG A 238       2.044 -20.092  13.174  1.00  0.00           H  
ATOM   3851 HH22 ARG A 238      -0.757 -18.285  14.021  1.00  0.00           H  
ATOM   3852 HH21 ARG A 238      -1.777 -19.232  12.898  1.00  0.00           H  
ATOM   3853  N   LYS A 239       1.968 -25.474   9.173  1.00 36.75           N  
ATOM   3854  CA  LYS A 239       1.797 -26.849   8.584  1.00 37.40           C  
ATOM   3855  C   LYS A 239       0.858 -26.813   7.352  1.00 38.19           C  
ATOM   3856  O   LYS A 239       0.868 -27.584   6.443  1.00 38.54           O  
ATOM   3857  CB  LYS A 239       1.092 -27.765   9.658  1.00 41.01           C  
ATOM   3858  CG  LYS A 239       2.094 -27.986  10.817  1.00 45.15           C  
ATOM   3859  CD  LYS A 239       1.645 -29.071  11.854  1.00 48.96           C  
ATOM   3860  CE  LYS A 239       2.858 -29.633  12.641  1.00 51.56           C  
ATOM   3861  NZ  LYS A 239       2.485 -30.607  13.654  1.00 51.55           N1+
ATOM   3862  H   LYS A 239       1.270 -25.203   9.851  1.00  0.00           H  
ATOM   3863  HA  LYS A 239       2.663 -27.397   8.212  1.00  0.00           H  
ATOM   3864  HB3 LYS A 239       0.875 -28.760   9.267  1.00  0.00           H  
ATOM   3865  HB2 LYS A 239       0.088 -27.395   9.866  1.00  0.00           H  
ATOM   3866  HG3 LYS A 239       2.182 -27.033  11.339  1.00  0.00           H  
ATOM   3867  HG2 LYS A 239       3.095 -28.193  10.438  1.00  0.00           H  
ATOM   3868  HD3 LYS A 239       1.055 -29.738  11.225  1.00  0.00           H  
ATOM   3869  HD2 LYS A 239       0.966 -28.517  12.502  1.00  0.00           H  
ATOM   3870  HE3 LYS A 239       3.380 -28.816  13.140  1.00  0.00           H  
ATOM   3871  HE2 LYS A 239       3.549 -30.182  12.002  1.00  0.00           H  
ATOM   3872  HZ1 LYS A 239       3.236 -31.149  14.056  1.00  0.00           H  
ATOM   3873  HZ2 LYS A 239       2.017 -30.190  14.446  1.00  0.00           H  
ATOM   3874  HZ3 LYS A 239       1.780 -31.115  13.139  1.00  0.00           H  
ATOM   3875  N   ASP A 240      -0.006 -25.787   7.318  1.00 37.20           N  
ATOM   3876  CA  ASP A 240      -1.066 -25.568   6.255  1.00 35.83           C  
ATOM   3877  C   ASP A 240      -1.340 -24.038   5.996  1.00 35.92           C  
ATOM   3878  O   ASP A 240      -1.192 -23.156   6.849  1.00 35.73           O  
ATOM   3879  CB  ASP A 240      -2.365 -26.366   6.468  1.00 37.26           C  
ATOM   3880  CG  ASP A 240      -3.200 -25.977   7.681  1.00 39.03           C  
ATOM   3881  OD1 ASP A 240      -2.973 -26.571   8.713  1.00 38.98           O  
ATOM   3882  OD2 ASP A 240      -4.045 -25.085   7.556  1.00 39.45           O1-
ATOM   3883  H   ASP A 240       0.198 -25.027   7.950  1.00  0.00           H  
ATOM   3884  HA  ASP A 240      -0.731 -25.880   5.265  1.00  0.00           H  
ATOM   3885  HB3 ASP A 240      -2.072 -27.415   6.520  1.00  0.00           H  
ATOM   3886  HB2 ASP A 240      -2.932 -26.311   5.539  1.00  0.00           H  
ATOM   3887  N   PRO A 241      -1.788 -23.612   4.710  1.00 35.84           N  
ATOM   3888  CA  PRO A 241      -2.013 -22.230   4.349  1.00 34.95           C  
ATOM   3889  C   PRO A 241      -3.468 -21.896   4.855  1.00 38.35           C  
ATOM   3890  O   PRO A 241      -3.758 -20.695   5.075  1.00 38.32           O  
ATOM   3891  CB  PRO A 241      -1.983 -22.228   2.868  1.00 31.87           C  
ATOM   3892  CG  PRO A 241      -2.500 -23.540   2.449  1.00 33.35           C  
ATOM   3893  CD  PRO A 241      -1.838 -24.448   3.554  1.00 33.58           C  
ATOM   3894  HA  PRO A 241      -1.328 -21.520   4.815  1.00  0.00           H  
ATOM   3895  HB3 PRO A 241      -0.962 -22.099   2.507  1.00  0.00           H  
ATOM   3896  HB2 PRO A 241      -2.531 -21.401   2.416  1.00  0.00           H  
ATOM   3897  HG3 PRO A 241      -2.206 -23.845   1.445  1.00  0.00           H  
ATOM   3898  HG2 PRO A 241      -3.565 -23.755   2.541  1.00  0.00           H  
ATOM   3899  HD2 PRO A 241      -2.593 -25.210   3.746  1.00  0.00           H  
ATOM   3900  HD3 PRO A 241      -0.862 -24.808   3.229  1.00  0.00           H  
ATOM   3901  N   SER A 242      -4.413 -22.791   4.767  1.00 42.54           N  
ATOM   3902  CA  SER A 242      -5.793 -22.686   5.193  1.00 42.76           C  
ATOM   3903  C   SER A 242      -5.976 -22.111   6.596  1.00 40.07           C  
ATOM   3904  O   SER A 242      -6.971 -21.443   6.854  1.00 40.82           O  
ATOM   3905  CB  SER A 242      -6.394 -24.104   5.017  1.00 46.78           C  
ATOM   3906  OG  SER A 242      -5.449 -25.185   5.192  1.00 49.42           O  
ATOM   3907  H   SER A 242      -4.168 -23.744   4.539  1.00  0.00           H  
ATOM   3908  HA  SER A 242      -6.211 -21.957   4.498  1.00  0.00           H  
ATOM   3909  HB3 SER A 242      -6.907 -24.072   4.056  1.00  0.00           H  
ATOM   3910  HB2 SER A 242      -7.164 -24.346   5.750  1.00  0.00           H  
ATOM   3911  HG  SER A 242      -5.043 -25.206   6.044  1.00  0.00           H  
ATOM   3912  N   SER A 243      -5.053 -22.502   7.479  1.00 37.81           N  
ATOM   3913  CA  SER A 243      -4.937 -21.948   8.903  1.00 37.12           C  
ATOM   3914  C   SER A 243      -4.644 -20.479   8.976  1.00 36.39           C  
ATOM   3915  O   SER A 243      -4.970 -19.883  10.005  1.00 37.37           O  
ATOM   3916  CB  SER A 243      -3.857 -22.712   9.663  1.00 37.91           C  
ATOM   3917  OG  SER A 243      -2.537 -22.416   9.205  1.00 38.17           O  
ATOM   3918  H   SER A 243      -4.461 -23.247   7.141  1.00  0.00           H  
ATOM   3919  HA  SER A 243      -5.945 -21.992   9.317  1.00  0.00           H  
ATOM   3920  HB3 SER A 243      -4.046 -23.784   9.730  1.00  0.00           H  
ATOM   3921  HB2 SER A 243      -3.783 -22.379  10.698  1.00  0.00           H  
ATOM   3922  HG  SER A 243      -2.373 -22.861   8.388  1.00  0.00           H  
ATOM   3923  N   VAL A 244      -4.218 -19.850   7.880  1.00 32.41           N  
ATOM   3924  CA  VAL A 244      -3.775 -18.467   7.823  1.00 28.11           C  
ATOM   3925  C   VAL A 244      -4.205 -17.688   6.535  1.00 27.59           C  
ATOM   3926  O   VAL A 244      -3.467 -16.759   6.188  1.00 26.51           O  
ATOM   3927  CB  VAL A 244      -2.167 -18.490   7.923  1.00 26.07           C  
ATOM   3928  CG1 VAL A 244      -1.750 -18.879   9.260  1.00 25.85           C  
ATOM   3929  CG2 VAL A 244      -1.517 -19.409   6.871  1.00 24.46           C  
ATOM   3930  H   VAL A 244      -3.953 -20.388   7.067  1.00  0.00           H  
ATOM   3931  HA  VAL A 244      -4.197 -17.956   8.688  1.00  0.00           H  
ATOM   3932  HB  VAL A 244      -1.732 -17.498   7.799  1.00  0.00           H  
ATOM   3933 HG11 VAL A 244      -2.174 -18.257  10.048  1.00  0.00           H  
ATOM   3934 HG12 VAL A 244      -1.951 -19.945   9.366  1.00  0.00           H  
ATOM   3935 HG13 VAL A 244      -0.704 -18.643   9.454  1.00  0.00           H  
ATOM   3936 HG21 VAL A 244      -1.795 -20.459   6.962  1.00  0.00           H  
ATOM   3937 HG22 VAL A 244      -1.470 -19.065   5.838  1.00  0.00           H  
ATOM   3938 HG23 VAL A 244      -0.448 -19.519   7.052  1.00  0.00           H  
ATOM   3939  N   ASP A 245      -5.373 -18.057   5.998  1.00 27.62           N  
ATOM   3940  CA  ASP A 245      -5.919 -17.649   4.758  1.00 29.56           C  
ATOM   3941  C   ASP A 245      -6.412 -16.254   4.878  1.00 28.57           C  
ATOM   3942  O   ASP A 245      -6.864 -15.769   5.938  1.00 26.87           O  
ATOM   3943  CB  ASP A 245      -6.982 -18.662   4.314  1.00 32.68           C  
ATOM   3944  CG  ASP A 245      -8.414 -18.407   4.745  1.00 34.96           C  
ATOM   3945  OD1 ASP A 245      -9.253 -18.038   3.847  1.00 35.85           O  
ATOM   3946  OD2 ASP A 245      -8.910 -18.664   5.863  1.00 37.50           O1-
ATOM   3947  H   ASP A 245      -5.721 -18.853   6.513  1.00  0.00           H  
ATOM   3948  HA  ASP A 245      -5.175 -17.939   4.016  1.00  0.00           H  
ATOM   3949  HB3 ASP A 245      -6.649 -19.627   4.696  1.00  0.00           H  
ATOM   3950  HB2 ASP A 245      -6.963 -18.834   3.238  1.00  0.00           H  
ATOM   3951  N   ILE A 246      -6.418 -15.588   3.700  1.00 26.88           N  
ATOM   3952  CA  ILE A 246      -6.586 -14.214   3.482  1.00 29.04           C  
ATOM   3953  C   ILE A 246      -7.708 -13.527   4.416  1.00 32.32           C  
ATOM   3954  O   ILE A 246      -7.369 -12.489   4.984  1.00 32.04           O  
ATOM   3955  CB  ILE A 246      -6.861 -13.991   1.976  1.00 29.45           C  
ATOM   3956  CG1 ILE A 246      -5.601 -14.392   1.126  1.00 29.48           C  
ATOM   3957  CG2 ILE A 246      -7.423 -12.599   1.513  1.00 31.11           C  
ATOM   3958  CD1 ILE A 246      -4.568 -13.273   0.877  1.00 31.28           C  
ATOM   3959  H   ILE A 246      -6.085 -15.988   2.834  1.00  0.00           H  
ATOM   3960  HA  ILE A 246      -5.646 -13.758   3.792  1.00  0.00           H  
ATOM   3961  HB  ILE A 246      -7.614 -14.765   1.826  1.00  0.00           H  
ATOM   3962 HG13 ILE A 246      -5.892 -14.751   0.140  1.00  0.00           H  
ATOM   3963 HG12 ILE A 246      -5.090 -15.301   1.444  1.00  0.00           H  
ATOM   3964 HG21 ILE A 246      -7.694 -12.639   0.457  1.00  0.00           H  
ATOM   3965 HG22 ILE A 246      -8.349 -12.253   1.972  1.00  0.00           H  
ATOM   3966 HG23 ILE A 246      -6.725 -11.763   1.541  1.00  0.00           H  
ATOM   3967 HD11 ILE A 246      -4.897 -12.539   0.141  1.00  0.00           H  
ATOM   3968 HD12 ILE A 246      -4.327 -12.689   1.765  1.00  0.00           H  
ATOM   3969 HD13 ILE A 246      -3.670 -13.740   0.472  1.00  0.00           H  
ATOM   3970  N   LYS A 247      -8.833 -14.279   4.712  1.00 33.88           N  
ATOM   3971  CA  LYS A 247      -9.910 -13.692   5.514  1.00 32.93           C  
ATOM   3972  C   LYS A 247      -9.483 -13.532   7.037  1.00 31.18           C  
ATOM   3973  O   LYS A 247      -9.981 -12.577   7.710  1.00 30.21           O  
ATOM   3974  CB  LYS A 247     -11.210 -14.437   5.299  1.00 36.03           C  
ATOM   3975  CG  LYS A 247     -11.165 -15.904   5.820  1.00 40.02           C  
ATOM   3976  CD  LYS A 247     -12.472 -16.637   5.609  1.00 41.95           C  
ATOM   3977  CE  LYS A 247     -12.336 -18.127   5.924  1.00 44.51           C  
ATOM   3978  NZ  LYS A 247     -11.575 -18.818   4.878  1.00 45.40           N1+
ATOM   3979  H   LYS A 247      -9.007 -15.097   4.146  1.00  0.00           H  
ATOM   3980  HA  LYS A 247     -10.147 -12.663   5.243  1.00  0.00           H  
ATOM   3981  HB3 LYS A 247     -11.487 -14.351   4.248  1.00  0.00           H  
ATOM   3982  HB2 LYS A 247     -12.024 -13.885   5.769  1.00  0.00           H  
ATOM   3983  HG3 LYS A 247     -11.028 -15.881   6.901  1.00  0.00           H  
ATOM   3984  HG2 LYS A 247     -10.283 -16.403   5.419  1.00  0.00           H  
ATOM   3985  HD3 LYS A 247     -12.841 -16.589   4.584  1.00  0.00           H  
ATOM   3986  HD2 LYS A 247     -13.253 -16.289   6.284  1.00  0.00           H  
ATOM   3987  HE3 LYS A 247     -13.325 -18.574   6.018  1.00  0.00           H  
ATOM   3988  HE2 LYS A 247     -11.777 -18.104   6.860  1.00  0.00           H  
ATOM   3989  HZ1 LYS A 247     -10.651 -18.421   4.792  1.00  0.00           H  
ATOM   3990  HZ2 LYS A 247     -11.422 -19.802   5.050  1.00  0.00           H  
ATOM   3991  HZ3 LYS A 247     -12.030 -18.688   3.986  1.00  0.00           H  
ATOM   3992  N   LYS A 248      -8.666 -14.452   7.586  1.00 32.05           N  
ATOM   3993  CA  LYS A 248      -8.149 -14.563   8.971  1.00 33.63           C  
ATOM   3994  C   LYS A 248      -7.101 -13.491   9.289  1.00 31.20           C  
ATOM   3995  O   LYS A 248      -7.256 -12.901  10.366  1.00 32.62           O  
ATOM   3996  CB  LYS A 248      -7.490 -15.951   9.277  1.00 40.01           C  
ATOM   3997  CG  LYS A 248      -8.427 -17.114   8.983  1.00 45.84           C  
ATOM   3998  CD  LYS A 248      -7.620 -18.424   9.018  1.00 50.93           C  
ATOM   3999  CE  LYS A 248      -8.646 -19.622   9.145  1.00 53.97           C  
ATOM   4000  NZ  LYS A 248      -8.943 -20.204   7.817  1.00 54.62           N1+
ATOM   4001  H   LYS A 248      -8.329 -15.053   6.848  1.00  0.00           H  
ATOM   4002  HA  LYS A 248      -9.049 -14.510   9.584  1.00  0.00           H  
ATOM   4003  HB3 LYS A 248      -7.136 -15.970  10.308  1.00  0.00           H  
ATOM   4004  HB2 LYS A 248      -6.552 -16.122   8.749  1.00  0.00           H  
ATOM   4005  HG3 LYS A 248      -8.970 -16.985   8.047  1.00  0.00           H  
ATOM   4006  HG2 LYS A 248      -9.173 -17.106   9.778  1.00  0.00           H  
ATOM   4007  HD3 LYS A 248      -6.999 -18.398   9.913  1.00  0.00           H  
ATOM   4008  HD2 LYS A 248      -7.051 -18.665   8.120  1.00  0.00           H  
ATOM   4009  HE3 LYS A 248      -9.551 -19.283   9.651  1.00  0.00           H  
ATOM   4010  HE2 LYS A 248      -8.280 -20.487   9.699  1.00  0.00           H  
ATOM   4011  HZ1 LYS A 248      -9.266 -19.541   7.127  1.00  0.00           H  
ATOM   4012  HZ2 LYS A 248      -8.132 -20.635   7.398  1.00  0.00           H  
ATOM   4013  HZ3 LYS A 248      -9.720 -20.841   7.923  1.00  0.00           H  
ATOM   4014  N   VAL A 249      -6.285 -13.138   8.299  1.00 26.38           N  
ATOM   4015  CA  VAL A 249      -5.370 -12.001   8.233  1.00 23.03           C  
ATOM   4016  C   VAL A 249      -6.149 -10.675   8.216  1.00 22.83           C  
ATOM   4017  O   VAL A 249      -5.804  -9.809   9.009  1.00 26.49           O  
ATOM   4018  CB  VAL A 249      -4.460 -12.065   6.970  1.00 24.06           C  
ATOM   4019  CG1 VAL A 249      -3.360 -10.959   6.926  1.00 23.65           C  
ATOM   4020  CG2 VAL A 249      -3.874 -13.515   6.777  1.00 21.69           C  
ATOM   4021  H   VAL A 249      -6.324 -13.783   7.523  1.00  0.00           H  
ATOM   4022  HA  VAL A 249      -4.696 -12.120   9.081  1.00  0.00           H  
ATOM   4023  HB  VAL A 249      -5.091 -11.886   6.099  1.00  0.00           H  
ATOM   4024 HG11 VAL A 249      -2.686 -11.198   6.104  1.00  0.00           H  
ATOM   4025 HG12 VAL A 249      -3.816  -9.973   6.830  1.00  0.00           H  
ATOM   4026 HG13 VAL A 249      -2.809 -10.981   7.866  1.00  0.00           H  
ATOM   4027 HG21 VAL A 249      -3.087 -13.478   6.024  1.00  0.00           H  
ATOM   4028 HG22 VAL A 249      -3.332 -13.896   7.643  1.00  0.00           H  
ATOM   4029 HG23 VAL A 249      -4.533 -14.276   6.360  1.00  0.00           H  
ATOM   4030  N   LEU A 250      -7.137 -10.592   7.317  1.00 21.11           N  
ATOM   4031  CA  LEU A 250      -7.967  -9.405   7.137  1.00 21.50           C  
ATOM   4032  C   LEU A 250      -8.714  -9.017   8.385  1.00 24.43           C  
ATOM   4033  O   LEU A 250      -8.837  -7.823   8.600  1.00 26.44           O  
ATOM   4034  CB  LEU A 250      -8.866  -9.701   5.860  1.00 19.90           C  
ATOM   4035  CG  LEU A 250      -9.677  -8.575   5.288  1.00 17.14           C  
ATOM   4036  CD1 LEU A 250      -8.850  -7.306   5.109  1.00 15.96           C  
ATOM   4037  CD2 LEU A 250     -10.417  -9.024   4.036  1.00 16.65           C  
ATOM   4038  H   LEU A 250      -7.249 -11.339   6.646  1.00  0.00           H  
ATOM   4039  HA  LEU A 250      -7.342  -8.516   7.058  1.00  0.00           H  
ATOM   4040  HB3 LEU A 250      -9.561 -10.454   6.230  1.00  0.00           H  
ATOM   4041  HB2 LEU A 250      -8.231  -9.962   5.014  1.00  0.00           H  
ATOM   4042  HG  LEU A 250     -10.429  -8.308   6.031  1.00  0.00           H  
ATOM   4043 HD11 LEU A 250      -8.793  -6.817   6.081  1.00  0.00           H  
ATOM   4044 HD12 LEU A 250      -7.869  -7.480   4.666  1.00  0.00           H  
ATOM   4045 HD13 LEU A 250      -9.359  -6.667   4.388  1.00  0.00           H  
ATOM   4046 HD21 LEU A 250     -10.684 -10.081   4.004  1.00  0.00           H  
ATOM   4047 HD22 LEU A 250     -11.254  -8.351   3.852  1.00  0.00           H  
ATOM   4048 HD23 LEU A 250      -9.867  -8.990   3.095  1.00  0.00           H  
ATOM   4049  N   LEU A 251      -9.154  -9.956   9.223  1.00 26.31           N  
ATOM   4050  CA  LEU A 251      -9.849  -9.805  10.532  1.00 26.14           C  
ATOM   4051  C   LEU A 251      -8.912  -9.262  11.619  1.00 25.42           C  
ATOM   4052  O   LEU A 251      -9.319  -8.627  12.583  1.00 29.04           O  
ATOM   4053  CB  LEU A 251     -10.457 -11.159  10.966  1.00 26.69           C  
ATOM   4054  CG  LEU A 251     -11.317 -11.210  12.263  1.00 26.74           C  
ATOM   4055  CD1 LEU A 251     -12.331 -10.093  12.197  1.00 26.62           C  
ATOM   4056  CD2 LEU A 251     -11.905 -12.632  12.515  1.00 27.41           C  
ATOM   4057  H   LEU A 251      -9.031 -10.902   8.891  1.00  0.00           H  
ATOM   4058  HA  LEU A 251     -10.657  -9.087  10.387  1.00  0.00           H  
ATOM   4059  HB3 LEU A 251      -9.658 -11.895  11.055  1.00  0.00           H  
ATOM   4060  HB2 LEU A 251     -11.004 -11.411  10.057  1.00  0.00           H  
ATOM   4061  HG  LEU A 251     -10.713 -10.973  13.139  1.00  0.00           H  
ATOM   4062 HD11 LEU A 251     -12.871 -10.040  11.252  1.00  0.00           H  
ATOM   4063 HD12 LEU A 251     -13.106 -10.198  12.956  1.00  0.00           H  
ATOM   4064 HD13 LEU A 251     -11.827  -9.136  12.334  1.00  0.00           H  
ATOM   4065 HD21 LEU A 251     -12.525 -12.490  13.400  1.00  0.00           H  
ATOM   4066 HD22 LEU A 251     -12.367 -13.157  11.679  1.00  0.00           H  
ATOM   4067 HD23 LEU A 251     -11.098 -13.296  12.825  1.00  0.00           H  
ATOM   4068  N   GLU A 252      -7.581  -9.536  11.619  1.00 23.97           N  
ATOM   4069  CA  GLU A 252      -6.584  -8.981  12.535  1.00 25.35           C  
ATOM   4070  C   GLU A 252      -6.155  -7.525  12.100  1.00 27.47           C  
ATOM   4071  O   GLU A 252      -6.203  -6.624  12.881  1.00 27.91           O  
ATOM   4072  CB  GLU A 252      -5.321  -9.834  12.472  1.00 25.64           C  
ATOM   4073  CG  GLU A 252      -5.394 -10.894  13.558  1.00 27.22           C  
ATOM   4074  CD  GLU A 252      -5.465 -10.289  14.916  1.00 30.77           C  
ATOM   4075  OE1 GLU A 252      -4.535  -9.530  15.282  1.00 29.80           O  
ATOM   4076  OE2 GLU A 252      -6.311 -10.682  15.704  1.00 31.72           O1-
ATOM   4077  H   GLU A 252      -7.290 -10.101  10.834  1.00  0.00           H  
ATOM   4078  HA  GLU A 252      -7.057  -8.837  13.507  1.00  0.00           H  
ATOM   4079  HB3 GLU A 252      -4.448  -9.220  12.691  1.00  0.00           H  
ATOM   4080  HB2 GLU A 252      -5.218 -10.297  11.491  1.00  0.00           H  
ATOM   4081  HG3 GLU A 252      -4.541 -11.570  13.501  1.00  0.00           H  
ATOM   4082  HG2 GLU A 252      -6.284 -11.515  13.452  1.00  0.00           H  
ATOM   4083  N   MET A 253      -6.005  -7.371  10.803  1.00 26.42           N  
ATOM   4084  CA  MET A 253      -5.606  -6.141  10.175  1.00 25.71           C  
ATOM   4085  C   MET A 253      -6.750  -5.074  10.218  1.00 24.34           C  
ATOM   4086  O   MET A 253      -6.475  -3.869  10.203  1.00 25.25           O  
ATOM   4087  CB  MET A 253      -5.166  -6.316   8.726  1.00 26.28           C  
ATOM   4088  CG  MET A 253      -3.804  -7.013   8.511  1.00 29.11           C  
ATOM   4089  SD  MET A 253      -3.382  -7.061   6.714  1.00 30.28           S  
ATOM   4090  CE  MET A 253      -1.538  -7.480   6.753  1.00 27.48           C  
ATOM   4091  H   MET A 253      -5.963  -8.206  10.236  1.00  0.00           H  
ATOM   4092  HA  MET A 253      -4.787  -5.675  10.723  1.00  0.00           H  
ATOM   4093  HB3 MET A 253      -5.111  -5.347   8.229  1.00  0.00           H  
ATOM   4094  HB2 MET A 253      -5.989  -6.776   8.179  1.00  0.00           H  
ATOM   4095  HG3 MET A 253      -3.748  -8.023   8.917  1.00  0.00           H  
ATOM   4096  HG2 MET A 253      -3.110  -6.450   9.136  1.00  0.00           H  
ATOM   4097  HE1 MET A 253      -0.873  -6.728   7.179  1.00  0.00           H  
ATOM   4098  HE2 MET A 253      -1.304  -8.478   7.123  1.00  0.00           H  
ATOM   4099  HE3 MET A 253      -1.253  -7.648   5.715  1.00  0.00           H  
ATOM   4100  N   ARG A 254      -8.036  -5.527  10.154  1.00 19.47           N  
ATOM   4101  CA  ARG A 254      -9.199  -4.645  10.092  1.00 19.78           C  
ATOM   4102  C   ARG A 254      -9.401  -3.951  11.486  1.00 19.04           C  
ATOM   4103  O   ARG A 254     -10.169  -2.950  11.612  1.00 21.94           O  
ATOM   4104  CB  ARG A 254     -10.485  -5.456   9.742  1.00 22.56           C  
ATOM   4105  CG  ARG A 254     -10.830  -5.191   8.257  1.00 26.80           C  
ATOM   4106  CD  ARG A 254     -11.933  -6.101   7.686  1.00 30.84           C  
ATOM   4107  NE  ARG A 254     -12.517  -5.594   6.399  1.00 32.70           N  
ATOM   4108  CZ  ARG A 254     -13.785  -5.121   6.229  1.00 31.88           C  
ATOM   4109  NH1 ARG A 254     -14.620  -5.026   7.229  1.00 31.93           N  
ATOM   4110  NH2 ARG A 254     -14.188  -4.861   4.989  1.00 31.33           N1+
ATOM   4111  H   ARG A 254      -8.186  -6.525  10.107  1.00  0.00           H  
ATOM   4112  HA  ARG A 254      -9.076  -3.830   9.379  1.00  0.00           H  
ATOM   4113  HB3 ARG A 254     -11.267  -4.976  10.330  1.00  0.00           H  
ATOM   4114  HB2 ARG A 254     -10.466  -6.508  10.028  1.00  0.00           H  
ATOM   4115  HG3 ARG A 254      -9.933  -5.284   7.645  1.00  0.00           H  
ATOM   4116  HG2 ARG A 254     -11.005  -4.117   8.192  1.00  0.00           H  
ATOM   4117  HD3 ARG A 254     -12.743  -6.261   8.397  1.00  0.00           H  
ATOM   4118  HD2 ARG A 254     -11.627  -7.123   7.465  1.00  0.00           H  
ATOM   4119  HE  ARG A 254     -11.933  -5.562   5.575  1.00  0.00           H  
ATOM   4120 HH12 ARG A 254     -15.607  -4.887   7.069  1.00  0.00           H  
ATOM   4121 HH11 ARG A 254     -14.288  -5.081   8.182  1.00  0.00           H  
ATOM   4122 HH22 ARG A 254     -15.067  -4.444   4.720  1.00  0.00           H  
ATOM   4123 HH21 ARG A 254     -13.547  -4.866   4.209  1.00  0.00           H  
ATOM   4124  N   LYS A 255      -8.719  -4.481  12.542  1.00 15.33           N  
ATOM   4125  CA  LYS A 255      -8.619  -3.849  13.904  1.00 16.47           C  
ATOM   4126  C   LYS A 255      -7.831  -2.530  13.862  1.00 21.13           C  
ATOM   4127  O   LYS A 255      -7.999  -1.614  14.650  1.00 22.72           O  
ATOM   4128  CB  LYS A 255      -7.864  -4.801  14.873  1.00 16.55           C  
ATOM   4129  CG  LYS A 255      -8.607  -6.111  15.220  1.00 16.29           C  
ATOM   4130  CD  LYS A 255      -7.743  -6.874  16.156  1.00 16.35           C  
ATOM   4131  CE  LYS A 255      -8.569  -7.972  16.779  1.00 18.43           C  
ATOM   4132  NZ  LYS A 255      -7.774  -9.025  17.356  1.00 18.83           N1+
ATOM   4133  H   LYS A 255      -7.957  -5.102  12.311  1.00  0.00           H  
ATOM   4134  HA  LYS A 255      -9.638  -3.694  14.256  1.00  0.00           H  
ATOM   4135  HB3 LYS A 255      -7.667  -4.331  15.837  1.00  0.00           H  
ATOM   4136  HB2 LYS A 255      -6.839  -4.938  14.529  1.00  0.00           H  
ATOM   4137  HG3 LYS A 255      -8.849  -6.632  14.294  1.00  0.00           H  
ATOM   4138  HG2 LYS A 255      -9.604  -5.787  15.517  1.00  0.00           H  
ATOM   4139  HD3 LYS A 255      -7.372  -6.197  16.926  1.00  0.00           H  
ATOM   4140  HD2 LYS A 255      -6.939  -7.401  15.643  1.00  0.00           H  
ATOM   4141  HE3 LYS A 255      -9.121  -8.357  15.922  1.00  0.00           H  
ATOM   4142  HE2 LYS A 255      -9.297  -7.475  17.419  1.00  0.00           H  
ATOM   4143  HZ1 LYS A 255      -8.242  -9.789  17.823  1.00  0.00           H  
ATOM   4144  HZ2 LYS A 255      -7.325  -9.365  16.517  1.00  0.00           H  
ATOM   4145  HZ3 LYS A 255      -7.089  -8.601  17.965  1.00  0.00           H  
ATOM   4146  N   PHE A 256      -6.945  -2.367  12.877  1.00 21.92           N  
ATOM   4147  CA  PHE A 256      -6.099  -1.189  12.656  1.00 18.48           C  
ATOM   4148  C   PHE A 256      -6.607  -0.293  11.527  1.00 18.73           C  
ATOM   4149  O   PHE A 256      -6.288   0.898  11.491  1.00 20.09           O  
ATOM   4150  CB  PHE A 256      -4.718  -1.667  12.252  1.00 16.33           C  
ATOM   4151  CG  PHE A 256      -3.899  -2.451  13.272  1.00 15.16           C  
ATOM   4152  CD1 PHE A 256      -3.198  -3.622  12.912  1.00 16.22           C  
ATOM   4153  CD2 PHE A 256      -3.929  -2.013  14.676  1.00 16.17           C  
ATOM   4154  CE1 PHE A 256      -2.393  -4.260  13.860  1.00 16.27           C  
ATOM   4155  CE2 PHE A 256      -3.133  -2.734  15.602  1.00 17.93           C  
ATOM   4156  CZ  PHE A 256      -2.368  -3.849  15.205  1.00 18.17           C  
ATOM   4157  H   PHE A 256      -6.794  -3.094  12.193  1.00  0.00           H  
ATOM   4158  HA  PHE A 256      -5.957  -0.684  13.612  1.00  0.00           H  
ATOM   4159  HB3 PHE A 256      -4.071  -0.812  12.055  1.00  0.00           H  
ATOM   4160  HB2 PHE A 256      -4.670  -2.256  11.336  1.00  0.00           H  
ATOM   4161  HD1 PHE A 256      -3.257  -3.969  11.892  1.00  0.00           H  
ATOM   4162  HD2 PHE A 256      -4.353  -1.074  14.999  1.00  0.00           H  
ATOM   4163  HE1 PHE A 256      -1.794  -5.099  13.538  1.00  0.00           H  
ATOM   4164  HE2 PHE A 256      -3.187  -2.356  16.613  1.00  0.00           H  
ATOM   4165  HZ  PHE A 256      -1.835  -4.381  15.979  1.00  0.00           H  
ATOM   4166  N   ARG A 257      -7.578  -0.706  10.694  1.00 17.39           N  
ATOM   4167  CA  ARG A 257      -8.251   0.124   9.735  1.00 17.85           C  
ATOM   4168  C   ARG A 257      -9.622  -0.469   9.382  1.00 17.40           C  
ATOM   4169  O   ARG A 257      -9.733  -1.605   8.936  1.00 16.57           O  
ATOM   4170  CB  ARG A 257      -7.372   0.299   8.483  1.00 17.89           C  
ATOM   4171  CG  ARG A 257      -7.842   1.240   7.421  1.00 18.79           C  
ATOM   4172  CD  ARG A 257      -7.859   2.701   7.895  1.00 18.88           C  
ATOM   4173  NE  ARG A 257      -6.977   3.594   7.122  1.00 18.83           N  
ATOM   4174  CZ  ARG A 257      -7.367   4.587   6.347  1.00 20.10           C  
ATOM   4175  NH1 ARG A 257      -8.686   4.985   6.292  1.00 19.04           N  
ATOM   4176  NH2 ARG A 257      -6.499   5.235   5.543  1.00 21.18           N1+
ATOM   4177  H   ARG A 257      -7.872  -1.673  10.690  1.00  0.00           H  
ATOM   4178  HA  ARG A 257      -8.296   1.144  10.117  1.00  0.00           H  
ATOM   4179  HB3 ARG A 257      -7.287  -0.647   7.948  1.00  0.00           H  
ATOM   4180  HB2 ARG A 257      -6.323   0.514   8.689  1.00  0.00           H  
ATOM   4181  HG3 ARG A 257      -8.828   0.941   7.063  1.00  0.00           H  
ATOM   4182  HG2 ARG A 257      -7.119   1.149   6.611  1.00  0.00           H  
ATOM   4183  HD3 ARG A 257      -7.693   2.890   8.956  1.00  0.00           H  
ATOM   4184  HD2 ARG A 257      -8.900   3.004   7.779  1.00  0.00           H  
ATOM   4185  HE  ARG A 257      -5.991   3.376   7.166  1.00  0.00           H  
ATOM   4186 HH12 ARG A 257      -9.154   5.690   5.741  1.00  0.00           H  
ATOM   4187 HH11 ARG A 257      -9.378   4.368   6.691  1.00  0.00           H  
ATOM   4188 HH22 ARG A 257      -6.769   6.004   4.946  1.00  0.00           H  
ATOM   4189 HH21 ARG A 257      -5.526   4.962   5.548  1.00  0.00           H  
ATOM   4190  N   MET A 258     -10.630   0.423   9.474  1.00 20.27           N  
ATOM   4191  CA  MET A 258     -11.955   0.187   9.087  1.00 23.97           C  
ATOM   4192  C   MET A 258     -12.124   0.256   7.593  1.00 23.38           C  
ATOM   4193  O   MET A 258     -11.625   1.159   6.936  1.00 21.65           O  
ATOM   4194  CB  MET A 258     -12.786   1.345   9.712  1.00 27.01           C  
ATOM   4195  CG  MET A 258     -14.329   1.107   9.824  1.00 34.05           C  
ATOM   4196  SD  MET A 258     -15.274   2.566  10.462  1.00 40.97           S  
ATOM   4197  CE  MET A 258     -15.853   1.889  12.062  1.00 40.74           C  
ATOM   4198  H   MET A 258     -10.385   1.373   9.714  1.00  0.00           H  
ATOM   4199  HA  MET A 258     -12.271  -0.786   9.463  1.00  0.00           H  
ATOM   4200  HB3 MET A 258     -12.624   2.328   9.270  1.00  0.00           H  
ATOM   4201  HB2 MET A 258     -12.407   1.584  10.706  1.00  0.00           H  
ATOM   4202  HG3 MET A 258     -14.442   0.337  10.588  1.00  0.00           H  
ATOM   4203  HG2 MET A 258     -14.870   0.766   8.941  1.00  0.00           H  
ATOM   4204  HE1 MET A 258     -16.593   2.517  12.558  1.00  0.00           H  
ATOM   4205  HE2 MET A 258     -16.193   0.855  12.017  1.00  0.00           H  
ATOM   4206  HE3 MET A 258     -14.950   2.017  12.659  1.00  0.00           H  
ATOM   4207  N   GLY A 259     -12.786  -0.792   7.076  1.00 27.51           N  
ATOM   4208  CA  GLY A 259     -13.163  -0.779   5.684  1.00 31.76           C  
ATOM   4209  C   GLY A 259     -12.187  -1.326   4.726  1.00 34.28           C  
ATOM   4210  O   GLY A 259     -12.364  -1.260   3.508  1.00 39.39           O  
ATOM   4211  H   GLY A 259     -13.026  -1.566   7.679  1.00  0.00           H  
ATOM   4212  HA3 GLY A 259     -13.445   0.175   5.240  1.00  0.00           H  
ATOM   4213  HA2 GLY A 259     -14.054  -1.400   5.587  1.00  0.00           H  
ATOM   4214  N   LEU A 260     -11.122  -1.943   5.257  1.00 29.71           N  
ATOM   4215  CA  LEU A 260     -10.049  -2.743   4.563  1.00 26.57           C  
ATOM   4216  C   LEU A 260     -10.726  -3.910   3.672  1.00 25.74           C  
ATOM   4217  O   LEU A 260     -11.272  -4.891   4.122  1.00 27.09           O  
ATOM   4218  CB  LEU A 260      -8.989  -3.247   5.497  1.00 24.92           C  
ATOM   4219  CG  LEU A 260      -7.665  -3.764   4.942  1.00 23.33           C  
ATOM   4220  CD1 LEU A 260      -6.826  -2.802   4.094  1.00 22.72           C  
ATOM   4221  CD2 LEU A 260      -6.747  -4.275   6.002  1.00 23.47           C  
ATOM   4222  H   LEU A 260     -11.093  -1.954   6.266  1.00  0.00           H  
ATOM   4223  HA  LEU A 260      -9.655  -2.069   3.802  1.00  0.00           H  
ATOM   4224  HB3 LEU A 260      -9.537  -4.069   5.958  1.00  0.00           H  
ATOM   4225  HB2 LEU A 260      -8.853  -2.569   6.339  1.00  0.00           H  
ATOM   4226  HG  LEU A 260      -7.869  -4.681   4.389  1.00  0.00           H  
ATOM   4227 HD11 LEU A 260      -7.258  -2.477   3.147  1.00  0.00           H  
ATOM   4228 HD12 LEU A 260      -6.637  -1.884   4.650  1.00  0.00           H  
ATOM   4229 HD13 LEU A 260      -5.779  -3.044   3.914  1.00  0.00           H  
ATOM   4230 HD21 LEU A 260      -6.328  -3.510   6.654  1.00  0.00           H  
ATOM   4231 HD22 LEU A 260      -7.304  -4.816   6.767  1.00  0.00           H  
ATOM   4232 HD23 LEU A 260      -5.860  -4.838   5.710  1.00  0.00           H  
ATOM   4233  N   ILE A 261     -10.577  -3.796   2.378  1.00 22.46           N  
ATOM   4234  CA  ILE A 261     -11.289  -4.493   1.347  1.00 24.08           C  
ATOM   4235  C   ILE A 261     -12.833  -4.173   1.399  1.00 24.28           C  
ATOM   4236  O   ILE A 261     -13.461  -4.721   2.288  1.00 22.84           O  
ATOM   4237  CB  ILE A 261     -10.863  -5.982   1.259  1.00 25.21           C  
ATOM   4238  CG1 ILE A 261      -9.313  -6.170   1.394  1.00 26.24           C  
ATOM   4239  CG2 ILE A 261     -11.518  -6.628  -0.027  1.00 26.11           C  
ATOM   4240  CD1 ILE A 261      -8.456  -5.746   0.211  1.00 26.96           C  
ATOM   4241  H   ILE A 261     -10.131  -2.955   2.041  1.00  0.00           H  
ATOM   4242  HA  ILE A 261     -10.887  -3.989   0.468  1.00  0.00           H  
ATOM   4243  HB  ILE A 261     -11.401  -6.447   2.085  1.00  0.00           H  
ATOM   4244 HG13 ILE A 261      -9.215  -7.233   1.615  1.00  0.00           H  
ATOM   4245 HG12 ILE A 261      -8.894  -5.613   2.232  1.00  0.00           H  
ATOM   4246 HG21 ILE A 261     -11.160  -7.652  -0.134  1.00  0.00           H  
ATOM   4247 HG22 ILE A 261     -12.591  -6.783   0.087  1.00  0.00           H  
ATOM   4248 HG23 ILE A 261     -11.445  -6.037  -0.939  1.00  0.00           H  
ATOM   4249 HD11 ILE A 261      -8.987  -6.079  -0.681  1.00  0.00           H  
ATOM   4250 HD12 ILE A 261      -8.248  -4.686   0.064  1.00  0.00           H  
ATOM   4251 HD13 ILE A 261      -7.529  -6.320   0.174  1.00  0.00           H  
ATOM   4252  N   GLN A 262     -13.415  -3.408   0.467  1.00 29.62           N  
ATOM   4253  CA  GLN A 262     -14.788  -3.025   0.388  1.00 32.61           C  
ATOM   4254  C   GLN A 262     -15.491  -3.397  -0.916  1.00 33.15           C  
ATOM   4255  O   GLN A 262     -16.593  -2.887  -1.127  1.00 35.50           O  
ATOM   4256  CB  GLN A 262     -14.886  -1.592   0.758  1.00 34.98           C  
ATOM   4257  CG  GLN A 262     -14.423  -0.585  -0.295  1.00 38.75           C  
ATOM   4258  CD  GLN A 262     -12.944  -0.194  -0.286  1.00 41.58           C  
ATOM   4259  OE1 GLN A 262     -12.499   0.388  -1.262  1.00 44.23           O  
ATOM   4260  NE2 GLN A 262     -12.174  -0.595   0.740  1.00 42.85           N  
ATOM   4261  H   GLN A 262     -12.774  -3.136  -0.265  1.00  0.00           H  
ATOM   4262  HA  GLN A 262     -15.293  -3.627   1.144  1.00  0.00           H  
ATOM   4263  HB3 GLN A 262     -14.473  -1.279   1.717  1.00  0.00           H  
ATOM   4264  HB2 GLN A 262     -15.935  -1.357   0.938  1.00  0.00           H  
ATOM   4265  HG3 GLN A 262     -14.833   0.403  -0.083  1.00  0.00           H  
ATOM   4266  HG2 GLN A 262     -14.727  -0.851  -1.307  1.00  0.00           H  
ATOM   4267 HE22 GLN A 262     -11.188  -0.375   0.726  1.00  0.00           H  
ATOM   4268 HE21 GLN A 262     -12.564  -1.039   1.559  1.00  0.00           H  
ATOM   4269  N   THR A 263     -14.984  -4.299  -1.696  1.00 31.76           N  
ATOM   4270  CA  THR A 263     -15.322  -4.812  -3.013  1.00 31.42           C  
ATOM   4271  C   THR A 263     -14.833  -6.245  -3.082  1.00 31.88           C  
ATOM   4272  O   THR A 263     -13.931  -6.587  -2.366  1.00 34.08           O  
ATOM   4273  CB  THR A 263     -14.782  -3.939  -4.105  1.00 32.04           C  
ATOM   4274  OG1 THR A 263     -13.383  -3.817  -3.930  1.00 31.41           O  
ATOM   4275  CG2 THR A 263     -15.503  -2.648  -4.243  1.00 33.07           C  
ATOM   4276  H   THR A 263     -14.014  -4.519  -1.522  1.00  0.00           H  
ATOM   4277  HA  THR A 263     -16.402  -4.752  -3.153  1.00  0.00           H  
ATOM   4278  HB  THR A 263     -14.840  -4.566  -4.995  1.00  0.00           H  
ATOM   4279  HG1 THR A 263     -13.109  -4.457  -4.569  1.00  0.00           H  
ATOM   4280 HG21 THR A 263     -15.121  -2.204  -5.163  1.00  0.00           H  
ATOM   4281 HG22 THR A 263     -16.569  -2.737  -4.453  1.00  0.00           H  
ATOM   4282 HG23 THR A 263     -15.431  -1.881  -3.472  1.00  0.00           H  
ATOM   4283  N   ALA A 264     -15.555  -7.159  -3.846  1.00 30.74           N  
ATOM   4284  CA  ALA A 264     -15.268  -8.618  -3.934  1.00 32.19           C  
ATOM   4285  C   ALA A 264     -14.156  -8.944  -4.897  1.00 33.97           C  
ATOM   4286  O   ALA A 264     -13.409  -9.874  -4.678  1.00 34.19           O  
ATOM   4287  CB  ALA A 264     -16.612  -9.277  -4.436  1.00 31.78           C  
ATOM   4288  H   ALA A 264     -16.244  -6.796  -4.488  1.00  0.00           H  
ATOM   4289  HA  ALA A 264     -15.081  -9.148  -3.000  1.00  0.00           H  
ATOM   4290  HB1 ALA A 264     -16.507 -10.338  -4.663  1.00  0.00           H  
ATOM   4291  HB2 ALA A 264     -17.411  -9.079  -3.722  1.00  0.00           H  
ATOM   4292  HB3 ALA A 264     -16.911  -8.816  -5.377  1.00  0.00           H  
ATOM   4293  N   ASP A 265     -14.008  -8.141  -5.930  1.00 34.29           N  
ATOM   4294  CA  ASP A 265     -12.958  -8.157  -6.914  1.00 37.76           C  
ATOM   4295  C   ASP A 265     -11.572  -8.387  -6.453  1.00 35.74           C  
ATOM   4296  O   ASP A 265     -10.988  -9.412  -6.659  1.00 35.88           O  
ATOM   4297  CB  ASP A 265     -13.179  -6.905  -7.813  1.00 43.20           C  
ATOM   4298  CG  ASP A 265     -12.855  -5.586  -7.160  1.00 47.14           C  
ATOM   4299  OD1 ASP A 265     -12.620  -4.597  -7.885  1.00 49.16           O  
ATOM   4300  OD2 ASP A 265     -12.868  -5.493  -5.933  1.00 49.12           O1-
ATOM   4301  H   ASP A 265     -14.769  -7.486  -6.041  1.00  0.00           H  
ATOM   4302  HA  ASP A 265     -13.225  -9.021  -7.523  1.00  0.00           H  
ATOM   4303  HB3 ASP A 265     -14.205  -7.022  -8.161  1.00  0.00           H  
ATOM   4304  HB2 ASP A 265     -12.481  -6.929  -8.650  1.00  0.00           H  
ATOM   4305  N   GLN A 266     -11.061  -7.466  -5.617  1.00 33.74           N  
ATOM   4306  CA  GLN A 266      -9.727  -7.532  -4.931  1.00 33.39           C  
ATOM   4307  C   GLN A 266      -9.594  -8.655  -4.000  1.00 31.76           C  
ATOM   4308  O   GLN A 266      -8.529  -9.227  -3.795  1.00 29.91           O  
ATOM   4309  CB  GLN A 266      -9.570  -6.180  -4.212  1.00 33.09           C  
ATOM   4310  CG  GLN A 266      -9.427  -4.964  -5.126  1.00 33.44           C  
ATOM   4311  CD  GLN A 266      -9.840  -3.727  -4.401  1.00 33.07           C  
ATOM   4312  OE1 GLN A 266      -9.501  -3.634  -3.282  1.00 31.40           O  
ATOM   4313  NE2 GLN A 266     -10.619  -2.819  -4.989  1.00 34.40           N  
ATOM   4314  H   GLN A 266     -11.694  -6.708  -5.406  1.00  0.00           H  
ATOM   4315  HA  GLN A 266      -8.908  -7.719  -5.626  1.00  0.00           H  
ATOM   4316  HB3 GLN A 266      -8.649  -6.232  -3.631  1.00  0.00           H  
ATOM   4317  HB2 GLN A 266     -10.342  -6.185  -3.443  1.00  0.00           H  
ATOM   4318  HG3 GLN A 266     -10.060  -5.068  -6.007  1.00  0.00           H  
ATOM   4319  HG2 GLN A 266      -8.454  -4.759  -5.572  1.00  0.00           H  
ATOM   4320 HE22 GLN A 266     -10.943  -2.070  -4.394  1.00  0.00           H  
ATOM   4321 HE21 GLN A 266     -10.785  -2.971  -5.974  1.00  0.00           H  
ATOM   4322  N   LEU A 267     -10.729  -9.100  -3.345  1.00 30.30           N  
ATOM   4323  CA  LEU A 267     -10.747 -10.177  -2.288  1.00 29.36           C  
ATOM   4324  C   LEU A 267     -10.422 -11.492  -3.045  1.00 30.27           C  
ATOM   4325  O   LEU A 267      -9.465 -12.177  -2.715  1.00 32.61           O  
ATOM   4326  CB  LEU A 267     -12.204 -10.198  -1.750  1.00 27.24           C  
ATOM   4327  CG  LEU A 267     -12.497 -10.926  -0.389  1.00 26.97           C  
ATOM   4328  CD1 LEU A 267     -13.808 -10.362   0.241  1.00 29.07           C  
ATOM   4329  CD2 LEU A 267     -12.608 -12.393  -0.662  1.00 24.31           C  
ATOM   4330  H   LEU A 267     -11.590  -8.619  -3.563  1.00  0.00           H  
ATOM   4331  HA  LEU A 267      -9.954  -9.930  -1.583  1.00  0.00           H  
ATOM   4332  HB3 LEU A 267     -12.843 -10.489  -2.583  1.00  0.00           H  
ATOM   4333  HB2 LEU A 267     -12.414  -9.159  -1.498  1.00  0.00           H  
ATOM   4334  HG  LEU A 267     -11.741 -10.570   0.311  1.00  0.00           H  
ATOM   4335 HD11 LEU A 267     -13.613  -9.295   0.357  1.00  0.00           H  
ATOM   4336 HD12 LEU A 267     -14.675 -10.454  -0.413  1.00  0.00           H  
ATOM   4337 HD13 LEU A 267     -14.103 -10.857   1.166  1.00  0.00           H  
ATOM   4338 HD21 LEU A 267     -13.003 -12.823   0.259  1.00  0.00           H  
ATOM   4339 HD22 LEU A 267     -13.327 -12.677  -1.430  1.00  0.00           H  
ATOM   4340 HD23 LEU A 267     -11.649 -12.834  -0.935  1.00  0.00           H  
ATOM   4341  N   ARG A 268     -11.141 -11.692  -4.236  1.00 30.51           N  
ATOM   4342  CA  ARG A 268     -10.917 -12.882  -5.105  1.00 31.66           C  
ATOM   4343  C   ARG A 268      -9.471 -12.868  -5.649  1.00 30.81           C  
ATOM   4344  O   ARG A 268      -8.761 -13.867  -5.689  1.00 32.92           O  
ATOM   4345  CB  ARG A 268     -12.049 -13.044  -6.096  1.00 33.46           C  
ATOM   4346  CG  ARG A 268     -11.835 -14.237  -7.061  1.00 35.54           C  
ATOM   4347  CD  ARG A 268     -13.054 -14.415  -7.984  1.00 36.89           C  
ATOM   4348  NE  ARG A 268     -12.861 -15.629  -8.761  1.00 38.89           N  
ATOM   4349  CZ  ARG A 268     -11.983 -15.922  -9.704  1.00 39.99           C  
ATOM   4350  NH1 ARG A 268     -11.073 -15.052 -10.113  1.00 39.68           N  
ATOM   4351  NH2 ARG A 268     -12.075 -17.112 -10.218  1.00 42.93           N1+
ATOM   4352  H   ARG A 268     -11.859 -11.046  -4.532  1.00  0.00           H  
ATOM   4353  HA  ARG A 268     -11.031 -13.749  -4.454  1.00  0.00           H  
ATOM   4354  HB3 ARG A 268     -12.026 -12.192  -6.775  1.00  0.00           H  
ATOM   4355  HB2 ARG A 268     -12.959 -13.158  -5.507  1.00  0.00           H  
ATOM   4356  HG3 ARG A 268     -11.800 -15.158  -6.479  1.00  0.00           H  
ATOM   4357  HG2 ARG A 268     -10.926 -14.207  -7.662  1.00  0.00           H  
ATOM   4358  HD3 ARG A 268     -13.216 -13.614  -8.706  1.00  0.00           H  
ATOM   4359  HD2 ARG A 268     -13.984 -14.523  -7.425  1.00  0.00           H  
ATOM   4360  HE  ARG A 268     -13.426 -16.397  -8.427  1.00  0.00           H  
ATOM   4361 HH12 ARG A 268     -10.486 -15.216 -10.918  1.00  0.00           H  
ATOM   4362 HH11 ARG A 268     -11.001 -14.105  -9.770  1.00  0.00           H  
ATOM   4363 HH22 ARG A 268     -11.268 -17.468 -10.709  1.00  0.00           H  
ATOM   4364 HH21 ARG A 268     -12.827 -17.694  -9.878  1.00  0.00           H  
ATOM   4365  N   PHE A 269      -8.934 -11.722  -6.103  1.00 28.81           N  
ATOM   4366  CA  PHE A 269      -7.554 -11.442  -6.547  1.00 25.99           C  
ATOM   4367  C   PHE A 269      -6.633 -11.901  -5.464  1.00 25.73           C  
ATOM   4368  O   PHE A 269      -5.726 -12.778  -5.684  1.00 27.56           O  
ATOM   4369  CB  PHE A 269      -7.550  -9.990  -6.890  1.00 22.33           C  
ATOM   4370  CG  PHE A 269      -6.221  -9.632  -7.604  1.00 20.56           C  
ATOM   4371  CD1 PHE A 269      -5.260  -8.895  -6.951  1.00 18.45           C  
ATOM   4372  CD2 PHE A 269      -5.943 -10.193  -8.832  1.00 18.55           C  
ATOM   4373  CE1 PHE A 269      -4.027  -8.675  -7.606  1.00 18.75           C  
ATOM   4374  CE2 PHE A 269      -4.699 -10.030  -9.443  1.00 16.76           C  
ATOM   4375  CZ  PHE A 269      -3.697  -9.286  -8.830  1.00 18.20           C  
ATOM   4376  H   PHE A 269      -9.634 -10.995  -6.123  1.00  0.00           H  
ATOM   4377  HA  PHE A 269      -7.211 -12.093  -7.351  1.00  0.00           H  
ATOM   4378  HB3 PHE A 269      -7.605  -9.454  -5.943  1.00  0.00           H  
ATOM   4379  HB2 PHE A 269      -8.414  -9.632  -7.449  1.00  0.00           H  
ATOM   4380  HD1 PHE A 269      -5.375  -8.494  -5.955  1.00  0.00           H  
ATOM   4381  HD2 PHE A 269      -6.680 -10.872  -9.234  1.00  0.00           H  
ATOM   4382  HE1 PHE A 269      -3.276  -8.109  -7.075  1.00  0.00           H  
ATOM   4383  HE2 PHE A 269      -4.366 -10.608 -10.293  1.00  0.00           H  
ATOM   4384  HZ  PHE A 269      -2.717  -9.284  -9.284  1.00  0.00           H  
ATOM   4385  N   SER A 270      -6.837 -11.401  -4.233  1.00 22.58           N  
ATOM   4386  CA  SER A 270      -5.895 -11.691  -3.106  1.00 21.14           C  
ATOM   4387  C   SER A 270      -5.856 -13.189  -2.692  1.00 22.60           C  
ATOM   4388  O   SER A 270      -4.796 -13.625  -2.273  1.00 19.93           O  
ATOM   4389  CB  SER A 270      -6.182 -10.787  -1.815  1.00 20.85           C  
ATOM   4390  OG  SER A 270      -6.358  -9.384  -2.035  1.00 21.56           O  
ATOM   4391  H   SER A 270      -7.554 -10.727  -4.005  1.00  0.00           H  
ATOM   4392  HA  SER A 270      -4.876 -11.426  -3.388  1.00  0.00           H  
ATOM   4393  HB3 SER A 270      -5.407 -10.922  -1.061  1.00  0.00           H  
ATOM   4394  HB2 SER A 270      -7.150 -11.050  -1.388  1.00  0.00           H  
ATOM   4395  HG  SER A 270      -7.140  -9.309  -2.561  1.00  0.00           H  
ATOM   4396  N   TYR A 271      -6.912 -13.962  -2.822  1.00 27.30           N  
ATOM   4397  CA  TYR A 271      -6.824 -15.443  -2.655  1.00 30.17           C  
ATOM   4398  C   TYR A 271      -6.052 -16.095  -3.828  1.00 30.91           C  
ATOM   4399  O   TYR A 271      -5.130 -16.904  -3.676  1.00 29.23           O  
ATOM   4400  CB  TYR A 271      -8.161 -16.091  -2.483  1.00 32.46           C  
ATOM   4401  CG  TYR A 271      -8.738 -16.117  -1.083  1.00 35.62           C  
ATOM   4402  CD1 TYR A 271      -9.281 -14.989  -0.419  1.00 36.54           C  
ATOM   4403  CD2 TYR A 271      -8.886 -17.416  -0.467  1.00 37.31           C  
ATOM   4404  CE1 TYR A 271     -10.058 -15.146   0.758  1.00 38.27           C  
ATOM   4405  CE2 TYR A 271      -9.606 -17.533   0.707  1.00 39.18           C  
ATOM   4406  CZ  TYR A 271     -10.168 -16.378   1.391  1.00 39.30           C  
ATOM   4407  OH  TYR A 271     -10.804 -16.427   2.587  1.00 40.65           O  
ATOM   4408  H   TYR A 271      -7.826 -13.668  -3.133  1.00  0.00           H  
ATOM   4409  HA  TYR A 271      -6.189 -15.609  -1.784  1.00  0.00           H  
ATOM   4410  HB3 TYR A 271      -7.961 -17.111  -2.809  1.00  0.00           H  
ATOM   4411  HB2 TYR A 271      -8.840 -15.675  -3.228  1.00  0.00           H  
ATOM   4412  HD1 TYR A 271      -9.383 -14.086  -1.002  1.00  0.00           H  
ATOM   4413  HD2 TYR A 271      -8.518 -18.262  -1.028  1.00  0.00           H  
ATOM   4414  HE1 TYR A 271     -10.590 -14.271   1.099  1.00  0.00           H  
ATOM   4415  HE2 TYR A 271      -9.652 -18.506   1.174  1.00  0.00           H  
ATOM   4416  HH  TYR A 271     -10.309 -17.063   3.080  1.00  0.00           H  
ATOM   4417  N   LEU A 272      -6.431 -15.693  -5.074  1.00 32.54           N  
ATOM   4418  CA  LEU A 272      -5.674 -16.208  -6.246  1.00 33.26           C  
ATOM   4419  C   LEU A 272      -4.157 -16.017  -6.298  1.00 32.94           C  
ATOM   4420  O   LEU A 272      -3.446 -16.822  -6.955  1.00 36.62           O  
ATOM   4421  CB  LEU A 272      -6.353 -15.603  -7.491  1.00 33.78           C  
ATOM   4422  CG  LEU A 272      -5.950 -16.037  -8.919  1.00 36.02           C  
ATOM   4423  CD1 LEU A 272      -6.107 -17.583  -9.032  1.00 35.21           C  
ATOM   4424  CD2 LEU A 272      -6.874 -15.329  -9.917  1.00 37.03           C  
ATOM   4425  H   LEU A 272      -7.084 -14.925  -5.143  1.00  0.00           H  
ATOM   4426  HA  LEU A 272      -5.829 -17.281  -6.363  1.00  0.00           H  
ATOM   4427  HB3 LEU A 272      -6.368 -14.517  -7.398  1.00  0.00           H  
ATOM   4428  HB2 LEU A 272      -7.393 -15.893  -7.343  1.00  0.00           H  
ATOM   4429  HG  LEU A 272      -4.907 -15.821  -9.146  1.00  0.00           H  
ATOM   4430 HD11 LEU A 272      -7.185 -17.743  -8.994  1.00  0.00           H  
ATOM   4431 HD12 LEU A 272      -5.703 -17.844 -10.010  1.00  0.00           H  
ATOM   4432 HD13 LEU A 272      -5.545 -18.126  -8.272  1.00  0.00           H  
ATOM   4433 HD21 LEU A 272      -6.600 -15.517 -10.955  1.00  0.00           H  
ATOM   4434 HD22 LEU A 272      -7.904 -15.606  -9.693  1.00  0.00           H  
ATOM   4435 HD23 LEU A 272      -6.806 -14.294  -9.581  1.00  0.00           H  
ATOM   4436  N   ALA A 273      -3.694 -14.931  -5.699  1.00 29.78           N  
ATOM   4437  CA  ALA A 273      -2.286 -14.592  -5.459  1.00 28.95           C  
ATOM   4438  C   ALA A 273      -1.430 -15.690  -4.740  1.00 29.42           C  
ATOM   4439  O   ALA A 273      -0.233 -15.838  -4.909  1.00 31.94           O  
ATOM   4440  CB  ALA A 273      -2.319 -13.240  -4.679  1.00 26.69           C  
ATOM   4441  H   ALA A 273      -4.423 -14.287  -5.425  1.00  0.00           H  
ATOM   4442  HA  ALA A 273      -1.723 -14.486  -6.387  1.00  0.00           H  
ATOM   4443  HB1 ALA A 273      -2.886 -12.449  -5.170  1.00  0.00           H  
ATOM   4444  HB2 ALA A 273      -2.860 -13.254  -3.732  1.00  0.00           H  
ATOM   4445  HB3 ALA A 273      -1.291 -12.919  -4.511  1.00  0.00           H  
ATOM   4446  N   VAL A 274      -2.028 -16.432  -3.808  1.00 27.88           N  
ATOM   4447  CA  VAL A 274      -1.358 -17.475  -3.074  1.00 28.54           C  
ATOM   4448  C   VAL A 274      -1.432 -18.769  -3.925  1.00 30.76           C  
ATOM   4449  O   VAL A 274      -0.422 -19.469  -4.105  1.00 32.83           O  
ATOM   4450  CB  VAL A 274      -2.037 -17.833  -1.701  1.00 28.72           C  
ATOM   4451  CG1 VAL A 274      -1.293 -18.776  -0.791  1.00 27.92           C  
ATOM   4452  CG2 VAL A 274      -2.528 -16.556  -0.998  1.00 27.72           C  
ATOM   4453  H   VAL A 274      -2.996 -16.263  -3.573  1.00  0.00           H  
ATOM   4454  HA  VAL A 274      -0.289 -17.271  -3.001  1.00  0.00           H  
ATOM   4455  HB  VAL A 274      -2.929 -18.399  -1.969  1.00  0.00           H  
ATOM   4456 HG11 VAL A 274      -1.830 -18.865   0.153  1.00  0.00           H  
ATOM   4457 HG12 VAL A 274      -1.089 -19.766  -1.197  1.00  0.00           H  
ATOM   4458 HG13 VAL A 274      -0.276 -18.453  -0.565  1.00  0.00           H  
ATOM   4459 HG21 VAL A 274      -3.382 -16.112  -1.510  1.00  0.00           H  
ATOM   4460 HG22 VAL A 274      -2.811 -16.781   0.030  1.00  0.00           H  
ATOM   4461 HG23 VAL A 274      -1.675 -15.877  -0.972  1.00  0.00           H  
ATOM   4462  N   ILE A 275      -2.599 -19.103  -4.548  1.00 29.89           N  
ATOM   4463  CA  ILE A 275      -2.867 -20.277  -5.382  1.00 29.35           C  
ATOM   4464  C   ILE A 275      -2.033 -20.279  -6.671  1.00 29.91           C  
ATOM   4465  O   ILE A 275      -1.597 -21.352  -7.119  1.00 29.88           O  
ATOM   4466  CB  ILE A 275      -4.402 -20.421  -5.630  1.00 28.88           C  
ATOM   4467  CG1 ILE A 275      -5.202 -20.492  -4.274  1.00 30.08           C  
ATOM   4468  CG2 ILE A 275      -4.756 -21.705  -6.370  1.00 25.45           C  
ATOM   4469  CD1 ILE A 275      -6.697 -20.284  -4.394  1.00 31.52           C  
ATOM   4470  H   ILE A 275      -3.373 -18.505  -4.296  1.00  0.00           H  
ATOM   4471  HA  ILE A 275      -2.653 -21.168  -4.792  1.00  0.00           H  
ATOM   4472  HB  ILE A 275      -4.645 -19.612  -6.319  1.00  0.00           H  
ATOM   4473 HG13 ILE A 275      -4.852 -19.713  -3.597  1.00  0.00           H  
ATOM   4474 HG12 ILE A 275      -5.060 -21.404  -3.694  1.00  0.00           H  
ATOM   4475 HG21 ILE A 275      -5.798 -21.828  -6.664  1.00  0.00           H  
ATOM   4476 HG22 ILE A 275      -4.428 -21.657  -7.409  1.00  0.00           H  
ATOM   4477 HG23 ILE A 275      -4.517 -22.592  -5.783  1.00  0.00           H  
ATOM   4478 HD11 ILE A 275      -6.798 -19.390  -5.010  1.00  0.00           H  
ATOM   4479 HD12 ILE A 275      -7.305 -21.058  -4.861  1.00  0.00           H  
ATOM   4480 HD13 ILE A 275      -7.048 -20.004  -3.401  1.00  0.00           H  
ATOM   4481  N   GLU A 276      -1.695 -19.108  -7.205  1.00 30.43           N  
ATOM   4482  CA  GLU A 276      -0.865 -19.028  -8.393  1.00 35.26           C  
ATOM   4483  C   GLU A 276       0.567 -18.823  -7.923  1.00 36.56           C  
ATOM   4484  O   GLU A 276       1.418 -19.279  -8.606  1.00 37.84           O  
ATOM   4485  CB  GLU A 276      -1.299 -17.885  -9.310  1.00 38.00           C  
ATOM   4486  CG  GLU A 276      -2.525 -18.239 -10.279  1.00 40.99           C  
ATOM   4487  CD  GLU A 276      -2.378 -19.516 -11.059  1.00 45.65           C  
ATOM   4488  OE1 GLU A 276      -3.190 -20.422 -10.940  1.00 48.87           O  
ATOM   4489  OE2 GLU A 276      -1.353 -19.758 -11.760  1.00 46.15           O1-
ATOM   4490  H   GLU A 276      -2.231 -18.270  -7.033  1.00  0.00           H  
ATOM   4491  HA  GLU A 276      -0.962 -19.994  -8.886  1.00  0.00           H  
ATOM   4492  HB3 GLU A 276      -0.465 -17.562  -9.932  1.00  0.00           H  
ATOM   4493  HB2 GLU A 276      -1.513 -16.936  -8.819  1.00  0.00           H  
ATOM   4494  HG3 GLU A 276      -2.628 -17.467 -11.041  1.00  0.00           H  
ATOM   4495  HG2 GLU A 276      -3.350 -18.312  -9.571  1.00  0.00           H  
ATOM   4496  N   GLY A 277       0.862 -18.320  -6.718  1.00 36.36           N  
ATOM   4497  CA  GLY A 277       2.197 -18.151  -6.172  1.00 36.61           C  
ATOM   4498  C   GLY A 277       2.786 -19.525  -5.943  1.00 36.11           C  
ATOM   4499  O   GLY A 277       3.924 -19.819  -6.296  1.00 38.24           O  
ATOM   4500  H   GLY A 277       0.047 -18.320  -6.122  1.00  0.00           H  
ATOM   4501  HA3 GLY A 277       2.119 -17.627  -5.219  1.00  0.00           H  
ATOM   4502  HA2 GLY A 277       2.807 -17.444  -6.732  1.00  0.00           H  
ATOM   4503  N   ALA A 278       1.880 -20.477  -5.485  1.00 35.86           N  
ATOM   4504  CA  ALA A 278       2.285 -21.790  -4.984  1.00 39.02           C  
ATOM   4505  C   ALA A 278       2.778 -22.765  -6.196  1.00 42.42           C  
ATOM   4506  O   ALA A 278       3.238 -23.882  -5.947  1.00 43.59           O  
ATOM   4507  CB  ALA A 278       1.040 -22.496  -4.367  1.00 37.05           C  
ATOM   4508  H   ALA A 278       0.988 -20.097  -5.204  1.00  0.00           H  
ATOM   4509  HA  ALA A 278       3.039 -21.841  -4.199  1.00  0.00           H  
ATOM   4510  HB1 ALA A 278       0.264 -22.612  -5.123  1.00  0.00           H  
ATOM   4511  HB2 ALA A 278       1.349 -23.506  -4.094  1.00  0.00           H  
ATOM   4512  HB3 ALA A 278       0.591 -21.948  -3.539  1.00  0.00           H  
ATOM   4513  N   LYS A 279       2.641 -22.316  -7.494  1.00 45.08           N  
ATOM   4514  CA  LYS A 279       3.187 -23.021  -8.662  1.00 47.48           C  
ATOM   4515  C   LYS A 279       4.636 -22.565  -8.933  1.00 50.25           C  
ATOM   4516  O   LYS A 279       5.304 -23.064  -9.821  1.00 51.92           O  
ATOM   4517  CB  LYS A 279       2.379 -22.715  -9.928  1.00 46.62           C  
ATOM   4518  CG  LYS A 279       1.022 -23.462  -9.682  1.00 46.49           C  
ATOM   4519  CD  LYS A 279       0.032 -22.766 -10.635  1.00 46.67           C  
ATOM   4520  CE  LYS A 279      -1.331 -23.474 -10.622  1.00 46.91           C  
ATOM   4521  NZ  LYS A 279      -2.401 -22.804 -11.481  1.00 47.42           N1+
ATOM   4522  H   LYS A 279       2.353 -21.350  -7.560  1.00  0.00           H  
ATOM   4523  HA  LYS A 279       3.127 -24.104  -8.558  1.00  0.00           H  
ATOM   4524  HB3 LYS A 279       2.732 -23.062 -10.900  1.00  0.00           H  
ATOM   4525  HB2 LYS A 279       2.177 -21.659 -10.107  1.00  0.00           H  
ATOM   4526  HG3 LYS A 279       0.585 -23.379  -8.687  1.00  0.00           H  
ATOM   4527  HG2 LYS A 279       1.147 -24.543  -9.744  1.00  0.00           H  
ATOM   4528  HD3 LYS A 279       0.474 -22.746 -11.631  1.00  0.00           H  
ATOM   4529  HD2 LYS A 279      -0.135 -21.749 -10.281  1.00  0.00           H  
ATOM   4530  HE3 LYS A 279      -1.707 -23.556  -9.602  1.00  0.00           H  
ATOM   4531  HE2 LYS A 279      -1.150 -24.475 -11.012  1.00  0.00           H  
ATOM   4532  HZ1 LYS A 279      -3.309 -23.248 -11.470  1.00  0.00           H  
ATOM   4533  HZ2 LYS A 279      -2.571 -21.858 -11.172  1.00  0.00           H  
ATOM   4534  HZ3 LYS A 279      -2.091 -22.626 -12.426  1.00  0.00           H  
ATOM   4535  N   PHE A 280       5.160 -21.661  -8.089  1.00 52.25           N  
ATOM   4536  CA  PHE A 280       6.496 -21.142  -8.183  1.00 54.12           C  
ATOM   4537  C   PHE A 280       7.378 -21.177  -6.871  1.00 56.30           C  
ATOM   4538  O   PHE A 280       8.508 -20.745  -6.935  1.00 56.40           O  
ATOM   4539  CB  PHE A 280       6.444 -19.764  -8.851  1.00 52.43           C  
ATOM   4540  CG  PHE A 280       5.947 -19.655 -10.295  1.00 50.29           C  
ATOM   4541  CD1 PHE A 280       6.607 -20.047 -11.488  1.00 50.33           C  
ATOM   4542  CD2 PHE A 280       4.721 -18.983 -10.404  1.00 49.04           C  
ATOM   4543  CE1 PHE A 280       6.155 -19.579 -12.731  1.00 49.14           C  
ATOM   4544  CE2 PHE A 280       4.298 -18.524 -11.651  1.00 48.69           C  
ATOM   4545  CZ  PHE A 280       5.053 -18.747 -12.823  1.00 48.62           C  
ATOM   4546  H   PHE A 280       4.572 -21.249  -7.379  1.00  0.00           H  
ATOM   4547  HA  PHE A 280       7.177 -21.755  -8.773  1.00  0.00           H  
ATOM   4548  HB3 PHE A 280       7.433 -19.308  -8.884  1.00  0.00           H  
ATOM   4549  HB2 PHE A 280       5.943 -19.027  -8.224  1.00  0.00           H  
ATOM   4550  HD1 PHE A 280       7.503 -20.650 -11.473  1.00  0.00           H  
ATOM   4551  HD2 PHE A 280       4.044 -18.875  -9.569  1.00  0.00           H  
ATOM   4552  HE1 PHE A 280       6.721 -19.734 -13.638  1.00  0.00           H  
ATOM   4553  HE2 PHE A 280       3.366 -18.004 -11.818  1.00  0.00           H  
ATOM   4554  HZ  PHE A 280       4.708 -18.450 -13.802  1.00  0.00           H  
ATOM   4555  N   ILE A 281       6.776 -21.745  -5.816  1.00 58.69           N  
ATOM   4556  CA  ILE A 281       7.171 -21.814  -4.420  1.00 62.49           C  
ATOM   4557  C   ILE A 281       6.923 -23.286  -4.080  1.00 66.91           C  
ATOM   4558  O   ILE A 281       5.807 -23.822  -4.270  1.00 69.22           O  
ATOM   4559  CB  ILE A 281       6.470 -20.796  -3.471  1.00 60.69           C  
ATOM   4560  CG1 ILE A 281       6.431 -19.356  -4.042  1.00 60.68           C  
ATOM   4561  CG2 ILE A 281       7.172 -20.747  -2.119  1.00 59.46           C  
ATOM   4562  CD1 ILE A 281       5.469 -18.331  -3.345  1.00 60.69           C  
ATOM   4563  H   ILE A 281       5.832 -22.090  -5.921  1.00  0.00           H  
ATOM   4564  HA  ILE A 281       8.234 -21.575  -4.388  1.00  0.00           H  
ATOM   4565  HB  ILE A 281       5.432 -21.100  -3.336  1.00  0.00           H  
ATOM   4566 HG13 ILE A 281       6.071 -19.371  -5.071  1.00  0.00           H  
ATOM   4567 HG12 ILE A 281       7.348 -18.770  -4.107  1.00  0.00           H  
ATOM   4568 HG21 ILE A 281       8.232 -20.898  -2.325  1.00  0.00           H  
ATOM   4569 HG22 ILE A 281       6.818 -19.855  -1.602  1.00  0.00           H  
ATOM   4570 HG23 ILE A 281       6.861 -21.576  -1.483  1.00  0.00           H  
ATOM   4571 HD11 ILE A 281       4.591 -18.732  -2.840  1.00  0.00           H  
ATOM   4572 HD12 ILE A 281       6.136 -17.957  -2.568  1.00  0.00           H  
ATOM   4573 HD13 ILE A 281       5.227 -17.462  -3.958  1.00  0.00           H  
ATOM   4574  N   MET A 282       7.884 -24.030  -3.516  1.00 70.68           N  
ATOM   4575  CA  MET A 282       9.306 -23.794  -3.478  1.00 74.21           C  
ATOM   4576  C   MET A 282       9.863 -24.422  -4.779  1.00 73.16           C  
ATOM   4577  O   MET A 282       9.454 -25.493  -5.142  1.00 72.35           O  
ATOM   4578  CB  MET A 282       9.902 -24.586  -2.306  1.00 76.96           C  
ATOM   4579  CG  MET A 282      11.375 -24.176  -2.005  1.00 81.27           C  
ATOM   4580  SD  MET A 282      12.061 -24.797  -0.485  1.00 84.90           S  
ATOM   4581  CE  MET A 282      13.754 -24.273  -0.707  1.00 86.73           C  
ATOM   4582  H   MET A 282       7.628 -24.980  -3.290  1.00  0.00           H  
ATOM   4583  HA  MET A 282       9.612 -22.749  -3.410  1.00  0.00           H  
ATOM   4584  HXT MET A 282      10.564 -23.807  -5.344  1.00  0.00           H  
ATOM   4585  HB3 MET A 282       9.671 -25.647  -2.395  1.00  0.00           H  
ATOM   4586  HB2 MET A 282       9.415 -24.296  -1.375  1.00  0.00           H  
ATOM   4587  HG3 MET A 282      11.516 -23.098  -1.928  1.00  0.00           H  
ATOM   4588  HG2 MET A 282      11.995 -24.551  -2.819  1.00  0.00           H  
ATOM   4589  HE1 MET A 282      14.205 -24.530   0.251  1.00  0.00           H  
ATOM   4590  HE2 MET A 282      14.219 -24.797  -1.542  1.00  0.00           H  
ATOM   4591  HE3 MET A 282      13.867 -23.219  -0.960  1.00  0.00           H  
TER    4592      MET A 282
HETATM 4593  C1  UNK   900       5.989 -14.107  -4.142  1.00  0.00           C  
HETATM 4594  C2  UNK   900       7.145 -15.106  -4.058  1.00  0.00           C  
HETATM 4595  C3  UNK   900       7.729 -15.648  -5.239  1.00  0.00           C  
HETATM 4596  N1  UNK   900      13.628 -17.050  -9.818  1.00  0.00           N  
HETATM 4597  N2  UNK   900       8.256 -15.288  -7.730  1.00  0.00           N  
HETATM 4598  N3  UNK   900      13.420 -16.945  -8.497  1.00  0.00           N  
HETATM 4599  C4  UNK   900       7.231 -15.232  -6.680  1.00  0.00           C  
HETATM 4600  C5  UNK   900      11.431 -17.532  -9.326  1.00  0.00           C  
HETATM 4601  C6  UNK   900       8.090 -15.099  -9.035  1.00  0.00           C  
HETATM 4602  C7  UNK   900      12.106 -17.148  -8.177  1.00  0.00           C  
HETATM 4603  C8  UNK   900      12.469 -17.500 -10.333  1.00  0.00           C  
HETATM 4604  O1  UNK   900       6.968 -14.795  -9.483  1.00  0.00           O  
HETATM 4605  F1  UNK   900       4.963 -14.685  -4.728  1.00  0.00           F  
HETATM 4606  F2  UNK   900       5.837 -13.694  -2.926  1.00  0.00           F  
HETATM 4607  F3  UNK   900       6.354 -13.112  -4.911  1.00  0.00           F  
HETATM 4608  C9  UNK   900       9.950 -17.815  -9.598  1.00  0.00           C  
HETATM 4609  C10 UNK   900       7.651 -15.516  -2.767  1.00  0.00           C  
HETATM 4610  C11 UNK   900       8.805 -16.509  -5.162  1.00  0.00           C  
HETATM 4611  C12 UNK   900       9.331 -15.287  -9.944  1.00  0.00           C  
HETATM 4612  C13 UNK   900       9.446 -16.670 -10.523  1.00  0.00           C  
HETATM 4613  C14 UNK   900       6.007 -16.192  -7.103  1.00  0.00           C  
HETATM 4614  C15 UNK   900       8.730 -16.392  -2.725  1.00  0.00           C  
HETATM 4615  C16 UNK   900       9.336 -16.925  -3.917  1.00  0.00           C  
HETATM 4616  H1  UNK   900       9.205 -15.279  -7.383  1.00  0.00           H  
HETATM 4617  H2  UNK   900      14.045 -16.468  -7.862  1.00  0.00           H  
HETATM 4618  H3  UNK   900       6.965 -14.175  -6.712  1.00  0.00           H  
HETATM 4619  H4  UNK   900      11.699 -17.109  -7.177  1.00  0.00           H  
HETATM 4620  H5  UNK   900      12.395 -17.543 -11.409  1.00  0.00           H  
HETATM 4621  H6  UNK   900       9.359 -17.740  -8.685  1.00  0.00           H  
HETATM 4622  H7  UNK   900       9.834 -18.801 -10.050  1.00  0.00           H  
HETATM 4623  H8  UNK   900       7.249 -15.227  -1.808  1.00  0.00           H  
HETATM 4624  H9  UNK   900       9.335 -16.889  -6.023  1.00  0.00           H  
HETATM 4625  H10 UNK   900       9.202 -14.572 -10.757  1.00  0.00           H  
HETATM 4626  H11 UNK   900      10.225 -14.933  -9.432  1.00  0.00           H  
HETATM 4627  H12 UNK   900       8.452 -16.949 -10.873  1.00  0.00           H  
HETATM 4628  H13 UNK   900      10.044 -16.437 -11.403  1.00  0.00           H  
HETATM 4629  H14 UNK   900       5.514 -15.899  -8.030  1.00  0.00           H  
HETATM 4630  H15 UNK   900       5.311 -16.233  -6.266  1.00  0.00           H  
HETATM 4631  H16 UNK   900       6.438 -17.192  -7.053  1.00  0.00           H  
HETATM 4632  H17 UNK   900       9.005 -16.808  -1.767  1.00  0.00           H  
HETATM 4633  H18 UNK   900      10.071 -17.711  -3.827  1.00  0.00           H  
CONECT 1575 1582
CONECT 1582 1575
CONECT 4576 4584
CONECT 4584 4576
CONECT 4593 4594 4605 4606 4607
CONECT 4594 4593 4595 4609
CONECT 4594 4595
CONECT 4595 4594 4599 4610
CONECT 4595 4594
CONECT 4596 4603 4598
CONECT 4596 4603
CONECT 4597 4599 4601 4616
CONECT 4598 4596 4602 4617
CONECT 4599 4595 4597 4613 4618
CONECT 4600 4608 4602 4603
CONECT 4600 4602
CONECT 4601 4597 4604 4611
CONECT 4601 4604
CONECT 4602 4598 4600 4619
CONECT 4602 4600
CONECT 4603 4596 4600 4620
CONECT 4603 4596
CONECT 4604 4601
CONECT 4604 4601
CONECT 4605 4593
CONECT 4606 4593
CONECT 4607 4593
CONECT 4608 4600 4612 4621 4622
CONECT 4609 4594 4614 4623
CONECT 4609 4614
CONECT 4610 4595 4615 4624
CONECT 4610 4615
CONECT 4611 4601 4612 4625 4626
CONECT 4612 4608 4611 4627 4628
CONECT 4613 4599 4629 4630 4631
CONECT 4614 4609 4615 4632
CONECT 4614 4609
CONECT 4615 4610 4614 4633
CONECT 4615 4610
CONECT 4616 4597
CONECT 4617 4598
CONECT 4618 4599
CONECT 4619 4602
CONECT 4620 4603
CONECT 4621 4608
CONECT 4622 4608
CONECT 4623 4609
CONECT 4624 4610
CONECT 4625 4611
CONECT 4626 4611
CONECT 4627 4612
CONECT 4628 4612
CONECT 4629 4613
CONECT 4630 4613
CONECT 4631 4613
CONECT 4632 4614
CONECT 4633 4615
END   
