# Supplementary material for: Structural basis of Fumosorinone-mediated allosteric inhibition of PTP1B for cancer immunotherapy
Source: Commun Biol. 2026 May 28;9:729. doi: 10.1038/s42003-026-10329-2 (PMC13219501; doi:10.1038/s42003-026-10329-2)
Supplement: Supplementary file 6 — Supplementary data 3 [file 42003_2026_10329_MOESM6_ESM.xlsx]

## Sheet: Figure 1
Figure 1c
Days after treatment	Fumosorinone						Control
0	0	0	0	0	0	0	0	0	0	0	0	0
8	63.2707	56.2932	56.996	105.397	79.5608	71.4023	55.6322	174.139	151.301	94.353	61.1667	200.417
10	120.442	89.5645	102.649	106.985	121.451	108.219	82.6966	244.576	342.863	115.257	102.58	437.774
12	166.485	113.757	302.908	205.757	210.127	210.214	150.46	606.814	470.166	277.705	195.483	774.402
14	169.694	161.496	350.006	433.551	365.106	309.459	316.977	689.401	546.215	372.222	419.06	835.308
16	202.411	221.148	407.922	490.074	477.3	468.385	672.63	960.915	1174.53	622.831	676.161	1072.83
18	431.913	325.856	456.972	666.832	890.149	546.97	997.185	1089.04	1189.44	679.888	906.922	2097.71
20	813.558	713.899	574.858	862.152	1030.57	754.246	1564.43	1675.68	2210.95	1378.13	1470.75	2436.37
Figure 1d
day	Fumosorinone	Control
18		1
20		1
20		1
20		1
22	1	1
24	1	1
26	1
26	1
28	1
28	1
Figure 1e_left panel				Figure 1e_right panel
Control	Fumosorinone			Control	Fumosorinone
0.31				47.3	61.8
0.28	3.8			47.7	60.5
0.11	4.04			46.1	63.1
0.12	3.01			51.6	58.1
Figure 1f_left panel				Figure 1f_right panel
Control	Fumosorinone			Control	Fumosorinone
2.25				0.33	0.98
1.73	7.88			0.21	2.68
1.51	7.16			0.2	3.17
0.76	6.35			0.064	2.6
Figure 1g_left panel				Figure 1g_middle panel				Figure 1g_right panel
Control	Fumosorinone			Control	Fumosorinone			Control	Fumosorinone
56.5	46.9							35.3	26.2
55.6	53.2			7.65	12.9			38.3	23.3
49.1	57.3			4.03	11.87			46.4	21.1
41.3	61.3			8.56	12.7			43.7	32
Figure 1h
Control	Fumosorinone	Oxaliplatin
0.88	7.94	11.3
1	6.55	13.6
1.31	5.94	10.5
Figure 1i_left panel				Figure 1i_right panel
Control	Fumosorinone	Oxaliplatin		Control	Fumosorinone	Oxaliplatin
30.033	54.8509	84.5956		633.912	1221.18	862.925
25.4992	47.9847	65.7005		560.253	1172.96	787.257
23.5861	41.9047	101.525		562.931	1646.39	758.463

## Sheet: Figure 2
Figure 2a
Concentration	FU				Concentration	Na3VO4
0	100	100	100		0	100	100	100
40	0.0264062	-0.384601	-0.260358		800	6.01	8.42	6
20	-0.0393625	-0.141768	-0.0814518		400	29.61	35.66	28
10	10.5015	8.0935	6.94119		200	57.43	66.86	58
5	58.0539	63.1972	57.2157		100	75.9	77.63	75
2.5	77.7362	87.4974	80.0472		50	85.02	85.53	83
1.25	89.4088	92.9467	86.3149		25	88.06	86.71	82
Figure 2b
pNPP	0			10 μM			5 μM
25	657.986	649.238	659.464	196.805	201.021	203.014	247.884	234.692	260.708
12.5	555.605	541.5	469.377	165.348	163.195	162.595	206.277	184.761	208.18
6.25	465.52	456.214	453.236	122.362	122.395	130.821	170.846	180.238	180.507
3.125	356.748	354.766	362.727	94.6982	88.4571	97.1893	136.572	129.247	148.844
1.5625	278.957	279.188	275.77	58.5589	63.5571	73.8268	107.051	102.084	112.483
0.78125	205.768	203.175	205.843	48.4179	49.7036	55.9018	79.0582	74.6389	79.5763

## Sheet: Figure 3
Figure 3c_left panel
FU	WT			N193A			F196A			F196R			W291A
0	100	100	100	100	100	100	100	100	100	100	100	100	100	100	100
40	0.0264062	-0.384601	-0.260358	39.2031	32.9731	21.0825	15.7829	9.59122	10.3716	5.63771	6.61787	6.32499	0.203151	0.49827
20	-0.0393625	-0.141768	-0.0814518	60.6389	48.5581	47.5636	30.1122	33.3427	21.564	24.4869	23.8771	25.7942	9.45122	1.221	1.04033
10	10.5015	8.0935	6.94119	65.8896	61.3102	58.3427	45.161	35.6656	31.8655	41.4711	34.7168	35.8274	12.7478	2.71724	2.75191
5	58.0539	63.1972	57.2157	84.1211	80.3603	77.1145	62.2527	55.2035	56.8392	52.6016	50.8163	52.617	43.8107	39.8273	47.8735
2.5	77.7362	87.4974	80.0472	91.6133	89.3532	91.1147	84.7492	78.5377	82.3495	83.6073	80.1785	73.2486	71.0693	76.4634	68.8442
1.25	89.4088	92.9467	86.3149	103.453	93.0235	91.9593	94.8276	92.7997	98.6643	99.2487	95.0789	96.2897	94.9549	98.8311	96.4585
Figure 3c_right panel
pNPP	WT			N193A			E276A
100	235.902	251.233	247.621	135.603	148.594	144.615	14.4917	17.1858	14.555
50	239.992	257.734	235.797	122.878	149.192	145.583	12.1371	3.27048	8.50234
25	227.314	228.201	224.307	110.522	128.851	118.776	6.9718	6.11493	6.4203
12.5	196.293	206.451	203.638	88.5881	102.868	99.9465	6.51664	5.27367	5.49036
6.25	168.008	166.691	170.492	67.8171	77.0779	71.9156	6.32565	5.78422	6.41486
3.125	135.016	139.64	136.311	47.981	58.5959	55.6621	6.44917	6.20706	5.29599
1.5625	98.8915	98.3654	102.146	23.9388	37.7586	35.7837	7.18261	6.88585	5.88193

## Sheet: Figure 4
Figure 4c
FU	TCPTP			PTPRA			STEP			LYP
0	100	100	100	100	100	100	100	100	100	100	100	100
400	-13.9102	-15.0204	-13.4319	62.6309	48.9456	49.9434	90.0944	89.5932	91.3601	50.9898	112.407	77.3018
200	-6.99219	-3.84648	-5.26866	71.8245	66.417	62.4431	95.2297	93.9741	93.5046	74.4762	79.3633	42.5073
100	0.0723631	-1.21324	0.038194	73.0319	78.9191	67.9844	95.003	93.7529	91.5943	71.0086	77.0137	82.6457
50	20.5773	16.674	19.9914	86.7222	77.4451	80.5894	94.73	89.5714	92.9148	78.0061	85.4859	95.8083
25	24.9543	39.0032	31.7495	88.0603	88.6858	88.5311	93.3419	94.8755	91.8973	82.2876	88.982	95.4205
12.5	46.0681	53.3645	51.0227	95.4839	88.6927	88.7821	94.0029	92.4223	90.3508	81.3001	93.825	91.8405
6.25	68.761	58.9772	68.5879	98.2232	94.8928	90.737	96.0972	95.9559	91.1568	89.0071	92.8109	94.5312
3.125	90.9477	88.5429	89.729
1.6	95.8386	101.927	98.784
0.8	98.9809	98.4026	98.0964

## Sheet: Figure 5
Figure 5c					Figure 5d
	V0				µg/mL	PI-1
1	0.026				61.48	0.06	-0.410006	0.789348
2	109.1				6.15	39.5087	38.5087	39.7561
3	110.29				3.07	68.8692	67.692	68.6839
4	92.16				1.54	85.9439	85.4388	83.2308
5	114.95				0.77	88.6015	87.6015	85.1133
6	0.06				0	100	100	100
7	89.14
8	96.97
9	104.12
10	102.91
11	105.31
12	0.37
13	87.56
14	110.05
15	0.6
16	104.69
17	100.63
18	106.51
19	84.5
20	97.97
21	115.87
22	0.19
23	79.31
24	1.97
25	102.66
26	95.95
27	119.55
28	112.25
29	109.8
30	93.49
31	100.13
32	111.32
33	95.21
34	99.72
35	100.53
36	85.65
37	120.36
38	67.28
39	99.29
40	95.23
41	0.75
42	13.89
43	106.25
44	103.77
45	100.94
46	110.35
47	114.42
48	102.19
49	1.91
50	106.02
51	109.45
52	103.9
53	105.11
54	0.19
55	110.65
56	93.4
57	100.51
58	92.65
59	103.75
60	102.52
61	66.32
62	3.01
63	96.21
64	4.11
65	85.82
66	116.28
67	99.41
68	106.11
69	75.73
70	99.73
71	52.6
72	53.06
73	121.22
74	13.78
75	128.27
76	131.2
77	135.1
78	124.46
79	133.45
80	38.97
81	113.96
82	125.29
83	129.5
84	117.16
85	110.59
86	132.82
87	108.65
88	126.57
89	97.62
90	130.16
91	115.13
92	121.08
93	113.07
94	112.72
95	112.78
96	25.41
97	100.89
98	101.95
99	109.37
100	97.59
101	118.78
102	0.93
103	83.29
104	0.16
105	4.44
106	121.02
107	103.34
108	118.25

## Sheet: Supplementary Figure 1
Supplementary Figure 1a
Days after treatment	Fumosorinone						Control
0	0	0	0	0	0	0	0	0	0	0	0	0
8	119.131	95.3051	89.8171	81.0526	65.5665	56.5922	120.538	98.0631	83.6522	81.5266	68.2091	58.2135
10	150.646	253.383	193.415	175.035	75.079	95.8395	242.597	395.222	228.163	571.286	316.82	381.179
12	291.568	340.588	206.308	295.973	415.283	246.101	663.741	722.124	697.343	759.436	636.027	523.224
14	529.032	921.913	624.237	379.782	661.536	570.228	1281.1	1216.13	1922.6	2017.82	1492.85	1340.28
16	1280.21	2363.14	1233.8	865.074	990.218	858.945	1742.19	2767.6	2918.51	2967.57	1779.33	1911.38
Supplementary Figure 1b
day	Fumosorinone	Control
14		1
14		1
16	1	1
16		1
16		1
16		1
18	1
18	1
20	1
22	1
22	1
Supplementary Figure 1c
Days after treatment	Fumosorinone						Control
8	17.67	18.5	17.83	17.98	16.78	17.78	18.43	17.82	17.74	17.79	17.28	18.07
10	18.57	20.16	19.1	19.43	18.17	19.42	19.42	19.29	18.29	19.72	18.84	19.63
12	19.76	22.47	19.82	19.52	18.16	20.53	19.61	19.99	19.32	19.58	18.73	20.91
14	19.68	22.24	20.67	20.26	18.79	21.25	20.58	20.39	20.46	20.47	19.26	20.86
16	20.12	23.56	21.61	21.18	19.98	22.43	21.27	23.04	21.74	22.91	19.83	21.76
Supplementary Figure 1d
Days after treatment	Fumosorinone						Control
8	19.74	19.3	18.24	19.89	19.02	18.81	19.97	18.75	19.24	18.9	19.47	19.42
10	19.46	19.53	18.29	19.4	20.05	19.19	19.4	18.43	19.44	19.52	19.35	19.85
12	19.52	18.98	18	19.37	19.41	18.75	20	18.49	20.02	19.44	19.21	19.33
14	20.48	19.82	19.18	20.02	20.21	18.56	20.66	19.48	20.28	19	20.24	20.27
16	20.14	20.47	19.44	20.38	20.9	20.32	19.83	19.52	21.03	20.32	20.4	20.53
18	20.95	19.42	19.49	20.1	21.01	19.77	20.88	20.37	21.54	20.27	20.38	20.22
20	20.45	19.79	19.74	20.16	21.28	19.75	20.49	20.58	22.45	20.27	20.45	20.37
22	21.98	20.86	20.54	22.12	23.01	20.85	21.59	22.33	22.34	21.01	20.76	20.02
Supplementary Figure 1e
Control	Fumosorinone
11.1352	11.6658
11.8048	11.77
11.6658	11.8397
13.6888	12.8742
11.7178	9.18615
7.58265	9.49493
Supplementary Figure 1f
Control	Fumosorinone
6.45989	5.60222
4.54373	6.26671
5.9735	5.25356
6.72242	5.28227
4.98318	5.28227
4.59358	4.8238

## Sheet: Supplementary Figure 2
Supplementary Figure 2a_left panel							Supplementary Figure 2a_right panel
Volume	PTP1B	Volume	PTP1B and FU complex					mw	v
40	0.78365	40	0.0358184				Standard curve	14	92.842
40.013	0.794518	40.006	0.0373162					29	71.08
40.026	0.80343	40.013	0.0365078					45	69.48
40.04	0.809371	40.02	0.0354946					66	58.45
40.053	0.814942	40.026	0.0363104				PTP1B	36.3334	71.027
40.066	0.818823	40.033	0.0346604				PTP1B and FU complex	35.3586	71.599
40.08	0.825541	40.04	0.0336537
40.093	0.832219	40.046	0.0337618
40.106	0.842292	40.053	0.0338552
40.12	0.851793	40.06	0.0334941
40.133	0.859223	40.066	0.0343025
40.146	0.870672	40.073	0.0336246
40.16	0.880547	40.08	0.0320667
40.173	0.889692	40.086	0.0351345
40.186	0.897846	40.093	0.0333909
40.2	0.90431	40.1	0.0338644
40.213	0.911268	40.106	0.033696
40.226	0.919627	40.113	0.0350599
40.239	0.932813	40.12	0.0359507
40.253	0.943444	40.126	0.0386722
40.266	0.954053	40.133	0.0371364
40.279	0.961576	40.14	0.0381744
40.293	0.964326	40.146	0.0400969
40.306	0.954824	40.153	0.039439
40.319	0.942325	40.16	0.039625
40.333	0.929702	40.166	0.0401871
40.346	0.921635	40.173	0.0413666
40.359	0.912165	40.18	0.0419219
40.373	0.904143	40.186	0.0407275
40.386	0.908433	40.193	0.0393701
40.399	0.913144	40.2	0.0360024
40.413	0.919964	40.206	0.036813
40.426	0.925748	40.213	0.0351744
40.439	0.933228	40.22	0.0362248
40.453	0.944234	40.226	0.0371793
40.466	0.95185	40.233	0.0379052
40.479	0.960767	40.24	0.0359904
40.493	0.966281	40.246	0.0374444
40.506	0.969264	40.253	0.0381944
40.519	0.972402	40.26	0.0372711
40.533	0.97454	40.266	0.0385079
40.546	0.977511	40.273	0.038538
40.559	0.979148	40.28	0.0403431
40.573	0.980666	40.286	0.041098
40.586	0.983908	40.293	0.0393122
40.599	0.991216	40.3	0.0426148
40.613	0.998543	40.306	0.0404153
40.626	1.00691	40.313	0.0392641
40.639	1.01407	40.32	0.0418031
40.653	1.0222	40.326	0.0403691
40.666	1.02864	40.333	0.0400761
40.679	1.03122	40.34	0.0395636
40.693	1.03552	40.346	0.0400442
40.706	1.0387	40.353	0.0375932
40.719	1.0395	40.36	0.0386835
40.733	1.04267	40.366	0.0395818
40.746	1.04731	40.373	0.037965
40.759	1.05202	40.38	0.0372329
40.773	1.05777	40.386	0.0382874
40.786	1.06221	40.393	0.0400526
40.799	1.06291	40.4	0.0401861
40.813	1.0651	40.406	0.0403855
40.826	1.06888	40.413	0.0419438
40.839	1.07058	40.42	0.0430955
40.853	1.07459	40.426	0.04293
40.866	1.07705	40.433	0.0427176
40.879	1.08139	40.44	0.0424613
40.893	1.08622	40.446	0.0428723
40.906	1.08952	40.453	0.0425977
40.919	1.09167	40.46	0.0427956
40.933	1.09492	40.466	0.0422599
40.946	1.09588	40.473	0.0416012
40.959	1.09853	40.48	0.0411613
40.973	1.10029	40.486	0.0421516
40.986	1.10057	40.493	0.0425835
40.999	1.10038	40.5	0.0403773
41.012	1.10066	40.506	0.0427131
41.026	1.1004	40.513	0.0417134
41.039	1.09942	40.52	0.0435816
41.052	1.09998	40.526	0.0458218
41.066	1.10337	40.533	0.0433362
41.079	1.10585	40.54	0.0417918
41.092	1.11414	40.546	0.041184
41.106	1.12343	40.553	0.0415641
41.119	1.1316	40.559	0.0403773
41.132	1.13684	40.566	0.0403956
41.146	1.1408	40.573	0.0394202
41.159	1.14359	40.579	0.0409128
41.172	1.14385	40.586	0.0390274
41.186	1.14105	40.593	0.0381005
41.199	1.13705	40.599	0.0358704
41.212	1.13908	40.606	0.0310577
41.226	1.14154	40.613	0.0315015
41.239	1.14421	40.619	0.0298463
41.252	1.14312	40.626	0.0282623
41.266	1.14075	40.633	0.0259708
41.279	1.14223	40.639	0.025367
41.292	1.14132	40.646	0.0253289
41.306	1.13583	40.653	0.0249696
41.319	1.13128	40.659	0.0239378
41.332	1.1287	40.666	0.0217248
41.346	1.12958	40.673	0.0187307
41.359	1.12827	40.679	0.0173142
41.372	1.12375	40.686	0.0164122
41.386	1.12244	40.693	0.0159501
41.399	1.12559	40.699	0.0158611
41.412	1.1247	40.706	0.0160904
41.426	1.12545	40.713	0.0157093
41.439	1.12545	40.719	0.0153286
41.452	1.12346	40.726	0.0143551
41.466	1.12511	40.733	0.0138919
41.479	1.12157	40.739	0.013499
41.492	1.12042	40.746	0.0130899
41.506	1.11789	40.753	0.0136658
41.519	1.11625	40.759	0.0184427
41.532	1.11659	40.766	0.0214193
41.546	1.1146	40.773	0.0232574
41.559	1.11213	40.779	0.0221892
41.572	1.10617	40.786	0.0240782
41.586	1.09932	40.793	0.0256439
41.599	1.0916	40.799	0.0253878
41.612	1.08387	40.806	0.0265926
41.626	1.07451	40.813	0.028381
41.639	1.06605	40.819	0.0293706
41.652	1.05913	40.826	0.0316904
41.666	1.05415	40.833	0.0310807
41.679	1.04933	40.839	0.0304753
41.692	1.04573	40.846	0.027443
41.706	1.04506	40.853	0.0268019
41.719	1.047	40.859	0.025439
41.732	1.04848	40.866	0.025975
41.746	1.05188	40.873	0.0257866
41.759	1.05267	40.879	0.0270017
41.772	1.05337	40.886	0.0258596
41.786	1.05399	40.893	0.0262256
41.799	1.05171	40.899	0.0249661
41.812	1.04769	40.906	0.0215285
41.825	1.04124	40.913	0.0203427
41.839	1.03825	40.919	0.019542
41.852	1.03987	40.926	0.0194375
41.865	1.03903	40.933	0.0180905
41.879	1.03725	40.939	0.0187001
41.892	1.03586	40.946	0.0189944
41.905	1.03439	40.953	0.0181493
41.919	1.03006	40.959	0.0180909
41.932	1.02741	40.966	0.0153861
41.945	1.02709	40.973	0.0148547
41.959	1.02333	40.979	0.011759
41.972	1.02215	40.986	0.0122813
41.985	1.0231	40.993	0.0139864
41.999	1.02552	40.999	0.0118912
42.012	1.02344	41.006	0.0101908
42.025	1.02092	41.013	0.00728149
42.039	1.02014	41.019	0.00858501
42.052	1.02098	41.026	0.0071251
42.065	1.02177	41.033	0.00680999
42.079	1.02242	41.039	0.005661
42.092	1.02255	41.046	0.00670353
42.105	1.01897	41.053	0.00601149
42.119	1.0142	41.059	0.00515442
42.132	1.00971	41.066	0.00671028
42.145	1.0165	41.073	0.00351445
42.159	1.0375	41.079	0.00487726
42.172	1.0558	41.086	0.00508599
42.185	1.07023	41.093	0.00540174
42.199	1.08294	41.099	0.00350408
42.212	1.09766	41.106	0.00539103
42.225	1.10022	41.113	0.00601163
42.239	1.08192	41.119	0.00588268
42.252	1.06656	41.126	0.00425787
42.265	1.05347	41.133	0.00436799
42.279	1.0458	41.139	0.00557874
42.292	1.03764	41.146	0.00484373
42.305	1.03343	41.153	0.0053023
42.319	1.02976	41.159	0.00620603
42.332	1.0275	41.166	0.00562158
42.345	1.02692	41.173	0.00303984
42.359	1.02859	41.179	0.00445823
42.372	1.02697	41.186	0.00386032
42.385	1.02512	41.193	0.00321599
42.399	1.02098	41.199	0.00265907
42.412	1.01793	41.206	0.002433
42.425	1.01459	41.213	0.00169098
42.439	1.01266	41.219	0.00094616
42.452	1.01015	41.226	0.00038179
42.465	1.00701	41.233	-0.0016662
42.479	1.00724	41.239	-0.0044085
42.492	1.00654	41.246	-0.0060698
42.505	1.00508	41.253	-0.0075373
42.519	1.00361	41.259	-0.0078181
42.532	0.998528	41.266	-0.009618
42.545	0.989991	41.273	-0.0095195
42.559	0.978123	41.279	-0.010666
42.572	0.970919	41.286	-0.0111868
42.585	0.965078	41.293	-0.0113962
42.598	0.957553	41.299	-0.0127337
42.612	0.953791	41.306	-0.0140287
42.625	0.951792	41.313	-0.0133867
42.638	0.952595	41.319	-0.0133158
42.652	0.952354	41.326	-0.0146063
42.665	0.950048	41.332	-0.0137531
42.678	0.944978	41.339	-0.0145456
42.692	0.942312	41.346	-0.0155616
42.705	0.939028	41.352	-0.0175598
42.718	0.938898	41.359	-0.0175463
42.732	0.934173	41.366	-0.0194528
42.745	0.930555	41.372	-0.0201128
42.758	0.928125	41.379	-0.0196586
42.772	0.927213	41.386	-0.019074
42.785	0.919248	41.392	-0.0203502
42.798	0.899639	41.399	-0.0225879
42.812	0.882396	41.406	-0.0189304
42.825	0.866571	41.412	-0.0190507
42.838	0.851648	41.419	-0.020542
42.852	0.834878	41.426	-0.0207812
42.865	0.824103	41.432	-0.0211987
42.878	0.822566	41.439	-0.0224784
42.892	0.821361	41.446	-0.0227528
42.905	0.819473	41.452	-0.0218099
42.918	0.819482	41.459	-0.0225413
42.932	0.814012	41.466	-0.0230493
42.945	0.809907	41.472	-0.0231927
42.958	0.805466	41.479	-0.0225124
42.972	0.800537	41.486	-0.0246695
42.985	0.796552	41.492	-0.0264985
42.998	0.790951	41.499	-0.0266172
43.012	0.791546	41.506	-0.026732
43.025	0.7961	41.512	-0.0286854
43.038	0.79973	41.519	-0.0271904
43.052	0.801305	41.526	-0.0263693
43.065	0.80307	41.532	-0.0273843
43.078	0.80682	41.539	-0.0263037
43.092	0.809703	41.546	-0.0263675
43.105	0.805138	41.552	-0.0265453
43.118	0.803639	41.559	-0.0276287
43.132	0.800647	41.566	-0.0281397
43.145	0.799602	41.572	-0.0287583
43.158	0.796761	41.579	-0.0273803
43.172	0.79541	41.586	-0.028156
43.185	0.793555	41.592	-0.0277444
43.198	0.79284	41.599	-0.0275358
43.212	0.79078	41.606	-0.0284983
43.225	0.790053	41.612	-0.028129
43.238	0.786892	41.619	-0.0273416
43.252	0.785026	41.626	-0.029414
43.265	0.785058	41.632	-0.029231
43.278	0.787426	41.639	-0.0290068
43.292	0.787942	41.646	-0.0287974
43.305	0.785744	41.652	-0.0292062
43.318	0.785427	41.659	-0.0284854
43.332	0.782903	41.666	-0.0301821
43.345	0.779263	41.672	-0.0304309
43.358	0.772786	41.679	-0.0304394
43.372	0.767126	41.686	-0.030652
43.385	0.762312	41.692	-0.0308627
43.398	0.761447	41.699	-0.033489
43.411	0.760751	41.706	-0.0341435
43.425	0.759076	41.712	-0.0337216
43.438	0.758944	41.719	-0.0366183
43.451	0.757045	41.726	-0.0374531
43.465	0.758187	41.732	-0.0356413
43.478	0.753567	41.739	-0.0347505
43.491	0.751574	41.746	-0.0355361
43.505	0.748172	41.752	-0.0358648
43.518	0.747357	41.759	-0.0359991
43.531	0.747396	41.766	-0.0376683
43.545	0.746959	41.772	-0.0377939
43.558	0.748423	41.779	-0.0374874
43.571	0.74987	41.786	-0.0383307
43.585	0.750777	41.792	-0.04112
43.598	0.749916	41.799	-0.0402339
43.611	0.744149	41.806	-0.0407663
43.625	0.737805	41.812	-0.0433887
43.638	0.735235	41.819	-0.0447604
43.651	0.733764	41.826	-0.044668
43.665	0.728139	41.832	-0.0456518
43.678	0.721694	41.839	-0.0457391
43.691	0.717075	41.846	-0.0471108
43.705	0.716391	41.852	-0.0474442
43.718	0.713241	41.859	-0.048623
43.731	0.707792	41.866	-0.0514954
43.745	0.704763	41.872	-0.0522263
43.758	0.70318	41.879	-0.0518071
43.771	0.701802	41.886	-0.0522635
43.785	0.701727	41.892	-0.0525266
43.798	0.696738	41.899	-0.0538284
43.811	0.694369	41.906	-0.0558476
43.825	0.692516	41.912	-0.0560352
43.838	0.694061	41.919	-0.056779
43.851	0.694643	41.926	-0.0564126
43.865	0.692563	41.932	-0.0572014
43.878	0.691995	41.939	-0.0570234
43.891	0.69165	41.946	-0.0562932
43.905	0.693462	41.952	-0.0545291
43.918	0.69377	41.959	-0.0543254
43.931	0.692415	41.966	-0.0556963
43.945	0.691453	41.972	-0.0548512
43.958	0.694817	41.979	-0.0555506
43.971	0.696848	41.986	-0.0558885
43.985	0.697432	41.992	-0.0580266
43.998	0.698381	41.999	-0.0596956
44.011	0.698965	42.006	-0.0614234
44.025	0.700523	42.012	-0.0645336
44.038	0.700427	42.019	-0.0662151
44.051	0.702867	42.026	-0.0664431
44.065	0.701483	42.032	-0.0681719
44.078	0.699586	42.039	-0.0694938
44.091	0.697276	42.046	-0.0693214
44.105	0.693324	42.052	-0.0707157
44.118	0.689941	42.059	-0.0699995
44.131	0.683329	42.066	-0.068117
44.145	0.682011	42.072	-0.0675754
44.158	0.681279	42.079	-0.0660877
44.171	0.681403	42.086	-0.0663106
44.184	0.682549	42.092	-0.0647703
44.198	0.683659	42.099	-0.0629565
44.211	0.682367	42.105	-0.0617136
44.224	0.680995	42.112	-0.0597544
44.238	0.680194	42.119	-0.0606031
44.251	0.679754	42.125	-0.0598399
44.264	0.676813	42.132	-0.0605806
44.278	0.671387	42.139	-0.0612493
44.291	0.668358	42.145	-0.0614758
44.304	0.669184	42.152	-0.0619085
44.318	0.666218	42.159	-0.0619921
44.331	0.665262	42.165	-0.0617053
44.344	0.667288	42.172	-0.0602152
44.358	0.667532	42.179	-0.0590234
44.371	0.66724	42.185	-0.0601342
44.384	0.665521	42.192	-0.061547
44.398	0.66314	42.199	-0.0616665
44.411	0.66001	42.205	-0.0593217
44.424	0.657194	42.212	-0.0607522
44.438	0.658034	42.219	-0.0592253
44.451	0.658139	42.225	-0.0597862
44.464	0.657925	42.232	-0.0605043
44.478	0.656804	42.239	-0.0609011
44.491	0.658769	42.245	-0.0600722
44.504	0.663307	42.252	-0.061726
44.518	0.66258	42.259	-0.0630735
44.531	0.66486	42.265	-0.0638713
44.544	0.666265	42.272	-0.0641815
44.558	0.668966	42.279	-0.0638966
44.571	0.669506	42.285	-0.0634915
44.584	0.665081	42.292	-0.0636864
44.598	0.663104	42.299	-0.0633194
44.611	0.663537	42.305	-0.0632674
44.624	0.662897	42.312	-0.0620547
44.638	0.665646	42.319	-0.0609343
44.651	0.669266	42.325	-0.0593758
44.664	0.672395	42.332	-0.0582847
44.678	0.673094	42.339	-0.0585398
44.691	0.671996	42.345	-0.0583213
44.704	0.672468	42.352	-0.0588515
44.718	0.668854	42.359	-0.0596856
44.731	0.664419	42.365	-0.0626658
44.744	0.661682	42.372	-0.0662223
44.758	0.662298	42.379	-0.0671144
44.771	0.66115	42.385	-0.0677784
44.784	0.660805	42.392	-0.0686396
44.798	0.660639	42.399	-0.0707892
44.811	0.662758	42.405	-0.0707151
44.824	0.662564	42.412	-0.071942
44.838	0.663164	42.419	-0.0739913
44.851	0.665427	42.425	-0.0741885
44.864	0.664285	42.432	-0.0733671
44.878	0.662101	42.439	-0.0741921
44.891	0.658577	42.445	-0.0738089
44.904	0.657696	42.452	-0.0727811
44.918	0.661429	42.459	-0.0722164
44.931	0.66104	42.465	-0.0737879
44.944	0.664643	42.472	-0.0728705
44.958	0.67155	42.479	-0.0723422
44.971	0.679428	42.485	-0.0713456
44.984	0.682672	42.492	-0.0716185
44.997	0.683402	42.499	-0.0724312
45.011	0.686501	42.505	-0.0728062
45.024	0.687147	42.512	-0.0743059
45.037	0.686683	42.519	-0.0731748
45.051	0.683538	42.525	-0.0705249
45.064	0.682902	42.532	-0.0703801
45.077	0.682567	42.539	-0.0704934
45.091	0.682599	42.545	-0.0687428
45.104	0.681654	42.552	-0.0686138
45.117	0.68524	42.559	-0.0690802
45.131	0.690537	42.565	-0.0706217
45.144	0.691453	42.572	-0.0714708
45.157	0.692279	42.579	-0.0705396
45.171	0.69032	42.585	-0.0697251
45.184	0.692204	42.592	-0.0678372
45.197	0.690775	42.599	-0.069004
45.211	0.689748	42.605	-0.0688519
45.224	0.689382	42.612	-0.0697579
45.237	0.689143	42.619	-0.0688141
45.251	0.686734	42.625	-0.0689424
45.264	0.687889	42.632	-0.0697146
45.277	0.683404	42.639	-0.0712404
45.291	0.680805	42.645	-0.0713782
45.304	0.677484	42.652	-0.0703329
45.317	0.676938	42.659	-0.0717429
45.331	0.678167	42.665	-0.0730732
45.344	0.674971	42.672	-0.0746882
45.357	0.674331	42.679	-0.0743372
45.371	0.674587	42.685	-0.0747439
45.384	0.675682	42.692	-0.0754738
45.397	0.676489	42.699	-0.0779413
45.411	0.679929	42.705	-0.079237
45.424	0.685866	42.712	-0.0799016
45.437	0.689166	42.719	-0.0827798
45.451	0.692664	42.725	-0.0829497
45.464	0.693992	42.732	-0.0842669
45.477	0.692257	42.739	-0.0853643
45.491	0.693699	42.745	-0.0853597
45.504	0.690208	42.752	-0.0869879
45.517	0.688489	42.759	-0.0890411
45.531	0.685433	42.765	-0.091618
45.544	0.686638	42.772	-0.0929019
45.557	0.689569	42.779	-0.0926736
45.571	0.688435	42.785	-0.0924714
45.584	0.686932	42.792	-0.0901585
45.597	0.688706	42.799	-0.0902487
45.611	0.689755	42.805	-0.0906822
45.624	0.691924	42.812	-0.0893218
45.637	0.690931	42.819	-0.0868011
45.651	0.691964	42.825	-0.089351
45.664	0.693011	42.832	-0.0870915
45.677	0.691546	42.839	-0.0859737
45.691	0.692146	42.845	-0.0858093
45.704	0.692559	42.852	-0.0854582
45.717	0.691321	42.858	-0.0858211
45.731	0.692527	42.865	-0.0865486
45.744	0.693195	42.872	-0.0905467
45.757	0.692198	42.878	-0.0900484
45.771	0.697734	42.885	-0.087902
45.784	0.700234	42.892	-0.087199
45.797	0.707064	42.898	-0.0878104
45.81	0.712367	42.905	-0.0893353
45.824	0.715458	42.912	-0.0890658
45.837	0.718933	42.918	-0.0914012
45.85	0.721264	42.925	-0.0897682
45.864	0.721648	42.932	-0.0892229
45.877	0.720747	42.938	-0.0893843
45.89	0.721496	42.945	-0.0868951
45.904	0.720194	42.952	-0.0865161
45.917	0.7236	42.958	-0.0852144
45.93	0.724281	42.965	-0.0857524
45.944	0.724966	42.972	-0.0857766
45.957	0.721967	42.978	-0.0884054
45.97	0.719241	42.985	-0.0894589
45.984	0.719873	42.992	-0.0885354
45.997	0.719763	42.998	-0.0891935
46.01	0.718611	43.005	-0.0889347
46.024	0.718164	43.012	-0.0920491
46.037	0.721976	43.018	-0.0935951
46.05	0.726635	43.025	-0.092801
46.064	0.730339	43.032	-0.0923051
46.077	0.731287	43.038	-0.0926767
46.09	0.734333	43.045	-0.0937595
46.104	0.738333	43.052	-0.0951942
46.117	0.736645	43.058	-0.0938028
46.13	0.7339	43.065	-0.0938013
46.144	0.734212	43.072	-0.0927394
46.157	0.732627	43.078	-0.0920592
46.17	0.734537	43.085	-0.0919162
46.184	0.734339	43.092	-0.0915286
46.197	0.738444	43.098	-0.0911306
46.21	0.741555	43.105	-0.092217
46.224	0.744723	43.112	-0.092688
46.237	0.745977	43.118	-0.0908022
46.25	0.745747	43.125	-0.0925717
46.264	0.747433	43.132	-0.0941557
46.277	0.750146	43.138	-0.0971295
46.29	0.750543	43.145	-0.0964623
46.304	0.751536	43.152	-0.0961157
46.317	0.752595	43.158	-0.0962793
46.33	0.754461	43.165	-0.0981283
46.344	0.756135	43.172	-0.0963206
46.357	0.755497	43.178	-0.0930259
46.37	0.760496	43.185	-0.0935188
46.384	0.768688	43.192	-0.0928881
46.397	0.773439	43.198	-0.0939602
46.41	0.773872	43.205	-0.0952832
46.424	0.776396	43.212	-0.0954877
46.437	0.779844	43.218	-0.0940172
46.45	0.78478	43.225	-0.0966951
46.464	0.787473	43.232	-0.0980327
46.477	0.789563	43.238	-0.100268
46.49	0.793871	43.245	-0.101658
46.504	0.796725	43.252	-0.104649
46.517	0.800159	43.258	-0.109473
46.53	0.797484	43.265	-0.110441
46.544	0.790913	43.272	-0.113143
46.557	0.78798	43.278	-0.11463
46.57	0.793488	43.285	-0.116314
46.583	0.796021	43.292	-0.116242
46.597	0.797855	43.298	-0.115796
46.61	0.801779	43.305	-0.118689
46.623	0.804684	43.312	-0.11814
46.637	0.80844	43.318	-0.119183
46.65	0.808845	43.325	-0.118166
46.663	0.804436	43.332	-0.117569
46.677	0.803406	43.338	-0.1148
46.69	0.805566	43.345	-0.114772
46.703	0.806217	43.352	-0.115617
46.717	0.809984	43.358	-0.114859
46.73	0.811043	43.365	-0.114325
46.743	0.81196	43.372	-0.113228
46.757	0.811932	43.378	-0.11339
46.77	0.806304	43.385	-0.112587
46.783	0.804682	43.392	-0.112087
46.797	0.802148	43.398	-0.1097
46.81	0.802856	43.405	-0.109989
46.823	0.803875	43.412	-0.110919
46.837	0.806924	43.418	-0.110968
46.85	0.809779	43.425	-0.111339
46.863	0.812871	43.432	-0.109961
46.877	0.815828	43.438	-0.110139
46.89	0.817083	43.445	-0.112793
46.903	0.816898	43.452	-0.11404
46.917	0.820431	43.458	-0.115625
46.93	0.82499	43.465	-0.115591
46.943	0.825957	43.472	-0.115174
46.957	0.829254	43.478	-0.117467
46.97	0.830497	43.485	-0.118145
46.983	0.831674	43.492	-0.118714
46.997	0.831789	43.498	-0.121178
47.01	0.830881	43.505	-0.120664
47.023	0.835266	43.512	-0.122607
47.037	0.837142	43.518	-0.121616
47.05	0.836909	43.525	-0.121659
47.063	0.838213	43.532	-0.120954
47.077	0.838945	43.538	-0.117486
47.09	0.841331	43.545	-0.117324
47.103	0.842276	43.552	-0.117028
47.117	0.841072	43.558	-0.116309
47.13	0.841457	43.565	-0.115125
47.143	0.839557	43.572	-0.116561
47.157	0.835235	43.578	-0.115629
47.17	0.834917	43.585	-0.113299
47.183	0.833793	43.592	-0.113801
47.197	0.832773	43.598	-0.115298
47.21	0.836068	43.605	-0.113072
47.223	0.840089	43.612	-0.112067
47.237	0.840232	43.618	-0.112072
47.25	0.83931	43.625	-0.113114
47.263	0.836861	43.631	-0.112009
47.277	0.83678	43.638	-0.11167
47.29	0.843373	43.645	-0.111648
47.303	0.842376	43.651	-0.110926
47.317	0.845805	43.658	-0.107256
47.33	0.848814	43.665	-0.10659
47.343	0.854799	43.671	-0.108018
47.357	0.862332	43.678	-0.107314
47.37	0.862748	43.685	-0.108315
47.383	0.864272	43.691	-0.109074
47.396	0.872437	43.698	-0.108565
47.41	0.883679	43.705	-0.105856
47.423	0.888222	43.711	-0.105908
47.436	0.891959	43.718	-0.107041
47.45	0.895981	43.725	-0.108076
47.463	0.899943	43.731	-0.108163
47.476	0.90214	43.738	-0.110312
47.49	0.90326	43.745	-0.109106
47.503	0.906639	43.751	-0.107694
47.516	0.910093	43.758	-0.107208
47.53	0.919931	43.765	-0.107027
47.543	0.926686	43.771	-0.106813
47.556	0.93359	43.778	-0.109822
47.57	0.935248	43.785	-0.109967
47.583	0.941034	43.791	-0.11106
47.596	0.948135	43.798	-0.110409
47.61	0.948325	43.805	-0.109664
47.623	0.946989	43.811	-0.108504
47.636	0.945764	43.818	-0.107909
47.65	0.942848	43.825	-0.108061
47.663	0.941799	43.831	-0.109333
47.676	0.941452	43.838	-0.108661
47.69	0.942369	43.845	-0.108083
47.703	0.944075	43.851	-0.106782
47.716	0.947373	43.858	-0.10729
47.73	0.950644	43.865	-0.107331
47.743	0.958866	43.871	-0.107474
47.756	0.962742	43.878	-0.107113
47.77	0.963767	43.885	-0.107394
47.783	0.966241	43.891	-0.108082
47.796	0.969638	43.898	-0.108921
47.81	0.971849	43.905	-0.109472
47.823	0.967864	43.911	-0.108213
47.836	0.971893	43.918	-0.10846
47.85	0.975128	43.925	-0.109318
47.863	0.979305	43.931	-0.107627
47.876	0.982352	43.938	-0.10627
47.89	0.98738	43.945	-0.107962
47.903	0.994642	43.951	-0.108916
47.916	0.99852	43.958	-0.108246
47.93	1.00012	43.965	-0.108875
47.943	1.00779	43.971	-0.110476
47.956	1.01315	43.978	-0.111664
47.97	1.01605	43.985	-0.111499
47.983	1.01754	43.991	-0.111913
47.996	1.01866	43.998	-0.111205
48.01	1.02137	44.005	-0.11127
48.023	1.01925	44.011	-0.112305
48.036	1.01851	44.018	-0.111661
48.05	1.0227	44.025	-0.11127
48.063	1.02665	44.031	-0.110723
48.076	1.03458	44.038	-0.111204
48.09	1.0432	44.045	-0.111768
48.103	1.05093	44.051	-0.109706
48.116	1.05976	44.058	-0.109284
48.13	1.06385	44.065	-0.108577
48.143	1.06794	44.071	-0.108514
48.156	1.07497	44.078	-0.108146
48.169	1.07948	44.085	-0.108513
48.183	1.08425	44.091	-0.107817
48.196	1.08931	44.098	-0.109016
48.209	1.09801	44.105	-0.109266
48.223	1.10109	44.111	-0.107996
48.236	1.10151	44.118	-0.109747
48.249	1.10353	44.125	-0.107144
48.263	1.10767	44.131	-0.10828
48.276	1.11371	44.138	-0.108153
48.289	1.11551	44.145	-0.107164
48.303	1.12338	44.151	-0.107165
48.316	1.13481	44.158	-0.108471
48.329	1.1402	44.165	-0.108435
48.343	1.1435	44.171	-0.107916
48.356	1.1481	44.178	-0.107938
48.369	1.15255	44.185	-0.104953
48.383	1.15145	44.191	-0.104427
48.396	1.15152	44.198	-0.103529
48.409	1.15004	44.205	-0.101612
48.423	1.15204	44.211	-0.0992817
48.436	1.15486	44.218	-0.0990515
48.449	1.15871	44.225	-0.0996483
48.463	1.16094	44.231	-0.0989759
48.476	1.16464	44.238	-0.0982402
48.489	1.16995	44.245	-0.0964014
48.503	1.17165	44.251	-0.0960065
48.516	1.17774	44.258	-0.0938373
48.529	1.18343	44.265	-0.0938496
48.543	1.18687	44.271	-0.0946302
48.556	1.19107	44.278	-0.0935141
48.569	1.19623	44.285	-0.0944651
48.583	1.19843	44.291	-0.095614
48.596	1.19801	44.298	-0.0954517
48.609	1.19745	44.305	-0.0959091
48.623	1.20093	44.311	-0.0941407
48.636	1.20521	44.318	-0.092307
48.649	1.20942	44.325	-0.0920937
48.663	1.21478	44.331	-0.0928415
48.676	1.2216	44.338	-0.0909848
48.689	1.23069	44.345	-0.0914954
48.703	1.23759	44.351	-0.0915484
48.716	1.24224	44.358	-0.0907619
48.729	1.24591	44.365	-0.0899539
48.743	1.24847	44.371	-0.0894857
48.756	1.24806	44.378	-0.0901465
48.769	1.24597	44.385	-0.0912968
48.783	1.23874	44.391	-0.0901555
48.796	1.23761	44.398	-0.0899454
48.809	1.23784	44.404	-0.0894389
48.823	1.23722	44.411	-0.0907425
48.836	1.24065	44.418	-0.0909016
48.849	1.24571	44.424	-0.0896839
48.863	1.25655	44.431	-0.090769
48.876	1.26382	44.438	-0.0912798
48.889	1.27117	44.444	-0.0914619
48.903	1.27952	44.451	-0.0899066
48.916	1.28844	44.458	-0.0877241
48.929	1.29384	44.464	-0.0824529
48.943	1.29885	44.471	-0.0813228
48.956	1.30187	44.478	-0.0816042
48.969	1.30891	44.484	-0.0836583
48.982	1.31529	44.491	-0.0847923
48.996	1.31588	44.498	-0.0848478
49.009	1.32328	44.504	-0.0880086
49.022	1.33106	44.511	-0.0879187
49.036	1.33717	44.518	-0.0866078
49.049	1.33993	44.524	-0.0888652
49.062	1.34464	44.531	-0.0922521
49.076	1.34729	44.538	-0.0933437
49.089	1.34724	44.544	-0.0975212
49.102	1.34958	44.551	-0.101512
49.116	1.35319	44.558	-0.100581
49.129	1.35921	44.564	-0.101472
49.142	1.36166	44.571	-0.0995444
49.156	1.36533	44.578	-0.0982258
49.169	1.37006	44.584	-0.0977481
49.182	1.37622	44.591	-0.0957957
49.196	1.3826	44.598	-0.0968229
49.209	1.38669	44.604	-0.0951424
49.222	1.39106	44.611	-0.0929933
49.236	1.39393	44.618	-0.0918304
49.249	1.40038	44.624	-0.0906423
49.262	1.40299	44.631	-0.0877242
49.276	1.40454	44.638	-0.086938
49.289	1.41055	44.644	-0.0856413
49.302	1.41588	44.651	-0.0849959
49.316	1.42619	44.658	-0.0857991
49.329	1.4345	44.664	-0.0842226
49.342	1.44328	44.671	-0.0825216
49.356	1.45063	44.678	-0.0822505
49.369	1.45786	44.684	-0.0811124
49.382	1.46443	44.691	-0.0798376
49.396	1.47261	44.698	-0.0799423
49.409	1.47894	44.704	-0.080891
49.422	1.48569	44.711	-0.0809089
49.436	1.49452	44.718	-0.0814023
49.449	1.50342	44.724	-0.0814199
49.462	1.50604	44.731	-0.0802955
49.476	1.50805	44.738	-0.0790298
49.489	1.51022	44.744	-0.0787258
49.502	1.50934	44.751	-0.0808694
49.516	1.5135	44.758	-0.0817233
49.529	1.51393	44.764	-0.0807563
49.542	1.51283	44.771	-0.0805017
49.556	1.51658	44.778	-0.0811568
49.569	1.52121	44.784	-0.08041
49.582	1.52691	44.791	-0.0784578
49.596	1.53037	44.798	-0.0767839
49.609	1.53559	44.804	-0.0764379
49.622	1.5446	44.811	-0.0764677
49.636	1.55203	44.818	-0.0763567
49.649	1.55559	44.824	-0.0754027
49.662	1.56499	44.831	-0.0740777
49.676	1.57025	44.838	-0.0730424
49.689	1.575	44.844	-0.0724018
49.702	1.58389	44.851	-0.0702707
49.716	1.59564	44.858	-0.0698758
49.729	1.60186	44.864	-0.0692609
49.742	1.60816	44.871	-0.0695522
49.756	1.61449	44.878	-0.0691815
49.769	1.62312	44.884	-0.0655796
49.782	1.62852	44.891	-0.0639091
49.795	1.63448	44.898	-0.0614151
49.809	1.64569	44.904	-0.0613756
49.822	1.65385	44.911	-0.0605934
49.835	1.66371	44.918	-0.0607818
49.849	1.67283	44.924	-0.0583425
49.862	1.68018	44.931	-0.0579851
49.875	1.68661	44.938	-0.0571794
49.889	1.69148	44.944	-0.0570664
49.902	1.70033	44.951	-0.0593766
49.915	1.70493	44.958	-0.0600169
49.929	1.70867	44.964	-0.0626184
49.942	1.71467	44.971	-0.0644093
49.955	1.72098	44.978	-0.0676377
49.969	1.72501	44.984	-0.0686638
49.982	1.73044	44.991	-0.0680664
49.995	1.73327	44.998	-0.068226
50.009	1.73939	45.004	-0.0676795
50.022	1.74121	45.011	-0.068185
50.035	1.74568	45.018	-0.0689565
50.049	1.74741	45.024	-0.0699448
50.062	1.74756	45.031	-0.0691462
50.075	1.74975	45.038	-0.0696089
50.089	1.75495	45.044	-0.0670154
50.102	1.7593	45.051	-0.0648491
50.115	1.76203	45.058	-0.0623947
50.129	1.76782	45.064	-0.0612579
50.142	1.77593	45.071	-0.0611973
50.155	1.78283	45.078	-0.0601713
50.169	1.78402	45.084	-0.0615213
50.182	1.78389	45.091	-0.0607915
50.195	1.78532	45.098	-0.0605966
50.209	1.78724	45.104	-0.0599294
50.222	1.78972	45.111	-0.0579402
50.235	1.79301	45.118	-0.0557581
50.249	1.80278	45.124	-0.0546408
50.262	1.81153	45.131	-0.0546211
50.275	1.82339	45.138	-0.0536391
50.289	1.8359	45.144	-0.0521712
50.302	1.8451	45.151	-0.0524972
50.315	1.85224	45.157	-0.0519137
50.329	1.85799	45.164	-0.0520813
50.342	1.86617	45.171	-0.0518181
50.355	1.87046	45.177	-0.0502813
50.369	1.87445	45.184	-0.0497025
50.382	1.88219	45.191	-0.0486484
50.395	1.88548	45.197	-0.0477944
50.409	1.89317	45.204	-0.0463913
50.422	1.89518	45.211	-0.0461573
50.435	1.90117	45.217	-0.0467889
50.449	1.90192	45.224	-0.0486116
50.462	1.90438	45.231	-0.0471499
50.475	1.90803	45.237	-0.0465457
50.489	1.90916	45.244	-0.0474153
50.502	1.91329	45.251	-0.0459925
50.515	1.91444	45.257	-0.0473244
50.529	1.92103	45.264	-0.0483875
50.542	1.92965	45.271	-0.0492859
50.555	1.94349	45.277	-0.0502389
50.568	1.95294	45.284	-0.0505768
50.582	1.96427	45.291	-0.0510969
50.595	1.97274	45.297	-0.0506883
50.608	1.97868	45.304	-0.0483283
50.622	1.98573	45.311	-0.0470947
50.635	1.99242	45.317	-0.0474619
50.648	1.99503	45.324	-0.0465622
50.662	1.99777	45.331	-0.0460541
50.675	2.00316	45.337	-0.045397
50.688	2.01385	45.344	-0.0433417
50.702	2.02718	45.351	-0.0405578
50.715	2.03524	45.357	-0.0386822
50.728	2.04651	45.364	-0.0373732
50.742	2.06066	45.371	-0.037763
50.755	2.07205	45.377	-0.0384283
50.768	2.08238	45.384	-0.0386751
50.782	2.08847	45.391	-0.0384873
50.795	2.09452	45.397	-0.0374148
50.808	2.10226	45.404	-0.0363882
50.822	2.10515	45.411	-0.0350814
50.835	2.11451	45.417	-0.0346995
50.848	2.12102	45.424	-0.034487
50.862	2.12897	45.431	-0.034099
50.875	2.1383	45.437	-0.0326916
50.888	2.14267	45.444	-0.0335325
50.902	2.14998	45.451	-0.0323501
50.915	2.15657	45.457	-0.0308255
50.928	2.16389	45.464	-0.0298405
50.942	2.16908	45.471	-0.0289347
50.955	2.17385	45.477	-0.0293226
50.968	2.18142	45.484	-0.0296233
50.982	2.18565	45.491	-0.0275792
50.995	2.19202	45.497	-0.0252315
51.008	2.20018	45.504	-0.0228388
51.022	2.20656	45.511	-0.0210163
51.035	2.21939	45.517	-0.0200794
51.048	2.22921	45.524	-0.018212
51.062	2.24092	45.531	-0.0166742
51.075	2.24259	45.537	-0.0155617
51.088	2.24945	45.544	-0.0132221
51.102	2.25489	45.551	-0.0126071
51.115	2.25587	45.557	-0.0119867
51.128	2.25781	45.564	-0.0111451
51.142	2.26168	45.571	-0.0118741
51.155	2.27002	45.577	-0.0129257
51.168	2.2757	45.584	-0.0145993
51.182	2.28361	45.591	-0.0146232
51.195	2.29501	45.597	-0.0160773
51.208	2.30658	45.604	-0.0189243
51.222	2.31615	45.611	-0.0187858
51.235	2.32357	45.617	-0.0175322
51.248	2.33385	45.624	-0.0186507
51.262	2.34386	45.631	-0.0195469
51.275	2.35083	45.637	-0.0187876
51.288	2.35575	45.644	-0.0168591
51.302	2.36562	45.651	-0.0164336
51.315	2.37303	45.657	-0.016264
51.328	2.38215	45.664	-0.0170241
51.342	2.39149	45.671	-0.0166741
51.355	2.4012	45.677	-0.0168149
51.368	2.41459	45.684	-0.0149742
51.381	2.42332	45.691	-0.014477
51.395	2.43624	45.697	-0.0138239
51.408	2.44682	45.704	-0.0127783
51.421	2.45643	45.711	-0.0127152
51.435	2.46353	45.717	-0.0130521
51.448	2.4699	45.724	-0.0148062
51.461	2.47936	45.731	-0.0155798
51.475	2.48329	45.737	-0.0160112
51.488	2.48918	45.744	-0.0134825
51.501	2.49488	45.751	-0.0125738
51.515	2.50226	45.757	-0.0142004
51.528	2.50794	45.764	-0.0153132
51.541	2.51716	45.771	-0.0161477
51.555	2.52454	45.777	-0.0150189
51.568	2.53502	45.784	-0.0155005
51.581	2.54304	45.791	-0.0162831
51.595	2.54943	45.797	-0.0150124
51.608	2.55655	45.804	-0.0122974
51.621	2.55828	45.811	-0.0114885
51.635	2.56319	45.817	-0.0108521
51.648	2.5657	45.824	-0.0111425
51.661	2.56731	45.831	-0.0114396
51.675	2.57339	45.837	-0.0103802
51.688	2.57791	45.844	-0.006374
51.701	2.58556	45.851	-0.0021498
51.715	2.59775	45.857	0.00012904
51.728	2.60589	45.864	0.00021962
51.741	2.61959	45.871	0.00197405
51.755	2.62888	45.877	0.00408784
51.768	2.6368	45.884	0.0043838
51.781	2.64667	45.891	0.00595107
51.795	2.65135	45.897	0.00572154
51.808	2.65622	45.904	0.00545526
51.821	2.66379	45.911	0.00747504
51.835	2.66169	45.917	0.00772777
51.848	2.66691	45.924	0.00860114
51.861	2.67119	45.93	0.00678897
51.875	2.67822	45.937	0.00486833
51.888	2.68706	45.944	0.00520489
51.901	2.6992	45.95	0.00613906
51.915	2.70979	45.957	0.0059877
51.928	2.72335	45.964	0.00712308
51.941	2.73567	45.97	0.0083375
51.955	2.74745	45.977	0.00920132
51.968	2.75665	45.984	0.00980316
51.981	2.76134	45.99	0.010453
51.995	2.76917	45.997	0.00941514
52.008	2.77985	46.004	0.0105478
52.021	2.78965	46.01	0.014592
52.035	2.79761	46.017	0.0169979
52.048	2.80709	46.024	0.018078
52.061	2.81868	46.03	0.0188684
52.075	2.83149	46.037	0.0188116
52.088	2.84139	46.044	0.0197387
52.101	2.84745	46.05	0.0216096
52.115	2.87948	46.057	0.023105
52.128	2.90611	46.064	0.024552
52.141	2.9356	46.07	0.0267311
52.154	2.96052	46.077	0.0287649
52.168	2.98417	46.084	0.0301549
52.181	3.01068	46.09	0.0305848
52.194	3.01872	46.097	0.0307193
52.208	3.01673	46.104	0.0318946
52.221	3.01485	46.11	0.0327079
52.234	3.01202	46.117	0.0332011
52.248	3.01416	46.124	0.0322209
52.261	3.02002	46.13	0.0325453
52.274	3.02782	46.137	0.0328273
52.288	3.03611	46.144	0.0321026
52.301	3.04669	46.15	0.0319089
52.314	3.06464	46.157	0.0306503
52.328	3.07792	46.164	0.0296908
52.341	3.08825	46.17	0.0288335
52.354	3.09808	46.177	0.0285179
52.368	3.10706	46.184	0.0282901
52.381	3.12167	46.19	0.0276544
52.394	3.13181	46.197	0.0276089
52.408	3.1425	46.204	0.028803
52.421	3.15209	46.21	0.0295797
52.434	3.16284	46.217	0.0288653
52.448	3.16803	46.224	0.0278639
52.461	3.17943	46.23	0.029035
52.474	3.18957	46.237	0.0315934
52.488	3.20342	46.244	0.0329654
52.501	3.21254	46.25	0.0327109
52.514	3.2166	46.257	0.0339315
52.528	3.22467	46.264	0.0344291
52.541	3.23464	46.27	0.0359102
52.554	3.24229	46.277	0.0369087
52.568	3.24983	46.284	0.0379997
52.581	3.26062	46.29	0.0397917
52.594	3.27686	46.297	0.0425576
52.608	3.29834	46.304	0.0449023
52.621	3.31444	46.31	0.0463412
52.634	3.32888	46.317	0.047409
52.648	3.34654	46.324	0.048426
52.661	3.35808	46.33	0.0486595
52.674	3.37752	46.337	0.0504376
52.688	3.39731	46.344	0.0519001
52.701	3.41259	46.35	0.0528982
52.714	3.42834	46.357	0.0549576
52.728	3.44261	46.364	0.0569024
52.741	3.46156	46.37	0.0572695
52.754	3.47755	46.377	0.0563601
52.768	3.48691	46.384	0.0561146
52.781	3.49435	46.39	0.0564936
52.794	3.50274	46.397	0.0558218
52.808	3.51175	46.404	0.0566081
52.821	3.51803	46.41	0.0553078
52.834	3.5227	46.417	0.0539595
52.848	3.53174	46.424	0.0543059
52.861	3.54309	46.43	0.05492
52.874	3.5526	46.437	0.055147
52.888	3.56408	46.444	0.056176
52.901	3.57238	46.45	0.056255
52.914	3.58326	46.457	0.0568979
52.928	3.59059	46.464	0.0576913
52.941	3.59917	46.47	0.0590554
52.954	3.60896	46.477	0.0614098
52.967	3.62028	46.484	0.0624767
52.981	3.63063	46.49	0.0632727
52.994	3.64274	46.497	0.0651817
53.007	3.65808	46.504	0.065717
53.021	3.67188	46.51	0.0662431
53.034	3.68303	46.517	0.066953
53.047	3.69352	46.524	0.0666362
53.061	3.70339	46.53	0.0674613
53.074	3.71179	46.537	0.069378
53.087	3.7201	46.544	0.0695166
53.101	3.73024	46.55	0.0696375
53.114	3.73984	46.557	0.0687708
53.127	3.74921	46.564	0.0674585
53.141	3.76099	46.57	0.0672021
53.154	3.77085	46.577	0.0672264
53.167	3.77703	46.584	0.0680312
53.181	3.78566	46.59	0.068068
53.194	3.7958	46.597	0.0685734
53.207	3.8069	46.604	0.0688701
53.221	3.81487	46.61	0.0701863
53.234	3.8209	46.617	0.0708895
53.247	3.82927	46.624	0.0706134
53.261	3.83313	46.63	0.0710206
53.274	3.83725	46.637	0.0727973
53.287	3.84096	46.644	0.0747863
53.301	3.84988	46.65	0.0758587
53.314	3.86334	46.657	0.0769345
53.327	3.87739	46.664	0.0777529
53.341	3.89628	46.67	0.0781633
53.354	3.91242	46.677	0.0789039
53.367	3.92726	46.684	0.080503
53.381	3.93965	46.69	0.0809194
53.394	3.95311	46.697	0.0821654
53.407	3.9651	46.703	0.0834323
53.421	3.97377	46.71	0.0835455
53.434	3.98527	46.717	0.0837867
53.447	3.99754	46.723	0.0839182
53.461	4.0105	46.73	0.0863853
53.474	4.02126	46.737	0.0887806
53.487	4.02916	46.743	0.0886935
53.501	4.0433	46.75	0.0909653
53.514	4.05504	46.757	0.0936657
53.527	4.06791	46.763	0.0919965
53.541	4.08578	46.77	0.0908083
53.554	4.10128	46.777	0.092023
53.567	4.11797	46.783	0.0925198
53.581	4.13345	46.79	0.0932653
53.594	4.14712	46.797	0.0925731
53.607	4.16125	46.803	0.0909594
53.621	4.17303	46.81	0.0900571
53.634	4.18769	46.817	0.0890188
53.647	4.20207	46.823	0.0895767
53.661	4.21606	46.83	0.0909439
53.674	4.23393	46.837	0.0903926
53.687	4.25142	46.843	0.0916354
53.701	4.26293	46.85	0.0935443
53.714	4.27605	46.857	0.095172
53.727	4.28907	46.863	0.0966149
53.74	4.30473	46.87	0.0965781
53.754	4.31505	46.877	0.0981833
53.767	4.3254	46.883	0.100738
53.78	4.34385	46.89	0.102621
53.794	4.3596	46.897	0.103231
53.807	4.37216	46.903	0.10418
53.82	4.38504	46.91	0.103822
53.834	4.40095	46.917	0.104816
53.847	4.41657	46.923	0.104563
53.86	4.42982	46.93	0.104606
53.874	4.44295	46.937	0.104689
53.887	4.45765	46.943	0.103685
53.9	4.47204	46.95	0.104551
53.914	4.48175	46.957	0.104612
53.927	4.49401	46.963	0.104317
53.94	4.50499	46.97	0.103844
53.954	4.51671	46.977	0.103135
53.967	4.5238	46.983	0.104174
53.98	4.53525	46.99	0.104333
53.994	4.54756	46.997	0.105154
54.007	4.558	47.003	0.104812
54.02	4.56471	47.01	0.105589
54.034	4.5738	47.017	0.107167
54.047	4.58847	47.023	0.108096
54.06	4.60033	47.03	0.109909
54.074	4.61346	47.037	0.11085
54.087	4.62566	47.043	0.112283
54.1	4.63904	47.05	0.113865
54.114	4.6532	47.057	0.115569
54.127	4.66498	47.063	0.118157
54.14	4.67434	47.07	0.118944
54.154	4.68229	47.077	0.120344
54.167	4.69215	47.083	0.121393
54.18	4.70432	47.09	0.122017
54.194	4.71849	47.097	0.121582
54.207	4.73035	47.103	0.121721
54.22	4.74477	47.11	0.121638
54.234	4.76211	47.117	0.121927
54.247	4.7795	47.123	0.122334
54.26	4.79455	47.13	0.122263
54.274	4.81075	47.137	0.121431
54.287	4.82502	47.143	0.120206
54.3	4.84142	47.15	0.119852
54.314	4.85632	47.157	0.120228
54.327	4.87095	47.163	0.119201
54.34	4.88295	47.17	0.118923
54.354	4.89473	47.177	0.119335
54.367	4.91241	47.183	0.120906
54.38	4.9273	47.19	0.121775
54.394	4.94266	47.197	0.12336
54.407	4.95726	47.203	0.12565
54.42	4.975	47.21	0.127342
54.434	4.99134	47.217	0.129723
54.447	5.00794	47.223	0.131885
54.46	5.02252	47.23	0.13265
54.474	5.03961	47.237	0.133022
54.487	5.05693	47.243	0.133472
54.5	5.07328	47.25	0.135603
54.514	5.08985	47.257	0.136271
54.527	5.10664	47.263	0.138359
54.54	5.12262	47.27	0.140112
54.553	5.13895	47.277	0.14262
54.567	5.15376	47.283	0.14299
54.58	5.16618	47.29	0.143968
54.593	5.18344	47.297	0.14578
54.607	5.19827	47.303	0.14747
54.62	5.21103	47.31	0.147373
54.633	5.22483	47.317	0.148308
54.647	5.24186	47.323	0.149309
54.66	5.25722	47.33	0.150226
54.673	5.27341	47.337	0.151709
54.687	5.29024	47.343	0.152854
54.7	5.30954	47.35	0.154042
54.713	5.32899	47.357	0.155697
54.727	5.34519	47.363	0.157321
54.74	5.36599	47.37	0.157979
54.753	5.38315	47.377	0.158244
54.767	5.39502	47.383	0.15778
54.78	5.40749	47.39	0.15803
54.793	5.42146	47.397	0.15996
54.807	5.44035	47.403	0.161942
54.82	5.45514	47.41	0.164939
54.833	5.4692	47.417	0.167169
54.847	5.48668	47.423	0.167349
54.86	5.50269	47.43	0.168384
54.873	5.51885	47.437	0.169792
54.887	5.53219	47.443	0.16907
54.9	5.54633	47.45	0.169279
54.913	5.56344	47.456	0.17078
54.927	5.58143	47.463	0.171904
54.94	5.6006	47.47	0.172811
54.953	5.62209	47.476	0.175125
54.967	5.63928	47.483	0.177136
54.98	5.65735	47.49	0.178138
54.993	5.67598	47.496	0.176661
55.007	5.69323	47.503	0.17682
55.02	5.71311	47.51	0.178323
55.033	5.73107	47.516	0.178351
55.047	5.74982	47.523	0.177084
55.06	5.76871	47.53	0.177687
55.073	5.78771	47.536	0.178249
55.087	5.80257	47.543	0.178314
55.1	5.81543	47.55	0.179839
55.113	5.83037	47.556	0.179666
55.127	5.85001	47.563	0.179308
55.14	5.8681	47.57	0.17954
55.153	5.88554	47.576	0.180737
55.167	5.90565	47.583	0.183457
55.18	5.92762	47.59	0.185283
55.193	5.94639	47.596	0.18608
55.207	5.96415	47.603	0.18779
55.22	5.98212	47.61	0.189519
55.233	6.00079	47.616	0.190175
55.247	6.01953	47.623	0.192767
55.26	6.03945	47.63	0.194276
55.273	6.06378	47.636	0.195624
55.287	6.0845	47.643	0.19734
55.3	6.10784	47.65	0.198329
55.313	6.13013	47.656	0.200192
55.326	6.14864	47.663	0.200986
55.34	6.16765	47.67	0.200184
55.353	6.18481	47.676	0.200618
55.366	6.19824	47.683	0.20183
55.38	6.21103	47.69	0.203143
55.393	6.22226	47.696	0.204305
55.406	6.23837	47.703	0.205279
55.42	6.24952	47.71	0.205366
55.433	6.25941	47.716	0.205629
55.446	6.27628	47.723	0.20454
55.46	6.29677	47.73	0.204019
55.473	6.31391	47.736	0.206622
55.486	6.32998	47.743	0.206253
55.5	6.35048	47.75	0.207124
55.513	6.37119	47.756	0.209081
55.526	6.39006	47.763	0.208452
55.54	6.40896	47.77	0.208426
55.553	6.43147	47.776	0.208923
55.566	6.45529	47.783	0.209019
55.58	6.47333	47.79	0.209142
55.593	6.49497	47.796	0.209942
55.606	6.52186	47.803	0.211712
55.62	6.54148	47.81	0.21435
55.633	6.55896	47.816	0.215211
55.646	6.57795	47.823	0.215121
55.66	6.59844	47.83	0.216443
55.673	6.61707	47.836	0.217007
55.686	6.63168	47.843	0.216574
55.7	6.65185	47.85	0.216336
55.713	6.67293	47.856	0.217305
55.726	6.69217	47.863	0.217071
55.74	6.71128	47.87	0.218474
55.753	6.72891	47.876	0.220427
55.766	6.74662	47.883	0.221506
55.78	6.76464	47.89	0.222167
55.793	6.77956	47.896	0.222229
55.806	6.7956	47.903	0.223243
55.82	6.81254	47.91	0.225036
55.833	6.83003	47.916	0.226664
55.846	6.8496	47.923	0.228223
55.86	6.86645	47.93	0.231044
55.873	6.88537	47.936	0.233513
55.886	6.90424	47.943	0.234686
55.9	6.924	47.95	0.234607
55.913	6.94393	47.956	0.234512
55.926	6.96336	47.963	0.235633
55.94	6.98651	47.97	0.235673
55.953	7.01164	47.976	0.237108
55.966	7.03588	47.983	0.236554
55.98	7.05878	47.99	0.236806
55.993	7.08561	47.996	0.238441
56.006	7.1051	48.003	0.238826
56.02	7.12465	48.01	0.237782
56.033	7.14477	48.016	0.237675
56.046	7.16448	48.023	0.237719
56.06	7.18445	48.03	0.238325
56.073	7.20231	48.036	0.238449
56.086	7.22089	48.043	0.239251
56.1	7.24075	48.05	0.241902
56.113	7.25988	48.056	0.244624
56.126	7.27647	48.063	0.246282
56.139	7.29455	48.07	0.246595
56.153	7.31398	48.076	0.246572
56.166	7.33457	48.083	0.245781
56.179	7.35782	48.09	0.247409
56.193	7.38112	48.096	0.24954
56.206	7.40338	48.103	0.250709
56.219	7.42907	48.11	0.251304
56.233	7.45008	48.116	0.252952
56.246	7.4696	48.123	0.254485
56.259	7.48371	48.13	0.254683
56.273	7.49923	48.136	0.253681
56.286	7.51706	48.143	0.252722
56.299	7.53312	48.15	0.254101
56.313	7.55241	48.156	0.255586
56.326	7.57282	48.163	0.256925
56.339	7.59989	48.17	0.260087
56.353	7.6258	48.176	0.262023
56.366	7.65254	48.183	0.262051
56.379	7.67706	48.19	0.262304
56.393	7.70019	48.196	0.26318
56.406	7.72347	48.203	0.26317
56.419	7.74643	48.21	0.263309
56.433	7.76387	48.216	0.264755
56.446	7.78397	48.223	0.26662
56.459	7.80771	48.229	0.268771
56.473	7.832	48.236	0.26992
56.486	7.85611	48.243	0.268823
56.499	7.87987	48.249	0.268761
56.513	7.90814	48.256	0.268583
56.526	7.93768	48.263	0.268637
56.539	7.95959	48.269	0.271555
56.553	7.98811	48.276	0.27328
56.566	8.0147	48.283	0.274282
56.579	8.0423	48.289	0.275628
56.593	8.06885	48.296	0.277364
56.606	8.09379	48.303	0.2776
56.619	8.11847	48.309	0.27777
56.633	8.14222	48.316	0.278584
56.646	8.16567	48.323	0.281087
56.659	8.18728	48.329	0.283093
56.673	8.20856	48.336	0.283041
56.686	8.22611	48.343	0.283994
56.699	8.24418	48.349	0.284559
56.713	8.26348	48.356	0.284904
56.726	8.28124	48.363	0.286225
56.739	8.29884	48.369	0.28837
56.753	8.31655	48.376	0.289226
56.766	8.33998	48.383	0.289741
56.779	8.36162	48.389	0.291412
56.793	8.38046	48.396	0.291908
56.806	8.40052	48.403	0.291834
56.819	8.41886	48.409	0.291129
56.833	8.44026	48.416	0.291814
56.846	8.4618	48.423	0.293347
56.859	8.48414	48.429	0.295137
56.873	8.51039	48.436	0.297529
56.886	8.53206	48.443	0.299743
56.899	8.55755	48.449	0.301341
56.913	8.58013	48.456	0.301905
56.926	8.60283	48.463	0.302509
56.939	8.62439	48.469	0.304323
56.952	8.64485	48.476	0.30697
56.966	8.66784	48.483	0.307706
56.979	8.69098	48.489	0.310352
56.992	8.71422	48.496	0.312438
57.006	8.7381	48.503	0.312043
57.019	8.76139	48.509	0.312331
57.032	8.78484	48.516	0.311675
57.046	8.80734	48.523	0.311395
57.059	8.82859	48.529	0.311077
57.072	8.84942	48.536	0.310041
57.086	8.8706	48.543	0.310839
57.099	8.89442	48.549	0.311658
57.112	8.91301	48.556	0.311625
57.126	8.93607	48.563	0.312499
57.139	8.95642	48.569	0.314263
57.152	8.98126	48.576	0.315868
57.166	9.00427	48.583	0.317982
57.179	9.0257	48.589	0.321201
57.192	9.04994	48.596	0.32326
57.206	9.07788	48.603	0.323839
57.219	9.10587	48.609	0.325127
57.232	9.12591	48.616	0.325986
57.246	9.14877	48.623	0.327422
57.259	9.17369	48.629	0.328174
57.272	9.19998	48.636	0.328536
57.286	9.22634	48.643	0.329236
57.299	9.25111	48.649	0.329843
57.312	9.27946	48.656	0.330243
57.326	9.30683	48.663	0.330187
57.339	9.33275	48.669	0.329993
57.352	9.35474	48.676	0.330323
57.366	9.37533	48.683	0.330861
57.379	9.39658	48.689	0.332364
57.392	9.41824	48.696	0.334427
57.406	9.43731	48.703	0.336584
57.419	9.46066	48.709	0.339298
57.432	9.49043	48.716	0.342342
57.446	9.51413	48.723	0.344561
57.459	9.53746	48.729	0.347189
57.472	9.56279	48.736	0.347854
57.486	9.58865	48.743	0.348555
57.499	9.61325	48.749	0.351412
57.512	9.6389	48.756	0.353575
57.526	9.66558	48.763	0.355668
57.539	9.69356	48.769	0.356341
57.552	9.71645	48.776	0.357618
57.566	9.74008	48.783	0.357953
57.579	9.76601	48.789	0.359654
57.592	9.78955	48.796	0.360085
57.606	9.81059	48.803	0.359225
57.619	9.83553	48.809	0.359499
57.632	9.86306	48.816	0.360257
57.646	9.88841	48.823	0.362466
57.659	9.90942	48.829	0.365369
57.672	9.93199	48.836	0.367183
57.686	9.95607	48.843	0.368801
57.699	9.98002	48.849	0.369888
57.712	10.0073	48.856	0.368671
57.725	10.0327	48.863	0.369924
57.739	10.062	48.869	0.370982
57.752	10.0897	48.876	0.371499
57.765	10.1107	48.883	0.372418
57.779	10.1343	48.889	0.373816
57.792	10.154	48.896	0.376436
57.805	10.1776	48.903	0.377837
57.819	10.1982	48.909	0.37748
57.832	10.2174	48.916	0.377897
57.845	10.242	48.923	0.37825
57.859	10.2642	48.929	0.378853
57.872	10.2885	48.936	0.380938
57.885	10.3101	48.943	0.38326
57.899	10.3394	48.949	0.384515
57.912	10.3696	48.956	0.385915
57.925	10.4006	48.963	0.386125
57.939	10.4315	48.969	0.385813
57.952	10.4583	48.976	0.384983
57.965	10.487	48.983	0.385734
57.979	10.5116	48.989	0.386603
57.992	10.5309	48.996	0.386823
58.005	10.5519	49.002	0.386691
58.019	10.5708	49.009	0.386671
58.032	10.5912	49.016	0.387697
58.045	10.6075	49.022	0.388725
58.059	10.6284	49.029	0.38956
58.072	10.651	49.036	0.389599
58.085	10.6738	49.042	0.389633
58.099	10.6941	49.049	0.391328
58.112	10.7151	49.056	0.393993
58.125	10.742	49.062	0.396579
58.139	10.7681	49.069	0.397875
58.152	10.7908	49.076	0.39896
58.165	10.8137	49.082	0.40147
58.179	10.8406	49.089	0.404562
58.192	10.8687	49.096	0.406671
58.205	10.8951	49.102	0.40799
58.219	10.9201	49.109	0.409203
58.232	10.9488	49.116	0.411362
58.245	10.9762	49.122	0.414799
58.259	11.0007	49.129	0.415923
58.272	11.0243	49.136	0.414682
58.285	11.0504	49.142	0.413069
58.299	11.068	49.149	0.412977
58.312	11.0826	49.156	0.414091
58.325	11.0962	49.162	0.416324
58.339	11.111	49.169	0.41631
58.352	11.1239	49.176	0.416594
58.365	11.1355	49.182	0.416772
58.379	11.148	49.189	0.418627
58.392	11.1693	49.196	0.420268
58.405	11.1881	49.202	0.419679
58.419	11.2082	49.209	0.419773
58.432	11.2319	49.216	0.421777
58.445	11.2562	49.222	0.424549
58.459	11.2843	49.229	0.425787
58.472	11.3071	49.236	0.427229
58.485	11.3318	49.242	0.428681
58.499	11.3571	49.249	0.42981
58.512	11.3796	49.256	0.431506
58.525	11.3987	49.262	0.432254
58.538	11.415	49.269	0.434213
58.552	11.4382	49.276	0.435262
58.565	11.4617	49.282	0.436467
58.578	11.4826	49.289	0.437559
58.592	11.5044	49.296	0.439308
58.605	11.5264	49.302	0.441379
58.618	11.5509	49.309	0.444232
58.632	11.5719	49.316	0.446923
58.645	11.5896	49.322	0.448629
58.658	11.6102	49.329	0.44931
58.672	11.6304	49.336	0.450358
58.685	11.6536	49.342	0.452885
58.698	11.6768	49.349	0.454544
58.712	11.701	49.356	0.455622
58.725	11.7247	49.362	0.457416
58.738	11.747	49.369	0.459036
58.752	11.7632	49.376	0.461328
58.765	11.7815	49.382	0.462863
58.778	11.7968	49.389	0.463819
58.792	11.8107	49.396	0.464276
58.805	11.828	49.402	0.465642
58.818	11.8456	49.409	0.468199
58.832	11.8637	49.416	0.470763
58.845	11.8816	49.422	0.472412
58.858	11.9033	49.429	0.472666
58.872	11.9288	49.436	0.473444
58.885	11.9523	49.442	0.474605
58.898	11.9744	49.449	0.476023
58.912	11.9986	49.456	0.477186
58.925	12.0202	49.462	0.477637
58.938	12.0413	49.469	0.479948
58.952	12.0556	49.476	0.482643
58.965	12.069	49.482	0.484169
58.978	12.0846	49.489	0.487154
58.992	12.1014	49.496	0.488714
59.005	12.1175	49.502	0.48887
59.018	12.1366	49.509	0.491435
59.032	12.1597	49.516	0.494
59.045	12.1813	49.522	0.496593
59.058	12.2027	49.529	0.497926
59.072	12.2215	49.536	0.499564
59.085	12.239	49.542	0.501688
59.098	12.2599	49.549	0.503224
59.112	12.2764	49.556	0.505018
59.125	12.2944	49.562	0.505399
59.138	12.3138	49.569	0.505434
59.152	12.3348	49.576	0.505341
59.165	12.3559	49.582	0.506877
59.178	12.3749	49.589	0.507989
59.192	12.3911	49.596	0.50936
59.205	12.412	49.602	0.510728
59.218	12.4322	49.609	0.511312
59.232	12.449	49.616	0.512753
59.245	12.4721	49.622	0.515262
59.258	12.4939	49.629	0.51698
59.272	12.509	49.636	0.517931
59.285	12.5236	49.642	0.518231
59.298	12.5334	49.649	0.519465
59.311	12.5442	49.656	0.521483
59.325	12.5533	49.662	0.523203
59.338	12.5645	49.669	0.523783
59.351	12.581	49.676	0.52523
59.365	12.5955	49.682	0.527784
59.378	12.612	49.689	0.529752
59.391	12.6285	49.696	0.530873
59.405	12.6442	49.702	0.531011
59.418	12.6597	49.709	0.530461
59.431	12.6721	49.716	0.53041
59.445	12.6839	49.722	0.53271
59.458	12.7003	49.729	0.535065
59.471	12.7166	49.736	0.53632
59.485	12.7324	49.742	0.536266
59.498	12.75	49.749	0.536217
59.511	12.7678	49.756	0.536904
59.525	12.7904	49.762	0.536554
59.538	12.8092	49.769	0.537288
59.551	12.828	49.775	0.538736
59.565	12.8482	49.782	0.539681
59.578	12.866	49.789	0.541597
59.591	12.8823	49.795	0.544042
59.605	12.8995	49.802	0.545369
59.618	12.9155	49.809	0.545095
59.631	12.9316	49.815	0.545849
59.645	12.9443	49.822	0.548379
59.658	12.9583	49.829	0.550084
59.671	12.9754	49.835	0.551818
59.685	12.9906	49.842	0.554548
59.698	13.0006	49.849	0.557787
59.711	13.0156	49.855	0.56008
59.725	13.0345	49.862	0.561566
59.738	13.0503	49.869	0.563728
59.751	13.065	49.875	0.565249
59.765	13.0816	49.882	0.566966
59.778	13.1007	49.889	0.570208
59.791	13.1183	49.895	0.571656
59.805	13.1346	49.902	0.572975
59.818	13.147	49.909	0.575048
59.831	13.1616	49.915	0.577836
59.845	13.1793	49.922	0.580479
59.858	13.1929	49.929	0.58169
59.871	13.2039	49.935	0.580927
59.885	13.2174	49.942	0.581531
59.898	13.2304	49.949	0.583966
59.911	13.2411	49.955	0.584556
59.925	13.2525	49.962	0.586447
59.938	13.2673	49.969	0.58861
59.951	13.2821	49.975	0.589658
59.965	13.3023	49.982	0.593083
59.978	13.3252	49.989	0.596701
59.991	13.3458	49.995	0.599484
60.005	13.366	50.002	0.6019
60.018	13.3816	50.009	0.603384
60.031	13.3989	50.015	0.604869
60.045	13.4125	50.022	0.608375
60.058	13.4233	50.029	0.611945
60.071	13.4322	50.035	0.615138
60.085	13.4405	50.042	0.617826
60.098	13.4529	50.049	0.620075
60.111	13.468	50.055	0.623339
60.124	13.479	50.062	0.626251
60.138	13.4943	50.069	0.627869
60.151	13.5123	50.075	0.629483
60.164	13.5337	50.082	0.632725
60.178	13.5519	50.089	0.635699
60.191	13.5678	50.095	0.638429
60.204	13.5874	50.102	0.640197
60.218	13.6046	50.109	0.642373
60.231	13.6184	50.115	0.645675
60.244	13.6317	50.122	0.649177
60.258	13.6457	50.129	0.651574
60.271	13.6614	50.135	0.654106
60.284	13.6766	50.142	0.656468
60.298	13.6922	50.149	0.657744
60.311	13.7068	50.155	0.659957
60.324	13.7195	50.162	0.661523
60.338	13.7293	50.169	0.66249
60.351	13.7364	50.175	0.665806
60.364	13.7455	50.182	0.669044
60.378	13.756	50.189	0.670544
60.391	13.7687	50.195	0.672202
60.404	13.7809	50.202	0.673245
60.418	13.7973	50.209	0.675212
60.431	13.8129	50.215	0.676503
60.444	13.8293	50.222	0.677712
60.458	13.8419	50.229	0.680238
60.471	13.8494	50.235	0.682281
60.484	13.8634	50.242	0.683769
60.498	13.8785	50.249	0.685224
60.511	13.8915	50.255	0.686569
60.524	13.9044	50.262	0.688091
60.538	13.9183	50.269	0.690738
60.551	13.9309	50.275	0.693427
60.564	13.9445	50.282	0.694273
60.578	13.9544	50.289	0.695656
60.591	13.9639	50.295	0.697705
60.604	13.9735	50.302	0.699754
60.618	13.9798	50.309	0.701847
60.631	13.9875	50.315	0.704862
60.644	14.0006	50.322	0.708206
60.658	14.0148	50.329	0.711317
60.671	14.0265	50.335	0.71414
60.684	14.0411	50.342	0.715393
60.698	14.0595	50.349	0.715816
60.711	14.077	50.355	0.717147
60.724	14.0926	50.362	0.720137
60.738	14.1074	50.369	0.723366
60.751	14.1228	50.375	0.724257
60.764	14.1366	50.382	0.725194
60.778	14.1504	50.389	0.728967
60.791	14.1623	50.395	0.732366
60.804	14.175	50.402	0.733625
60.818	14.1902	50.409	0.734151
60.831	14.2054	50.415	0.735327
60.844	14.2211	50.422	0.73797
60.858	14.2369	50.429	0.741246
60.871	14.253	50.435	0.743267
60.884	14.2681	50.442	0.745074
60.897	14.2825	50.449	0.747252
60.911	14.2978	50.455	0.748967
60.924	14.3125	50.462	0.751813
60.937	14.3246	50.469	0.753991
60.951	14.3394	50.475	0.754671
60.964	14.3553	50.482	0.755706
60.977	14.3689	50.489	0.758916
60.991	14.3837	50.495	0.763068
61.004	14.3929	50.502	0.765851
61.017	14.4028	50.509	0.767916
61.031	14.4095	50.515	0.76937
61.044	14.4163	50.522	0.770712
61.057	14.4232	50.528	0.77281
61.071	14.4326	50.535	0.775408
61.084	14.441	50.542	0.777418
61.097	14.449	50.548	0.779745
61.111	14.463	50.555	0.78222
61.124	14.4775	50.562	0.78498
61.137	14.4905	50.568	0.786977
61.151	14.5015	50.575	0.787134
61.164	14.5176	50.582	0.787806
61.177	14.5353	50.588	0.790038
61.191	14.547	50.595	0.79355
61.204	14.5606	50.602	0.798267
61.217	14.5782	50.608	0.801158
61.231	14.5945	50.615	0.802908
61.244	14.6108	50.622	0.805196
61.257	14.6259	50.628	0.807562
61.271	14.646	50.635	0.81035
61.284	14.6655	50.642	0.813329
61.297	14.6822	50.648	0.815504
61.311	14.6997	50.655	0.818539
61.324	14.7198	50.662	0.823762
61.337	14.7387	50.668	0.827554
61.351	14.7571	50.675	0.829071
61.364	14.7724	50.682	0.830524
61.377	14.79	50.688	0.833807
61.391	14.8103	50.695	0.838643
61.404	14.8265	50.702	0.842481
61.417	14.8387	50.708	0.845013
61.431	14.8559	50.715	0.846762
61.444	14.8753	50.722	0.84904
61.457	14.8959	50.728	0.852466
61.471	14.9152	50.735	0.855526
61.484	14.9348	50.742	0.857003
61.497	14.959	50.748	0.857279
61.511	14.9772	50.755	0.858668
61.524	14.9963	50.762	0.861257
61.537	15.0153	50.768	0.863951
61.551	15.0318	50.775	0.866669
61.564	15.0523	50.782	0.870069
61.577	15.0677	50.788	0.873982
61.591	15.0874	50.795	0.878109
61.604	15.1067	50.802	0.881134
61.617	15.1227	50.808	0.884208
61.631	15.1413	50.815	0.887687
61.644	15.1584	50.822	0.891566
61.657	15.1799	50.828	0.896134
61.671	15.201	50.835	0.900496
61.684	15.2231	50.842	0.904716
61.697	15.2469	50.848	0.909125
61.71	15.2712	50.855	0.912009
61.724	15.295	50.862	0.913625
61.737	15.3137	50.868	0.914781
61.75	15.3312	50.875	0.916353
61.764	15.352	50.882	0.919163
61.777	15.3715	50.888	0.921094
61.79	15.3918	50.895	0.923184
61.804	15.4142	50.902	0.925426
61.817	15.4411	50.908	0.927236
61.83	15.467	50.915	0.929647
61.844	15.4888	50.922	0.93147
61.857	15.5131	50.928	0.932619
61.87	15.5397	50.935	0.933741
61.884	15.5646	50.942	0.93554
61.897	15.5871	50.948	0.938218
61.91	15.6089	50.955	0.941844
61.924	15.6355	50.962	0.946257
61.937	15.6617	50.968	0.950366
61.95	15.6809	50.975	0.952472
61.964	15.7017	50.982	0.953571
61.977	15.7256	50.988	0.955473
61.99	15.7521	50.995	0.958524
62.004	15.7791	51.002	0.962329
62.017	15.8048	51.008	0.966784
62.03	15.8341	51.015	0.971273
62.044	15.8646	51.022	0.975361
62.057	15.893	51.028	0.979683
62.07	15.9195	51.035	0.982759
62.084	15.947	51.042	0.985296
62.097	15.976	51.048	0.987489
62.11	16.0018	51.055	0.989951
62.124	16.0313	51.062	0.993536
62.137	16.0638	51.068	0.998102
62.15	16.0939	51.075	1.00217
62.164	16.1225	51.082	1.00447
62.177	16.1486	51.088	1.00691
62.19	16.1773	51.095	1.01002
62.204	16.2068	51.102	1.01228
62.217	16.2357	51.108	1.01472
62.23	16.2677	51.115	1.01817
62.244	16.3021	51.122	1.02133
62.257	16.3363	51.128	1.02414
62.27	16.3685	51.135	1.02748
62.284	16.4037	51.142	1.0304
62.297	16.4384	51.148	1.03279
62.31	16.4744	51.155	1.03462
62.324	16.5077	51.162	1.03669
62.337	16.5418	51.168	1.0393
62.35	16.5793	51.175	1.04051
62.364	16.6151	51.182	1.04131
62.377	16.6484	51.188	1.04385
62.39	16.6819	51.195	1.04619
62.404	16.7151	51.202	1.04822
62.417	16.7514	51.208	1.05148
62.43	16.7901	51.215	1.05307
62.444	16.8304	51.222	1.05471
62.457	16.8707	51.228	1.05814
62.47	16.9107	51.235	1.06141
62.484	16.951	51.242	1.06504
62.497	16.9887	51.248	1.06823
62.51	17.0256	51.255	1.07063
62.523	17.0599	51.262	1.07426
62.537	17.098	51.268	1.07802
62.55	17.1392	51.275	1.08062
62.563	17.1803	51.282	1.08272
62.577	17.2208	51.288	1.08485
62.59	17.262	51.295	1.08695
62.603	17.3063	51.301	1.0892
62.617	17.352	51.308	1.0909
62.63	17.3968	51.315	1.09299
62.643	17.443	51.321	1.09495
62.657	17.4902	51.328	1.09672
62.67	17.5382	51.335	1.09924
62.683	17.5863	51.341	1.10225
62.697	17.63	51.348	1.10533
62.71	17.674	51.355	1.108
62.723	17.7192	51.361	1.11007
62.737	17.7673	51.368	1.11256
62.75	17.816	51.375	1.11604
62.763	17.8667	51.381	1.11872
62.777	17.9192	51.388	1.12304
62.79	17.9712	51.395	1.12817
62.803	18.0176	51.401	1.13092
62.817	18.0628	51.408	1.13303
62.83	18.1115	51.415	1.13648
62.843	18.1609	51.421	1.1398
62.857	18.2106	51.428	1.14215
62.87	18.2617	51.435	1.14544
62.883	18.3158	51.441	1.14975
62.897	18.3712	51.448	1.15265
62.91	18.4253	51.455	1.15496
62.923	18.4832	51.461	1.15696
62.937	18.542	51.468	1.15846
62.95	18.6032	51.475	1.16019
62.963	18.664	51.481	1.16311
62.977	18.7229	51.488	1.16604
62.99	18.7865	51.495	1.16763
63.003	18.846	51.501	1.17091
63.017	18.9019	51.508	1.17426
63.03	18.9585	51.515	1.1764
63.043	19.0186	51.521	1.17886
63.057	19.0835	51.528	1.18242
63.07	19.1456	51.535	1.18676
63.083	19.207	51.541	1.19064
63.097	19.2732	51.548	1.19467
63.11	19.338	51.555	1.19895
63.123	19.3982	51.561	1.20223
63.137	19.4581	51.568	1.20545
63.15	19.5209	51.575	1.20929
63.163	19.5841	51.581	1.2118
63.177	19.6476	51.588	1.21405
63.19	19.7106	51.595	1.21815
63.203	19.778	51.601	1.22249
63.217	19.8487	51.608	1.22629
63.23	19.9165	51.615	1.22965
63.243	19.9872	51.621	1.23287
63.257	20.0571	51.628	1.23616
63.27	20.131	51.635	1.24047
63.283	20.2027	51.641	1.24436
63.296	20.2747	51.648	1.2468
63.31	20.3472	51.655	1.24981
63.323	20.418	51.661	1.25406
63.336	20.4861	51.668	1.25863
63.35	20.5556	51.675	1.26219
63.363	20.6261	51.681	1.26618
63.376	20.7005	51.688	1.27028
63.39	20.7729	51.695	1.2725
63.403	20.8464	51.701	1.27487
63.416	20.9235	51.708	1.27774
63.43	21.0009	51.715	1.28022
63.443	21.077	51.721	1.28287
63.456	21.1479	51.728	1.286
63.47	21.2226	51.735	1.2892
63.483	21.3024	51.741	1.29092
63.496	21.3859	51.748	1.29254
63.51	21.4702	51.755	1.29546
63.523	21.5562	51.761	1.29898
63.536	21.6441	51.768	1.30286
63.55	21.7294	51.775	1.30667
63.563	21.8137	51.781	1.31003
63.576	21.8969	51.788	1.31287
63.59	21.9806	51.795	1.31534
63.603	22.0633	51.801	1.31868
63.616	22.1472	51.808	1.32185
63.63	22.2342	51.815	1.32484
63.643	22.321	51.821	1.32888
63.656	22.4044	51.828	1.33388
63.67	22.485	51.835	1.33885
63.683	22.5679	51.841	1.34272
63.696	22.6554	51.848	1.3458
63.71	22.7437	51.855	1.348
63.723	22.8305	51.861	1.35012
63.736	22.9221	51.868	1.35453
63.75	23.0153	51.875	1.35838
63.763	23.1053	51.881	1.36168
63.776	23.1895	51.888	1.36497
63.79	23.2763	51.895	1.36718
63.803	23.3686	51.901	1.3699
63.816	23.464	51.908	1.37068
63.83	23.5577	51.915	1.37129
63.843	23.655	51.921	1.37403
63.856	23.7575	51.928	1.377
63.87	23.8527	51.935	1.37969
63.883	23.9433	51.941	1.38323
63.896	24.0328	51.948	1.38695
63.91	24.1269	51.955	1.39024
63.923	24.2235	51.961	1.39374
63.936	24.3189	51.968	1.39784
63.95	24.4187	51.975	1.40271
63.963	24.5213	51.981	1.40661
63.976	24.6225	51.988	1.40963
63.99	24.7207	51.995	1.41299
64.003	24.8198	52.001	1.4163
64.016	24.9207	52.008	1.41931
64.03	25.0269	52.015	1.42218
64.043	25.1307	52.021	1.4247
64.056	25.2361	52.028	1.42682
64.07	25.3456	52.035	1.43017
64.083	25.4499	52.041	1.43449
64.096	25.5535	52.048	1.43833
64.109	25.6545	52.055	1.4416
64.123	25.7592	52.061	1.44488
64.136	25.8681	52.068	1.44825
64.149	25.975	52.074	1.45112
64.163	26.0845	52.081	1.45434
64.176	26.1955	52.088	1.45766
64.189	26.3017	52.094	1.46019
64.203	26.4065	52.101	1.46383
64.216	26.5088	52.108	1.468
64.229	26.6166	52.114	1.47113
64.243	26.7235	52.121	1.47219
64.256	26.8326	52.128	1.47335
64.269	26.9446	52.134	1.47709
64.283	27.0609	52.141	1.48072
64.296	27.175	52.148	1.48481
64.309	27.2838	52.154	1.49015
64.323	27.3895	52.161	1.4946
64.336	27.4993	52.168	1.49815
64.349	27.6135	52.174	1.50254
64.363	27.7247	52.181	1.50611
64.376	27.8373	52.188	1.5078
64.389	27.9552	52.194	1.51022
64.403	28.0715	52.201	1.51357
64.416	28.1834	52.208	1.51703
64.429	28.2947	52.214	1.51975
64.443	28.4073	52.221	1.52173
64.456	28.5262	52.228	1.5249
64.469	28.6406	52.234	1.528
64.483	28.7566	52.241	1.53095
64.496	28.8816	52.248	1.53477
64.509	29.0009	52.254	1.53753
64.523	29.1174	52.261	1.53971
64.536	29.2299	52.268	1.54251
64.549	29.3475	52.274	1.54638
64.563	29.4707	52.281	1.55101
64.576	29.5908	52.288	1.55391
64.589	29.716	52.294	1.55703
64.603	29.8461	52.301	1.56203
64.616	29.9749	52.308	1.56516
64.629	30.0959	52.314	1.56743
64.643	30.215	52.321	1.5694
64.656	30.3388	52.328	1.57145
64.669	30.4676	52.334	1.5746
64.683	30.595	52.341	1.57863
64.696	30.7229	52.348	1.58146
64.709	30.8565	52.354	1.58404
64.723	30.9859	52.361	1.58716
64.736	31.1064	52.368	1.59195
64.749	31.2209	52.374	1.59699
64.763	31.3404	52.381	1.60004
64.776	31.466	52.388	1.6029
64.789	31.5899	52.394	1.60706
64.803	31.7188	52.401	1.61183
64.816	31.8527	52.408	1.61582
64.829	31.9873	52.414	1.61937
64.843	32.1147	52.421	1.62281
64.856	32.2392	52.428	1.6263
64.869	32.3669	52.434	1.63009
64.882	32.4983	52.441	1.63273
64.896	32.6312	52.448	1.63496
64.909	32.7683	52.454	1.63605
64.922	32.9109	52.461	1.63861
64.936	33.0527	52.468	1.64261
64.949	33.1892	52.474	1.6451
64.962	33.3222	52.481	1.64714
64.976	33.4559	52.488	1.65033
64.989	33.5945	52.494	1.654
65.002	33.7349	52.501	1.65779
65.016	33.8787	52.508	1.66091
65.029	34.026	52.514	1.66282
65.042	34.1687	52.521	1.66632
65.056	34.3062	52.528	1.67053
65.069	34.4422	52.534	1.67297
65.082	34.5822	52.541	1.67576
65.096	34.7218	52.548	1.67834
65.109	34.8623	52.554	1.68064
65.122	35.0105	52.561	1.6836
65.136	35.1632	52.568	1.68665
65.149	35.3156	52.574	1.69061
65.162	35.4605	52.581	1.69381
65.176	35.605	52.588	1.69766
65.189	35.7552	52.594	1.70209
65.202	35.9097	52.601	1.70549
65.216	36.0669	52.608	1.70756
65.229	36.2239	52.614	1.71012
65.242	36.389	52.621	1.71266
65.256	36.555	52.628	1.71506
65.269	36.7091	52.634	1.71887
65.282	36.8623	52.641	1.72182
65.296	37.0198	52.648	1.72386
65.309	37.1814	52.654	1.72645
65.322	37.3429	52.661	1.72809
65.336	37.5068	52.668	1.72874
65.349	37.6773	52.674	1.72949
65.362	37.8482	52.681	1.73181
65.376	38.007	52.688	1.73518
65.389	38.1658	52.694	1.73797
65.402	38.3298	52.701	1.7411
65.416	38.4993	52.708	1.74526
65.429	38.6683	52.714	1.74964
65.442	38.8425	52.721	1.75366
65.456	39.0269	52.728	1.75723
65.469	39.2117	52.734	1.76102
65.482	39.3887	52.741	1.76567
65.496	39.5665	52.748	1.76955
65.509	39.7465	52.754	1.77292
65.522	39.9307	52.761	1.77649
65.536	40.1172	52.768	1.78096
65.549	40.3067	52.774	1.78545
65.562	40.5049	52.781	1.78946
65.576	40.7004	52.788	1.79281
65.589	40.8907	52.794	1.79643
65.602	41.0851	52.801	1.79856
65.616	41.2837	52.808	1.79946
65.629	41.4884	52.814	1.80112
65.642	41.6953	52.821	1.80242
65.656	41.9051	52.827	1.8019
65.669	42.1224	52.834	1.80338
65.682	42.3392	52.841	1.80712
65.695	42.5485	52.847	1.81152
65.709	42.7565	52.854	1.81466
65.722	42.9709	52.861	1.81708
65.735	43.1901	52.867	1.82065
65.749	43.4119	52.874	1.82462
65.762	43.64	52.881	1.82793
65.775	43.8786	52.887	1.83168
65.789	44.1161	52.894	1.83654
65.802	44.3435	52.901	1.84133
65.815	44.5733	52.907	1.8469
65.829	44.8106	52.914	1.85275
65.842	45.0563	52.921	1.85642
65.855	45.3036	52.927	1.85882
65.869	45.5594	52.934	1.86219
65.882	45.8269	52.941	1.86506
65.895	46.0968	52.947	1.86817
65.909	46.3597	52.954	1.87266
65.922	46.6208	52.961	1.8771
65.935	46.8844	52.967	1.88007
65.949	47.1554	52.974	1.8831
65.962	47.4329	52.981	1.88589
65.975	47.713	52.987	1.88921
65.989	48.0054	52.994	1.89328
66.002	48.2986	53.001	1.89647
66.015	48.5868	53.007	1.90101
66.029	48.8734	53.014	1.90535
66.042	49.1706	53.021	1.90893
66.055	49.4769	53.027	1.91256
66.069	49.7869	53.034	1.91469
66.082	50.1026	53.041	1.91541
66.095	50.4291	53.047	1.91866
66.109	50.765	53.054	1.92352
66.122	51.087	53.061	1.92829
66.135	51.4079	53.067	1.93217
66.149	51.7383	53.074	1.93452
66.162	52.0793	53.081	1.93655
66.175	52.4319	53.087	1.93799
66.189	52.7827	53.094	1.93988
66.202	53.1476	53.101	1.94286
66.215	53.5207	53.107	1.94606
66.229	53.8857	53.114	1.94954
66.242	54.2461	53.121	1.95362
66.255	54.6169	53.127	1.95812
66.269	54.9972	53.134	1.96117
66.282	55.389	53.141	1.96265
66.295	55.7825	53.147	1.96439
66.309	56.189	53.154	1.96718
66.322	56.6054	53.161	1.97079
66.335	57.0132	53.167	1.97474
66.349	57.4218	53.174	1.97927
66.362	57.84	53.181	1.98314
66.375	58.271	53.187	1.98466
66.389	58.7112	53.194	1.98775
66.402	59.1563	53.201	1.99059
66.415	59.6181	53.207	1.99276
66.429	60.0856	53.214	1.99484
66.442	60.547	53.221	1.9966
66.455	61.0041	53.227	1.99984
66.468	61.4735	53.234	2.0049
66.482	61.9573	53.241	2.0087
66.495	62.4516	53.247	2.01185
66.508	62.949	53.254	2.01336
66.522	63.4616	53.261	2.01614
66.535	63.9883	53.267	2.02022
66.548	64.5086	53.274	2.02395
66.562	65.0237	53.281	2.02759
66.575	65.5468	53.287	2.03089
66.588	66.0899	53.294	2.03453
66.602	66.6479	53.301	2.03761
66.615	67.2076	53.307	2.04056
[truncated: 7,008 more rows]
