# Supplementary material for: Structural basis of Fumosorinone-mediated allosteric inhibition of PTP1B for cancer immunotherapy
Source: Commun Biol. 2026 May 28;9:729. doi: 10.1038/s42003-026-10329-2 (PMC13219501; doi:10.1038/s42003-026-10329-2)
Supplement: Supplementary file 7 — Supplementary data 4 [file 42003_2026_10329_MOESM7_ESM.zip]

Archive with 8 entries (8 files):
- PTP1B_apo_9LP5.mtz
- __MACOSX/._PTP1B_apo_9LP5.mtz
- PTP1B_apo_9LP5.pdb
- __MACOSX/._PTP1B_apo_9LP5.pdb
- PTP1B_FU_9LOK.mtz
- __MACOSX/._PTP1B_FU_9LOK.mtz
- PTP1B_FU_9LOK.pdb
- __MACOSX/._PTP1B_FU_9LOK.pdb
