# Supplementary material for: Structural basis of Fumosorinone-mediated allosteric inhibition of PTP1B for cancer immunotherapy
Source: Commun Biol. 2026 May 28;9:729. doi: 10.1038/s42003-026-10329-2 (PMC13219501; doi:10.1038/s42003-026-10329-2)
Supplement: Supplementary file 7 — Supplementary data 4 [file 42003_2026_10329_MOESM7_ESM.zip › PTP1B_apo_9LP5.pdb]

REMARK PHENIX refinement
REMARK 
REMARK ****************** INPUT FILES AND LABELS ******************************
REMARK Reflections:
REMARK   file name      : C:\xray\result\PTP1B_20240130\3-16\Refine_7\PTP1B_20240130_refine_data.mtz
REMARK   labels         : ['I-obs(+),SIGI-obs(+),I-obs(-),SIGI-obs(-)']
REMARK R-free flags:
REMARK   file name      : C:\xray\result\PTP1B_20240130\3-16\Refine_7\PTP1B_20240130_refine_data.mtz
REMARK   label          : R-free-flags(+),R-free-flags(-)
REMARK   test_flag_value: 1
REMARK Model file name(s): 
REMARK   C:\xray\result\PTP1B_20240130\3-16\Refine_14\PTP1B_20240130_refine_14-coot-0.pdb
REMARK 
REMARK ******************** REFINEMENT SUMMARY: QUICK FACTS *******************
REMARK Start: r_work = 0.1808 r_free = 0.2113 bonds = 0.008 angles = 0.952
REMARK Final: r_work = 0.1773 r_free = 0.2128 bonds = 0.008 angles = 0.974
REMARK ************************************************************************
REMARK 
REMARK ****************** REFINEMENT STATISTICS STEP BY STEP ******************
REMARK leading digit, like 1_, means number of macro-cycle                     
REMARK 0    : statistics at the very beginning when nothing is done yet        
REMARK 1_bss: bulk solvent correction and/or (anisotropic) scaling             
REMARK 1_xyz: refinement of coordinates                                        
REMARK 1_adp: refinement of ADPs (Atomic Displacement Parameters)              
REMARK 1_occ: refinement of occupancies                                        
REMARK ------------------------------------------------------------------------
REMARK  stage       r-work r-free bonds angles b_min b_max b_ave n_water shift
REMARK       0    : 0.4518 0.4033 0.008  0.95  19.4  79.7  40.4 129      0.000
REMARK       1_bss: 0.1808 0.2113 0.008  0.95  19.2  79.5  40.2 129      0.000
REMARK 1_settarget: 0.1808 0.2113 0.008  0.95  19.2  79.5  40.2 129      0.000
REMARK       1_nqh: 0.1808 0.2113 0.008  0.95  19.2  79.5  40.2 129      0.000
REMARK    1_weight: 0.1808 0.2113 0.008  0.95  19.2  79.5  40.2 129      0.000
REMARK    1_xyzrec: 0.1789 0.2147 0.008  0.94  19.2  79.5  40.2 129      0.052
REMARK       1_adp: 0.1791 0.2156 0.008  0.94  20.6  81.8  40.8 129      0.052
REMARK   1_regHadp: 0.1791 0.2156 0.008  0.94  20.6  81.8  40.8 129      0.052
REMARK       2_bss: 0.1790 0.2156 0.008  0.94  20.4  81.6  40.6 129      0.052
REMARK 2_settarget: 0.1790 0.2156 0.008  0.94  20.4  81.6  40.6 129      0.052
REMARK 2_updatecdl: 0.1790 0.2156 0.008  0.94  20.4  81.6  40.6 129      0.052
REMARK       2_nqh: 0.1791 0.2157 0.008  0.94  20.4  81.6  40.6 129      0.054
REMARK   2_realsrl: 0.1806 0.2165 0.008  0.96  20.4  81.6  40.6 129      0.062
REMARK    2_weight: 0.1806 0.2165 0.008  0.96  20.4  81.6  40.6 129      0.062
REMARK    2_xyzrec: 0.1797 0.2137 0.008  0.93  20.4  81.6  40.6 129      0.046
REMARK  2_realsrl2: 0.1804 0.2146 0.008  0.93  20.4  81.6  40.6 129      0.047
REMARK       2_adp: 0.1790 0.2140 0.008  0.93  21.4  82.0  41.2 129      0.047
REMARK   2_regHadp: 0.1790 0.2140 0.008  0.93  21.4  82.0  41.2 129      0.047
REMARK       3_bss: 0.1790 0.2139 0.008  0.93  21.1  81.7  40.9 129      0.047
REMARK 3_settarget: 0.1790 0.2139 0.008  0.93  21.1  81.7  40.9 129      0.047
REMARK 3_updatecdl: 0.1790 0.2139 0.008  0.94  21.1  81.7  40.9 129      0.047
REMARK     3_setrh: 0.1790 0.2139 0.008  0.94  21.1  81.7  40.9 129      0.047
REMARK       3_nqh: 0.1790 0.2139 0.008  0.94  21.1  81.7  40.9 129      0.047
REMARK   3_realsrl: 0.1789 0.2135 0.008  0.95  21.1  81.7  40.9 129      0.046
REMARK    3_weight: 0.1789 0.2135 0.008  0.95  21.1  81.7  40.9 129      0.046
REMARK    3_xyzrec: 0.1775 0.2127 0.008  0.97  21.1  81.7  40.9 129      0.050
REMARK  3_realsrl2: 0.1776 0.2130 0.008  0.97  21.1  81.7  40.9 129      0.050
REMARK       3_adp: 0.1775 0.2129 0.008  0.97  21.3  84.7  41.4 129      0.050
REMARK   3_regHadp: 0.1775 0.2129 0.008  0.97  21.3  84.7  41.4 129      0.050
REMARK         end: 0.1773 0.2128 0.008  0.97  21.0  84.3  41.1 129      0.050
REMARK ------------------------------------------------------------------------
REMARK MODEL CONTENT.
REMARK  ELEMENT        ATOM RECORD COUNT   OCCUPANCY SUM
REMARK        H                       32           32.00
REMARK        C                     2780         2780.00
REMARK        S                       30           30.00
REMARK        O                      969          969.00
REMARK        N                      745          745.00
REMARK    TOTAL                     4556         4556.00
REMARK -----------------------------------------------------------------------
REMARK r_free_flags.md5.hexdigest 47eb3350937e9f2c5d0fe9df2ed92f04
REMARK 
REMARK IF THIS FILE IS FOR PDB DEPOSITION: REMOVE ALL FROM THIS LINE UP.
REMARK   3
REMARK   3 REFINEMENT.
REMARK   3   PROGRAM     : PHENIX (1.14_3247: ???)
REMARK   3   AUTHORS     : Adams,Afonine,Bunkoczi,Burnley,Chen,Dar,Davis,
REMARK   3               : Draizen,Echols,Gildea,Gros,Grosse-Kunstleve,Headd,
REMARK   3               : Hintze,Hung,Ioerger,Liebschner,McCoy,McKee,Moriarty,
REMARK   3               : Oeffner,Poon,Read,Richardson,Richardson,Sacchettini,
REMARK   3               : Sauter,Sobolev,Storoni,Terwilliger,Williams,Zwart
REMARK   3
REMARK   3  X-RAY DATA.
REMARK   3  
REMARK   3  REFINEMENT TARGET : ML
REMARK   3  
REMARK   3  DATA USED IN REFINEMENT.
REMARK   3   RESOLUTION RANGE HIGH (ANGSTROMS) : 2.406   
REMARK   3   RESOLUTION RANGE LOW  (ANGSTROMS) : 34.448  
REMARK   3   MIN(FOBS/SIGMA_FOBS)              : 1.99  
REMARK   3   COMPLETENESS FOR RANGE        (%) : 82.85 
REMARK   3   NUMBER OF REFLECTIONS             : 55505     
REMARK   3   NUMBER OF REFLECTIONS (NON-ANOMALOUS) : 33133     
REMARK   3  
REMARK   3  FIT TO DATA USED IN REFINEMENT.
REMARK   3   R VALUE     (WORKING + TEST SET) : 0.1796
REMARK   3   R VALUE            (WORKING SET) : 0.1773
REMARK   3   FREE R VALUE                     : 0.2128
REMARK   3   FREE R VALUE TEST SET SIZE   (%) : 6.03  
REMARK   3   FREE R VALUE TEST SET COUNT      : 3345      
REMARK   3  
REMARK   3  FIT TO DATA USED IN REFINEMENT (IN BINS).
REMARK   3   BIN  RESOLUTION RANGE  COMPL.    NWORK NFREE   RWORK  RFREE  CCWORK CCFREE
REMARK   3     1 34.4518 -  6.9219    0.98     2602   172  0.1701 0.2260   0.939  0.904
REMARK   3     2  6.9219 -  5.5013    1.00     2614   172  0.1830 0.2003   0.903  0.834
REMARK   3     3  5.5013 -  4.8080    1.00     2566   164  0.1661 0.2042   0.926  0.895
REMARK   3     4  4.8080 -  4.3694    1.00     2668   167  0.1385 0.1226   0.946  0.956
REMARK   3     5  4.3694 -  4.0567    1.00     2587   168  0.1411 0.2244   0.946  0.866
REMARK   3     6  4.0567 -  3.8179    1.00     2628   172  0.1603 0.1662   0.931  0.916
REMARK   3     7  3.8179 -  3.6269    1.00     2624   175  0.1557 0.1918   0.930  0.881
REMARK   3     8  3.6269 -  3.4692    1.00     2572   172  0.1600 0.2113   0.931  0.865
REMARK   3     9  3.4692 -  3.3357    0.99     2662   169  0.1698 0.2062   0.921  0.901
REMARK   3    10  3.3357 -  3.2207    0.99     2580   156  0.1989 0.2055   0.891  0.820
REMARK   3    11  3.2207 -  3.1201    0.98     2626   172  0.1924 0.2215   0.902  0.805
REMARK   3    12  3.1201 -  3.0309    0.96     2448   163  0.2062 0.2672   0.875  0.821
REMARK   3    13  3.0309 -  2.9512    0.95     2533   151  0.2062 0.3123   0.887  0.780
REMARK   3    14  2.9512 -  2.8792    0.89     2216   152  0.2165 0.2382   0.874  0.839
REMARK   3    15  2.8792 -  2.8138    0.84     2317   149  0.2091 0.2959   0.855  0.629
REMARK   3    16  2.8138 -  2.7539    0.76     1927   127  0.2203 0.2040   0.849  0.825
REMARK   3    17  2.7539 -  2.6989    0.70     1872   116  0.2175 0.3019   0.834  0.635
REMARK   3    18  2.6989 -  2.6480    0.65     1763   110  0.2212 0.2256   0.844  0.851
REMARK   3    19  2.6480 -  2.6007    0.61     1590    94  0.2084 0.2925   0.863  0.729
REMARK   3    20  2.6007 -  2.5566    0.58     1526   100  0.2110 0.3121   0.877  0.690
REMARK   3    21  2.5566 -  2.5154    0.54     1442    85  0.2351 0.2690   0.830  0.774
REMARK   3    22  2.5154 -  2.4767    0.52     1382    81  0.2426 0.3324   0.821  0.642
REMARK   3    23  2.4767 -  2.4403    0.49     1284    82  0.2642 0.2427   0.797  0.836
REMARK   3    24  2.4403 -  2.4059    0.45     1131    76  0.2554 0.3156   0.793  0.693
REMARK   3  
REMARK   3  BULK SOLVENT MODELLING.
REMARK   3   METHOD USED        : FLAT BULK SOLVENT MODEL
REMARK   3   SOLVENT RADIUS     : 1.11    
REMARK   3   SHRINKAGE RADIUS   : 0.90    
REMARK   3   GRID STEP FACTOR   : 4.00    
REMARK   3  
REMARK   3  ERROR ESTIMATES.
REMARK   3   COORDINATE ERROR (MAXIMUM-LIKELIHOOD BASED)     : 0.25    
REMARK   3   PHASE ERROR (DEGREES, MAXIMUM-LIKELIHOOD BASED) : 23.99   
REMARK   3  
REMARK   3  STRUCTURE FACTORS CALCULATION ALGORITHM : FFT
REMARK   3  
REMARK   3  
REMARK   3  GEOMETRY RESTRAINTS LIBRARY: CDL v1.2
REMARK   3  DEVIATIONS FROM IDEAL VALUES.
REMARK   3    BOND      :  0.008   0.109   4489
REMARK   3    ANGLE     :  0.974   9.655   6083
REMARK   3    CHIRALITY :  0.049   0.152    672
REMARK   3    PLANARITY :  0.005   0.047    788
REMARK   3    DIHEDRAL  : 11.475 179.940   2697
REMARK   3    MIN NONBONDED DISTANCE : 2.160 
REMARK   3  REMARK   3  
REMARK   3  MOLPROBITY STATISTICS.
REMARK   3    ALL-ATOM CLASHSCORE : 15.67
REMARK   3    RAMACHANDRAN PLOT:
REMARK   3      OUTLIERS : 0.90  %
REMARK   3      ALLOWED  : 3.60  %
REMARK   3      FAVORED  : 95.50 %
REMARK   3    ROTAMER OUTLIERS : 0.00 %
REMARK   3    CBETA DEVIATIONS : 0
REMARK   3    PEPTIDE PLANE:
REMARK   3      CIS-PROLINE     : 0.0
REMARK   3      CIS-GENERAL     : 0.0
REMARK   3      TWISTED PROLINE : 0.0
REMARK   3      TWISTED GENERAL : 0.0
REMARK   3  
REMARK   3                  min    max   mean <Bi,j>   iso aniso
REMARK   3     Overall:   20.98  84.30  41.06   3.70  4524     0
REMARK   3     Protein:   20.98  84.30  40.98   3.69  4371     0
REMARK   3     Water:     26.81  59.26  40.70    N/A   129     0
REMARK   3     Other:     48.80  65.64  58.01    N/A    24     0
REMARK   3     Chain  A:  22.67  79.80  41.32    N/A  2208     0
REMARK   3     Chain  S:  26.81  59.26  40.70    N/A   129     0
REMARK   3     Chain  B:  20.98  84.30  40.82    N/A  2187     0
REMARK   3     Histogram:
REMARK   3         Values      Number of atoms
REMARK   3      20.98 - 27.32        81
REMARK   3      27.32 - 33.65      1112
REMARK   3      33.65 - 39.98      1387
REMARK   3      39.98 - 46.31       816
REMARK   3      46.31 - 52.64       468
REMARK   3      52.64 - 58.97       290
REMARK   3      58.97 - 65.30       240
REMARK   3      65.30 - 71.63        85
REMARK   3      71.63 - 77.96        38
REMARK   3      77.96 - 84.30         7
REMARK   3  
REMARK   3
CRYST1   86.457   86.457  103.345  90.00  90.00 120.00 P 31
SCALE1      0.011566  0.006678  0.000000        0.00000
SCALE2      0.000000  0.013356  0.000000        0.00000
SCALE3      0.000000  0.000000  0.009676        0.00000
ATOM      1  N   GLU A   2      23.579  -6.633  -6.201  1.00 60.80           N
ATOM      2  CA  GLU A   2      24.968  -6.885  -5.827  1.00 59.83           C
ATOM      3  C   GLU A   2      25.068  -7.564  -4.468  1.00 63.32           C
ATOM      4  O   GLU A   2      24.325  -7.253  -3.535  1.00 61.46           O
ATOM      5  CB  GLU A   2      25.776  -5.589  -5.806  1.00 62.28           C
ATOM      6  CG  GLU A   2      27.206  -5.766  -5.338  1.00 63.33           C
ATOM      7  CD  GLU A   2      28.058  -6.497  -6.360  1.00 72.60           C
ATOM      8  OE1 GLU A   2      28.746  -7.491  -5.995  1.00 65.96           O
ATOM      9  OE2 GLU A   2      28.024  -6.073  -7.542  1.00 74.11           O
ATOM     10  N   MET A   3      25.999  -8.509  -4.370  1.00 67.60           N
ATOM     11  CA  MET A   3      26.235  -9.218  -3.120  1.00 60.20           C
ATOM     12  C   MET A   3      27.081  -8.389  -2.165  1.00 62.57           C
ATOM     13  O   MET A   3      26.960  -8.534  -0.938  1.00 56.81           O
ATOM     14  CB  MET A   3      26.896 -10.557  -3.430  1.00 63.23           C
ATOM     15  CG  MET A   3      27.449 -11.325  -2.250  1.00 63.54           C
ATOM     16  SD  MET A   3      28.616 -12.580  -2.848  1.00 71.14           S
ATOM     17  CE  MET A   3      28.214 -12.636  -4.602  1.00 51.06           C
ATOM     18  N   GLU A   4      27.942  -7.527  -2.717  1.00 65.51           N
ATOM     19  CA  GLU A   4      28.552  -6.449  -1.943  1.00 63.84           C
ATOM     20  C   GLU A   4      27.500  -5.697  -1.138  1.00 63.50           C
ATOM     21  O   GLU A   4      27.598  -5.575   0.088  1.00 59.89           O
ATOM     22  CB  GLU A   4      29.279  -5.483  -2.882  1.00 61.54           C
ATOM     23  CG  GLU A   4      30.656  -5.924  -3.306  1.00 62.02           C
ATOM     24  CD  GLU A   4      31.755  -5.090  -2.658  1.00 73.75           C
ATOM     25  OE1 GLU A   4      31.657  -4.808  -1.441  1.00 79.80           O
ATOM     26  OE2 GLU A   4      32.720  -4.717  -3.361  1.00 74.87           O
ATOM     27  N   LYS A   5      26.475  -5.185  -1.828  1.00 62.43           N
ATOM     28  CA  LYS A   5      25.443  -4.404  -1.157  1.00 61.01           C
ATOM     29  C   LYS A   5      24.819  -5.202  -0.022  1.00 63.44           C
ATOM     30  O   LYS A   5      24.711  -4.715   1.110  1.00 67.38           O
ATOM     31  CB  LYS A   5      24.381  -3.950  -2.166  1.00 57.67           C
ATOM     32  N   GLU A   6      24.419  -6.446  -0.297  1.00 58.96           N
ATOM     33  CA  GLU A   6      23.854  -7.256   0.775  1.00 61.20           C
ATOM     34  C   GLU A   6      24.842  -7.398   1.924  1.00 63.22           C
ATOM     35  O   GLU A   6      24.465  -7.272   3.095  1.00 61.04           O
ATOM     36  CB  GLU A   6      23.432  -8.630   0.257  1.00 63.70           C
ATOM     37  CG  GLU A   6      22.955  -9.563   1.379  1.00 63.81           C
ATOM     38  CD  GLU A   6      22.256 -10.816   0.869  1.00 66.33           C
ATOM     39  OE1 GLU A   6      21.919 -11.698   1.696  1.00 66.26           O
ATOM     40  OE2 GLU A   6      22.041 -10.920  -0.360  1.00 73.82           O
ATOM     41  N   PHE A   7      26.116  -7.649   1.609  1.00 62.81           N
ATOM     42  CA  PHE A   7      27.114  -7.819   2.661  1.00 62.97           C
ATOM     43  C   PHE A   7      27.152  -6.605   3.583  1.00 63.12           C
ATOM     44  O   PHE A   7      27.167  -6.744   4.813  1.00 61.46           O
ATOM     45  CB  PHE A   7      28.495  -8.068   2.053  1.00 59.57           C
ATOM     46  CG  PHE A   7      29.586  -8.218   3.080  1.00 60.92           C
ATOM     47  CD1 PHE A   7      29.912  -9.469   3.592  1.00 62.79           C
ATOM     48  CD2 PHE A   7      30.279  -7.113   3.548  1.00 60.19           C
ATOM     49  CE1 PHE A   7      30.925  -9.616   4.549  1.00 58.73           C
ATOM     50  CE2 PHE A   7      31.290  -7.255   4.500  1.00 60.03           C
ATOM     51  CZ  PHE A   7      31.611  -8.509   4.999  1.00 57.20           C
ATOM     52  N   GLU A   8      27.172  -5.402   3.004  1.00 62.83           N
ATOM     53  CA  GLU A   8      27.242  -4.199   3.823  1.00 60.15           C
ATOM     54  C   GLU A   8      25.987  -4.033   4.668  1.00 59.45           C
ATOM     55  O   GLU A   8      26.071  -3.652   5.839  1.00 60.45           O
ATOM     56  CB  GLU A   8      27.475  -2.982   2.938  1.00 62.88           C
ATOM     57  CG  GLU A   8      28.859  -2.961   2.301  1.00 67.51           C
ATOM     58  CD  GLU A   8      28.895  -2.155   1.010  1.00 77.66           C
ATOM     59  OE1 GLU A   8      29.989  -2.043   0.397  1.00 73.52           O
ATOM     60  OE2 GLU A   8      27.822  -1.633   0.613  1.00 77.65           O
ATOM     61  N   GLN A   9      24.815  -4.339   4.106  1.00 60.18           N
ATOM     62  CA  GLN A   9      23.584  -4.238   4.886  1.00 60.06           C
ATOM     63  C   GLN A   9      23.688  -5.054   6.173  1.00 64.22           C
ATOM     64  O   GLN A   9      23.440  -4.539   7.268  1.00 71.02           O
ATOM     65  CB  GLN A   9      22.381  -4.687   4.048  1.00 56.09           C
ATOM     66  N   ILE A  10      24.083  -6.328   6.063  1.00 69.39           N
ATOM     67  CA  ILE A  10      24.152  -7.189   7.247  1.00 68.64           C
ATOM     68  C   ILE A  10      25.217  -6.694   8.217  1.00 67.05           C
ATOM     69  O   ILE A  10      25.062  -6.810   9.443  1.00 65.86           O
ATOM     70  CB  ILE A  10      24.425  -8.654   6.855  1.00 65.94           C
ATOM     71  CG1 ILE A  10      23.422  -9.151   5.818  1.00 63.28           C
ATOM     72  CG2 ILE A  10      24.414  -9.551   8.095  1.00 64.66           C
ATOM     73  CD1 ILE A  10      24.068  -9.557   4.529  1.00 62.00           C
ATOM     74  N   ASP A  11      26.321  -6.148   7.690  1.00 63.70           N
ATOM     75  CA  ASP A  11      27.360  -5.613   8.564  1.00 65.12           C
ATOM     76  C   ASP A  11      26.873  -4.363   9.290  1.00 72.47           C
ATOM     77  O   ASP A  11      26.893  -4.304  10.527  1.00 71.72           O
ATOM     78  CB  ASP A  11      28.631  -5.328   7.769  1.00 59.21           C
ATOM     79  CG  ASP A  11      29.748  -6.291   8.116  1.00 58.40           C
ATOM     80  OD1 ASP A  11      30.735  -6.406   7.355  1.00 58.80           O
ATOM     81  OD2 ASP A  11      29.632  -6.958   9.161  1.00 65.21           O
ATOM     82  N   ARG A  12      26.413  -3.355   8.537  1.00 73.26           N
ATOM     83  CA  ARG A  12      25.864  -2.155   9.169  1.00 68.85           C
ATOM     84  C   ARG A  12      24.750  -2.525  10.140  1.00 67.17           C
ATOM     85  O   ARG A  12      24.733  -2.074  11.290  1.00 71.74           O
ATOM     86  CB  ARG A  12      25.362  -1.168   8.109  1.00 61.14           C
ATOM     87  N   SER A  13      23.822  -3.368   9.703  1.00 63.61           N
ATOM     88  CA  SER A  13      22.764  -3.825  10.592  1.00 62.34           C
ATOM     89  C   SER A  13      23.242  -4.877  11.582  1.00 69.28           C
ATOM     90  O   SER A  13      22.412  -5.417  12.327  1.00 67.57           O
ATOM     91  CB  SER A  13      21.606  -4.392   9.782  1.00 58.59           C
ATOM     92  OG  SER A  13      21.876  -5.737   9.455  1.00 66.88           O
ATOM     93  N   GLY A  14      24.547  -5.181  11.599  1.00 66.20           N
ATOM     94  CA  GLY A  14      25.119  -6.225  12.432  1.00 63.14           C
ATOM     95  C   GLY A  14      24.178  -7.380  12.719  1.00 64.12           C
ATOM     96  O   GLY A  14      23.863  -7.661  13.879  1.00 67.16           O
ATOM     97  N   SER A  15      23.703  -8.054  11.678  1.00 64.90           N
ATOM     98  CA  SER A  15      22.732  -9.129  11.849  1.00 66.91           C
ATOM     99  C   SER A  15      23.268 -10.456  11.313  1.00 60.90           C
ATOM    100  O   SER A  15      22.499 -11.339  10.932  1.00 59.93           O
ATOM    101  CB  SER A  15      21.407  -8.764  11.178  1.00 64.28           C
ATOM    102  OG  SER A  15      21.633  -8.320   9.852  1.00 66.76           O
ATOM    103  N   TRP A  16      24.591 -10.607  11.277  1.00 59.43           N
ATOM    104  CA  TRP A  16      25.167 -11.857  10.804  1.00 55.57           C
ATOM    105  C   TRP A  16      24.618 -13.038  11.591  1.00 55.19           C
ATOM    106  O   TRP A  16      24.086 -13.990  11.010  1.00 55.39           O
ATOM    107  CB  TRP A  16      26.685 -11.794  10.886  1.00 51.34           C
ATOM    108  CG  TRP A  16      27.275 -11.046   9.745  1.00 54.89           C
ATOM    109  CD1 TRP A  16      27.932  -9.862   9.803  1.00 58.81           C
ATOM    110  CD2 TRP A  16      27.259 -11.429   8.366  1.00 54.09           C
ATOM    111  NE1 TRP A  16      28.332  -9.479   8.548  1.00 57.80           N
ATOM    112  CE2 TRP A  16      27.931 -10.425   7.647  1.00 53.49           C
ATOM    113  CE3 TRP A  16      26.747 -12.527   7.672  1.00 54.42           C
ATOM    114  CZ2 TRP A  16      28.102 -10.478   6.268  1.00 54.66           C
ATOM    115  CZ3 TRP A  16      26.917 -12.581   6.300  1.00 53.26           C
ATOM    116  CH2 TRP A  16      27.587 -11.558   5.613  1.00 56.21           C
ATOM    117  N   ALA A  17      24.716 -12.991  12.920  1.00 52.77           N
ATOM    118  CA  ALA A  17      24.102 -14.052  13.709  1.00 54.43           C
ATOM    119  C   ALA A  17      22.630 -14.203  13.360  1.00 53.94           C
ATOM    120  O   ALA A  17      22.086 -15.312  13.395  1.00 58.00           O
ATOM    121  CB  ALA A  17      24.274 -13.778  15.201  1.00 56.97           C
ATOM    122  N   ALA A  18      21.974 -13.102  13.009  1.00 56.79           N
ATOM    123  CA  ALA A  18      20.589 -13.180  12.567  1.00 58.70           C
ATOM    124  C   ALA A  18      20.479 -13.997  11.287  1.00 55.42           C
ATOM    125  O   ALA A  18      19.724 -14.974  11.214  1.00 54.96           O
ATOM    126  CB  ALA A  18      20.033 -11.771  12.369  1.00 54.82           C
ATOM    127  N   ILE A  19      21.230 -13.602  10.257  1.00 55.83           N
ATOM    128  CA  ILE A  19      21.231 -14.354   9.004  1.00 57.94           C
ATOM    129  C   ILE A  19      21.561 -15.816   9.275  1.00 55.49           C
ATOM    130  O   ILE A  19      20.850 -16.731   8.834  1.00 52.33           O
ATOM    131  CB  ILE A  19      22.223 -13.728   8.003  1.00 57.98           C
ATOM    132  CG1 ILE A  19      21.827 -12.280   7.663  1.00 59.44           C
ATOM    133  CG2 ILE A  19      22.356 -14.602   6.765  1.00 52.17           C
ATOM    134  CD1 ILE A  19      20.330 -12.018   7.687  1.00 56.53           C
ATOM    135  N   TYR A  20      22.635 -16.049  10.039  1.00 54.21           N
ATOM    136  CA  TYR A  20      23.128 -17.405  10.238  1.00 49.77           C
ATOM    137  C   TYR A  20      22.082 -18.287  10.909  1.00 52.33           C
ATOM    138  O   TYR A  20      21.862 -19.432  10.492  1.00 50.66           O
ATOM    139  CB  TYR A  20      24.419 -17.382  11.047  1.00 46.73           C
ATOM    140  CG  TYR A  20      24.967 -18.762  11.253  1.00 50.24           C
ATOM    141  CD1 TYR A  20      25.376 -19.530  10.175  1.00 44.40           C
ATOM    142  CD2 TYR A  20      25.037 -19.317  12.518  1.00 48.47           C
ATOM    143  CE1 TYR A  20      25.856 -20.804  10.357  1.00 43.66           C
ATOM    144  CE2 TYR A  20      25.523 -20.589  12.708  1.00 50.00           C
ATOM    145  CZ  TYR A  20      25.935 -21.329  11.629  1.00 47.14           C
ATOM    146  OH  TYR A  20      26.417 -22.600  11.832  1.00 44.45           O
ATOM    147  N   GLN A  21      21.412 -17.768  11.939  1.00 55.31           N
ATOM    148  CA  GLN A  21      20.312 -18.516  12.539  1.00 52.02           C
ATOM    149  C   GLN A  21      19.191 -18.756  11.537  1.00 49.59           C
ATOM    150  O   GLN A  21      18.578 -19.832  11.528  1.00 47.34           O
ATOM    151  CB  GLN A  21      19.794 -17.784  13.773  1.00 53.58           C
ATOM    152  CG  GLN A  21      20.810 -17.773  14.900  1.00 59.18           C
ATOM    153  CD  GLN A  21      21.460 -19.136  15.110  1.00 63.71           C
ATOM    154  OE1 GLN A  21      20.809 -20.185  14.974  1.00 61.93           O
ATOM    155  NE2 GLN A  21      22.758 -19.128  15.425  1.00 61.82           N
ATOM    156  N   ASP A  22      18.908 -17.774  10.678  1.00 50.88           N
ATOM    157  CA  ASP A  22      17.924 -18.003   9.623  1.00 56.46           C
ATOM    158  C   ASP A  22      18.304 -19.227   8.805  1.00 53.96           C
ATOM    159  O   ASP A  22      17.473 -20.104   8.542  1.00 50.26           O
ATOM    160  CB  ASP A  22      17.804 -16.772   8.720  1.00 59.58           C
ATOM    161  CG  ASP A  22      17.036 -15.638   9.372  1.00 67.51           C
ATOM    162  OD1 ASP A  22      16.169 -15.924  10.240  1.00 68.98           O
ATOM    163  OD2 ASP A  22      17.311 -14.463   9.021  1.00 62.88           O
ATOM    164  N   ILE A  23      19.578 -19.317   8.427  1.00 53.46           N
ATOM    165  CA  ILE A  23      20.034 -20.439   7.620  1.00 49.72           C
ATOM    166  C   ILE A  23      19.911 -21.745   8.395  1.00 44.94           C
ATOM    167  O   ILE A  23      19.454 -22.763   7.857  1.00 45.37           O
ATOM    168  CB  ILE A  23      21.472 -20.171   7.140  1.00 50.54           C
ATOM    169  CG1 ILE A  23      21.443 -19.211   5.945  1.00 47.83           C
ATOM    170  CG2 ILE A  23      22.186 -21.467   6.804  1.00 44.52           C
ATOM    171  CD1 ILE A  23      22.578 -18.214   5.925  1.00 49.06           C
ATOM    172  N   ARG A  24      20.303 -21.746   9.669  1.00 42.96           N
ATOM    173  CA  ARG A  24      20.206 -22.989  10.431  1.00 45.55           C
ATOM    174  C   ARG A  24      18.758 -23.416  10.602  1.00 46.20           C
ATOM    175  O   ARG A  24      18.453 -24.614  10.556  1.00 45.37           O
ATOM    176  CB  ARG A  24      20.892 -22.843  11.784  1.00 46.08           C
ATOM    177  CG  ARG A  24      22.279 -22.259  11.681  1.00 47.79           C
ATOM    178  CD  ARG A  24      22.852 -22.022  13.039  1.00 52.05           C
ATOM    179  NE  ARG A  24      22.320 -22.991  13.982  1.00 62.72           N
ATOM    180  CZ  ARG A  24      23.065 -23.711  14.814  1.00 71.83           C
ATOM    181  NH1 ARG A  24      22.473 -24.581  15.637  1.00 68.84           N
ATOM    182  NH2 ARG A  24      24.394 -23.559  14.823  1.00 65.55           N
ATOM    183  N   HIS A  25      17.849 -22.447  10.781  1.00 50.11           N
ATOM    184  CA  HIS A  25      16.423 -22.756  10.821  1.00 42.71           C
ATOM    185  C   HIS A  25      15.975 -23.389   9.515  1.00 43.21           C
ATOM    186  O   HIS A  25      15.378 -24.469   9.513  1.00 49.57           O
ATOM    187  CB  HIS A  25      15.611 -21.491  11.109  1.00 43.24           C
ATOM    188  N   GLU A  26      16.281 -22.737   8.386  1.00 45.78           N
ATOM    189  CA  GLU A  26      15.845 -23.208   7.073  1.00 44.43           C
ATOM    190  C   GLU A  26      16.546 -24.483   6.626  1.00 41.94           C
ATOM    191  O   GLU A  26      16.003 -25.203   5.779  1.00 46.11           O
ATOM    192  CB  GLU A  26      16.071 -22.125   6.016  1.00 44.81           C
ATOM    193  CG  GLU A  26      15.492 -20.756   6.371  1.00 50.38           C
ATOM    194  CD  GLU A  26      15.903 -19.651   5.387  1.00 65.09           C
ATOM    195  OE1 GLU A  26      15.754 -19.848   4.151  1.00 65.41           O
ATOM    196  OE2 GLU A  26      16.381 -18.585   5.857  1.00 65.64           O
ATOM    197  N   ALA A  27      17.720 -24.787   7.173  1.00 41.17           N
ATOM    198  CA  ALA A  27      18.557 -25.845   6.619  1.00 43.72           C
ATOM    199  C   ALA A  27      17.821 -27.186   6.565  1.00 41.53           C
ATOM    200  O   ALA A  27      16.976 -27.496   7.405  1.00 45.72           O
ATOM    201  CB  ALA A  27      19.847 -25.972   7.439  1.00 40.17           C
ATOM    202  N   SER A  28      18.155 -27.992   5.558  1.00 41.33           N
ATOM    203  CA  SER A  28      17.532 -29.295   5.399  1.00 38.54           C
ATOM    204  C   SER A  28      17.810 -30.171   6.608  1.00 41.60           C
ATOM    205  O   SER A  28      18.739 -29.947   7.373  1.00 47.41           O
ATOM    206  CB  SER A  28      18.057 -30.000   4.148  1.00 36.76           C
ATOM    207  OG  SER A  28      18.005 -29.139   3.028  1.00 43.80           O
ATOM    208  N   ASP A  29      17.002 -31.207   6.758  1.00 43.52           N
ATOM    209  CA  ASP A  29      17.267 -32.229   7.757  1.00 41.12           C
ATOM    210  C   ASP A  29      16.851 -33.558   7.164  1.00 44.92           C
ATOM    211  O   ASP A  29      15.702 -33.719   6.751  1.00 48.83           O
ATOM    212  CB  ASP A  29      16.512 -31.968   9.057  1.00 49.11           C
ATOM    213  CG  ASP A  29      16.949 -32.904  10.166  1.00 59.00           C
ATOM    214  OD1 ASP A  29      18.130 -33.332  10.150  1.00 63.43           O
ATOM    215  OD2 ASP A  29      16.117 -33.228  11.037  1.00 60.57           O
ATOM    216  N   PHE A  30      17.776 -34.496   7.106  1.00 40.19           N
ATOM    217  CA  PHE A  30      17.525 -35.796   6.514  1.00 37.47           C
ATOM    218  C   PHE A  30      18.039 -36.853   7.465  1.00 37.52           C
ATOM    219  O   PHE A  30      18.905 -36.586   8.302  1.00 37.55           O
ATOM    220  CB  PHE A  30      18.215 -35.948   5.153  1.00 32.99           C
ATOM    221  CG  PHE A  30      17.747 -34.962   4.127  1.00 38.43           C
ATOM    222  CD1 PHE A  30      16.545 -35.157   3.451  1.00 38.08           C
ATOM    223  CD2 PHE A  30      18.503 -33.852   3.817  1.00 36.73           C
ATOM    224  CE1 PHE A  30      16.106 -34.263   2.503  1.00 31.81           C
ATOM    225  CE2 PHE A  30      18.063 -32.949   2.848  1.00 40.37           C
ATOM    226  CZ  PHE A  30      16.861 -33.158   2.197  1.00 35.17           C
ATOM    227  N   PRO A  31      17.522 -38.062   7.366  1.00 40.27           N
ATOM    228  CA  PRO A  31      18.023 -39.126   8.229  1.00 41.06           C
ATOM    229  C   PRO A  31      19.525 -39.292   8.068  1.00 38.97           C
ATOM    230  O   PRO A  31      20.084 -39.094   6.986  1.00 40.38           O
ATOM    231  CB  PRO A  31      17.255 -40.369   7.755  1.00 38.65           C
ATOM    232  CG  PRO A  31      16.632 -39.983   6.436  1.00 41.92           C
ATOM    233  CD  PRO A  31      16.413 -38.509   6.510  1.00 39.40           C
ATOM    234  N   CYS A  32      20.172 -39.631   9.181  1.00 41.26           N
ATOM    235  CA  CYS A  32      21.530 -40.147   9.197  1.00 40.39           C
ATOM    236  C   CYS A  32      21.493 -41.505   9.865  1.00 38.87           C
ATOM    237  O   CYS A  32      22.170 -41.717  10.877  1.00 39.06           O
ATOM    238  CB  CYS A  32      22.471 -39.218   9.964  1.00 39.96           C
ATOM    239  SG  CYS A  32      22.454 -37.519   9.404  1.00 43.02           S
ATOM    240  N   ARG A  33      20.677 -42.415   9.338  1.00 40.65           N
ATOM    241  CA  ARG A  33      20.488 -43.700  10.003  1.00 38.69           C
ATOM    242  C   ARG A  33      21.798 -44.475  10.059  1.00 40.30           C
ATOM    243  O   ARG A  33      22.256 -44.858  11.141  1.00 43.01           O
ATOM    244  CB  ARG A  33      19.391 -44.509   9.303  1.00 39.63           C
ATOM    245  N   VAL A  34      22.436 -44.694   8.899  1.00 41.37           N
ATOM    246  CA  VAL A  34      23.675 -45.477   8.876  1.00 37.74           C
ATOM    247  C   VAL A  34      24.713 -44.875   9.807  1.00 40.52           C
ATOM    248  O   VAL A  34      25.429 -45.600  10.509  1.00 43.69           O
ATOM    249  CB  VAL A  34      24.224 -45.594   7.448  1.00 36.62           C
ATOM    250  CG1 VAL A  34      25.538 -46.349   7.486  1.00 33.62           C
ATOM    251  CG2 VAL A  34      23.236 -46.301   6.574  1.00 37.79           C
ATOM    252  N   ALA A  35      24.815 -43.540   9.827  1.00 39.55           N
ATOM    253  CA  ALA A  35      25.763 -42.873  10.714  1.00 37.32           C
ATOM    254  C   ALA A  35      25.563 -43.298  12.164  1.00 42.08           C
ATOM    255  O   ALA A  35      26.537 -43.512  12.900  1.00 41.77           O
ATOM    256  CB  ALA A  35      25.631 -41.351  10.585  1.00 34.99           C
ATOM    257  N   LYS A  36      24.309 -43.431  12.590  1.00 39.57           N
ATOM    258  CA  LYS A  36      23.987 -43.668  13.990  1.00 41.73           C
ATOM    259  C   LYS A  36      23.923 -45.144  14.355  1.00 41.06           C
ATOM    260  O   LYS A  36      23.670 -45.454  15.518  1.00 45.88           O
ATOM    261  CB  LYS A  36      22.654 -43.002  14.354  1.00 37.05           C
ATOM    262  CG  LYS A  36      22.652 -41.476  14.238  1.00 38.44           C
ATOM    263  CD  LYS A  36      23.903 -40.888  14.872  1.00 44.87           C
ATOM    264  CE  LYS A  36      23.641 -39.516  15.488  1.00 54.14           C
ATOM    265  NZ  LYS A  36      24.383 -39.346  16.790  1.00 54.13           N
ATOM    266  N   LEU A  37      24.151 -46.058  13.414  1.00 42.62           N
ATOM    267  CA  LEU A  37      24.175 -47.469  13.780  1.00 44.00           C
ATOM    268  C   LEU A  37      25.297 -47.736  14.779  1.00 49.85           C
ATOM    269  O   LEU A  37      26.377 -47.130  14.689  1.00 48.79           O
ATOM    270  CB  LEU A  37      24.359 -48.380  12.568  1.00 39.32           C
ATOM    271  CG  LEU A  37      23.417 -48.223  11.386  1.00 43.98           C
ATOM    272  CD1 LEU A  37      23.915 -49.070  10.220  1.00 38.96           C
ATOM    273  CD2 LEU A  37      22.018 -48.605  11.809  1.00 38.66           C
ATOM    274  N   PRO A  38      25.089 -48.648  15.727  1.00 55.50           N
ATOM    275  CA  PRO A  38      26.147 -48.908  16.713  1.00 52.23           C
ATOM    276  C   PRO A  38      27.451 -49.352  16.077  1.00 48.45           C
ATOM    277  O   PRO A  38      28.515 -48.894  16.508  1.00 49.38           O
ATOM    278  CB  PRO A  38      25.526 -49.994  17.606  1.00 57.20           C
ATOM    279  CG  PRO A  38      24.047 -49.785  17.458  1.00 54.70           C
ATOM    280  CD  PRO A  38      23.870 -49.425  16.008  1.00 50.10           C
ATOM    281  N   LYS A  39      27.405 -50.212  15.048  1.00 46.20           N
ATOM    282  CA  LYS A  39      28.638 -50.632  14.393  1.00 41.34           C
ATOM    283  C   LYS A  39      29.476 -49.443  13.940  1.00 47.18           C
ATOM    284  O   LYS A  39      30.681 -49.593  13.707  1.00 48.92           O
ATOM    285  CB  LYS A  39      28.335 -51.542  13.193  1.00 38.29           C
ATOM    286  CG  LYS A  39      27.604 -50.864  12.060  1.00 42.77           C
ATOM    287  CD  LYS A  39      27.172 -51.848  10.965  1.00 51.83           C
ATOM    288  CE  LYS A  39      28.365 -52.481  10.229  1.00 56.16           C
ATOM    289  NZ  LYS A  39      28.006 -53.167   8.926  1.00 48.37           N
ATOM    290  N   ASN A  40      28.877 -48.261  13.823  1.00 44.46           N
ATOM    291  CA  ASN A  40      29.572 -47.115  13.264  1.00 44.42           C
ATOM    292  C   ASN A  40      29.973 -46.080  14.299  1.00 44.05           C
ATOM    293  O   ASN A  40      30.633 -45.102  13.936  1.00 43.68           O
ATOM    294  CB  ASN A  40      28.709 -46.466  12.179  1.00 43.28           C
ATOM    295  CG  ASN A  40      28.581 -47.347  10.960  1.00 42.82           C
ATOM    296  OD1 ASN A  40      29.500 -48.117  10.641  1.00 41.41           O
ATOM    297  ND2 ASN A  40      27.437 -47.267  10.281  1.00 40.25           N
ATOM    298  N   LYS A  41      29.597 -46.261  15.568  1.00 46.42           N
ATOM    299  CA  LYS A  41      30.017 -45.336  16.617  1.00 42.87           C
ATOM    300  C   LYS A  41      31.495 -44.981  16.470  1.00 41.75           C
ATOM    301  O   LYS A  41      31.870 -43.809  16.443  1.00 41.21           O
ATOM    302  CB  LYS A  41      29.729 -45.955  17.984  1.00 40.39           C
ATOM    303  N   ASN A  42      32.340 -45.993  16.311  1.00 47.54           N
ATOM    304  CA  ASN A  42      33.774 -45.810  16.148  1.00 39.49           C
ATOM    305  C   ASN A  42      34.151 -44.960  14.947  1.00 40.89           C
ATOM    306  O   ASN A  42      35.317 -44.570  14.836  1.00 41.52           O
ATOM    307  CB  ASN A  42      34.448 -47.169  15.990  1.00 46.46           C
ATOM    308  CG  ASN A  42      34.722 -47.831  17.323  1.00 63.81           C
ATOM    309  OD1 ASN A  42      35.611 -48.685  17.435  1.00 77.73           O
ATOM    310  ND2 ASN A  42      33.955 -47.447  18.350  1.00 57.42           N
ATOM    311  N   ARG A  43      33.243 -44.729  14.006  1.00 38.06           N
ATOM    312  CA  ARG A  43      33.611 -44.100  12.745  1.00 32.98           C
ATOM    313  C   ARG A  43      33.184 -42.650  12.667  1.00 30.68           C
ATOM    314  O   ARG A  43      33.344 -42.025  11.618  1.00 34.07           O
ATOM    315  CB  ARG A  43      33.022 -44.888  11.571  1.00 31.41           C
ATOM    316  CG  ARG A  43      33.645 -46.243  11.427  1.00 27.84           C
ATOM    317  CD  ARG A  43      32.993 -47.081  10.367  1.00 31.30           C
ATOM    318  NE  ARG A  43      33.682 -48.358  10.306  1.00 32.58           N
ATOM    319  CZ  ARG A  43      33.941 -49.031   9.193  1.00 34.02           C
ATOM    320  NH1 ARG A  43      33.568 -48.561   8.012  1.00 33.13           N
ATOM    321  NH2 ARG A  43      34.593 -50.178   9.267  1.00 34.04           N
ATOM    322  N   ASN A  44      32.642 -42.100  13.744  1.00 32.76           N
ATOM    323  CA  ASN A  44      32.236 -40.710  13.782  1.00 32.68           C
ATOM    324  C   ASN A  44      33.067 -39.994  14.822  1.00 34.59           C
ATOM    325  O   ASN A  44      33.183 -40.460  15.959  1.00 33.90           O
ATOM    326  CB  ASN A  44      30.758 -40.580  14.098  1.00 34.46           C
ATOM    327  CG  ASN A  44      29.915 -41.310  13.111  1.00 36.84           C
ATOM    328  OD1 ASN A  44      30.065 -41.116  11.899  1.00 39.12           O
ATOM    329  ND2 ASN A  44      29.042 -42.180  13.602  1.00 40.36           N
ATOM    330  N   ARG A  45      33.667 -38.882  14.414  1.00 33.93           N
ATOM    331  CA  ARG A  45      34.443 -38.089  15.349  1.00 34.45           C
ATOM    332  C   ARG A  45      33.532 -37.337  16.304  1.00 34.30           C
ATOM    333  O   ARG A  45      33.863 -37.173  17.481  1.00 41.48           O
ATOM    334  CB  ARG A  45      35.329 -37.122  14.575  1.00 33.09           C
ATOM    335  CG  ARG A  45      36.047 -36.142  15.428  1.00 31.50           C
ATOM    336  CD  ARG A  45      36.976 -35.297  14.577  1.00 37.33           C
ATOM    337  NE  ARG A  45      38.000 -36.080  13.887  1.00 31.92           N
ATOM    338  CZ  ARG A  45      39.126 -36.479  14.465  1.00 33.67           C
ATOM    339  NH1 ARG A  45      39.354 -36.173  15.734  1.00 36.52           N
ATOM    340  NH2 ARG A  45      40.028 -37.172  13.780  1.00 34.85           N
ATOM    341  N   TYR A  46      32.382 -36.871  15.816  1.00 33.86           N
ATOM    342  CA  TYR A  46      31.455 -36.078  16.610  1.00 37.07           C
ATOM    343  C   TYR A  46      30.065 -36.689  16.537  1.00 34.60           C
ATOM    344  O   TYR A  46      29.598 -37.053  15.451  1.00 38.78           O
ATOM    345  CB  TYR A  46      31.428 -34.626  16.134  1.00 36.44           C
ATOM    346  CG  TYR A  46      32.770 -33.946  16.208  1.00 42.73           C
ATOM    347  CD1 TYR A  46      33.498 -33.662  15.044  1.00 37.23           C
ATOM    348  CD2 TYR A  46      33.322 -33.593  17.437  1.00 36.85           C
ATOM    349  CE1 TYR A  46      34.744 -33.046  15.105  1.00 32.23           C
ATOM    350  CE2 TYR A  46      34.550 -32.971  17.509  1.00 35.06           C
ATOM    351  CZ  TYR A  46      35.264 -32.700  16.342  1.00 41.47           C
ATOM    352  OH  TYR A  46      36.502 -32.077  16.420  1.00 42.64           O
ATOM    353  N   ARG A  47      29.412 -36.799  17.700  1.00 38.76           N
ATOM    354  CA  ARG A  47      28.060 -37.344  17.741  1.00 37.53           C
ATOM    355  C   ARG A  47      27.123 -36.516  16.873  1.00 39.46           C
ATOM    356  O   ARG A  47      26.292 -37.066  16.147  1.00 45.25           O
ATOM    357  CB  ARG A  47      27.553 -37.403  19.190  1.00 34.57           C
ATOM    358  N   ASP A  48      27.285 -35.195  16.896  1.00 37.23           N
ATOM    359  CA  ASP A  48      26.359 -34.253  16.281  1.00 39.08           C
ATOM    360  C   ASP A  48      26.649 -33.978  14.812  1.00 40.26           C
ATOM    361  O   ASP A  48      25.933 -33.181  14.200  1.00 39.24           O
ATOM    362  CB  ASP A  48      26.379 -32.922  17.048  1.00 38.76           C
ATOM    363  CG  ASP A  48      27.804 -32.369  17.225  1.00 53.54           C
ATOM    364  OD1 ASP A  48      28.749 -33.186  17.326  1.00 52.33           O
ATOM    365  OD2 ASP A  48      27.994 -31.127  17.260  1.00 58.78           O
ATOM    366  N   VAL A  49      27.677 -34.579  14.226  1.00 39.15           N
ATOM    367  CA  VAL A  49      28.005 -34.321  12.828  1.00 36.83           C
ATOM    368  C   VAL A  49      28.014 -35.663  12.122  1.00 37.70           C
ATOM    369  O   VAL A  49      28.951 -36.453  12.274  1.00 38.20           O
ATOM    370  CB  VAL A  49      29.336 -33.586  12.648  1.00 34.86           C
ATOM    371  CG1 VAL A  49      29.574 -33.345  11.171  1.00 31.95           C
ATOM    372  CG2 VAL A  49      29.315 -32.254  13.368  1.00 30.01           C
ATOM    373  N   SER A  50      26.963 -35.930  11.359  1.00 37.06           N
ATOM    374  CA  SER A  50      26.808 -37.191  10.665  1.00 34.11           C
ATOM    375  C   SER A  50      26.427 -36.926   9.220  1.00 35.78           C
ATOM    376  O   SER A  50      25.756 -35.935   8.909  1.00 32.23           O
ATOM    377  CB  SER A  50      25.735 -38.080  11.314  1.00 35.17           C
ATOM    378  OG  SER A  50      25.766 -37.966  12.731  1.00 45.60           O
ATOM    379  N   PRO A  51      26.856 -37.800   8.320  1.00 33.49           N
ATOM    380  CA  PRO A  51      26.402 -37.711   6.933  1.00 33.47           C
ATOM    381  C   PRO A  51      24.938 -38.127   6.796  1.00 37.54           C
ATOM    382  O   PRO A  51      24.486 -39.092   7.418  1.00 36.65           O
ATOM    383  CB  PRO A  51      27.330 -38.691   6.211  1.00 29.61           C
ATOM    384  CG  PRO A  51      27.632 -39.746   7.277  1.00 30.80           C
ATOM    385  CD  PRO A  51      27.684 -38.992   8.576  1.00 30.36           C
ATOM    386  N   PHE A  52      24.194 -37.389   5.971  1.00 36.91           N
ATOM    387  CA  PHE A  52      22.885 -37.859   5.554  1.00 30.57           C
ATOM    388  C   PHE A  52      23.034 -39.176   4.811  1.00 36.35           C
ATOM    389  O   PHE A  52      23.947 -39.341   3.999  1.00 36.91           O
ATOM    390  CB  PHE A  52      22.215 -36.843   4.640  1.00 32.03           C
ATOM    391  CG  PHE A  52      21.988 -35.517   5.269  1.00 28.90           C
ATOM    392  CD1 PHE A  52      21.631 -35.422   6.596  1.00 28.13           C
ATOM    393  CD2 PHE A  52      22.122 -34.365   4.525  1.00 26.76           C
ATOM    394  CE1 PHE A  52      21.415 -34.184   7.181  1.00 28.67           C
ATOM    395  CE2 PHE A  52      21.909 -33.135   5.094  1.00 30.76           C
ATOM    396  CZ  PHE A  52      21.550 -33.045   6.438  1.00 32.41           C
ATOM    397  N   ASP A  53      22.117 -40.115   5.066  1.00 36.81           N
ATOM    398  CA  ASP A  53      22.168 -41.377   4.336  1.00 35.16           C
ATOM    399  C   ASP A  53      22.102 -41.148   2.842  1.00 35.09           C
ATOM    400  O   ASP A  53      22.737 -41.870   2.066  1.00 36.55           O
ATOM    401  CB  ASP A  53      21.029 -42.289   4.766  1.00 35.88           C
ATOM    402  CG  ASP A  53      21.054 -42.565   6.231  1.00 43.51           C
ATOM    403  OD1 ASP A  53      22.015 -43.227   6.687  1.00 49.75           O
ATOM    404  OD2 ASP A  53      20.134 -42.096   6.933  1.00 49.16           O
ATOM    405  N   HIS A  54      21.329 -40.153   2.407  1.00 35.56           N
ATOM    406  CA  HIS A  54      21.101 -40.048   0.973  1.00 36.41           C
ATOM    407  C   HIS A  54      22.336 -39.558   0.241  1.00 36.88           C
ATOM    408  O   HIS A  54      22.530 -39.899  -0.927  1.00 41.58           O
ATOM    409  CB  HIS A  54      19.902 -39.153   0.685  1.00 32.45           C
ATOM    410  CG  HIS A  54      20.181 -37.695   0.825  1.00 34.19           C
ATOM    411  ND1 HIS A  54      20.804 -36.957  -0.161  1.00 36.72           N
ATOM    412  CD2 HIS A  54      19.890 -36.827   1.823  1.00 30.28           C
ATOM    413  CE1 HIS A  54      20.888 -35.697   0.229  1.00 35.00           C
ATOM    414  NE2 HIS A  54      20.342 -35.592   1.429  1.00 32.55           N
ATOM    415  N   SER A  55      23.193 -38.783   0.905  1.00 37.87           N
ATOM    416  CA  SER A  55      24.384 -38.238   0.268  1.00 33.97           C
ATOM    417  C   SER A  55      25.674 -38.833   0.818  1.00 34.87           C
ATOM    418  O   SER A  55      26.760 -38.356   0.477  1.00 33.19           O
ATOM    419  CB  SER A  55      24.396 -36.723   0.418  1.00 28.34           C
ATOM    420  OG  SER A  55      24.228 -36.382   1.780  1.00 32.09           O
ATOM    421  N   ARG A  56      25.589 -39.863   1.651  1.00 34.27           N
ATOM    422  CA  ARG A  56      26.787 -40.389   2.278  1.00 32.28           C
ATOM    423  C   ARG A  56      27.613 -41.164   1.265  1.00 36.46           C
ATOM    424  O   ARG A  56      27.080 -41.803   0.354  1.00 37.81           O
ATOM    425  CB  ARG A  56      26.420 -41.279   3.465  1.00 35.61           C
ATOM    426  CG  ARG A  56      26.037 -42.689   3.090  1.00 35.36           C
ATOM    427  CD  ARG A  56      25.688 -43.450   4.340  1.00 34.92           C
ATOM    428  NE  ARG A  56      25.245 -44.810   4.052  1.00 40.71           N
ATOM    429  CZ  ARG A  56      26.052 -45.863   3.952  1.00 37.73           C
ATOM    430  NH1 ARG A  56      25.541 -47.058   3.694  1.00 43.33           N
ATOM    431  NH2 ARG A  56      27.359 -45.727   4.104  1.00 33.01           N
ATOM    432  N   ILE A  57      28.933 -41.079   1.412  1.00 35.36           N
ATOM    433  CA  ILE A  57      29.845 -41.802   0.534  1.00 32.80           C
ATOM    434  C   ILE A  57      29.969 -43.231   1.037  1.00 33.33           C
ATOM    435  O   ILE A  57      30.392 -43.460   2.171  1.00 33.85           O
ATOM    436  CB  ILE A  57      31.223 -41.132   0.490  1.00 34.64           C
ATOM    437  CG1 ILE A  57      31.128 -39.720  -0.111  1.00 30.74           C
ATOM    438  CG2 ILE A  57      32.213 -42.062  -0.234  1.00 30.69           C
ATOM    439  CD1 ILE A  57      30.699 -39.688  -1.557  1.00 25.62           C
ATOM    440  N   LYS A  58      29.617 -44.198   0.201  1.00 36.33           N
ATOM    441  CA  LYS A  58      29.719 -45.589   0.608  1.00 37.41           C
ATOM    442  C   LYS A  58      31.103 -46.095   0.253  1.00 35.73           C
ATOM    443  O   LYS A  58      31.575 -45.885  -0.868  1.00 39.95           O
ATOM    444  CB  LYS A  58      28.649 -46.448  -0.066  1.00 35.46           C
ATOM    445  CG  LYS A  58      27.220 -46.118   0.346  1.00 36.26           C
ATOM    446  CD  LYS A  58      26.235 -46.933  -0.493  1.00 34.16           C
ATOM    447  CE  LYS A  58      24.798 -46.763  -0.005  1.00 46.39           C
ATOM    448  NZ  LYS A  58      24.419 -45.318   0.194  1.00 49.92           N
ATOM    449  N   LEU A  59      31.764 -46.731   1.210  1.00 36.85           N
ATOM    450  CA  LEU A  59      32.976 -47.464   0.880  1.00 38.54           C
ATOM    451  C   LEU A  59      32.600 -48.726   0.121  1.00 38.99           C
ATOM    452  O   LEU A  59      31.612 -49.383   0.455  1.00 42.99           O
ATOM    453  CB  LEU A  59      33.746 -47.816   2.145  1.00 35.67           C
ATOM    454  CG  LEU A  59      34.029 -46.594   3.010  1.00 35.45           C
ATOM    455  CD1 LEU A  59      34.468 -47.041   4.379  1.00 31.42           C
ATOM    456  CD2 LEU A  59      35.078 -45.705   2.359  1.00 29.50           C
ATOM    457  N   HIS A  60      33.376 -49.057  -0.914  1.00 34.42           N
ATOM    458  CA  HIS A  60      33.124 -50.288  -1.650  1.00 38.94           C
ATOM    459  C   HIS A  60      33.637 -51.464  -0.832  1.00 47.45           C
ATOM    460  O   HIS A  60      34.390 -52.305  -1.331  1.00 56.83           O
ATOM    461  CB  HIS A  60      33.784 -50.274  -3.028  1.00 39.42           C
ATOM    462  CG  HIS A  60      33.421 -49.092  -3.868  1.00 37.64           C
ATOM    463  ND1 HIS A  60      32.514 -48.136  -3.463  1.00 41.00           N
ATOM    464  CD2 HIS A  60      33.849 -48.705  -5.094  1.00 43.45           C
ATOM    465  CE1 HIS A  60      32.396 -47.210  -4.401  1.00 37.39           C
ATOM    466  NE2 HIS A  60      33.193 -47.533  -5.403  1.00 42.46           N
ATOM    467  N   GLN A  61      33.263 -51.500   0.440  1.00 53.15           N
ATOM    468  CA  GLN A  61      33.603 -52.575   1.354  1.00 53.31           C
ATOM    469  C   GLN A  61      32.341 -53.394   1.602  1.00 59.14           C
ATOM    470  O   GLN A  61      31.254 -52.836   1.784  1.00 57.45           O
ATOM    471  CB  GLN A  61      34.167 -52.016   2.671  1.00 44.41           C
ATOM    472  N   GLU A  62      32.471 -54.720   1.546  1.00 66.12           N
ATOM    473  CA  GLU A  62      31.328 -55.557   1.893  1.00 60.30           C
ATOM    474  C   GLU A  62      31.083 -55.508   3.392  1.00 62.42           C
ATOM    475  O   GLU A  62      29.934 -55.484   3.848  1.00 59.73           O
ATOM    476  CB  GLU A  62      31.562 -56.992   1.415  1.00 54.92           C
ATOM    477  N   ASP A  63      32.165 -55.452   4.165  1.00 65.26           N
ATOM    478  CA  ASP A  63      32.128 -55.378   5.618  1.00 63.47           C
ATOM    479  C   ASP A  63      31.203 -54.274   6.119  1.00 60.37           C
ATOM    480  O   ASP A  63      29.986 -54.461   6.231  1.00 62.82           O
ATOM    481  CB  ASP A  63      33.550 -55.146   6.135  1.00 64.52           C
ATOM    482  CG  ASP A  63      33.746 -55.644   7.544  1.00 75.21           C
ATOM    483  OD1 ASP A  63      33.040 -56.603   7.928  1.00 78.82           O
ATOM    484  OD2 ASP A  63      34.607 -55.078   8.261  1.00 78.23           O
ATOM    485  N   ASN A  64      31.795 -53.128   6.445  1.00 55.25           N
ATOM    486  CA  ASN A  64      31.089 -51.907   6.811  1.00 48.29           C
ATOM    487  C   ASN A  64      31.446 -50.853   5.776  1.00 43.61           C
ATOM    488  O   ASN A  64      32.628 -50.555   5.581  1.00 45.63           O
ATOM    489  CB  ASN A  64      31.487 -51.449   8.213  1.00 39.23           C
ATOM    490  CG  ASN A  64      30.673 -50.288   8.695  1.00 41.29           C
ATOM    491  OD1 ASN A  64      29.931 -49.667   7.934  1.00 47.12           O
ATOM    492  ND2 ASN A  64      30.796 -49.981   9.974  1.00 42.66           N
ATOM    493  N   ASP A  65      30.442 -50.313   5.094  1.00 41.33           N
ATOM    494  CA  ASP A  65      30.689 -49.322   4.054  1.00 42.64           C
ATOM    495  C   ASP A  65      30.611 -47.892   4.569  1.00 37.24           C
ATOM    496  O   ASP A  65      30.603 -46.961   3.763  1.00 35.31           O
ATOM    497  CB  ASP A  65      29.708 -49.499   2.887  1.00 37.71           C
ATOM    498  CG  ASP A  65      28.281 -49.088   3.247  1.00 38.43           C
ATOM    499  OD1 ASP A  65      28.061 -48.558   4.353  1.00 40.13           O
ATOM    500  OD2 ASP A  65      27.364 -49.298   2.423  1.00 47.48           O
ATOM    501  N   TYR A  66      30.540 -47.694   5.878  1.00 35.30           N
ATOM    502  CA  TYR A  66      30.287 -46.372   6.418  1.00 34.39           C
ATOM    503  C   TYR A  66      31.568 -45.561   6.531  1.00 36.20           C
ATOM    504  O   TYR A  66      32.589 -46.047   7.028  1.00 36.12           O
ATOM    505  CB  TYR A  66      29.626 -46.429   7.790  1.00 34.52           C
ATOM    506  CG  TYR A  66      29.407 -45.030   8.304  1.00 36.65           C
ATOM    507  CD1 TYR A  66      28.453 -44.191   7.722  1.00 33.07           C
ATOM    508  CD2 TYR A  66      30.189 -44.520   9.320  1.00 36.54           C
ATOM    509  CE1 TYR A  66      28.271 -42.897   8.168  1.00 31.86           C
ATOM    510  CE2 TYR A  66      30.005 -43.232   9.777  1.00 34.39           C
ATOM    511  CZ  TYR A  66      29.052 -42.431   9.202  1.00 33.55           C
ATOM    512  OH  TYR A  66      28.909 -41.149   9.677  1.00 35.48           O
ATOM    513  N   ILE A  67      31.502 -44.320   6.079  1.00 30.88           N
ATOM    514  CA  ILE A  67      32.496 -43.317   6.413  1.00 30.71           C
ATOM    515  C   ILE A  67      31.730 -42.026   6.622  1.00 31.20           C
ATOM    516  O   ILE A  67      30.748 -41.765   5.924  1.00 32.55           O
ATOM    517  CB  ILE A  67      33.561 -43.165   5.313  1.00 29.29           C
ATOM    518  CG1 ILE A  67      34.542 -42.049   5.682  1.00 28.10           C
ATOM    519  CG2 ILE A  67      32.897 -42.888   3.954  1.00 27.93           C
ATOM    520  CD1 ILE A  67      35.916 -42.220   5.058  1.00 28.33           C
ATOM    521  N   ASN A  68      32.144 -41.231   7.600  1.00 31.60           N
ATOM    522  CA  ASN A  68      31.487 -39.943   7.813  1.00 30.31           C
ATOM    523  C   ASN A  68      31.962 -38.989   6.719  1.00 32.07           C
ATOM    524  O   ASN A  68      32.903 -38.208   6.885  1.00 35.97           O
ATOM    525  CB  ASN A  68      31.777 -39.417   9.203  1.00 28.61           C
ATOM    526  CG  ASN A  68      30.909 -38.278   9.555  1.00 31.79           C
ATOM    527  OD1 ASN A  68      30.634 -37.419   8.705  1.00 33.70           O
ATOM    528  ND2 ASN A  68      30.446 -38.239  10.816  1.00 33.36           N
ATOM    529  N   ALA A  69      31.290 -39.071   5.571  1.00 30.41           N
ATOM    530  CA  ALA A  69      31.652 -38.346   4.362  1.00 31.16           C
ATOM    531  C   ALA A  69      30.396 -38.159   3.524  1.00 34.29           C
ATOM    532  O   ALA A  69      29.610 -39.098   3.352  1.00 35.23           O
ATOM    533  CB  ALA A  69      32.723 -39.089   3.559  1.00 25.77           C
ATOM    534  N   SER A  70      30.220 -36.951   2.998  1.00 32.38           N
ATOM    535  CA  SER A  70      29.028 -36.569   2.257  1.00 30.07           C
ATOM    536  C   SER A  70      29.433 -36.089   0.870  1.00 30.21           C
ATOM    537  O   SER A  70      30.365 -35.290   0.734  1.00 31.36           O
ATOM    538  CB  SER A  70      28.264 -35.460   2.995  1.00 29.95           C
ATOM    539  OG  SER A  70      27.951 -35.858   4.320  1.00 32.23           O
ATOM    540  N   LEU A  71      28.738 -36.573  -0.151  1.00 29.80           N
ATOM    541  CA  LEU A  71      28.885 -36.032  -1.494  1.00 28.71           C
ATOM    542  C   LEU A  71      27.983 -34.807  -1.633  1.00 34.96           C
ATOM    543  O   LEU A  71      26.756 -34.911  -1.530  1.00 35.00           O
ATOM    544  CB  LEU A  71      28.524 -37.081  -2.545  1.00 28.45           C
ATOM    545  CG  LEU A  71      28.532 -36.580  -3.999  1.00 37.87           C
ATOM    546  CD1 LEU A  71      29.910 -35.990  -4.348  1.00 30.50           C
ATOM    547  CD2 LEU A  71      28.152 -37.676  -4.987  1.00 24.91           C
ATOM    548  N   ILE A  72      28.582 -33.647  -1.857  1.00 33.36           N
ATOM    549  CA  ILE A  72      27.848 -32.418  -2.096  1.00 31.97           C
ATOM    550  C   ILE A  72      27.908 -32.157  -3.594  1.00 36.30           C
ATOM    551  O   ILE A  72      28.923 -31.678  -4.104  1.00 34.42           O
ATOM    552  CB  ILE A  72      28.438 -31.258  -1.305  1.00 32.88           C
ATOM    553  CG1 ILE A  72      28.392 -31.576   0.181  1.00 29.00           C
ATOM    554  CG2 ILE A  72      27.701 -29.959  -1.637  1.00 36.32           C
ATOM    555  CD1 ILE A  72      28.890 -30.428   0.996  1.00 36.68           C
ATOM    556  N   LYS A  73      26.823 -32.479  -4.307  1.00 35.67           N
ATOM    557  CA  LYS A  73      26.783 -32.375  -5.761  1.00 35.22           C
ATOM    558  C   LYS A  73      26.057 -31.081  -6.118  1.00 33.16           C
ATOM    559  O   LYS A  73      24.848 -30.954  -5.901  1.00 37.22           O
ATOM    560  CB  LYS A  73      26.107 -33.598  -6.386  1.00 25.82           C
ATOM    561  N   MET A  74      26.795 -30.117  -6.646  1.00 31.41           N
ATOM    562  CA  MET A  74      26.217 -28.838  -7.037  1.00 33.80           C
ATOM    563  C   MET A  74      25.897 -28.937  -8.520  1.00 37.91           C
ATOM    564  O   MET A  74      26.780 -28.779  -9.371  1.00 37.48           O
ATOM    565  CB  MET A  74      27.176 -27.704  -6.718  1.00 30.15           C
ATOM    566  CG  MET A  74      27.523 -27.640  -5.259  1.00 31.94           C
ATOM    567  SD  MET A  74      26.046 -27.480  -4.211  1.00 43.23           S
ATOM    568  CE  MET A  74      25.594 -25.782  -4.552  1.00 31.44           C
ATOM    569  N   GLU A  75      24.631 -29.237  -8.831  1.00 40.13           N
ATOM    570  CA  GLU A  75      24.232 -29.425 -10.221  1.00 40.25           C
ATOM    571  C   GLU A  75      24.631 -28.212 -11.058  1.00 35.20           C
ATOM    572  O   GLU A  75      25.511 -28.300 -11.918  1.00 35.85           O
ATOM    573  CB  GLU A  75      22.725 -29.704 -10.304  1.00 36.52           C
ATOM    574  N   GLU A  76      24.051 -27.047 -10.759  1.00 32.15           N
ATOM    575  CA  GLU A  76      24.284 -25.877 -11.595  1.00 28.69           C
ATOM    576  C   GLU A  76      25.763 -25.540 -11.715  1.00 35.11           C
ATOM    577  O   GLU A  76      26.237 -25.203 -12.808  1.00 36.94           O
ATOM    578  CB  GLU A  76      23.517 -24.676 -11.058  1.00 30.22           C
ATOM    579  CG  GLU A  76      23.487 -23.565 -12.087  1.00 35.89           C
ATOM    580  CD  GLU A  76      23.100 -22.242 -11.503  1.00 41.83           C
ATOM    581  OE1 GLU A  76      22.652 -22.228 -10.333  1.00 40.69           O
ATOM    582  OE2 GLU A  76      23.254 -21.225 -12.215  1.00 42.81           O
ATOM    583  N   ALA A  77      26.507 -25.592 -10.604  1.00 36.62           N
ATOM    584  CA  ALA A  77      27.930 -25.269 -10.648  1.00 32.25           C
ATOM    585  C   ALA A  77      28.755 -26.368 -11.293  1.00 36.43           C
ATOM    586  O   ALA A  77      29.925 -26.147 -11.602  1.00 34.74           O
ATOM    587  CB  ALA A  77      28.462 -24.977  -9.244  1.00 29.98           C
ATOM    588  N   GLN A  78      28.180 -27.544 -11.518  1.00 36.31           N
ATOM    589  CA  GLN A  78      28.926 -28.644 -12.108  1.00 34.39           C
ATOM    590  C   GLN A  78      30.176 -28.938 -11.281  1.00 37.37           C
ATOM    591  O   GLN A  78      31.246 -29.237 -11.806  1.00 37.19           O
ATOM    592  CB  GLN A  78      29.269 -28.353 -13.567  1.00 35.74           C
ATOM    593  N   ARG A  79      30.024 -28.865  -9.962  1.00 38.41           N
ATOM    594  CA  ARG A  79      31.064 -29.226  -9.019  1.00 31.52           C
ATOM    595  C   ARG A  79      30.530 -30.232  -8.025  1.00 31.23           C
ATOM    596  O   ARG A  79      29.388 -30.136  -7.575  1.00 37.41           O
ATOM    597  CB  ARG A  79      31.580 -28.025  -8.245  1.00 35.39           C
ATOM    598  CG  ARG A  79      32.659 -27.288  -8.956  1.00 37.09           C
ATOM    599  CD  ARG A  79      34.043 -27.744  -8.616  1.00 32.32           C
ATOM    600  NE  ARG A  79      34.818 -26.524  -8.451  1.00 34.69           N
ATOM    601  CZ  ARG A  79      35.394 -25.874  -9.447  1.00 39.69           C
ATOM    602  NH1 ARG A  79      36.042 -24.748  -9.207  1.00 43.92           N
ATOM    603  NH2 ARG A  79      35.318 -26.354 -10.684  1.00 45.18           N
ATOM    604  N   SER A  80      31.374 -31.178  -7.673  1.00 28.16           N
ATOM    605  CA  SER A  80      31.136 -32.094  -6.584  1.00 27.78           C
ATOM    606  C   SER A  80      32.244 -31.918  -5.558  1.00 31.87           C
ATOM    607  O   SER A  80      33.396 -31.638  -5.909  1.00 32.98           O
ATOM    608  CB  SER A  80      31.104 -33.536  -7.069  1.00 28.84           C
ATOM    609  OG  SER A  80      29.875 -33.818  -7.678  1.00 35.10           O
ATOM    610  N   TYR A  81      31.879 -32.051  -4.286  1.00 32.73           N
ATOM    611  CA  TYR A  81      32.835 -32.111  -3.196  1.00 27.95           C
ATOM    612  C   TYR A  81      32.463 -33.279  -2.318  1.00 28.55           C
ATOM    613  O   TYR A  81      31.279 -33.562  -2.126  1.00 30.25           O
ATOM    614  CB  TYR A  81      32.833 -30.849  -2.347  1.00 29.37           C
ATOM    615  CG  TYR A  81      32.768 -29.572  -3.130  1.00 33.24           C
ATOM    616  CD1 TYR A  81      33.930 -28.908  -3.511  1.00 29.48           C
ATOM    617  CD2 TYR A  81      31.542 -29.025  -3.491  1.00 31.76           C
ATOM    618  CE1 TYR A  81      33.867 -27.725  -4.217  1.00 33.27           C
ATOM    619  CE2 TYR A  81      31.470 -27.851  -4.216  1.00 31.83           C
ATOM    620  CZ  TYR A  81      32.628 -27.201  -4.574  1.00 33.92           C
ATOM    621  OH  TYR A  81      32.550 -26.027  -5.281  1.00 30.51           O
ATOM    622  N   ILE A  82      33.464 -33.952  -1.778  1.00 31.29           N
ATOM    623  CA  ILE A  82      33.247 -34.868  -0.670  1.00 30.92           C
ATOM    624  C   ILE A  82      33.701 -34.134   0.580  1.00 30.30           C
ATOM    625  O   ILE A  82      34.881 -33.797   0.725  1.00 31.29           O
ATOM    626  CB  ILE A  82      33.984 -36.194  -0.867  1.00 28.64           C
ATOM    627  CG1 ILE A  82      33.349 -36.949  -2.041  1.00 27.78           C
ATOM    628  CG2 ILE A  82      33.940 -37.000   0.419  1.00 30.67           C
ATOM    629  CD1 ILE A  82      34.084 -38.197  -2.450  1.00 29.08           C
ATOM    630  N   LEU A  83      32.764 -33.807   1.451  1.00 28.75           N
ATOM    631  CA  LEU A  83      33.113 -33.236   2.738  1.00 27.50           C
ATOM    632  C   LEU A  83      33.106 -34.361   3.739  1.00 30.45           C
ATOM    633  O   LEU A  83      32.150 -35.138   3.806  1.00 35.88           O
ATOM    634  CB  LEU A  83      32.151 -32.137   3.170  1.00 29.25           C
ATOM    635  CG  LEU A  83      32.449 -30.742   2.611  1.00 29.91           C
ATOM    636  CD1 LEU A  83      32.454 -30.768   1.085  1.00 27.26           C
ATOM    637  CD2 LEU A  83      31.380 -29.799   3.136  1.00 29.45           C
ATOM    638  N   THR A  84      34.177 -34.463   4.497  1.00 30.88           N
ATOM    639  CA  THR A  84      34.306 -35.557   5.427  1.00 28.93           C
ATOM    640  C   THR A  84      34.911 -35.005   6.698  1.00 29.57           C
ATOM    641  O   THR A  84      35.571 -33.962   6.691  1.00 31.15           O
ATOM    642  CB  THR A  84      35.163 -36.685   4.834  1.00 29.34           C
ATOM    643  OG1 THR A  84      35.083 -37.826   5.687  1.00 29.47           O
ATOM    644  CG2 THR A  84      36.637 -36.247   4.683  1.00 25.49           C
ATOM    645  N   GLN A  85      34.638 -35.691   7.803  1.00 30.40           N
ATOM    646  CA  GLN A  85      35.317 -35.365   9.043  1.00 29.82           C
ATOM    647  C   GLN A  85      36.814 -35.642   8.912  1.00 31.25           C
ATOM    648  O   GLN A  85      37.259 -36.464   8.106  1.00 29.72           O
ATOM    649  CB  GLN A  85      34.760 -36.209  10.176  1.00 34.06           C
ATOM    650  CG  GLN A  85      35.189 -37.659  10.035  1.00 28.39           C
ATOM    651  CD  GLN A  85      34.555 -38.531  11.068  1.00 27.44           C
ATOM    652  OE1 GLN A  85      33.593 -38.138  11.713  1.00 29.01           O
ATOM    653  NE2 GLN A  85      35.095 -39.718  11.248  1.00 30.06           N
ATOM    654  N   GLY A  86      37.598 -34.960   9.733  1.00 32.13           N
ATOM    655  CA  GLY A  86      38.982 -35.320   9.880  1.00 30.73           C
ATOM    656  C   GLY A  86      39.093 -36.781  10.262  1.00 31.77           C
ATOM    657  O   GLY A  86      38.483 -37.241  11.232  1.00 32.65           O
ATOM    658  N   PRO A  87      39.867 -37.542   9.491  1.00 33.21           N
ATOM    659  CA  PRO A  87      40.001 -38.980   9.758  1.00 31.41           C
ATOM    660  C   PRO A  87      40.367 -39.268  11.210  1.00 34.27           C
ATOM    661  O   PRO A  87      41.131 -38.530  11.851  1.00 31.02           O
ATOM    662  CB  PRO A  87      41.123 -39.410   8.805  1.00 31.37           C
ATOM    663  CG  PRO A  87      41.117 -38.411   7.730  1.00 33.20           C
ATOM    664  CD  PRO A  87      40.645 -37.114   8.317  1.00 30.34           C
ATOM    665  N   LEU A  88      39.823 -40.359  11.719  1.00 30.74           N
ATOM    666  CA  LEU A  88      40.169 -40.853  13.037  1.00 31.67           C
ATOM    667  C   LEU A  88      41.326 -41.840  12.945  1.00 33.14           C
ATOM    668  O   LEU A  88      41.652 -42.365  11.871  1.00 32.09           O
ATOM    669  CB  LEU A  88      38.951 -41.507  13.670  1.00 29.63           C
ATOM    670  CG  LEU A  88      37.737 -40.637  13.946  1.00 33.47           C
ATOM    671  CD1 LEU A  88      36.471 -41.510  14.037  1.00 31.50           C
ATOM    672  CD2 LEU A  88      37.941 -39.837  15.231  1.00 30.58           C
ATOM    673  N   PRO A  89      41.972 -42.135  14.074  1.00 34.87           N
ATOM    674  CA  PRO A  89      43.046 -43.139  14.057  1.00 36.46           C
ATOM    675  C   PRO A  89      42.654 -44.407  13.336  1.00 37.57           C
ATOM    676  O   PRO A  89      43.493 -45.040  12.679  1.00 39.68           O
ATOM    677  CB  PRO A  89      43.294 -43.397  15.546  1.00 33.38           C
ATOM    678  CG  PRO A  89      42.944 -42.109  16.177  1.00 36.69           C
ATOM    679  CD  PRO A  89      41.760 -41.585  15.419  1.00 30.18           C
ATOM    680  N   ASN A  90      41.390 -44.796  13.434  1.00 33.25           N
ATOM    681  CA  ASN A  90      40.933 -46.056  12.883  1.00 32.23           C
ATOM    682  C   ASN A  90      40.187 -45.892  11.573  1.00 33.44           C
ATOM    683  O   ASN A  90      39.732 -46.889  11.019  1.00 37.50           O
ATOM    684  CB  ASN A  90      40.043 -46.762  13.898  1.00 36.87           C
ATOM    685  CG  ASN A  90      38.946 -45.856  14.419  1.00 42.03           C
ATOM    686  OD1 ASN A  90      39.221 -44.759  14.912  1.00 41.23           O
ATOM    687  ND2 ASN A  90      37.693 -46.303  14.310  1.00 40.90           N
ATOM    688  N   THR A  91      40.027 -44.666  11.070  1.00 31.85           N
ATOM    689  CA  THR A  91      39.349 -44.468   9.799  1.00 32.70           C
ATOM    690  C   THR A  91      40.268 -43.889   8.743  1.00 34.80           C
ATOM    691  O   THR A  91      39.780 -43.497   7.682  1.00 33.00           O
ATOM    692  CB  THR A  91      38.126 -43.567   9.938  1.00 29.58           C
ATOM    693  OG1 THR A  91      38.543 -42.225  10.234  1.00 32.23           O
ATOM    694  CG2 THR A  91      37.190 -44.085  11.022  1.00 30.73           C
ATOM    695  N   CYS A  92      41.580 -43.830   8.994  1.00 34.06           N
ATOM    696  CA  CYS A  92      42.489 -43.352   7.955  1.00 32.72           C
ATOM    697  C   CYS A  92      42.469 -44.271   6.742  1.00 32.72           C
ATOM    698  O   CYS A  92      42.434 -43.802   5.597  1.00 30.93           O
ATOM    699  CB  CYS A  92      43.906 -43.224   8.501  1.00 32.85           C
ATOM    700  SG  CYS A  92      43.995 -41.954   9.737  1.00 38.57           S
ATOM    701  N   GLY A  93      42.500 -45.586   6.965  1.00 31.98           N
ATOM    702  CA  GLY A  93      42.387 -46.494   5.841  1.00 28.02           C
ATOM    703  C   GLY A  93      41.093 -46.277   5.081  1.00 32.52           C
ATOM    704  O   GLY A  93      41.071 -46.307   3.849  1.00 36.09           O
ATOM    705  N   HIS A  94      39.995 -46.057   5.807  1.00 30.33           N
ATOM    706  CA  HIS A  94      38.729 -45.749   5.159  1.00 30.49           C
ATOM    707  C   HIS A  94      38.856 -44.489   4.337  1.00 31.90           C
ATOM    708  O   HIS A  94      38.475 -44.450   3.157  1.00 30.17           O
ATOM    709  CB  HIS A  94      37.637 -45.573   6.202  1.00 31.65           C
ATOM    710  CG  HIS A  94      37.495 -46.744   7.110  1.00 36.03           C
ATOM    711  ND1 HIS A  94      36.976 -46.638   8.381  1.00 35.29           N
ATOM    712  CD2 HIS A  94      37.799 -48.052   6.928  1.00 32.80           C
ATOM    713  CE1 HIS A  94      36.972 -47.832   8.948  1.00 34.88           C
ATOM    714  NE2 HIS A  94      37.465 -48.706   8.087  1.00 36.04           N
ATOM    715  N   PHE A  95      39.385 -43.439   4.959  1.00 29.48           N
ATOM    716  CA  PHE A  95      39.572 -42.188   4.254  1.00 28.14           C
ATOM    717  C   PHE A  95      40.278 -42.437   2.926  1.00 29.21           C
ATOM    718  O   PHE A  95      39.777 -42.060   1.860  1.00 26.45           O
ATOM    719  CB  PHE A  95      40.343 -41.216   5.141  1.00 25.64           C
ATOM    720  CG  PHE A  95      40.625 -39.916   4.482  1.00 30.60           C
ATOM    721  CD1 PHE A  95      39.756 -38.847   4.631  1.00 32.10           C
ATOM    722  CD2 PHE A  95      41.742 -39.761   3.694  1.00 29.50           C
ATOM    723  CE1 PHE A  95      39.998 -37.645   4.013  1.00 30.19           C
ATOM    724  CE2 PHE A  95      41.986 -38.557   3.061  1.00 33.14           C
ATOM    725  CZ  PHE A  95      41.115 -37.494   3.231  1.00 30.63           C
ATOM    726  N   TRP A  96      41.417 -43.132   2.957  1.00 26.44           N
ATOM    727  CA  TRP A  96      42.149 -43.275   1.708  1.00 29.51           C
ATOM    728  C   TRP A  96      41.443 -44.229   0.763  1.00 32.03           C
ATOM    729  O   TRP A  96      41.459 -44.010  -0.453  1.00 36.71           O
ATOM    730  CB  TRP A  96      43.588 -43.690   1.984  1.00 30.59           C
ATOM    731  CG  TRP A  96      44.323 -42.525   2.551  1.00 29.80           C
ATOM    732  CD1 TRP A  96      44.768 -42.380   3.832  1.00 30.46           C
ATOM    733  CD2 TRP A  96      44.635 -41.300   1.875  1.00 33.99           C
ATOM    734  NE1 TRP A  96      45.369 -41.156   3.990  1.00 29.59           N
ATOM    735  CE2 TRP A  96      45.305 -40.470   2.805  1.00 31.36           C
ATOM    736  CE3 TRP A  96      44.428 -40.825   0.571  1.00 29.97           C
ATOM    737  CZ2 TRP A  96      45.760 -39.185   2.476  1.00 25.70           C
ATOM    738  CZ3 TRP A  96      44.890 -39.546   0.248  1.00 28.56           C
ATOM    739  CH2 TRP A  96      45.539 -38.747   1.197  1.00 28.81           C
ATOM    740  N   GLU A  97      40.772 -45.255   1.292  1.00 29.26           N
ATOM    741  CA  GLU A  97      39.920 -46.062   0.433  1.00 30.93           C
ATOM    742  C   GLU A  97      38.882 -45.199  -0.268  1.00 34.63           C
ATOM    743  O   GLU A  97      38.616 -45.376  -1.464  1.00 31.46           O
ATOM    744  CB  GLU A  97      39.226 -47.147   1.230  1.00 28.84           C
ATOM    745  CG  GLU A  97      38.158 -47.782   0.414  1.00 29.87           C
ATOM    746  CD  GLU A  97      37.313 -48.752   1.199  1.00 36.47           C
ATOM    747  OE1 GLU A  97      37.532 -48.899   2.427  1.00 38.93           O
ATOM    748  OE2 GLU A  97      36.424 -49.369   0.579  1.00 38.77           O
ATOM    749  N   MET A  98      38.277 -44.256   0.465  1.00 32.57           N
ATOM    750  CA  MET A  98      37.325 -43.349  -0.159  1.00 31.28           C
ATOM    751  C   MET A  98      38.007 -42.485  -1.216  1.00 31.80           C
ATOM    752  O   MET A  98      37.519 -42.366  -2.345  1.00 31.33           O
ATOM    753  CB  MET A  98      36.659 -42.474   0.895  1.00 27.92           C
ATOM    754  CG  MET A  98      35.831 -41.406   0.245  1.00 28.33           C
ATOM    755  SD  MET A  98      35.021 -40.333   1.425  1.00 34.92           S
ATOM    756  CE  MET A  98      36.412 -39.503   2.181  1.00 28.37           C
ATOM    757  N   VAL A  99      39.141 -41.874  -0.868  1.00 25.93           N
ATOM    758  CA  VAL A  99      39.881 -41.108  -1.862  1.00 30.12           C
ATOM    759  C   VAL A  99      40.110 -41.960  -3.099  1.00 32.62           C
ATOM    760  O   VAL A  99      39.890 -41.525  -4.232  1.00 33.00           O
ATOM    761  CB  VAL A  99      41.210 -40.603  -1.282  1.00 30.18           C
ATOM    762  CG1 VAL A  99      42.155 -40.243  -2.419  1.00 29.88           C
ATOM    763  CG2 VAL A  99      40.971 -39.405  -0.380  1.00 29.23           C
ATOM    764  N   TRP A 100      40.537 -43.202  -2.890  1.00 36.40           N
ATOM    765  CA  TRP A 100      40.798 -44.097  -4.007  1.00 37.79           C
ATOM    766  C   TRP A 100      39.526 -44.425  -4.777  1.00 35.48           C
ATOM    767  O   TRP A 100      39.470 -44.274  -6.002  1.00 35.48           O
ATOM    768  CB  TRP A 100      41.444 -45.383  -3.504  1.00 37.28           C
ATOM    769  CG  TRP A 100      41.778 -46.257  -4.652  1.00 41.35           C
ATOM    770  CD1 TRP A 100      40.982 -47.196  -5.227  1.00 39.56           C
ATOM    771  CD2 TRP A 100      42.988 -46.238  -5.402  1.00 43.32           C
ATOM    772  NE1 TRP A 100      41.632 -47.786  -6.274  1.00 42.74           N
ATOM    773  CE2 TRP A 100      42.867 -47.216  -6.409  1.00 46.22           C
ATOM    774  CE3 TRP A 100      44.174 -45.503  -5.309  1.00 43.28           C
ATOM    775  CZ2 TRP A 100      43.879 -47.472  -7.330  1.00 51.09           C
ATOM    776  CZ3 TRP A 100      45.192 -45.763  -6.229  1.00 49.01           C
ATOM    777  CH2 TRP A 100      45.035 -46.737  -7.224  1.00 49.80           C
ATOM    778  N   GLU A 101      38.504 -44.913  -4.079  1.00 34.57           N
ATOM    779  CA  GLU A 101      37.308 -45.366  -4.774  1.00 34.36           C
ATOM    780  C   GLU A 101      36.593 -44.223  -5.467  1.00 34.98           C
ATOM    781  O   GLU A 101      35.987 -44.426  -6.517  1.00 34.55           O
ATOM    782  CB  GLU A 101      36.379 -46.078  -3.798  1.00 33.84           C
ATOM    783  CG  GLU A 101      36.894 -47.471  -3.476  1.00 35.66           C
ATOM    784  CD  GLU A 101      36.322 -48.046  -2.205  1.00 38.30           C
ATOM    785  OE1 GLU A 101      35.421 -47.421  -1.599  1.00 34.93           O
ATOM    786  OE2 GLU A 101      36.794 -49.133  -1.812  1.00 40.40           O
ATOM    787  N   GLN A 102      36.662 -43.020  -4.918  1.00 36.31           N
ATOM    788  CA  GLN A 102      35.989 -41.888  -5.532  1.00 29.35           C
ATOM    789  C   GLN A 102      36.819 -41.242  -6.624  1.00 34.17           C
ATOM    790  O   GLN A 102      36.353 -40.281  -7.240  1.00 33.69           O
ATOM    791  CB  GLN A 102      35.640 -40.856  -4.470  1.00 29.81           C
ATOM    792  CG  GLN A 102      34.662 -41.379  -3.437  1.00 32.90           C
ATOM    793  CD  GLN A 102      33.399 -41.902  -4.085  1.00 34.82           C
ATOM    794  OE1 GLN A 102      32.731 -41.178  -4.822  1.00 38.46           O
ATOM    795  NE2 GLN A 102      33.057 -43.161  -3.809  1.00 33.87           N
ATOM    796  N   LYS A 103      38.029 -41.740  -6.875  1.00 33.42           N
ATOM    797  CA  LYS A 103      38.905 -41.192  -7.903  1.00 32.79           C
ATOM    798  C   LYS A 103      39.219 -39.727  -7.638  1.00 32.20           C
ATOM    799  O   LYS A 103      39.434 -38.945  -8.560  1.00 36.86           O
ATOM    800  CB  LYS A 103      38.305 -41.384  -9.295  1.00 31.92           C
ATOM    801  CG  LYS A 103      38.431 -42.819  -9.815  1.00 42.15           C
ATOM    802  CD  LYS A 103      37.398 -43.155 -10.912  1.00 49.29           C
ATOM    803  CE  LYS A 103      37.447 -44.635 -11.283  1.00 48.77           C
ATOM    804  NZ  LYS A 103      37.883 -45.481 -10.110  1.00 58.80           N
ATOM    805  N   SER A 104      39.242 -39.333  -6.373  1.00 33.03           N
ATOM    806  CA  SER A 104      39.632 -37.972  -6.048  1.00 32.36           C
ATOM    807  C   SER A 104      41.071 -37.716  -6.483  1.00 32.26           C
ATOM    808  O   SER A 104      41.937 -38.591  -6.415  1.00 32.59           O
ATOM    809  CB  SER A 104      39.486 -37.719  -4.548  1.00 28.27           C
ATOM    810  OG  SER A 104      38.148 -37.921  -4.142  1.00 31.21           O
ATOM    811  N   ARG A 105      41.323 -36.496  -6.928  1.00 30.84           N
ATOM    812  CA  ARG A 105      42.667 -36.031  -7.217  1.00 33.11           C
ATOM    813  C   ARG A 105      43.276 -35.286  -6.037  1.00 35.40           C
ATOM    814  O   ARG A 105      44.477 -35.402  -5.780  1.00 39.82           O
ATOM    815  CB  ARG A 105      42.648 -35.120  -8.454  1.00 32.91           C
ATOM    816  CG  ARG A 105      44.000 -34.578  -8.852  1.00 35.85           C
ATOM    817  CD  ARG A 105      44.880 -35.710  -9.396  1.00 47.93           C
ATOM    818  NE  ARG A 105      46.298 -35.353  -9.497  1.00 50.91           N
ATOM    819  CZ  ARG A 105      46.749 -34.217 -10.024  1.00 47.79           C
ATOM    820  NH1 ARG A 105      45.903 -33.295 -10.493  1.00 47.34           N
ATOM    821  NH2 ARG A 105      48.049 -34.003 -10.081  1.00 45.85           N
ATOM    822  N   GLY A 106      42.477 -34.529  -5.303  1.00 30.06           N
ATOM    823  CA  GLY A 106      43.000 -33.699  -4.244  1.00 31.18           C
ATOM    824  C   GLY A 106      42.265 -33.939  -2.945  1.00 32.35           C
ATOM    825  O   GLY A 106      41.082 -34.279  -2.926  1.00 32.67           O
ATOM    826  N   VAL A 107      43.004 -33.785  -1.852  1.00 31.65           N
ATOM    827  CA  VAL A 107      42.442 -33.714  -0.515  1.00 26.41           C
ATOM    828  C   VAL A 107      42.707 -32.306  -0.015  1.00 30.16           C
ATOM    829  O   VAL A 107      43.858 -31.850  -0.001  1.00 34.12           O
ATOM    830  CB  VAL A 107      43.053 -34.769   0.413  1.00 27.82           C
ATOM    831  CG1 VAL A 107      42.573 -34.546   1.866  1.00 28.42           C
ATOM    832  CG2 VAL A 107      42.726 -36.159  -0.102  1.00 22.67           C
ATOM    833  N   VAL A 108      41.647 -31.598   0.345  1.00 27.78           N
ATOM    834  CA  VAL A 108      41.754 -30.249   0.874  1.00 26.18           C
ATOM    835  C   VAL A 108      41.591 -30.353   2.383  1.00 29.27           C
ATOM    836  O   VAL A 108      40.525 -30.729   2.880  1.00 32.26           O
ATOM    837  CB  VAL A 108      40.705 -29.315   0.257  1.00 29.82           C
ATOM    838  CG1 VAL A 108      40.641 -27.996   1.024  1.00 28.21           C
ATOM    839  CG2 VAL A 108      40.997 -29.072  -1.216  1.00 28.32           C
ATOM    840  N   MET A 109      42.638 -30.030   3.122  1.00 30.70           N
ATOM    841  CA  MET A 109      42.619 -30.111   4.574  1.00 28.33           C
ATOM    842  C   MET A 109      42.685 -28.700   5.110  1.00 30.58           C
ATOM    843  O   MET A 109      43.608 -27.952   4.775  1.00 29.27           O
ATOM    844  CB  MET A 109      43.787 -30.938   5.104  1.00 29.92           C
ATOM    845  CG  MET A 109      43.941 -30.834   6.580  1.00 27.81           C
ATOM    846  SD  MET A 109      45.081 -32.089   7.158  1.00 30.83           S
ATOM    847  CE  MET A 109      45.064 -31.744   8.942  1.00 26.26           C
ATOM    848  N   LEU A 110      41.709 -28.348   5.936  1.00 31.31           N
ATOM    849  CA  LEU A 110      41.485 -26.976   6.358  1.00 29.79           C
ATOM    850  C   LEU A 110      41.745 -26.786   7.838  1.00 29.02           C
ATOM    851  O   LEU A 110      41.484 -25.706   8.370  1.00 32.01           O
ATOM    852  CB  LEU A 110      40.049 -26.546   6.006  1.00 31.23           C
ATOM    853  CG  LEU A 110      39.726 -26.536   4.498  1.00 31.08           C
ATOM    854  CD1 LEU A 110      38.272 -26.228   4.241  1.00 31.15           C
ATOM    855  CD2 LEU A 110      40.585 -25.549   3.787  1.00 29.60           C
ATOM    856  N   ASN A 111      42.216 -27.822   8.520  1.00 32.53           N
ATOM    857  CA  ASN A 111      42.515 -27.783   9.940  1.00 35.17           C
ATOM    858  C   ASN A 111      43.966 -28.169  10.155  1.00 31.01           C
ATOM    859  O   ASN A 111      44.627 -28.695   9.261  1.00 33.55           O
ATOM    860  CB  ASN A 111      41.618 -28.742  10.718  1.00 32.89           C
ATOM    861  CG  ASN A 111      41.846 -30.165  10.315  1.00 31.44           C
ATOM    862  OD1 ASN A 111      41.543 -30.574   9.186  1.00 30.56           O
ATOM    863  ND2 ASN A 111      42.410 -30.932  11.219  1.00 31.72           N
ATOM    864  N   ARG A 112      44.464 -27.899  11.353  1.00 33.34           N
ATOM    865  CA  ARG A 112      45.754 -28.429  11.765  1.00 31.78           C
ATOM    866  C   ARG A 112      45.486 -29.703  12.523  1.00 32.85           C
ATOM    867  O   ARG A 112      44.413 -29.861  13.105  1.00 34.65           O
ATOM    868  CB  ARG A 112      46.515 -27.429  12.632  1.00 32.90           C
ATOM    869  CG  ARG A 112      47.274 -26.413  11.798  1.00 33.76           C
ATOM    870  CD  ARG A 112      47.731 -25.208  12.591  1.00 40.85           C
ATOM    871  NE  ARG A 112      46.602 -24.421  13.084  1.00 52.59           N
ATOM    872  CZ  ARG A 112      46.194 -24.417  14.353  1.00 56.39           C
ATOM    873  NH1 ARG A 112      45.140 -23.671  14.694  1.00 54.29           N
ATOM    874  NH2 ARG A 112      46.829 -25.163  15.277  1.00 49.19           N
ATOM    875  N   VAL A 113      46.436 -30.646  12.471  1.00 33.90           N
ATOM    876  CA  VAL A 113      46.193 -31.910  13.171  1.00 30.68           C
ATOM    877  C   VAL A 113      45.883 -31.649  14.641  1.00 33.58           C
ATOM    878  O   VAL A 113      45.056 -32.342  15.252  1.00 34.69           O
ATOM    879  CB  VAL A 113      47.382 -32.877  13.015  1.00 32.88           C
ATOM    880  CG1 VAL A 113      47.301 -33.940  14.078  1.00 26.05           C
ATOM    881  CG2 VAL A 113      47.381 -33.520  11.634  1.00 30.41           C
ATOM    882  N   MET A 114      46.517 -30.639  15.231  1.00 35.43           N
ATOM    883  CA  MET A 114      46.195 -30.213  16.579  1.00 34.16           C
ATOM    884  C   MET A 114      45.819 -28.748  16.551  1.00 36.44           C
ATOM    885  O   MET A 114      46.573 -27.921  16.030  1.00 41.59           O
ATOM    886  CB  MET A 114      47.355 -30.433  17.541  1.00 34.90           C
ATOM    887  CG  MET A 114      47.138 -29.757  18.900  1.00 44.15           C
ATOM    888  SD  MET A 114      48.304 -30.316  20.163  1.00 43.42           S
ATOM    889  CE  MET A 114      47.819 -32.034  20.289  1.00 35.56           C
ATOM    890  N   GLU A 115      44.658 -28.438  17.118  1.00 41.51           N
ATOM    891  CA  GLU A 115      44.192 -27.074  17.314  1.00 40.46           C
ATOM    892  C   GLU A 115      43.613 -26.980  18.711  1.00 37.65           C
ATOM    893  O   GLU A 115      42.965 -27.921  19.177  1.00 37.18           O
ATOM    894  CB  GLU A 115      43.136 -26.693  16.282  1.00 36.71           C
ATOM    895  CG  GLU A 115      43.583 -26.981  14.881  1.00 43.63           C
ATOM    896  CD  GLU A 115      42.569 -26.593  13.839  1.00 45.49           C
ATOM    897  OE1 GLU A 115      43.004 -26.119  12.756  1.00 46.63           O
ATOM    898  OE2 GLU A 115      41.350 -26.773  14.096  1.00 47.34           O
ATOM    899  N   LYS A 116      43.848 -25.856  19.380  1.00 38.36           N
ATOM    900  CA  LYS A 116      43.296 -25.653  20.715  1.00 39.15           C
ATOM    901  C   LYS A 116      43.690 -26.810  21.627  1.00 34.87           C
ATOM    902  O   LYS A 116      42.874 -27.343  22.383  1.00 37.23           O
ATOM    903  CB  LYS A 116      41.777 -25.473  20.649  1.00 35.84           C
ATOM    904  CG  LYS A 116      41.405 -24.092  20.110  1.00 44.39           C
ATOM    905  CD  LYS A 116      40.191 -24.121  19.210  1.00 47.95           C
ATOM    906  CE  LYS A 116      38.902 -24.304  19.994  1.00 50.22           C
ATOM    907  NZ  LYS A 116      37.722 -24.291  19.081  1.00 52.11           N
ATOM    908  N   GLY A 117      44.941 -27.242  21.488  1.00 34.94           N
ATOM    909  CA  GLY A 117      45.536 -28.264  22.324  1.00 38.28           C
ATOM    910  C   GLY A 117      44.887 -29.629  22.251  1.00 39.34           C
ATOM    911  O   GLY A 117      45.188 -30.492  23.081  1.00 37.90           O
ATOM    912  N   SER A 118      43.986 -29.840  21.290  1.00 38.97           N
ATOM    913  CA  SER A 118      43.319 -31.123  21.108  1.00 37.73           C
ATOM    914  C   SER A 118      43.591 -31.646  19.706  1.00 36.97           C
ATOM    915  O   SER A 118      43.864 -30.879  18.775  1.00 36.38           O
ATOM    916  CB  SER A 118      41.800 -31.034  21.322  1.00 35.93           C
ATOM    917  OG  SER A 118      41.471 -30.326  22.507  1.00 47.69           O
ATOM    918  N   LEU A 119      43.512 -32.962  19.570  1.00 35.53           N
ATOM    919  CA  LEU A 119      43.719 -33.604  18.283  1.00 37.88           C
ATOM    920  C   LEU A 119      42.444 -33.452  17.472  1.00 40.78           C
ATOM    921  O   LEU A 119      41.390 -33.970  17.859  1.00 48.26           O
ATOM    922  CB  LEU A 119      44.073 -35.072  18.479  1.00 35.84           C
ATOM    923  CG  LEU A 119      45.463 -35.300  19.054  1.00 39.49           C
ATOM    924  CD1 LEU A 119      45.667 -36.771  19.375  1.00 39.24           C
ATOM    925  CD2 LEU A 119      46.492 -34.779  18.054  1.00 38.69           C
ATOM    926  N   LYS A 120      42.514 -32.711  16.382  1.00 35.03           N
ATOM    927  CA  LYS A 120      41.320 -32.487  15.592  1.00 34.82           C
ATOM    928  C   LYS A 120      41.211 -33.468  14.436  1.00 36.54           C
ATOM    929  O   LYS A 120      40.216 -33.451  13.698  1.00 34.86           O
ATOM    930  CB  LYS A 120      41.304 -31.047  15.092  1.00 38.49           C
ATOM    931  CG  LYS A 120      41.379 -30.008  16.231  1.00 43.10           C
ATOM    932  CD  LYS A 120      40.000 -29.679  16.757  1.00 41.00           C
ATOM    933  CE  LYS A 120      39.838 -30.086  18.190  1.00 48.19           C
ATOM    934  NZ  LYS A 120      38.391 -30.227  18.508  1.00 60.65           N
ATOM    935  N   CYS A 121      42.178 -34.366  14.304  1.00 32.81           N
ATOM    936  CA  CYS A 121      42.286 -35.149  13.096  1.00 32.24           C
ATOM    937  C   CYS A 121      43.499 -36.054  13.208  1.00 30.83           C
ATOM    938  O   CYS A 121      44.505 -35.660  13.807  1.00 33.28           O
ATOM    939  CB  CYS A 121      42.371 -34.179  11.927  1.00 34.38           C
ATOM    940  SG  CYS A 121      43.043 -34.777  10.469  1.00 40.73           S
ATOM    941  N   ALA A 122      43.412 -37.273  12.691  1.00 30.21           N
ATOM    942  CA  ALA A 122      44.563 -38.154  12.772  1.00 26.08           C
ATOM    943  C   ALA A 122      45.651 -37.654  11.830  1.00 28.01           C
ATOM    944  O   ALA A 122      45.392 -36.902  10.881  1.00 31.99           O
ATOM    945  CB  ALA A 122      44.170 -39.586  12.425  1.00 23.07           C
ATOM    946  N   GLN A 123      46.888 -38.053  12.105  1.00 25.82           N
ATOM    947  CA  GLN A 123      47.968 -37.796  11.153  1.00 29.61           C
ATOM    948  C   GLN A 123      47.864 -38.862  10.072  1.00 33.81           C
ATOM    949  O   GLN A 123      48.507 -39.916  10.122  1.00 32.06           O
ATOM    950  CB  GLN A 123      49.331 -37.815  11.830  1.00 30.20           C
ATOM    951  CG  GLN A 123      50.480 -37.625  10.850  1.00 30.06           C
ATOM    952  CD  GLN A 123      50.468 -36.250  10.209  1.00 37.99           C
ATOM    953  OE1 GLN A 123      50.416 -35.221  10.901  1.00 33.76           O
ATOM    954  NE2 GLN A 123      50.505 -36.223   8.873  1.00 34.99           N
ATOM    955  N   TYR A 124      46.997 -38.597   9.093  1.00 31.90           N
ATOM    956  CA  TYR A 124      46.597 -39.638   8.156  1.00 29.60           C
ATOM    957  C   TYR A 124      47.461 -39.703   6.905  1.00 29.31           C
ATOM    958  O   TYR A 124      47.187 -40.529   6.030  1.00 27.88           O
ATOM    959  CB  TYR A 124      45.143 -39.448   7.756  1.00 25.24           C
ATOM    960  CG  TYR A 124      44.860 -38.163   7.033  1.00 28.36           C
ATOM    961  CD1 TYR A 124      44.932 -38.093   5.645  1.00 28.38           C
ATOM    962  CD2 TYR A 124      44.474 -37.021   7.730  1.00 28.19           C
ATOM    963  CE1 TYR A 124      44.659 -36.907   4.971  1.00 27.92           C
ATOM    964  CE2 TYR A 124      44.187 -35.843   7.071  1.00 28.99           C
ATOM    965  CZ  TYR A 124      44.289 -35.790   5.689  1.00 30.43           C
ATOM    966  OH  TYR A 124      44.020 -34.613   5.036  1.00 29.78           O
ATOM    967  N   TRP A 125      48.470 -38.848   6.786  1.00 31.13           N
ATOM    968  CA  TRP A 125      49.394 -38.879   5.665  1.00 36.40           C
ATOM    969  C   TRP A 125      50.822 -38.829   6.180  1.00 36.85           C
ATOM    970  O   TRP A 125      51.094 -38.211   7.218  1.00 35.07           O
ATOM    971  CB  TRP A 125      49.168 -37.709   4.700  1.00 33.14           C
ATOM    972  CG  TRP A 125      49.651 -36.405   5.246  1.00 33.75           C
ATOM    973  CD1 TRP A 125      50.825 -35.772   4.946  1.00 34.61           C
ATOM    974  CD2 TRP A 125      48.980 -35.571   6.190  1.00 33.31           C
ATOM    975  NE1 TRP A 125      50.926 -34.600   5.648  1.00 30.84           N
ATOM    976  CE2 TRP A 125      49.801 -34.444   6.410  1.00 33.48           C
ATOM    977  CE3 TRP A 125      47.767 -35.663   6.868  1.00 29.64           C
ATOM    978  CZ2 TRP A 125      49.446 -33.418   7.284  1.00 32.32           C
ATOM    979  CZ3 TRP A 125      47.418 -34.639   7.735  1.00 30.27           C
ATOM    980  CH2 TRP A 125      48.254 -33.536   7.935  1.00 33.15           C
ATOM    981  N   PRO A 126      51.754 -39.458   5.464  1.00 38.41           N
ATOM    982  CA  PRO A 126      53.133 -39.535   5.955  1.00 34.43           C
ATOM    983  C   PRO A 126      53.784 -38.169   5.960  1.00 35.53           C
ATOM    984  O   PRO A 126      53.610 -37.363   5.043  1.00 35.56           O
ATOM    985  CB  PRO A 126      53.815 -40.472   4.955  1.00 37.66           C
ATOM    986  CG  PRO A 126      53.058 -40.257   3.694  1.00 38.32           C
ATOM    987  CD  PRO A 126      51.622 -39.992   4.096  1.00 35.48           C
ATOM    988  N   GLN A 127      54.535 -37.909   7.014  1.00 38.24           N
ATOM    989  CA  GLN A 127      55.181 -36.621   7.132  1.00 36.28           C
ATOM    990  C   GLN A 127      56.555 -36.604   6.520  1.00 36.20           C
ATOM    991  O   GLN A 127      57.096 -35.519   6.279  1.00 37.38           O
ATOM    992  CB  GLN A 127      55.291 -36.228   8.591  1.00 40.34           C
ATOM    993  CG  GLN A 127      54.128 -35.399   9.034  1.00 45.44           C
ATOM    994  CD  GLN A 127      54.037 -35.349  10.516  1.00 41.14           C
ATOM    995  OE1 GLN A 127      53.945 -36.390  11.179  1.00 40.97           O
ATOM    996  NE2 GLN A 127      54.066 -34.143  11.062  1.00 44.11           N
ATOM    997  N   LYS A 128      57.130 -37.775   6.269  1.00 36.04           N
ATOM    998  CA  LYS A 128      58.476 -37.867   5.730  1.00 38.03           C
ATOM    999  C   LYS A 128      58.439 -38.781   4.517  1.00 39.07           C
ATOM   1000  O   LYS A 128      57.828 -39.856   4.558  1.00 36.45           O
ATOM   1001  CB  LYS A 128      59.464 -38.370   6.795  1.00 31.84           C
ATOM   1002  N   GLU A 129      59.078 -38.345   3.434  1.00 35.54           N
ATOM   1003  CA  GLU A 129      59.151 -39.153   2.227  1.00 35.59           C
ATOM   1004  C   GLU A 129      59.507 -40.607   2.529  1.00 37.22           C
ATOM   1005  O   GLU A 129      58.894 -41.528   1.982  1.00 37.39           O
ATOM   1006  CB  GLU A 129      60.175 -38.559   1.263  1.00 36.08           C
ATOM   1007  CG  GLU A 129      59.715 -37.293   0.561  1.00 34.22           C
ATOM   1008  CD  GLU A 129      59.882 -36.062   1.408  1.00 33.01           C
ATOM   1009  OE1 GLU A 129      59.988 -36.198   2.645  1.00 37.83           O
ATOM   1010  OE2 GLU A 129      59.933 -34.952   0.833  1.00 38.39           O
ATOM   1011  N   GLU A 130      60.488 -40.837   3.397  1.00 37.48           N
ATOM   1012  CA  GLU A 130      61.032 -42.182   3.538  1.00 40.27           C
ATOM   1013  C   GLU A 130      60.218 -43.075   4.463  1.00 45.16           C
ATOM   1014  O   GLU A 130      60.530 -44.269   4.563  1.00 43.75           O
ATOM   1015  CB  GLU A 130      62.476 -42.125   4.047  1.00 44.58           C
ATOM   1016  CG  GLU A 130      62.649 -41.445   5.400  1.00 38.17           C
ATOM   1017  CD  GLU A 130      62.929 -39.957   5.285  1.00 44.86           C
ATOM   1018  OE1 GLU A 130      62.224 -39.250   4.520  1.00 46.22           O
ATOM   1019  OE2 GLU A 130      63.860 -39.485   5.975  1.00 55.39           O
ATOM   1020  N   LYS A 131      59.207 -42.539   5.143  1.00 41.45           N
ATOM   1021  CA  LYS A 131      58.368 -43.309   6.061  1.00 41.05           C
ATOM   1022  C   LYS A 131      56.942 -43.267   5.516  1.00 43.30           C
ATOM   1023  O   LYS A 131      56.097 -42.483   5.965  1.00 42.81           O
ATOM   1024  CB  LYS A 131      58.470 -42.751   7.530  1.00 37.05           C
ATOM   1025  N   GLU A 132      56.681 -44.109   4.524  1.00 35.35           N
ATOM   1026  CA  GLU A 132      55.339 -44.228   3.982  1.00 39.27           C
ATOM   1027  C   GLU A 132      54.415 -44.939   4.970  1.00 41.20           C
ATOM   1028  O   GLU A 132      54.852 -45.651   5.875  1.00 37.53           O
ATOM   1029  CB  GLU A 132      55.355 -44.997   2.663  1.00 40.87           C
ATOM   1030  CG  GLU A 132      55.629 -46.480   2.843  1.00 41.61           C
ATOM   1031  CD  GLU A 132      57.095 -46.768   3.140  1.00 45.81           C
ATOM   1032  OE1 GLU A 132      57.911 -45.815   3.143  1.00 46.24           O
ATOM   1033  OE2 GLU A 132      57.436 -47.947   3.376  1.00 52.39           O
ATOM   1034  N   MET A 133      53.113 -44.730   4.788  1.00 39.64           N
ATOM   1035  CA  MET A 133      52.108 -45.376   5.612  1.00 35.50           C
ATOM   1036  C   MET A 133      51.479 -46.503   4.824  1.00 36.24           C
ATOM   1037  O   MET A 133      51.274 -46.390   3.614  1.00 36.10           O
ATOM   1038  CB  MET A 133      51.021 -44.399   6.056  1.00 37.45           C
ATOM   1039  CG  MET A 133      51.532 -43.039   6.446  1.00 38.63           C
ATOM   1040  SD  MET A 133      50.250 -42.120   7.296  1.00 42.09           S
ATOM   1041  CE  MET A 133      49.811 -43.294   8.564  1.00 49.35           C
ATOM   1042  N   ILE A 134      51.192 -47.598   5.513  1.00 39.23           N
ATOM   1043  CA  ILE A 134      50.420 -48.693   4.952  1.00 39.01           C
ATOM   1044  C   ILE A 134      49.131 -48.801   5.751  1.00 42.19           C
ATOM   1045  O   ILE A 134      49.160 -48.886   6.986  1.00 41.27           O
ATOM   1046  CB  ILE A 134      51.200 -50.016   4.983  1.00 39.38           C
ATOM   1047  CG1 ILE A 134      52.404 -49.930   4.039  1.00 43.01           C
ATOM   1048  CG2 ILE A 134      50.288 -51.170   4.587  1.00 39.64           C
ATOM   1049  CD1 ILE A 134      52.149 -50.532   2.682  1.00 51.53           C
ATOM   1050  N   PHE A 135      48.010 -48.766   5.060  1.00 36.97           N
ATOM   1051  CA  PHE A 135      46.713 -48.951   5.694  1.00 38.48           C
ATOM   1052  C   PHE A 135      46.308 -50.384   5.421  1.00 38.51           C
ATOM   1053  O   PHE A 135      45.804 -50.706   4.342  1.00 41.83           O
ATOM   1054  CB  PHE A 135      45.717 -47.932   5.164  1.00 35.29           C
ATOM   1055  CG  PHE A 135      46.182 -46.541   5.351  1.00 34.02           C
ATOM   1056  CD1 PHE A 135      45.976 -45.892   6.558  1.00 35.38           C
ATOM   1057  CD2 PHE A 135      46.902 -45.906   4.355  1.00 33.91           C
ATOM   1058  CE1 PHE A 135      46.438 -44.617   6.752  1.00 37.11           C
ATOM   1059  CE2 PHE A 135      47.362 -44.624   4.531  1.00 32.76           C
ATOM   1060  CZ  PHE A 135      47.130 -43.975   5.727  1.00 35.52           C
ATOM   1061  N   GLU A 136      46.559 -51.257   6.391  1.00 38.57           N
ATOM   1062  CA  GLU A 136      46.398 -52.677   6.110  1.00 45.87           C
ATOM   1063  C   GLU A 136      44.939 -53.023   5.880  1.00 40.33           C
ATOM   1064  O   GLU A 136      44.622 -53.855   5.027  1.00 43.25           O
ATOM   1065  CB  GLU A 136      47.000 -53.521   7.239  1.00 47.04           C
ATOM   1066  CG  GLU A 136      48.520 -53.649   7.138  1.00 54.60           C
ATOM   1067  CD  GLU A 136      49.179 -54.060   8.437  1.00 71.09           C
ATOM   1068  OE1 GLU A 136      48.588 -54.869   9.189  1.00 72.31           O
ATOM   1069  OE2 GLU A 136      50.289 -53.549   8.709  1.00 75.83           O
ATOM   1070  N   ASP A 137      44.032 -52.373   6.608  1.00 38.67           N
ATOM   1071  CA  ASP A 137      42.630 -52.758   6.530  1.00 36.24           C
ATOM   1072  C   ASP A 137      42.053 -52.493   5.155  1.00 36.05           C
ATOM   1073  O   ASP A 137      41.199 -53.247   4.693  1.00 48.39           O
ATOM   1074  CB  ASP A 137      41.813 -52.044   7.608  1.00 38.02           C
ATOM   1075  CG  ASP A 137      42.017 -50.543   7.619  1.00 42.58           C
ATOM   1076  OD1 ASP A 137      43.124 -50.076   7.263  1.00 42.61           O
ATOM   1077  OD2 ASP A 137      41.057 -49.829   8.006  1.00 41.78           O
ATOM   1078  N   THR A 138      42.510 -51.451   4.476  1.00 42.11           N
ATOM   1079  CA  THR A 138      42.033 -51.136   3.139  1.00 38.79           C
ATOM   1080  C   THR A 138      43.091 -51.411   2.083  1.00 37.97           C
ATOM   1081  O   THR A 138      42.896 -51.065   0.912  1.00 41.50           O
ATOM   1082  CB  THR A 138      41.566 -49.678   3.068  1.00 37.48           C
ATOM   1083  OG1 THR A 138      42.572 -48.828   3.626  1.00 36.07           O
ATOM   1084  CG2 THR A 138      40.261 -49.486   3.865  1.00 30.25           C
ATOM   1085  N   ASN A 139      44.207 -52.024   2.471  1.00 40.82           N
ATOM   1086  CA  ASN A 139      45.243 -52.441   1.527  1.00 45.20           C
ATOM   1087  C   ASN A 139      45.725 -51.281   0.654  1.00 42.11           C
ATOM   1088  O   ASN A 139      45.735 -51.356  -0.577  1.00 46.84           O
ATOM   1089  CB  ASN A 139      44.747 -53.595   0.665  1.00 47.59           C
ATOM   1090  CG  ASN A 139      45.869 -54.480   0.217  1.00 57.32           C
ATOM   1091  OD1 ASN A 139      46.884 -54.608   0.916  1.00 54.28           O
ATOM   1092  ND2 ASN A 139      45.716 -55.086  -0.962  1.00 56.33           N
ATOM   1093  N   LEU A 140      46.139 -50.202   1.308  1.00 41.21           N
ATOM   1094  CA  LEU A 140      46.537 -48.975   0.638  1.00 40.28           C
ATOM   1095  C   LEU A 140      47.894 -48.532   1.156  1.00 43.74           C
ATOM   1096  O   LEU A 140      48.142 -48.549   2.366  1.00 45.68           O
ATOM   1097  CB  LEU A 140      45.521 -47.865   0.867  1.00 35.61           C
ATOM   1098  CG  LEU A 140      44.201 -47.968   0.101  1.00 42.04           C
ATOM   1099  CD1 LEU A 140      43.271 -46.860   0.570  1.00 35.28           C
ATOM   1100  CD2 LEU A 140      44.416 -47.895  -1.433  1.00 42.70           C
ATOM   1101  N   LYS A 141      48.775 -48.151   0.239  1.00 43.78           N
ATOM   1102  CA  LYS A 141      50.050 -47.552   0.584  1.00 39.79           C
ATOM   1103  C   LYS A 141      50.016 -46.075   0.223  1.00 39.02           C
ATOM   1104  O   LYS A 141      49.503 -45.688  -0.830  1.00 37.29           O
ATOM   1105  CB  LYS A 141      51.198 -48.247  -0.139  1.00 43.25           C
ATOM   1106  CG  LYS A 141      52.565 -47.795   0.315  1.00 44.12           C
ATOM   1107  CD  LYS A 141      53.650 -48.758  -0.174  1.00 50.17           C
ATOM   1108  CE  LYS A 141      54.516 -48.144  -1.273  1.00 53.70           C
ATOM   1109  NZ  LYS A 141      55.204 -49.186  -2.083  1.00 55.68           N
ATOM   1110  N   LEU A 142      50.557 -45.248   1.102  1.00 39.53           N
ATOM   1111  CA  LEU A 142      50.527 -43.805   0.921  1.00 37.29           C
ATOM   1112  C   LEU A 142      51.920 -43.264   1.185  1.00 38.47           C
ATOM   1113  O   LEU A 142      52.452 -43.417   2.290  1.00 37.72           O
ATOM   1114  CB  LEU A 142      49.517 -43.150   1.857  1.00 32.94           C
ATOM   1115  CG  LEU A 142      49.366 -41.649   1.666  1.00 31.23           C
ATOM   1116  CD1 LEU A 142      48.633 -41.320   0.366  1.00 29.55           C
ATOM   1117  CD2 LEU A 142      48.630 -41.116   2.860  1.00 33.51           C
ATOM   1118  N   THR A 143      52.506 -42.632   0.179  1.00 35.82           N
ATOM   1119  CA  THR A 143      53.857 -42.119   0.289  1.00 36.39           C
ATOM   1120  C   THR A 143      53.826 -40.610   0.142  1.00 33.36           C
ATOM   1121  O   THR A 143      53.167 -40.084  -0.758  1.00 33.73           O
ATOM   1122  CB  THR A 143      54.760 -42.739  -0.771  1.00 38.73           C
ATOM   1123  OG1 THR A 143      54.816 -44.161  -0.572  1.00 43.61           O
ATOM   1124  CG2 THR A 143      56.171 -42.151  -0.674  1.00 38.26           C
ATOM   1125  N   LEU A 144      54.504 -39.919   1.046  1.00 32.84           N
ATOM   1126  CA  LEU A 144      54.778 -38.509   0.823  1.00 35.10           C
ATOM   1127  C   LEU A 144      55.790 -38.421  -0.308  1.00 40.81           C
ATOM   1128  O   LEU A 144      56.871 -39.023  -0.224  1.00 41.95           O
ATOM   1129  CB  LEU A 144      55.315 -37.847   2.090  1.00 33.87           C
ATOM   1130  CG  LEU A 144      55.633 -36.380   1.817  1.00 36.71           C
ATOM   1131  CD1 LEU A 144      54.354 -35.689   1.411  1.00 34.15           C
ATOM   1132  CD2 LEU A 144      56.318 -35.649   2.985  1.00 33.85           C
ATOM   1133  N   ILE A 145      55.420 -37.743  -1.389  1.00 35.37           N
ATOM   1134  CA  ILE A 145      56.274 -37.629  -2.562  1.00 33.48           C
ATOM   1135  C   ILE A 145      56.964 -36.276  -2.605  1.00 35.79           C
ATOM   1136  O   ILE A 145      58.132 -36.172  -2.985  1.00 36.62           O
ATOM   1137  CB  ILE A 145      55.453 -37.882  -3.849  1.00 37.18           C
ATOM   1138  CG1 ILE A 145      55.022 -39.349  -3.942  1.00 36.65           C
ATOM   1139  CG2 ILE A 145      56.208 -37.456  -5.101  1.00 29.20           C
ATOM   1140  CD1 ILE A 145      56.158 -40.329  -4.002  1.00 36.55           C
ATOM   1141  N   SER A 146      56.257 -35.239  -2.184  1.00 34.77           N
ATOM   1142  CA  SER A 146      56.797 -33.893  -2.196  1.00 35.63           C
ATOM   1143  C   SER A 146      55.930 -33.034  -1.305  1.00 39.47           C
ATOM   1144  O   SER A 146      54.769 -33.348  -1.039  1.00 37.06           O
ATOM   1145  CB  SER A 146      56.826 -33.293  -3.596  1.00 34.81           C
ATOM   1146  OG  SER A 146      55.711 -32.434  -3.763  1.00 46.23           O
ATOM   1147  N   GLU A 147      56.502 -31.918  -0.889  1.00 45.11           N
ATOM   1148  CA  GLU A 147      55.866 -31.055   0.084  1.00 40.34           C
ATOM   1149  C   GLU A 147      56.399 -29.660  -0.160  1.00 43.30           C
ATOM   1150  O   GLU A 147      57.613 -29.459  -0.250  1.00 50.06           O
ATOM   1151  CB  GLU A 147      56.163 -31.535   1.504  1.00 39.02           C
ATOM   1152  CG  GLU A 147      55.488 -30.777   2.602  1.00 38.98           C
ATOM   1153  CD  GLU A 147      55.731 -31.431   3.955  1.00 46.25           C
ATOM   1154  OE1 GLU A 147      56.851 -31.915   4.199  1.00 52.94           O
ATOM   1155  OE2 GLU A 147      54.802 -31.472   4.782  1.00 52.49           O
ATOM   1156  N   ASP A 148      55.488 -28.719  -0.319  1.00 46.28           N
ATOM   1157  CA  ASP A 148      55.812 -27.325  -0.564  1.00 41.75           C
ATOM   1158  C   ASP A 148      55.140 -26.544   0.558  1.00 42.09           C
ATOM   1159  O   ASP A 148      53.914 -26.398   0.581  1.00 40.67           O
ATOM   1160  CB  ASP A 148      55.330 -26.913  -1.946  1.00 41.64           C
ATOM   1161  CG  ASP A 148      55.757 -25.534  -2.313  1.00 51.70           C
ATOM   1162  OD1 ASP A 148      56.497 -24.924  -1.512  1.00 57.34           O
ATOM   1163  OD2 ASP A 148      55.353 -25.058  -3.396  1.00 63.11           O
ATOM   1164  N   ILE A 149      55.926 -26.085   1.519  1.00 43.55           N
ATOM   1165  CA  ILE A 149      55.395 -25.375   2.674  1.00 38.78           C
ATOM   1166  C   ILE A 149      55.419 -23.882   2.392  1.00 37.99           C
ATOM   1167  O   ILE A 149      56.485 -23.299   2.187  1.00 44.13           O
ATOM   1168  CB  ILE A 149      56.201 -25.705   3.934  1.00 41.23           C
ATOM   1169  CG1 ILE A 149      56.271 -27.221   4.114  1.00 41.10           C
ATOM   1170  CG2 ILE A 149      55.622 -24.980   5.150  1.00 35.52           C
ATOM   1171  CD1 ILE A 149      56.773 -27.645   5.473  1.00 43.75           C
ATOM   1172  N   LYS A 150      54.253 -23.258   2.387  1.00 38.55           N
ATOM   1173  CA  LYS A 150      54.144 -21.826   2.178  1.00 32.01           C
ATOM   1174  C   LYS A 150      53.635 -21.193   3.458  1.00 40.22           C
ATOM   1175  O   LYS A 150      53.289 -21.879   4.422  1.00 42.23           O
ATOM   1176  CB  LYS A 150      53.237 -21.503   0.986  1.00 33.86           C
ATOM   1177  N   SER A 151      53.634 -19.865   3.488  1.00 44.49           N
ATOM   1178  CA  SER A 151      53.304 -19.186   4.734  1.00 44.94           C
ATOM   1179  C   SER A 151      51.905 -19.559   5.203  1.00 46.01           C
ATOM   1180  O   SER A 151      51.707 -19.908   6.371  1.00 51.04           O
ATOM   1181  CB  SER A 151      53.474 -17.673   4.563  1.00 50.52           C
ATOM   1182  OG  SER A 151      53.103 -17.250   3.252  1.00 56.96           O
ATOM   1183  N   TYR A 152      50.927 -19.543   4.296  1.00 48.31           N
ATOM   1184  CA  TYR A 152      49.533 -19.774   4.658  1.00 50.41           C
ATOM   1185  C   TYR A 152      49.084 -21.226   4.457  1.00 47.21           C
ATOM   1186  O   TYR A 152      47.996 -21.590   4.918  1.00 44.56           O
ATOM   1187  CB  TYR A 152      48.626 -18.819   3.859  1.00 39.24           C
ATOM   1188  N   TYR A 153      49.892 -22.073   3.819  1.00 39.86           N
ATOM   1189  CA  TYR A 153      49.426 -23.416   3.503  1.00 40.14           C
ATOM   1190  C   TYR A 153      50.563 -24.238   2.915  1.00 39.53           C
ATOM   1191  O   TYR A 153      51.555 -23.698   2.420  1.00 39.46           O
ATOM   1192  CB  TYR A 153      48.255 -23.377   2.518  1.00 40.26           C
ATOM   1193  CG  TYR A 153      48.657 -22.886   1.150  1.00 41.53           C
ATOM   1194  CD1 TYR A 153      48.461 -21.556   0.777  1.00 44.85           C
ATOM   1195  CD2 TYR A 153      49.246 -23.753   0.229  1.00 43.66           C
ATOM   1196  CE1 TYR A 153      48.846 -21.100  -0.483  1.00 45.79           C
ATOM   1197  CE2 TYR A 153      49.628 -23.316  -1.025  1.00 48.84           C
ATOM   1198  CZ  TYR A 153      49.429 -21.990  -1.377  1.00 51.22           C
ATOM   1199  OH  TYR A 153      49.812 -21.574  -2.631  1.00 57.44           O
ATOM   1200  N   THR A 154      50.368 -25.556   2.928  1.00 35.49           N
ATOM   1201  CA  THR A 154      51.326 -26.532   2.435  1.00 33.59           C
ATOM   1202  C   THR A 154      50.650 -27.378   1.364  1.00 36.83           C
ATOM   1203  O   THR A 154      49.514 -27.833   1.541  1.00 35.67           O
ATOM   1204  CB  THR A 154      51.818 -27.428   3.578  1.00 35.91           C
ATOM   1205  OG1 THR A 154      52.614 -26.662   4.491  1.00 38.90           O
ATOM   1206  CG2 THR A 154      52.622 -28.593   3.045  1.00 29.79           C
ATOM   1207  N   VAL A 155      51.333 -27.592   0.253  1.00 38.19           N
ATOM   1208  CA  VAL A 155      50.816 -28.447  -0.802  1.00 33.07           C
ATOM   1209  C   VAL A 155      51.713 -29.658  -0.877  1.00 39.09           C
ATOM   1210  O   VAL A 155      52.920 -29.534  -1.128  1.00 40.02           O
ATOM   1211  CB  VAL A 155      50.756 -27.744  -2.159  1.00 32.35           C
ATOM   1212  CG1 VAL A 155      50.087 -28.668  -3.137  1.00 29.48           C
ATOM   1213  CG2 VAL A 155      49.993 -26.434  -2.037  1.00 36.11           C
ATOM   1214  N   ARG A 156      51.127 -30.823  -0.658  1.00 37.46           N
ATOM   1215  CA  ARG A 156      51.860 -32.069  -0.681  1.00 36.46           C
ATOM   1216  C   ARG A 156      51.450 -32.860  -1.905  1.00 33.36           C
ATOM   1217  O   ARG A 156      50.286 -32.866  -2.297  1.00 34.16           O
ATOM   1218  CB  ARG A 156      51.610 -32.881   0.586  1.00 30.10           C
ATOM   1219  CG  ARG A 156      51.895 -32.086   1.813  1.00 33.56           C
ATOM   1220  CD  ARG A 156      51.778 -32.913   3.070  1.00 34.73           C
ATOM   1221  NE  ARG A 156      52.134 -32.094   4.219  1.00 37.91           N
ATOM   1222  CZ  ARG A 156      51.273 -31.342   4.892  1.00 35.19           C
ATOM   1223  NH1 ARG A 156      49.995 -31.339   4.552  1.00 37.46           N
ATOM   1224  NH2 ARG A 156      51.683 -30.612   5.916  1.00 39.99           N
ATOM   1225  N   GLN A 157      52.413 -33.500  -2.518  1.00 34.27           N
ATOM   1226  CA  GLN A 157      52.111 -34.543  -3.463  1.00 37.20           C
ATOM   1227  C   GLN A 157      52.265 -35.878  -2.751  1.00 38.49           C
ATOM   1228  O   GLN A 157      53.251 -36.104  -2.044  1.00 37.88           O
ATOM   1229  CB  GLN A 157      53.023 -34.462  -4.671  1.00 41.20           C
ATOM   1230  CG  GLN A 157      52.958 -35.712  -5.470  1.00 45.64           C
ATOM   1231  CD  GLN A 157      53.338 -35.443  -6.877  1.00 57.84           C
ATOM   1232  OE1 GLN A 157      53.668 -34.293  -7.237  1.00 55.92           O
ATOM   1233  NE2 GLN A 157      53.304 -36.489  -7.701  1.00 52.78           N
ATOM   1234  N   LEU A 158      51.275 -36.735  -2.903  1.00 36.97           N
ATOM   1235  CA  LEU A 158      51.259 -38.021  -2.241  1.00 35.38           C
ATOM   1236  C   LEU A 158      51.036 -39.071  -3.297  1.00 35.46           C
ATOM   1237  O   LEU A 158      50.425 -38.803  -4.331  1.00 35.01           O
ATOM   1238  CB  LEU A 158      50.142 -38.132  -1.190  1.00 35.85           C
ATOM   1239  CG  LEU A 158      50.033 -36.970  -0.213  1.00 35.41           C
ATOM   1240  CD1 LEU A 158      48.751 -37.078   0.594  1.00 39.18           C
ATOM   1241  CD2 LEU A 158      51.231 -36.974   0.694  1.00 33.48           C
ATOM   1242  N   GLU A 159      51.527 -40.264  -3.027  1.00 37.33           N
ATOM   1243  CA  GLU A 159      51.238 -41.403  -3.866  1.00 33.80           C
ATOM   1244  C   GLU A 159      50.390 -42.376  -3.063  1.00 40.27           C
ATOM   1245  O   GLU A 159      50.841 -42.939  -2.056  1.00 37.63           O
ATOM   1246  CB  GLU A 159      52.502 -42.055  -4.386  1.00 38.19           C
ATOM   1247  CG  GLU A 159      52.154 -43.148  -5.352  1.00 47.35           C
ATOM   1248  CD  GLU A 159      53.364 -43.801  -5.945  1.00 54.50           C
ATOM   1249  OE1 GLU A 159      54.169 -43.062  -6.560  1.00 61.56           O
ATOM   1250  OE2 GLU A 159      53.507 -45.041  -5.774  1.00 51.69           O
ATOM   1251  N   LEU A 160      49.144 -42.519  -3.492  1.00 40.31           N
ATOM   1252  CA  LEU A 160      48.251 -43.561  -3.023  1.00 39.94           C
ATOM   1253  C   LEU A 160      48.433 -44.762  -3.938  1.00 38.91           C
ATOM   1254  O   LEU A 160      48.267 -44.649  -5.156  1.00 44.86           O
ATOM   1255  CB  LEU A 160      46.810 -43.054  -3.068  1.00 39.76           C
ATOM   1256  CG  LEU A 160      45.716 -43.748  -2.272  1.00 38.81           C
ATOM   1257  CD1 LEU A 160      46.097 -43.803  -0.804  1.00 33.03           C
ATOM   1258  CD2 LEU A 160      44.403 -42.990  -2.466  1.00 36.97           C
ATOM   1259  N   GLU A 161      48.793 -45.897  -3.375  1.00 38.46           N
ATOM   1260  CA  GLU A 161      48.910 -47.118  -4.154  1.00 47.03           C
ATOM   1261  C   GLU A 161      47.901 -48.140  -3.657  1.00 45.34           C
ATOM   1262  O   GLU A 161      47.815 -48.406  -2.453  1.00 46.84           O
ATOM   1263  CB  GLU A 161      50.315 -47.713  -4.086  1.00 46.85           C
ATOM   1264  CG  GLU A 161      50.434 -48.964  -4.935  1.00 51.52           C
ATOM   1265  CD  GLU A 161      51.695 -49.726  -4.662  1.00 54.02           C
ATOM   1266  OE1 GLU A 161      52.703 -49.081  -4.296  1.00 51.86           O
ATOM   1267  OE2 GLU A 161      51.677 -50.969  -4.812  1.00 62.30           O
ATOM   1268  N   ASN A 162      47.139 -48.702  -4.586  1.00 48.84           N
ATOM   1269  CA  ASN A 162      46.243 -49.810  -4.283  1.00 53.09           C
ATOM   1270  C   ASN A 162      47.102 -51.063  -4.230  1.00 55.50           C
ATOM   1271  O   ASN A 162      47.407 -51.677  -5.253  1.00 60.54           O
ATOM   1272  CB  ASN A 162      45.143 -49.911  -5.333  1.00 55.07           C
ATOM   1273  CG  ASN A 162      44.071 -50.923  -4.966  1.00 56.88           C
ATOM   1274  OD1 ASN A 162      44.343 -51.945  -4.314  1.00 53.01           O
ATOM   1275  ND2 ASN A 162      42.836 -50.637  -5.377  1.00 53.57           N
ATOM   1276  N   LEU A 163      47.520 -51.432  -3.017  1.00 54.91           N
ATOM   1277  CA  LEU A 163      48.404 -52.582  -2.848  1.00 52.32           C
ATOM   1278  C   LEU A 163      47.840 -53.820  -3.536  1.00 56.90           C
ATOM   1279  O   LEU A 163      48.589 -54.650  -4.061  1.00 58.86           O
ATOM   1280  CB  LEU A 163      48.620 -52.841  -1.358  1.00 49.55           C
ATOM   1281  CG  LEU A 163      49.446 -51.741  -0.708  1.00 49.31           C
ATOM   1282  CD1 LEU A 163      49.805 -52.069   0.731  1.00 41.34           C
ATOM   1283  CD2 LEU A 163      50.687 -51.521  -1.554  1.00 46.92           C
ATOM   1284  N   THR A 164      46.518 -53.956  -3.545  1.00 57.96           N
ATOM   1285  CA  THR A 164      45.841 -55.032  -4.255  1.00 61.56           C
ATOM   1286  C   THR A 164      46.258 -55.046  -5.723  1.00 64.69           C
ATOM   1287  O   THR A 164      47.023 -55.912  -6.154  1.00 68.73           O
ATOM   1288  CB  THR A 164      44.319 -54.865  -4.134  1.00 58.75           C
ATOM   1289  OG1 THR A 164      43.897 -55.177  -2.798  1.00 55.84           O
ATOM   1290  CG2 THR A 164      43.594 -55.755  -5.128  1.00 56.99           C
ATOM   1291  N   THR A 165      45.762 -54.081  -6.495  1.00 61.42           N
ATOM   1292  CA  THR A 165      46.041 -53.992  -7.920  1.00 54.83           C
ATOM   1293  C   THR A 165      47.436 -53.468  -8.226  1.00 59.32           C
ATOM   1294  O   THR A 165      47.888 -53.579  -9.368  1.00 63.12           O
ATOM   1295  CB  THR A 165      45.015 -53.076  -8.582  1.00 58.38           C
ATOM   1296  OG1 THR A 165      45.222 -51.732  -8.122  1.00 58.54           O
ATOM   1297  CG2 THR A 165      43.612 -53.503  -8.204  1.00 61.55           C
ATOM   1298  N   GLN A 166      48.124 -52.878  -7.256  1.00 61.42           N
ATOM   1299  CA  GLN A 166      49.389 -52.193  -7.476  1.00 60.68           C
ATOM   1300  C   GLN A 166      49.241 -50.928  -8.317  1.00 58.47           C
ATOM   1301  O   GLN A 166      50.262 -50.311  -8.641  1.00 55.42           O
ATOM   1302  CB  GLN A 166      50.430 -53.109  -8.127  1.00 57.63           C
ATOM   1303  CG  GLN A 166      50.588 -54.438  -7.409  1.00 62.49           C
ATOM   1304  CD  GLN A 166      52.028 -54.945  -7.422  1.00 66.50           C
ATOM   1305  OE1 GLN A 166      52.979 -54.158  -7.377  1.00 61.24           O
ATOM   1306  NE2 GLN A 166      52.192 -56.267  -7.479  1.00 68.89           N
ATOM   1307  N   GLU A 167      48.020 -50.521  -8.687  1.00 51.19           N
ATOM   1308  CA  GLU A 167      47.838 -49.205  -9.282  1.00 50.37           C
ATOM   1309  C   GLU A 167      48.287 -48.126  -8.302  1.00 58.05           C
ATOM   1310  O   GLU A 167      48.136 -48.256  -7.080  1.00 53.56           O
ATOM   1311  CB  GLU A 167      46.376 -48.937  -9.649  1.00 51.76           C
ATOM   1312  CG  GLU A 167      45.601 -50.077 -10.255  1.00 59.11           C
ATOM   1313  CD  GLU A 167      44.087 -49.838 -10.205  1.00 66.33           C
ATOM   1314  OE1 GLU A 167      43.565 -49.117 -11.092  1.00 65.98           O
ATOM   1315  OE2 GLU A 167      43.423 -50.366  -9.273  1.00 62.13           O
ATOM   1316  N   THR A 168      48.814 -47.034  -8.849  1.00 50.47           N
ATOM   1317  CA  THR A 168      49.190 -45.889  -8.040  1.00 47.77           C
ATOM   1318  C   THR A 168      48.502 -44.645  -8.573  1.00 47.54           C
ATOM   1319  O   THR A 168      48.200 -44.533  -9.763  1.00 51.79           O
ATOM   1320  CB  THR A 168      50.697 -45.676  -8.012  1.00 46.39           C
ATOM   1321  OG1 THR A 168      51.185 -45.612  -9.353  1.00 49.20           O
ATOM   1322  CG2 THR A 168      51.363 -46.829  -7.293  1.00 47.57           C
ATOM   1323  N   ARG A 169      48.234 -43.714  -7.670  1.00 45.22           N
ATOM   1324  CA  ARG A 169      47.596 -42.474  -8.052  1.00 39.69           C
ATOM   1325  C   ARG A 169      48.292 -41.344  -7.336  1.00 39.41           C
ATOM   1326  O   ARG A 169      48.675 -41.473  -6.170  1.00 40.72           O
ATOM   1327  CB  ARG A 169      46.102 -42.477  -7.724  1.00 45.37           C
ATOM   1328  CG  ARG A 169      45.275 -42.933  -8.893  1.00 45.45           C
ATOM   1329  CD  ARG A 169      43.798 -42.877  -8.620  1.00 46.98           C
ATOM   1330  NE  ARG A 169      43.183 -44.120  -9.053  1.00 45.50           N
ATOM   1331  CZ  ARG A 169      42.053 -44.592  -8.553  1.00 50.47           C
ATOM   1332  NH1 ARG A 169      41.423 -43.892  -7.604  1.00 50.34           N
ATOM   1333  NH2 ARG A 169      41.558 -45.747  -8.999  1.00 47.32           N
ATOM   1334  N   GLU A 170      48.478 -40.252  -8.055  1.00 38.54           N
ATOM   1335  CA  GLU A 170      49.000 -39.048  -7.451  1.00 33.54           C
ATOM   1336  C   GLU A 170      47.835 -38.320  -6.795  1.00 40.94           C
ATOM   1337  O   GLU A 170      46.826 -38.024  -7.447  1.00 41.65           O
ATOM   1338  CB  GLU A 170      49.682 -38.194  -8.508  1.00 40.32           C
ATOM   1339  CG  GLU A 170      50.331 -36.929  -7.971  1.00 49.63           C
ATOM   1340  CD  GLU A 170      50.422 -35.834  -9.020  1.00 52.92           C
ATOM   1341  OE1 GLU A 170      49.792 -35.972 -10.097  1.00 59.04           O
ATOM   1342  OE2 GLU A 170      51.122 -34.834  -8.767  1.00 53.78           O
ATOM   1343  N   ILE A 171      47.949 -38.072  -5.499  1.00 36.87           N
ATOM   1344  CA  ILE A 171      46.934 -37.351  -4.750  1.00 36.88           C
ATOM   1345  C   ILE A 171      47.550 -36.050  -4.286  1.00 34.90           C
ATOM   1346  O   ILE A 171      48.593 -36.054  -3.625  1.00 41.42           O
ATOM   1347  CB  ILE A 171      46.421 -38.166  -3.552  1.00 36.17           C
ATOM   1348  CG1 ILE A 171      45.873 -39.505  -4.028  1.00 35.40           C
ATOM   1349  CG2 ILE A 171      45.330 -37.400  -2.823  1.00 33.64           C
ATOM   1350  CD1 ILE A 171      44.529 -39.392  -4.655  1.00 34.06           C
ATOM   1351  N   LEU A 172      46.919 -34.942  -4.623  1.00 32.05           N
ATOM   1352  CA  LEU A 172      47.376 -33.658  -4.132  1.00 31.29           C
ATOM   1353  C   LEU A 172      46.731 -33.397  -2.780  1.00 34.54           C
ATOM   1354  O   LEU A 172      45.534 -33.641  -2.593  1.00 32.85           O
ATOM   1355  CB  LEU A 172      47.053 -32.547  -5.128  1.00 34.15           C
ATOM   1356  CG  LEU A 172      47.774 -32.899  -6.423  1.00 40.11           C
ATOM   1357  CD1 LEU A 172      47.375 -31.970  -7.534  1.00 33.88           C
ATOM   1358  CD2 LEU A 172      49.280 -32.855  -6.156  1.00 33.04           C
ATOM   1359  N   HIS A 173      47.540 -32.947  -1.833  1.00 34.38           N
ATOM   1360  CA  HIS A 173      47.093 -32.619  -0.492  1.00 32.64           C
ATOM   1361  C   HIS A 173      47.257 -31.115  -0.338  1.00 34.66           C
ATOM   1362  O   HIS A 173      48.380 -30.602  -0.360  1.00 35.56           O
ATOM   1363  CB  HIS A 173      47.897 -33.388   0.547  1.00 30.69           C
ATOM   1364  CG  HIS A 173      47.272 -33.396   1.906  1.00 33.40           C
ATOM   1365  ND1 HIS A 173      47.795 -32.690   2.969  1.00 34.60           N
ATOM   1366  CD2 HIS A 173      46.175 -34.032   2.382  1.00 31.34           C
ATOM   1367  CE1 HIS A 173      47.049 -32.892   4.041  1.00 31.64           C
ATOM   1368  NE2 HIS A 173      46.065 -33.711   3.716  1.00 29.86           N
ATOM   1369  N   PHE A 174      46.140 -30.408  -0.238  1.00 32.24           N
ATOM   1370  CA  PHE A 174      46.140 -28.965  -0.044  1.00 34.18           C
ATOM   1371  C   PHE A 174      45.767 -28.705   1.402  1.00 35.05           C
ATOM   1372  O   PHE A 174      44.623 -28.934   1.809  1.00 34.27           O
ATOM   1373  CB  PHE A 174      45.192 -28.285  -1.019  1.00 26.13           C
ATOM   1374  CG  PHE A 174      45.564 -28.538  -2.437  1.00 34.47           C
ATOM   1375  CD1 PHE A 174      46.426 -27.688  -3.098  1.00 34.05           C
ATOM   1376  CD2 PHE A 174      45.103 -29.665  -3.093  1.00 34.72           C
ATOM   1377  CE1 PHE A 174      46.789 -27.931  -4.395  1.00 32.89           C
ATOM   1378  CE2 PHE A 174      45.470 -29.922  -4.400  1.00 36.16           C
ATOM   1379  CZ  PHE A 174      46.315 -29.058  -5.050  1.00 36.02           C
ATOM   1380  N   HIS A 175      46.742 -28.264   2.175  1.00 34.89           N
ATOM   1381  CA  HIS A 175      46.607 -28.159   3.615  1.00 31.55           C
ATOM   1382  C   HIS A 175      46.670 -26.691   3.992  1.00 34.23           C
ATOM   1383  O   HIS A 175      47.749 -26.092   4.016  1.00 38.70           O
ATOM   1384  CB  HIS A 175      47.696 -28.960   4.298  1.00 31.46           C
ATOM   1385  CG  HIS A 175      47.540 -29.022   5.776  1.00 30.19           C
ATOM   1386  ND1 HIS A 175      48.338 -29.812   6.573  1.00 33.16           N
ATOM   1387  CD2 HIS A 175      46.665 -28.406   6.605  1.00 30.93           C
ATOM   1388  CE1 HIS A 175      47.965 -29.672   7.835  1.00 37.62           C
ATOM   1389  NE2 HIS A 175      46.955 -28.820   7.882  1.00 34.40           N
ATOM   1390  N   TYR A 176      45.511 -26.111   4.277  1.00 35.79           N
ATOM   1391  CA  TYR A 176      45.470 -24.767   4.836  1.00 35.27           C
ATOM   1392  C   TYR A 176      45.928 -24.843   6.288  1.00 36.94           C
ATOM   1393  O   TYR A 176      45.219 -25.377   7.146  1.00 39.03           O
ATOM   1394  CB  TYR A 176      44.068 -24.185   4.718  1.00 33.18           C
ATOM   1395  CG  TYR A 176      44.049 -22.692   4.895  1.00 36.76           C
ATOM   1396  CD1 TYR A 176      44.382 -21.853   3.845  1.00 35.93           C
ATOM   1397  CD2 TYR A 176      43.720 -22.118   6.111  1.00 37.60           C
ATOM   1398  CE1 TYR A 176      44.381 -20.487   3.985  1.00 35.18           C
ATOM   1399  CE2 TYR A 176      43.706 -20.735   6.263  1.00 42.20           C
ATOM   1400  CZ  TYR A 176      44.045 -19.927   5.187  1.00 40.10           C
ATOM   1401  OH  TYR A 176      44.047 -18.552   5.308  1.00 42.12           O
ATOM   1402  N   THR A 177      47.122 -24.324   6.567  1.00 38.66           N
ATOM   1403  CA  THR A 177      47.772 -24.514   7.854  1.00 35.65           C
ATOM   1404  C   THR A 177      47.571 -23.350   8.810  1.00 36.74           C
ATOM   1405  O   THR A 177      47.873 -23.483  10.000  1.00 41.91           O
ATOM   1406  CB  THR A 177      49.261 -24.738   7.624  1.00 36.13           C
ATOM   1407  OG1 THR A 177      49.735 -23.721   6.738  1.00 40.57           O
ATOM   1408  CG2 THR A 177      49.478 -26.079   6.947  1.00 33.66           C
ATOM   1409  N   THR A 178      47.026 -22.237   8.341  1.00 36.95           N
ATOM   1410  CA  THR A 178      47.023 -21.004   9.112  1.00 35.92           C
ATOM   1411  C   THR A 178      45.628 -20.543   9.504  1.00 40.91           C
ATOM   1412  O   THR A 178      45.457 -19.391   9.913  1.00 44.48           O
ATOM   1413  CB  THR A 178      47.742 -19.907   8.327  1.00 40.98           C
ATOM   1414  OG1 THR A 178      47.122 -19.735   7.039  1.00 42.51           O
ATOM   1415  CG2 THR A 178      49.207 -20.296   8.124  1.00 42.52           C
ATOM   1416  N   TRP A 179      44.624 -21.396   9.383  1.00 39.62           N
ATOM   1417  CA  TRP A 179      43.311 -20.983   9.835  1.00 40.86           C
ATOM   1418  C   TRP A 179      43.384 -20.717  11.331  1.00 44.13           C
ATOM   1419  O   TRP A 179      43.844 -21.582  12.087  1.00 52.04           O
ATOM   1420  CB  TRP A 179      42.238 -22.027   9.539  1.00 40.82           C
ATOM   1421  CG  TRP A 179      40.853 -21.469   9.724  1.00 39.28           C
ATOM   1422  CD1 TRP A 179      40.273 -21.108  10.900  1.00 41.48           C
ATOM   1423  CD2 TRP A 179      39.890 -21.182   8.698  1.00 39.18           C
ATOM   1424  NE1 TRP A 179      39.003 -20.625  10.676  1.00 41.50           N
ATOM   1425  CE2 TRP A 179      38.744 -20.663   9.334  1.00 39.48           C
ATOM   1426  CE3 TRP A 179      39.879 -21.332   7.306  1.00 41.65           C
ATOM   1427  CZ2 TRP A 179      37.601 -20.287   8.628  1.00 40.26           C
ATOM   1428  CZ3 TRP A 179      38.743 -20.957   6.603  1.00 40.85           C
ATOM   1429  CH2 TRP A 179      37.619 -20.443   7.266  1.00 41.38           C
ATOM   1430  N   PRO A 180      42.949 -19.554  11.797  1.00 47.64           N
ATOM   1431  CA  PRO A 180      43.103 -19.230  13.221  1.00 45.22           C
ATOM   1432  C   PRO A 180      42.385 -20.231  14.111  1.00 47.98           C
ATOM   1433  O   PRO A 180      41.373 -20.827  13.728  1.00 47.86           O
ATOM   1434  CB  PRO A 180      42.485 -17.831  13.341  1.00 47.77           C
ATOM   1435  CG  PRO A 180      41.610 -17.686  12.107  1.00 53.77           C
ATOM   1436  CD  PRO A 180      42.309 -18.467  11.036  1.00 47.85           C
ATOM   1437  N   ASP A 181      42.940 -20.399  15.319  1.00 53.00           N
ATOM   1438  CA  ASP A 181      42.350 -21.279  16.326  1.00 52.06           C
ATOM   1439  C   ASP A 181      40.939 -20.851  16.698  1.00 48.43           C
ATOM   1440  O   ASP A 181      40.093 -21.699  16.990  1.00 47.74           O
ATOM   1441  CB  ASP A 181      43.229 -21.303  17.579  1.00 53.97           C
ATOM   1442  CG  ASP A 181      43.887 -22.655  17.808  1.00 54.14           C
ATOM   1443  OD1 ASP A 181      43.857 -23.502  16.889  1.00 52.77           O
ATOM   1444  OD2 ASP A 181      44.426 -22.872  18.916  1.00 57.89           O
ATOM   1445  N   PHE A 182      40.675 -19.549  16.711  1.00 49.03           N
ATOM   1446  CA  PHE A 182      39.351 -19.010  16.974  1.00 47.16           C
ATOM   1447  C   PHE A 182      39.002 -17.996  15.893  1.00 47.46           C
ATOM   1448  O   PHE A 182      39.877 -17.329  15.329  1.00 48.92           O
ATOM   1449  CB  PHE A 182      39.271 -18.358  18.371  1.00 50.56           C
ATOM   1450  CG  PHE A 182      39.457 -19.329  19.493  1.00 51.96           C
ATOM   1451  CD1 PHE A 182      38.392 -20.108  19.937  1.00 52.64           C
ATOM   1452  CD2 PHE A 182      40.704 -19.498  20.078  1.00 54.58           C
ATOM   1453  CE1 PHE A 182      38.557 -21.034  20.957  1.00 54.29           C
ATOM   1454  CE2 PHE A 182      40.884 -20.418  21.103  1.00 53.97           C
ATOM   1455  CZ  PHE A 182      39.805 -21.191  21.544  1.00 54.88           C
ATOM   1456  N   GLY A 183      37.714 -17.890  15.601  1.00 42.53           N
ATOM   1457  CA  GLY A 183      37.357 -16.968  14.556  1.00 47.60           C
ATOM   1458  C   GLY A 183      37.828 -17.449  13.188  1.00 48.89           C
ATOM   1459  O   GLY A 183      38.068 -18.638  12.948  1.00 46.83           O
ATOM   1460  N   VAL A 184      37.939 -16.488  12.278  1.00 50.94           N
ATOM   1461  CA  VAL A 184      38.257 -16.761  10.878  1.00 45.35           C
ATOM   1462  C   VAL A 184      39.398 -15.841  10.486  1.00 45.74           C
ATOM   1463  O   VAL A 184      39.654 -14.830  11.159  1.00 48.32           O
ATOM   1464  CB  VAL A 184      37.031 -16.542   9.961  1.00 43.60           C
ATOM   1465  CG1 VAL A 184      35.831 -17.281  10.497  1.00 41.98           C
ATOM   1466  CG2 VAL A 184      36.719 -15.059   9.867  1.00 42.28           C
ATOM   1467  N   PRO A 185      40.098 -16.148   9.398  1.00 49.74           N
ATOM   1468  CA  PRO A 185      41.176 -15.259   8.954  1.00 47.00           C
ATOM   1469  C   PRO A 185      40.679 -13.826   8.826  1.00 52.18           C
ATOM   1470  O   PRO A 185      39.533 -13.578   8.435  1.00 52.26           O
ATOM   1471  CB  PRO A 185      41.586 -15.851   7.605  1.00 44.61           C
ATOM   1472  CG  PRO A 185      41.206 -17.308   7.720  1.00 43.63           C
ATOM   1473  CD  PRO A 185      39.931 -17.308   8.504  1.00 45.41           C
ATOM   1474  N   GLU A 186      41.535 -12.872   9.209  1.00 54.33           N
ATOM   1475  CA  GLU A 186      41.161 -11.472   9.060  1.00 48.33           C
ATOM   1476  C   GLU A 186      40.882 -11.162   7.599  1.00 54.30           C
ATOM   1477  O   GLU A 186      39.814 -10.639   7.247  1.00 50.27           O
ATOM   1478  CB  GLU A 186      42.261 -10.574   9.616  1.00 52.82           C
ATOM   1479  N   SER A 187      41.822 -11.530   6.723  1.00 54.67           N
ATOM   1480  CA  SER A 187      41.630 -11.368   5.295  1.00 50.33           C
ATOM   1481  C   SER A 187      41.348 -12.702   4.616  1.00 51.95           C
ATOM   1482  O   SER A 187      42.010 -13.708   4.911  1.00 46.05           O
ATOM   1483  CB  SER A 187      42.854 -10.749   4.625  1.00 43.43           C
ATOM   1484  OG  SER A 187      42.721 -10.906   3.222  1.00 48.82           O
ATOM   1485  N   PRO A 188      40.399 -12.734   3.675  1.00 49.91           N
ATOM   1486  CA  PRO A 188      40.202 -13.948   2.876  1.00 45.47           C
ATOM   1487  C   PRO A 188      41.289 -14.166   1.854  1.00 44.79           C
ATOM   1488  O   PRO A 188      41.216 -15.151   1.110  1.00 42.93           O
ATOM   1489  CB  PRO A 188      38.859 -13.700   2.186  1.00 46.77           C
ATOM   1490  CG  PRO A 188      38.814 -12.210   2.034  1.00 51.97           C
ATOM   1491  CD  PRO A 188      39.489 -11.649   3.270  1.00 48.81           C
ATOM   1492  N   ALA A 189      42.294 -13.286   1.810  1.00 45.24           N
ATOM   1493  CA  ALA A 189      43.270 -13.316   0.728  1.00 37.33           C
ATOM   1494  C   ALA A 189      43.995 -14.652   0.673  1.00 39.68           C
ATOM   1495  O   ALA A 189      44.063 -15.294  -0.382  1.00 40.27           O
ATOM   1496  CB  ALA A 189      44.262 -12.171   0.890  1.00 35.29           C
ATOM   1497  N   SER A 190      44.558 -15.090   1.795  1.00 38.63           N
ATOM   1498  CA  SER A 190      45.259 -16.366   1.761  1.00 40.07           C
ATOM   1499  C   SER A 190      44.291 -17.497   1.456  1.00 41.32           C
ATOM   1500  O   SER A 190      44.649 -18.467   0.770  1.00 39.95           O
ATOM   1501  CB  SER A 190      45.980 -16.620   3.090  1.00 37.31           C
ATOM   1502  OG  SER A 190      45.152 -16.252   4.182  1.00 49.04           O
ATOM   1503  N   PHE A 191      43.057 -17.385   1.946  1.00 36.75           N
ATOM   1504  CA  PHE A 191      42.086 -18.443   1.724  1.00 36.66           C
ATOM   1505  C   PHE A 191      41.726 -18.552   0.246  1.00 38.82           C
ATOM   1506  O   PHE A 191      41.725 -19.655  -0.326  1.00 35.41           O
ATOM   1507  CB  PHE A 191      40.850 -18.193   2.578  1.00 39.87           C
ATOM   1508  CG  PHE A 191      39.857 -19.309   2.531  1.00 40.30           C
ATOM   1509  CD1 PHE A 191      40.144 -20.527   3.122  1.00 42.04           C
ATOM   1510  CD2 PHE A 191      38.647 -19.151   1.872  1.00 40.95           C
ATOM   1511  CE1 PHE A 191      39.238 -21.557   3.077  1.00 39.99           C
ATOM   1512  CE2 PHE A 191      37.747 -20.178   1.819  1.00 39.40           C
ATOM   1513  CZ  PHE A 191      38.037 -21.382   2.421  1.00 38.28           C
ATOM   1514  N   LEU A 192      41.401 -17.414  -0.379  1.00 39.91           N
ATOM   1515  CA  LEU A 192      41.179 -17.367  -1.822  1.00 38.01           C
ATOM   1516  C   LEU A 192      42.375 -17.924  -2.563  1.00 38.13           C
ATOM   1517  O   LEU A 192      42.243 -18.781  -3.449  1.00 35.29           O
ATOM   1518  CB  LEU A 192      40.917 -15.934  -2.267  1.00 28.85           C
ATOM   1519  CG  LEU A 192      39.588 -15.439  -1.714  1.00 38.52           C
ATOM   1520  CD1 LEU A 192      39.366 -13.953  -2.030  1.00 45.80           C
ATOM   1521  CD2 LEU A 192      38.426 -16.298  -2.216  1.00 38.40           C
ATOM   1522  N   ASN A 193      43.561 -17.448  -2.212  1.00 34.48           N
ATOM   1523  CA  ASN A 193      44.741 -17.944  -2.896  1.00 35.43           C
ATOM   1524  C   ASN A 193      44.875 -19.455  -2.730  1.00 37.72           C
ATOM   1525  O   ASN A 193      45.280 -20.163  -3.661  1.00 36.05           O
ATOM   1526  CB  ASN A 193      45.981 -17.219  -2.389  1.00 42.22           C
ATOM   1527  CG  ASN A 193      47.177 -17.525  -3.225  1.00 51.24           C
ATOM   1528  OD1 ASN A 193      47.292 -17.030  -4.353  1.00 61.28           O
ATOM   1529  ND2 ASN A 193      48.056 -18.396  -2.717  1.00 50.87           N
ATOM   1530  N   PHE A 194      44.524 -19.973  -1.555  1.00 36.92           N
ATOM   1531  CA  PHE A 194      44.518 -21.416  -1.359  1.00 36.52           C
ATOM   1532  C   PHE A 194      43.501 -22.085  -2.281  1.00 34.08           C
ATOM   1533  O   PHE A 194      43.795 -23.089  -2.943  1.00 30.31           O
ATOM   1534  CB  PHE A 194      44.215 -21.716   0.107  1.00 35.37           C
ATOM   1535  CG  PHE A 194      44.091 -23.164   0.414  1.00 34.90           C
ATOM   1536  CD1 PHE A 194      45.227 -23.960   0.542  1.00 36.15           C
ATOM   1537  CD2 PHE A 194      42.846 -23.737   0.607  1.00 32.58           C
ATOM   1538  CE1 PHE A 194      45.127 -25.315   0.848  1.00 32.48           C
ATOM   1539  CE2 PHE A 194      42.735 -25.099   0.923  1.00 34.14           C
ATOM   1540  CZ  PHE A 194      43.875 -25.884   1.034  1.00 31.65           C
ATOM   1541  N   LEU A 195      42.287 -21.535  -2.328  1.00 33.54           N
ATOM   1542  CA  LEU A 195      41.254 -22.067  -3.208  1.00 33.25           C
ATOM   1543  C   LEU A 195      41.747 -22.129  -4.646  1.00 34.40           C
ATOM   1544  O   LEU A 195      41.640 -23.162  -5.316  1.00 36.79           O
ATOM   1545  CB  LEU A 195      40.004 -21.201  -3.110  1.00 31.91           C
ATOM   1546  CG  LEU A 195      38.919 -21.568  -4.093  1.00 33.24           C
ATOM   1547  CD1 LEU A 195      38.641 -23.066  -3.977  1.00 34.61           C
ATOM   1548  CD2 LEU A 195      37.687 -20.745  -3.779  1.00 30.32           C
ATOM   1549  N   PHE A 196      42.326 -21.035  -5.127  1.00 32.89           N
ATOM   1550  CA  PHE A 196      42.776 -21.028  -6.505  1.00 35.13           C
ATOM   1551  C   PHE A 196      43.914 -22.005  -6.722  1.00 37.44           C
ATOM   1552  O   PHE A 196      43.994 -22.630  -7.791  1.00 39.31           O
ATOM   1553  CB  PHE A 196      43.106 -19.606  -6.904  1.00 34.75           C
ATOM   1554  CG  PHE A 196      41.878 -18.797  -7.109  1.00 35.97           C
ATOM   1555  CD1 PHE A 196      41.528 -17.801  -6.232  1.00 37.78           C
ATOM   1556  CD2 PHE A 196      41.014 -19.111  -8.157  1.00 45.54           C
ATOM   1557  CE1 PHE A 196      40.351 -17.098  -6.404  1.00 45.23           C
ATOM   1558  CE2 PHE A 196      39.841 -18.412  -8.353  1.00 46.77           C
ATOM   1559  CZ  PHE A 196      39.503 -17.404  -7.464  1.00 51.02           C
ATOM   1560  N   LYS A 197      44.741 -22.234  -5.701  1.00 36.91           N
ATOM   1561  CA  LYS A 197      45.732 -23.296  -5.827  1.00 35.78           C
ATOM   1562  C   LYS A 197      45.042 -24.636  -6.010  1.00 35.30           C
ATOM   1563  O   LYS A 197      45.393 -25.409  -6.909  1.00 38.80           O
ATOM   1564  CB  LYS A 197      46.673 -23.306  -4.619  1.00 37.81           C
ATOM   1565  N   VAL A 198      44.022 -24.916  -5.198  1.00 37.20           N
ATOM   1566  CA  VAL A 198      43.297 -26.171  -5.376  1.00 37.65           C
ATOM   1567  C   VAL A 198      42.729 -26.238  -6.776  1.00 34.26           C
ATOM   1568  O   VAL A 198      42.891 -27.235  -7.487  1.00 35.57           O
ATOM   1569  CB  VAL A 198      42.183 -26.333  -4.328  1.00 36.34           C
ATOM   1570  CG1 VAL A 198      41.486 -27.689  -4.543  1.00 28.16           C
ATOM   1571  CG2 VAL A 198      42.740 -26.187  -2.914  1.00 33.05           C
ATOM   1572  N   ARG A 199      42.051 -25.169  -7.192  1.00 33.36           N
ATOM   1573  CA  ARG A 199      41.483 -25.127  -8.532  1.00 37.80           C
ATOM   1574  C   ARG A 199      42.535 -25.437  -9.589  1.00 37.15           C
ATOM   1575  O   ARG A 199      42.326 -26.289 -10.461  1.00 35.96           O
ATOM   1576  CB  ARG A 199      40.864 -23.758  -8.782  1.00 37.47           C
ATOM   1577  CG  ARG A 199      39.518 -23.555  -8.155  1.00 35.66           C
ATOM   1578  CD  ARG A 199      38.971 -22.225  -8.613  1.00 33.57           C
ATOM   1579  NE  ARG A 199      37.622 -22.028  -8.139  1.00 34.20           N
ATOM   1580  CZ  ARG A 199      36.771 -21.176  -8.676  1.00 35.11           C
ATOM   1581  NH1 ARG A 199      37.143 -20.453  -9.709  1.00 41.54           N
ATOM   1582  NH2 ARG A 199      35.554 -21.049  -8.181  1.00 35.36           N
ATOM   1583  N   GLU A 200      43.688 -24.764  -9.510  1.00 37.98           N
ATOM   1584  CA  GLU A 200      44.688 -24.865 -10.569  1.00 39.13           C
ATOM   1585  C   GLU A 200      45.269 -26.262 -10.702  1.00 38.26           C
ATOM   1586  O   GLU A 200      45.724 -26.632 -11.790  1.00 44.55           O
ATOM   1587  CB  GLU A 200      45.789 -23.846 -10.318  1.00 38.32           C
ATOM   1588  CG  GLU A 200      45.249 -22.446 -10.389  1.00 43.87           C
ATOM   1589  CD  GLU A 200      46.257 -21.426  -9.988  1.00 51.70           C
ATOM   1590  OE1 GLU A 200      47.424 -21.833  -9.772  1.00 55.24           O
ATOM   1591  OE2 GLU A 200      45.871 -20.233  -9.880  1.00 53.46           O
ATOM   1592  N   SER A 201      45.257 -27.049  -9.633  1.00 34.26           N
ATOM   1593  CA  SER A 201      45.720 -28.422  -9.743  1.00 35.65           C
ATOM   1594  C   SER A 201      44.778 -29.289 -10.548  1.00 33.17           C
ATOM   1595  O   SER A 201      45.106 -30.450 -10.814  1.00 35.69           O
ATOM   1596  CB  SER A 201      45.867 -29.032  -8.351  1.00 37.22           C
ATOM   1597  OG  SER A 201      44.599 -29.090  -7.729  1.00 37.98           O
ATOM   1598  N   GLY A 202      43.603 -28.778 -10.903  1.00 31.76           N
ATOM   1599  CA  GLY A 202      42.607 -29.643 -11.493  1.00 33.20           C
ATOM   1600  C   GLY A 202      41.927 -30.565 -10.514  1.00 36.59           C
ATOM   1601  O   GLY A 202      41.143 -31.426 -10.931  1.00 42.38           O
ATOM   1602  N   SER A 203      42.197 -30.402  -9.216  1.00 37.37           N
ATOM   1603  CA  SER A 203      41.596 -31.263  -8.205  1.00 35.24           C
ATOM   1604  C   SER A 203      40.099 -31.056  -8.110  1.00 35.96           C
ATOM   1605  O   SER A 203      39.371 -31.965  -7.701  1.00 35.42           O
ATOM   1606  CB  SER A 203      42.227 -30.988  -6.853  1.00 31.95           C
ATOM   1607  OG  SER A 203      43.565 -31.385  -6.889  1.00 39.30           O
ATOM   1608  N   LEU A 204      39.633 -29.858  -8.422  1.00 37.54           N
ATOM   1609  CA  LEU A 204      38.217 -29.564  -8.406  1.00 37.21           C
ATOM   1610  C   LEU A 204      37.564 -29.872  -9.736  1.00 34.66           C
ATOM   1611  O   LEU A 204      36.401 -29.525  -9.930  1.00 42.13           O
ATOM   1612  CB  LEU A 204      38.001 -28.096  -8.044  1.00 36.70           C
ATOM   1613  CG  LEU A 204      38.284 -27.751  -6.591  1.00 35.93           C
ATOM   1614  CD1 LEU A 204      38.392 -26.266  -6.408  1.00 35.69           C
ATOM   1615  CD2 LEU A 204      37.167 -28.302  -5.731  1.00 37.23           C
ATOM   1616  N   SER A 205      38.264 -30.525 -10.628  1.00 37.16           N
ATOM   1617  CA  SER A 205      37.812 -30.537 -12.010  1.00 41.64           C
ATOM   1618  C   SER A 205      37.015 -31.792 -12.362  1.00 40.65           C
ATOM   1619  O   SER A 205      37.191 -32.852 -11.749  1.00 39.93           O
ATOM   1620  CB  SER A 205      39.002 -30.403 -12.945  1.00 40.97           C
ATOM   1621  OG  SER A 205      39.371 -29.033 -13.018  1.00 43.33           O
ATOM   1622  N   PRO A 206      36.130 -31.673 -13.355  1.00 44.34           N
ATOM   1623  CA  PRO A 206      35.262 -32.811 -13.720  1.00 39.80           C
ATOM   1624  C   PRO A 206      36.009 -34.035 -14.199  1.00 39.68           C
ATOM   1625  O   PRO A 206      35.459 -35.138 -14.125  1.00 42.70           O
ATOM   1626  CB  PRO A 206      34.382 -32.234 -14.832  1.00 41.82           C
ATOM   1627  CG  PRO A 206      35.107 -31.021 -15.311  1.00 43.71           C
ATOM   1628  CD  PRO A 206      35.792 -30.461 -14.111  1.00 43.68           C
ATOM   1629  N   GLU A 207      37.242 -33.883 -14.682  1.00 41.57           N
ATOM   1630  CA  GLU A 207      38.066 -35.006 -15.116  1.00 38.63           C
ATOM   1631  C   GLU A 207      38.502 -35.895 -13.967  1.00 42.63           C
ATOM   1632  O   GLU A 207      39.101 -36.943 -14.220  1.00 41.92           O
ATOM   1633  CB  GLU A 207      39.321 -34.504 -15.839  1.00 39.84           C
ATOM   1634  CG  GLU A 207      39.052 -33.568 -16.992  1.00 46.67           C
ATOM   1635  CD  GLU A 207      38.683 -32.149 -16.562  1.00 55.88           C
ATOM   1636  OE1 GLU A 207      38.271 -31.947 -15.391  1.00 56.81           O
ATOM   1637  OE2 GLU A 207      38.793 -31.229 -17.409  1.00 65.28           O
ATOM   1638  N   HIS A 208      38.264 -35.494 -12.718  1.00 41.93           N
ATOM   1639  CA  HIS A 208      38.610 -36.323 -11.574  1.00 39.87           C
ATOM   1640  C   HIS A 208      37.400 -36.473 -10.677  1.00 38.23           C
ATOM   1641  O   HIS A 208      36.427 -35.728 -10.783  1.00 35.90           O
ATOM   1642  CB  HIS A 208      39.761 -35.735 -10.757  1.00 37.54           C
ATOM   1643  CG  HIS A 208      40.995 -35.501 -11.556  1.00 39.82           C
ATOM   1644  ND1 HIS A 208      41.447 -34.238 -11.871  1.00 38.45           N
ATOM   1645  CD2 HIS A 208      41.857 -36.370 -12.129  1.00 35.35           C
ATOM   1646  CE1 HIS A 208      42.546 -34.338 -12.594  1.00 37.79           C
ATOM   1647  NE2 HIS A 208      42.815 -35.620 -12.764  1.00 41.93           N
ATOM   1648  N   GLY A 209      37.497 -37.431  -9.760  1.00 35.12           N
ATOM   1649  CA  GLY A 209      36.510 -37.578  -8.727  1.00 31.60           C
ATOM   1650  C   GLY A 209      36.391 -36.306  -7.922  1.00 31.58           C
ATOM   1651  O   GLY A 209      37.174 -35.359  -8.077  1.00 31.78           O
ATOM   1652  N   PRO A 210      35.403 -36.259  -7.037  1.00 28.68           N
ATOM   1653  CA  PRO A 210      35.212 -35.053  -6.232  1.00 28.10           C
ATOM   1654  C   PRO A 210      36.390 -34.868  -5.304  1.00 29.20           C
ATOM   1655  O   PRO A 210      36.933 -35.828  -4.753  1.00 28.62           O
ATOM   1656  CB  PRO A 210      33.925 -35.332  -5.449  1.00 28.59           C
ATOM   1657  CG  PRO A 210      33.369 -36.598  -6.025  1.00 29.66           C
ATOM   1658  CD  PRO A 210      34.495 -37.340  -6.643  1.00 25.64           C
ATOM   1659  N   VAL A 211      36.794 -33.616  -5.147  1.00 25.60           N
ATOM   1660  CA  VAL A 211      37.812 -33.316  -4.167  1.00 28.99           C
ATOM   1661  C   VAL A 211      37.318 -33.753  -2.794  1.00 29.27           C
ATOM   1662  O   VAL A 211      36.128 -33.671  -2.479  1.00 30.11           O
ATOM   1663  CB  VAL A 211      38.144 -31.813  -4.195  1.00 30.42           C
ATOM   1664  CG1 VAL A 211      36.889 -30.991  -3.901  1.00 26.51           C
ATOM   1665  CG2 VAL A 211      39.257 -31.506  -3.206  1.00 29.76           C
ATOM   1666  N   VAL A 212      38.230 -34.237  -1.968  1.00 30.52           N
ATOM   1667  CA  VAL A 212      37.898 -34.587  -0.602  1.00 24.71           C
ATOM   1668  C   VAL A 212      38.318 -33.422   0.270  1.00 27.89           C
ATOM   1669  O   VAL A 212      39.504 -33.081   0.343  1.00 33.79           O
ATOM   1670  CB  VAL A 212      38.568 -35.886  -0.177  1.00 27.12           C
ATOM   1671  CG1 VAL A 212      38.226 -36.165   1.277  1.00 29.79           C
ATOM   1672  CG2 VAL A 212      38.096 -36.989  -1.089  1.00 26.41           C
ATOM   1673  N   VAL A 213      37.338 -32.777   0.882  1.00 25.94           N
ATOM   1674  CA  VAL A 213      37.543 -31.610   1.722  1.00 22.72           C
ATOM   1675  C   VAL A 213      37.237 -32.010   3.145  1.00 28.63           C
ATOM   1676  O   VAL A 213      36.216 -32.654   3.411  1.00 31.02           O
ATOM   1677  CB  VAL A 213      36.622 -30.451   1.324  1.00 22.67           C
ATOM   1678  CG1 VAL A 213      36.931 -29.241   2.176  1.00 23.27           C
ATOM   1679  CG2 VAL A 213      36.705 -30.175  -0.162  1.00 29.68           C
ATOM   1680  N   HIS A 214      38.085 -31.601   4.071  1.00 29.18           N
ATOM   1681  CA  HIS A 214      37.766 -31.874   5.455  1.00 27.00           C
ATOM   1682  C   HIS A 214      38.441 -30.835   6.315  1.00 28.93           C
ATOM   1683  O   HIS A 214      39.486 -30.289   5.952  1.00 30.98           O
ATOM   1684  CB  HIS A 214      38.214 -33.264   5.888  1.00 25.41           C
ATOM   1685  CG  HIS A 214      39.680 -33.350   6.139  1.00 29.14           C
ATOM   1686  ND1 HIS A 214      40.247 -32.997   7.346  1.00 30.68           N
ATOM   1687  CD2 HIS A 214      40.702 -33.730   5.335  1.00 28.01           C
ATOM   1688  CE1 HIS A 214      41.555 -33.171   7.279  1.00 34.67           C
ATOM   1689  NE2 HIS A 214      41.858 -33.613   6.068  1.00 31.29           N
ATOM   1690  N   CYS A 215      37.789 -30.536   7.424  1.00 30.01           N
ATOM   1691  CA  CYS A 215      38.410 -29.914   8.586  1.00 26.21           C
ATOM   1692  C   CYS A 215      38.379 -30.943   9.719  1.00 28.12           C
ATOM   1693  O   CYS A 215      38.756 -32.090   9.475  1.00 32.78           O
ATOM   1694  CB  CYS A 215      37.706 -28.604   8.883  1.00 31.04           C
ATOM   1695  SG  CYS A 215      35.894 -28.688   8.740  1.00 32.39           S
ATOM   1696  N   SER A 216      37.918 -30.607  10.912  1.00 28.58           N
ATOM   1697  CA  SER A 216      37.724 -31.616  11.940  1.00 31.48           C
ATOM   1698  C   SER A 216      36.358 -32.286  11.802  1.00 32.10           C
ATOM   1699  O   SER A 216      36.271 -33.515  11.685  1.00 34.07           O
ATOM   1700  CB  SER A 216      37.882 -30.987  13.325  1.00 32.10           C
ATOM   1701  OG  SER A 216      38.020 -32.002  14.296  1.00 33.90           O
ATOM   1702  N   ALA A 217      35.281 -31.493  11.827  1.00 31.74           N
ATOM   1703  CA  ALA A 217      33.951 -32.048  11.602  1.00 31.87           C
ATOM   1704  C   ALA A 217      33.623 -32.187  10.119  1.00 31.17           C
ATOM   1705  O   ALA A 217      32.789 -33.022   9.756  1.00 34.22           O
ATOM   1706  CB  ALA A 217      32.893 -31.189  12.299  1.00 31.56           C
ATOM   1707  N   GLY A 218      34.276 -31.422   9.251  1.00 29.87           N
ATOM   1708  CA  GLY A 218      33.937 -31.463   7.849  1.00 27.19           C
ATOM   1709  C   GLY A 218      32.711 -30.655   7.497  1.00 30.25           C
ATOM   1710  O   GLY A 218      32.027 -30.974   6.520  1.00 34.03           O
ATOM   1711  N   ILE A 219      32.430 -29.590   8.244  1.00 28.00           N
ATOM   1712  CA  ILE A 219      31.235 -28.791   8.008  1.00 31.37           C
ATOM   1713  C   ILE A 219      31.552 -27.300   8.085  1.00 31.21           C
ATOM   1714  O   ILE A 219      30.989 -26.497   7.333  1.00 36.64           O
ATOM   1715  CB  ILE A 219      30.110 -29.172   8.993  1.00 29.19           C
ATOM   1716  CG1 ILE A 219      30.548 -28.936  10.443  1.00 32.70           C
ATOM   1717  CG2 ILE A 219      29.722 -30.605   8.800  1.00 27.73           C
ATOM   1718  CD1 ILE A 219      29.418 -29.080  11.443  1.00 34.45           C
ATOM   1719  N   GLY A 220      32.444 -26.911   8.982  1.00 30.76           N
ATOM   1720  CA  GLY A 220      32.681 -25.496   9.183  1.00 33.66           C
ATOM   1721  C   GLY A 220      33.571 -24.900   8.116  1.00 35.06           C
ATOM   1722  O   GLY A 220      33.107 -24.334   7.115  1.00 37.29           O
ATOM   1723  N   ARG A 221      34.875 -25.029   8.326  1.00 34.17           N
ATOM   1724  CA  ARG A 221      35.806 -24.560   7.317  1.00 33.24           C
ATOM   1725  C   ARG A 221      35.588 -25.292   6.002  1.00 33.43           C
ATOM   1726  O   ARG A 221      35.661 -24.688   4.929  1.00 33.56           O
ATOM   1727  CB  ARG A 221      37.226 -24.733   7.832  1.00 31.87           C
ATOM   1728  CG  ARG A 221      37.549 -23.723   8.895  1.00 35.88           C
ATOM   1729  CD  ARG A 221      38.868 -23.992   9.568  1.00 32.90           C
ATOM   1730  NE  ARG A 221      38.730 -25.091  10.496  1.00 39.38           N
ATOM   1731  CZ  ARG A 221      39.668 -25.475  11.344  1.00 40.95           C
ATOM   1732  NH1 ARG A 221      40.820 -24.818  11.382  1.00 33.08           N
ATOM   1733  NH2 ARG A 221      39.439 -26.528  12.140  1.00 42.23           N
ATOM   1734  N   SER A 222      35.305 -26.594   6.064  1.00 33.26           N
ATOM   1735  CA  SER A 222      35.031 -27.342   4.845  1.00 28.82           C
ATOM   1736  C   SER A 222      33.895 -26.697   4.076  1.00 34.56           C
ATOM   1737  O   SER A 222      33.954 -26.561   2.848  1.00 32.73           O
ATOM   1738  CB  SER A 222      34.677 -28.787   5.183  1.00 27.63           C
ATOM   1739  OG  SER A 222      35.783 -29.479   5.735  1.00 31.25           O
ATOM   1740  N   GLY A 223      32.836 -26.309   4.790  1.00 33.50           N
ATOM   1741  CA  GLY A 223      31.714 -25.689   4.123  1.00 32.39           C
ATOM   1742  C   GLY A 223      32.091 -24.346   3.538  1.00 34.13           C
ATOM   1743  O   GLY A 223      31.655 -23.991   2.440  1.00 35.48           O
ATOM   1744  N   THR A 224      32.904 -23.584   4.265  1.00 31.65           N
ATOM   1745  CA  THR A 224      33.432 -22.336   3.731  1.00 31.72           C
ATOM   1746  C   THR A 224      34.158 -22.571   2.413  1.00 33.42           C
ATOM   1747  O   THR A 224      33.953 -21.850   1.436  1.00 33.50           O
ATOM   1748  CB  THR A 224      34.365 -21.717   4.764  1.00 33.59           C
ATOM   1749  OG1 THR A 224      33.656 -21.596   6.006  1.00 40.62           O
ATOM   1750  CG2 THR A 224      34.832 -20.367   4.315  1.00 33.86           C
ATOM   1751  N   PHE A 225      35.017 -23.582   2.365  1.00 31.61           N
ATOM   1752  CA  PHE A 225      35.736 -23.865   1.137  1.00 35.08           C
ATOM   1753  C   PHE A 225      34.765 -24.121  -0.015  1.00 35.32           C
ATOM   1754  O   PHE A 225      34.803 -23.440  -1.050  1.00 28.85           O
ATOM   1755  CB  PHE A 225      36.663 -25.062   1.350  1.00 30.90           C
ATOM   1756  CG  PHE A 225      37.512 -25.363   0.169  1.00 30.08           C
ATOM   1757  CD1 PHE A 225      38.719 -24.701  -0.013  1.00 30.58           C
ATOM   1758  CD2 PHE A 225      37.103 -26.292  -0.773  1.00 29.44           C
ATOM   1759  CE1 PHE A 225      39.521 -24.966  -1.110  1.00 29.82           C
ATOM   1760  CE2 PHE A 225      37.898 -26.565  -1.886  1.00 34.18           C
ATOM   1761  CZ  PHE A 225      39.107 -25.892  -2.053  1.00 32.99           C
ATOM   1762  N   CYS A 226      33.886 -25.114   0.150  1.00 33.51           N
ATOM   1763  CA  CYS A 226      32.963 -25.472  -0.924  1.00 34.95           C
ATOM   1764  C   CYS A 226      32.039 -24.320  -1.249  1.00 31.28           C
ATOM   1765  O   CYS A 226      31.841 -23.983  -2.418  1.00 34.87           O
ATOM   1766  CB  CYS A 226      32.157 -26.701  -0.528  1.00 35.48           C
ATOM   1767  SG  CYS A 226      33.307 -28.016  -0.188  1.00 52.22           S
ATOM   1768  N   LEU A 227      31.464 -23.706  -0.218  1.00 30.02           N
ATOM   1769  CA  LEU A 227      30.538 -22.612  -0.430  1.00 27.77           C
ATOM   1770  C   LEU A 227      31.177 -21.511  -1.263  1.00 33.44           C
ATOM   1771  O   LEU A 227      30.552 -20.976  -2.185  1.00 34.09           O
ATOM   1772  CB  LEU A 227      30.070 -22.075   0.913  1.00 30.88           C
ATOM   1773  CG  LEU A 227      29.129 -20.886   0.789  1.00 34.60           C
ATOM   1774  CD1 LEU A 227      27.977 -21.261  -0.166  1.00 31.98           C
ATOM   1775  CD2 LEU A 227      28.620 -20.439   2.174  1.00 25.53           C
ATOM   1776  N   ALA A 228      32.434 -21.176  -0.977  1.00 28.69           N
ATOM   1777  CA  ALA A 228      33.088 -20.106  -1.717  1.00 25.83           C
ATOM   1778  C   ALA A 228      33.430 -20.557  -3.125  1.00 32.47           C
ATOM   1779  O   ALA A 228      33.174 -19.847  -4.105  1.00 33.38           O
ATOM   1780  CB  ALA A 228      34.345 -19.666  -0.978  1.00 31.02           C
ATOM   1781  N   ASP A 229      34.026 -21.736  -3.249  1.00 32.21           N
ATOM   1782  CA  ASP A 229      34.345 -22.220  -4.578  1.00 29.55           C
ATOM   1783  C   ASP A 229      33.101 -22.241  -5.456  1.00 34.48           C
ATOM   1784  O   ASP A 229      33.141 -21.814  -6.617  1.00 31.62           O
ATOM   1785  CB  ASP A 229      34.957 -23.610  -4.496  1.00 30.30           C
ATOM   1786  CG  ASP A 229      35.200 -24.188  -5.861  1.00 33.31           C
ATOM   1787  OD1 ASP A 229      35.803 -23.463  -6.673  1.00 37.96           O
ATOM   1788  OD2 ASP A 229      34.787 -25.334  -6.137  1.00 34.81           O
ATOM   1789  N   THR A 230      31.983 -22.732  -4.916  1.00 31.34           N
ATOM   1790  CA  THR A 230      30.785 -22.890  -5.724  1.00 31.20           C
ATOM   1791  C   THR A 230      30.199 -21.536  -6.093  1.00 35.15           C
ATOM   1792  O   THR A 230      29.860 -21.290  -7.258  1.00 38.13           O
ATOM   1793  CB  THR A 230      29.751 -23.739  -4.988  1.00 32.70           C
ATOM   1794  OG1 THR A 230      30.101 -25.117  -5.117  1.00 30.28           O
ATOM   1795  CG2 THR A 230      28.373 -23.540  -5.612  1.00 30.63           C
ATOM   1796  N   CYS A 231      30.067 -20.642  -5.118  1.00 32.01           N
ATOM   1797  CA  CYS A 231      29.561 -19.312  -5.427  1.00 35.60           C
ATOM   1798  C   CYS A 231      30.408 -18.647  -6.502  1.00 37.27           C
ATOM   1799  O   CYS A 231      29.882 -18.088  -7.471  1.00 36.42           O
ATOM   1800  CB  CYS A 231      29.521 -18.468  -4.161  1.00 30.40           C
ATOM   1801  SG  CYS A 231      28.237 -19.018  -3.043  1.00 39.69           S
ATOM   1802  N   LEU A 232      31.728 -18.700  -6.344  1.00 33.62           N
ATOM   1803  CA  LEU A 232      32.612 -18.145  -7.360  1.00 37.21           C
ATOM   1804  C   LEU A 232      32.335 -18.759  -8.717  1.00 40.75           C
ATOM   1805  O   LEU A 232      32.297 -18.055  -9.735  1.00 44.15           O
ATOM   1806  CB  LEU A 232      34.066 -18.378  -6.961  1.00 39.28           C
ATOM   1807  CG  LEU A 232      34.405 -17.471  -5.776  1.00 40.35           C
ATOM   1808  CD1 LEU A 232      35.783 -17.768  -5.237  1.00 36.29           C
ATOM   1809  CD2 LEU A 232      34.269 -16.020  -6.226  1.00 37.95           C
ATOM   1810  N   LEU A 233      32.151 -20.074  -8.755  1.00 35.97           N
ATOM   1811  CA  LEU A 233      31.813 -20.733 -10.007  1.00 34.94           C
ATOM   1812  C   LEU A 233      30.514 -20.188 -10.574  1.00 37.98           C
ATOM   1813  O   LEU A 233      30.446 -19.794 -11.744  1.00 38.40           O
ATOM   1814  CB  LEU A 233      31.694 -22.232  -9.785  1.00 31.21           C
ATOM   1815  CG  LEU A 233      32.872 -23.054 -10.242  1.00 33.95           C
ATOM   1816  CD1 LEU A 233      32.364 -24.466 -10.385  1.00 36.48           C
ATOM   1817  CD2 LEU A 233      33.380 -22.509 -11.566  1.00 39.67           C
ATOM   1818  N   LEU A 234      29.458 -20.192  -9.763  1.00 35.26           N
ATOM   1819  CA  LEU A 234      28.171 -19.724 -10.253  1.00 38.13           C
ATOM   1820  C   LEU A 234      28.275 -18.309 -10.792  1.00 36.99           C
ATOM   1821  O   LEU A 234      27.683 -17.993 -11.826  1.00 39.76           O
ATOM   1822  CB  LEU A 234      27.130 -19.812  -9.144  1.00 35.03           C
ATOM   1823  CG  LEU A 234      26.832 -21.280  -8.841  1.00 36.58           C
ATOM   1824  CD1 LEU A 234      25.836 -21.410  -7.721  1.00 32.80           C
ATOM   1825  CD2 LEU A 234      26.328 -21.958 -10.102  1.00 37.30           C
ATOM   1826  N   MET A 235      29.052 -17.452 -10.126  1.00 38.98           N
ATOM   1827  CA  MET A 235      29.171 -16.061 -10.563  1.00 42.52           C
ATOM   1828  C   MET A 235      29.838 -15.953 -11.927  1.00 42.41           C
ATOM   1829  O   MET A 235      29.585 -14.998 -12.667  1.00 46.73           O
ATOM   1830  CB  MET A 235      29.929 -15.252  -9.513  1.00 36.63           C
ATOM   1831  CG  MET A 235      29.210 -15.263  -8.167  1.00 45.54           C
ATOM   1832  SD  MET A 235      29.745 -13.954  -7.055  1.00 59.08           S
ATOM   1833  CE  MET A 235      31.467 -13.861  -7.535  1.00 47.90           C
ATOM   1834  N   ASP A 236      30.674 -16.925 -12.279  1.00 38.19           N
ATOM   1835  CA  ASP A 236      31.255 -17.011 -13.612  1.00 42.71           C
ATOM   1836  C   ASP A 236      30.281 -17.597 -14.627  1.00 39.26           C
ATOM   1837  O   ASP A 236      30.326 -17.235 -15.800  1.00 43.78           O
ATOM   1838  CB  ASP A 236      32.515 -17.887 -13.572  1.00 48.44           C
ATOM   1839  CG  ASP A 236      33.792 -17.092 -13.739  1.00 53.48           C
ATOM   1840  OD1 ASP A 236      33.713 -15.851 -13.810  1.00 63.37           O
ATOM   1841  OD2 ASP A 236      34.876 -17.712 -13.809  1.00 57.51           O
ATOM   1842  N   LYS A 237      29.425 -18.519 -14.206  1.00 37.97           N
ATOM   1843  CA  LYS A 237      28.585 -19.254 -15.133  1.00 34.16           C
ATOM   1844  C   LYS A 237      27.328 -18.485 -15.484  1.00 37.51           C
ATOM   1845  O   LYS A 237      26.759 -18.697 -16.555  1.00 46.17           O
ATOM   1846  CB  LYS A 237      28.215 -20.594 -14.510  1.00 32.60           C
ATOM   1847  CG  LYS A 237      28.242 -21.807 -15.399  1.00 40.59           C
ATOM   1848  CD  LYS A 237      27.746 -23.022 -14.568  1.00 45.76           C
ATOM   1849  CE  LYS A 237      27.657 -24.338 -15.351  1.00 49.27           C
ATOM   1850  NZ  LYS A 237      28.997 -24.978 -15.598  1.00 60.11           N
ATOM   1851  N   ARG A 238      26.893 -17.587 -14.622  1.00 39.68           N
ATOM   1852  CA  ARG A 238      25.572 -16.992 -14.743  1.00 43.82           C
ATOM   1853  C   ARG A 238      25.596 -15.732 -15.585  1.00 45.31           C
ATOM   1854  O   ARG A 238      26.538 -14.936 -15.510  1.00 47.37           O
ATOM   1855  CB  ARG A 238      25.022 -16.671 -13.365  1.00 40.99           C
ATOM   1856  CG  ARG A 238      24.649 -17.912 -12.645  1.00 40.87           C
ATOM   1857  CD  ARG A 238      23.583 -17.612 -11.679  1.00 41.34           C
ATOM   1858  NE  ARG A 238      23.106 -18.819 -11.045  1.00 42.34           N
ATOM   1859  CZ  ARG A 238      22.510 -18.804  -9.870  1.00 44.54           C
ATOM   1860  NH1 ARG A 238      22.353 -17.642  -9.252  1.00 41.39           N
ATOM   1861  NH2 ARG A 238      22.087 -19.934  -9.324  1.00 41.60           N
ATOM   1862  N   LYS A 239      24.547 -15.555 -16.391  1.00 45.33           N
ATOM   1863  CA  LYS A 239      24.411 -14.302 -17.116  1.00 44.10           C
ATOM   1864  C   LYS A 239      24.467 -13.140 -16.150  1.00 46.10           C
ATOM   1865  O   LYS A 239      25.105 -12.118 -16.427  1.00 55.23           O
ATOM   1866  CB  LYS A 239      23.107 -14.288 -17.907  1.00 47.34           C
ATOM   1867  CG  LYS A 239      23.217 -14.962 -19.252  1.00 43.15           C
ATOM   1868  CD  LYS A 239      21.868 -15.356 -19.741  1.00 47.80           C
ATOM   1869  CE  LYS A 239      21.960 -16.200 -20.986  1.00 55.18           C
ATOM   1870  NZ  LYS A 239      22.078 -15.362 -22.212  1.00 65.13           N
ATOM   1871  N   ASP A 240      23.851 -13.309 -14.984  1.00 53.97           N
ATOM   1872  CA  ASP A 240      23.771 -12.281 -13.947  1.00 53.52           C
ATOM   1873  C   ASP A 240      24.462 -12.756 -12.678  1.00 50.13           C
ATOM   1874  O   ASP A 240      23.845 -13.464 -11.861  1.00 50.23           O
ATOM   1875  CB  ASP A 240      22.312 -11.941 -13.650  1.00 57.23           C
ATOM   1876  CG  ASP A 240      22.175 -10.850 -12.604  1.00 62.92           C
ATOM   1877  OD1 ASP A 240      21.055 -10.732 -12.037  1.00 62.62           O
ATOM   1878  OD2 ASP A 240      23.192 -10.130 -12.355  1.00 54.38           O
ATOM   1879  N   PRO A 241      25.722 -12.380 -12.452  1.00 48.96           N
ATOM   1880  CA  PRO A 241      26.421 -12.846 -11.239  1.00 47.59           C
ATOM   1881  C   PRO A 241      25.770 -12.387  -9.945  1.00 52.41           C
ATOM   1882  O   PRO A 241      25.828 -13.098  -8.934  1.00 52.13           O
ATOM   1883  CB  PRO A 241      27.828 -12.261 -11.401  1.00 49.66           C
ATOM   1884  CG  PRO A 241      27.952 -11.969 -12.875  1.00 51.27           C
ATOM   1885  CD  PRO A 241      26.585 -11.579 -13.326  1.00 48.58           C
ATOM   1886  N   SER A 242      25.146 -11.211  -9.942  1.00 59.41           N
ATOM   1887  CA  SER A 242      24.424 -10.772  -8.755  1.00 57.15           C
ATOM   1888  C   SER A 242      23.319 -11.742  -8.368  1.00 50.04           C
ATOM   1889  O   SER A 242      22.824 -11.679  -7.243  1.00 52.93           O
ATOM   1890  CB  SER A 242      23.834  -9.374  -8.984  1.00 61.70           C
ATOM   1891  OG  SER A 242      22.768  -9.418  -9.927  1.00 58.20           O
ATOM   1892  N   SER A 243      22.904 -12.625  -9.271  1.00 49.32           N
ATOM   1893  CA  SER A 243      21.853 -13.558  -8.897  1.00 49.55           C
ATOM   1894  C   SER A 243      22.355 -14.661  -7.981  1.00 51.64           C
ATOM   1895  O   SER A 243      21.541 -15.478  -7.532  1.00 52.03           O
ATOM   1896  CB  SER A 243      21.220 -14.181 -10.143  1.00 49.54           C
ATOM   1897  OG  SER A 243      22.061 -15.179 -10.692  1.00 47.42           O
ATOM   1898  N   VAL A 244      23.658 -14.723  -7.707  1.00 48.81           N
ATOM   1899  CA  VAL A 244      24.199 -15.759  -6.833  1.00 46.68           C
ATOM   1900  C   VAL A 244      23.953 -15.322  -5.395  1.00 39.51           C
ATOM   1901  O   VAL A 244      24.506 -14.320  -4.942  1.00 43.34           O
ATOM   1902  CB  VAL A 244      25.691 -16.011  -7.089  1.00 43.47           C
ATOM   1903  CG1 VAL A 244      26.177 -17.107  -6.156  1.00 41.86           C
ATOM   1904  CG2 VAL A 244      25.938 -16.412  -8.538  1.00 39.56           C
ATOM   1905  N   ASP A 245      23.112 -16.065  -4.683  1.00 37.53           N
ATOM   1906  CA  ASP A 245      22.814 -15.803  -3.280  1.00 35.11           C
ATOM   1907  C   ASP A 245      23.582 -16.805  -2.423  1.00 38.60           C
ATOM   1908  O   ASP A 245      23.221 -17.987  -2.372  1.00 39.62           O
ATOM   1909  CB  ASP A 245      21.312 -15.910  -3.033  1.00 37.92           C
ATOM   1910  CG  ASP A 245      20.910 -15.440  -1.654  1.00 42.55           C
ATOM   1911  OD1 ASP A 245      21.622 -15.752  -0.678  1.00 46.30           O
ATOM   1912  OD2 ASP A 245      19.879 -14.747  -1.544  1.00 55.10           O
ATOM   1913  N   ILE A 246      24.633 -16.337  -1.742  1.00 38.04           N
ATOM   1914  CA  ILE A 246      25.414 -17.242  -0.900  1.00 36.11           C
ATOM   1915  C   ILE A 246      24.480 -18.017   0.020  1.00 40.54           C
ATOM   1916  O   ILE A 246      24.578 -19.244   0.145  1.00 40.06           O
ATOM   1917  CB  ILE A 246      26.491 -16.470  -0.113  1.00 32.22           C
ATOM   1918  N   LYS A 247      23.517 -17.318   0.640  1.00 41.56           N
ATOM   1919  CA  LYS A 247      22.651 -17.990   1.602  1.00 39.70           C
ATOM   1920  C   LYS A 247      21.889 -19.122   0.939  1.00 38.59           C
ATOM   1921  O   LYS A 247      21.628 -20.145   1.577  1.00 41.85           O
ATOM   1922  CB  LYS A 247      21.695 -16.993   2.266  1.00 35.65           C
ATOM   1923  N   LYS A 248      21.576 -18.982  -0.351  1.00 38.26           N
ATOM   1924  CA  LYS A 248      20.826 -20.005  -1.074  1.00 35.81           C
ATOM   1925  C   LYS A 248      21.723 -21.154  -1.494  1.00 35.00           C
ATOM   1926  O   LYS A 248      21.315 -22.322  -1.444  1.00 33.17           O
ATOM   1927  CB  LYS A 248      20.158 -19.392  -2.302  1.00 39.06           C
ATOM   1928  CG  LYS A 248      18.662 -19.229  -2.169  1.00 44.08           C
ATOM   1929  CD  LYS A 248      18.182 -17.970  -2.882  1.00 49.08           C
ATOM   1930  CE  LYS A 248      16.664 -17.989  -3.008  1.00 62.36           C
ATOM   1931  NZ  LYS A 248      16.100 -16.793  -3.695  1.00 66.46           N
ATOM   1932  N   VAL A 249      22.939 -20.840  -1.937  1.00 35.31           N
ATOM   1933  CA  VAL A 249      23.904 -21.892  -2.216  1.00 33.23           C
ATOM   1934  C   VAL A 249      24.178 -22.686  -0.953  1.00 34.57           C
ATOM   1935  O   VAL A 249      24.171 -23.923  -0.959  1.00 36.91           O
ATOM   1936  CB  VAL A 249      25.195 -21.296  -2.791  1.00 37.21           C
ATOM   1937  CG1 VAL A 249      26.233 -22.407  -3.005  1.00 34.26           C
ATOM   1938  CG2 VAL A 249      24.888 -20.559  -4.073  1.00 35.16           C
ATOM   1939  N   LEU A 250      24.413 -21.984   0.155  1.00 35.23           N
ATOM   1940  CA  LEU A 250      24.674 -22.669   1.413  1.00 32.78           C
ATOM   1941  C   LEU A 250      23.544 -23.621   1.744  1.00 34.32           C
ATOM   1942  O   LEU A 250      23.777 -24.777   2.122  1.00 35.13           O
ATOM   1943  CB  LEU A 250      24.854 -21.653   2.535  1.00 36.66           C
ATOM   1944  CG  LEU A 250      25.093 -22.255   3.914  1.00 31.09           C
ATOM   1945  CD1 LEU A 250      26.107 -23.353   3.777  1.00 34.65           C
ATOM   1946  CD2 LEU A 250      25.609 -21.188   4.862  1.00 31.01           C
ATOM   1947  N   LEU A 251      22.301 -23.149   1.595  1.00 35.44           N
ATOM   1948  CA  LEU A 251      21.152 -23.995   1.893  1.00 33.54           C
ATOM   1949  C   LEU A 251      21.088 -25.173   0.944  1.00 32.27           C
ATOM   1950  O   LEU A 251      20.727 -26.282   1.347  1.00 35.97           O
ATOM   1951  CB  LEU A 251      19.864 -23.175   1.834  1.00 39.28           C
ATOM   1952  CG  LEU A 251      19.656 -22.353   3.112  1.00 40.22           C
ATOM   1953  CD1 LEU A 251      18.608 -21.270   2.925  1.00 37.35           C
ATOM   1954  CD2 LEU A 251      19.314 -23.260   4.280  1.00 39.45           C
ATOM   1955  N   GLU A 252      21.443 -24.958  -0.321  1.00 36.29           N
ATOM   1956  CA  GLU A 252      21.550 -26.079  -1.246  1.00 36.28           C
ATOM   1957  C   GLU A 252      22.630 -27.053  -0.793  1.00 35.19           C
ATOM   1958  O   GLU A 252      22.448 -28.275  -0.847  1.00 34.09           O
ATOM   1959  CB  GLU A 252      21.839 -25.559  -2.653  1.00 34.78           C
ATOM   1960  CG  GLU A 252      21.940 -26.637  -3.715  1.00 39.34           C
ATOM   1961  CD  GLU A 252      20.636 -27.376  -3.927  1.00 49.57           C
ATOM   1962  OE1 GLU A 252      19.561 -26.782  -3.633  1.00 46.55           O
ATOM   1963  OE2 GLU A 252      20.691 -28.546  -4.398  1.00 48.80           O
ATOM   1964  N   MET A 253      23.770 -26.537  -0.342  1.00 35.72           N
ATOM   1965  CA  MET A 253      24.820 -27.447   0.090  1.00 33.63           C
ATOM   1966  C   MET A 253      24.384 -28.231   1.315  1.00 32.97           C
ATOM   1967  O   MET A 253      24.604 -29.447   1.391  1.00 35.00           O
ATOM   1968  CB  MET A 253      26.105 -26.677   0.346  1.00 36.62           C
ATOM   1969  CG  MET A 253      26.783 -26.279  -0.945  1.00 41.89           C
ATOM   1970  SD  MET A 253      28.336 -25.433  -0.651  1.00 44.15           S
ATOM   1971  CE  MET A 253      28.895 -25.219  -2.351  1.00 40.64           C
ATOM   1972  N   ARG A 254      23.711 -27.567   2.257  1.00 32.39           N
ATOM   1973  CA  ARG A 254      23.248 -28.254   3.464  1.00 34.46           C
ATOM   1974  C   ARG A 254      22.214 -29.343   3.194  1.00 33.10           C
ATOM   1975  O   ARG A 254      21.919 -30.134   4.098  1.00 37.65           O
ATOM   1976  CB  ARG A 254      22.686 -27.244   4.452  1.00 32.13           C
ATOM   1977  CG  ARG A 254      23.767 -26.478   5.177  1.00 31.58           C
ATOM   1978  CD  ARG A 254      23.157 -25.767   6.332  1.00 33.93           C
ATOM   1979  NE  ARG A 254      24.149 -25.157   7.190  1.00 34.29           N
ATOM   1980  CZ  ARG A 254      24.001 -25.065   8.501  1.00 35.66           C
ATOM   1981  NH1 ARG A 254      24.935 -24.486   9.244  1.00 34.08           N
ATOM   1982  NH2 ARG A 254      22.909 -25.566   9.061  1.00 35.25           N
ATOM   1983  N   LYS A 255      21.656 -29.423   1.993  1.00 34.07           N
ATOM   1984  CA  LYS A 255      20.866 -30.604   1.675  1.00 33.94           C
ATOM   1985  C   LYS A 255      21.725 -31.858   1.655  1.00 36.43           C
ATOM   1986  O   LYS A 255      21.196 -32.966   1.832  1.00 30.63           O
ATOM   1987  CB  LYS A 255      20.172 -30.426   0.326  1.00 32.41           C
ATOM   1988  CG  LYS A 255      19.256 -29.206   0.242  1.00 31.00           C
ATOM   1989  CD  LYS A 255      18.758 -29.074  -1.187  1.00 39.75           C
ATOM   1990  CE  LYS A 255      17.866 -27.868  -1.362  1.00 46.50           C
ATOM   1991  NZ  LYS A 255      17.587 -27.658  -2.807  1.00 44.45           N
ATOM   1992  N   PHE A 256      23.037 -31.706   1.443  1.00 34.24           N
ATOM   1993  CA  PHE A 256      23.927 -32.849   1.304  1.00 33.37           C
ATOM   1994  C   PHE A 256      24.735 -33.137   2.555  1.00 32.31           C
ATOM   1995  O   PHE A 256      25.057 -34.302   2.810  1.00 33.21           O
ATOM   1996  CB  PHE A 256      24.866 -32.630   0.124  1.00 32.71           C
ATOM   1997  CG  PHE A 256      24.152 -32.342  -1.155  1.00 31.75           C
ATOM   1998  CD1 PHE A 256      23.745 -33.375  -1.982  1.00 32.83           C
ATOM   1999  CD2 PHE A 256      23.866 -31.038  -1.524  1.00 32.86           C
ATOM   2000  CE1 PHE A 256      23.086 -33.114  -3.170  1.00 31.34           C
ATOM   2001  CE2 PHE A 256      23.209 -30.769  -2.714  1.00 33.43           C
ATOM   2002  CZ  PHE A 256      22.819 -31.813  -3.536  1.00 31.70           C
ATOM   2003  N   ARG A 257      25.041 -32.118   3.355  1.00 31.34           N
ATOM   2004  CA  ARG A 257      25.726 -32.327   4.622  1.00 33.40           C
ATOM   2005  C   ARG A 257      25.212 -31.301   5.621  1.00 32.12           C
ATOM   2006  O   ARG A 257      25.011 -30.131   5.286  1.00 32.97           O
ATOM   2007  CB  ARG A 257      27.254 -32.225   4.461  1.00 30.40           C
ATOM   2008  CG  ARG A 257      28.024 -32.760   5.638  1.00 28.84           C
ATOM   2009  CD  ARG A 257      29.487 -33.060   5.268  1.00 31.70           C
ATOM   2010  NE  ARG A 257      30.287 -33.345   6.466  1.00 29.49           N
ATOM   2011  CZ  ARG A 257      30.406 -34.541   7.050  1.00 29.92           C
ATOM   2012  NH1 ARG A 257      29.801 -35.621   6.564  1.00 28.87           N
ATOM   2013  NH2 ARG A 257      31.152 -34.662   8.136  1.00 35.08           N
ATOM   2014  N   MET A 258      24.984 -31.751   6.843  1.00 30.60           N
ATOM   2015  CA  MET A 258      24.463 -30.863   7.864  1.00 29.70           C
ATOM   2016  C   MET A 258      25.513 -29.850   8.292  1.00 31.07           C
ATOM   2017  O   MET A 258      26.718 -30.099   8.227  1.00 32.32           O
ATOM   2018  CB  MET A 258      24.027 -31.676   9.073  1.00 27.57           C
ATOM   2019  CG  MET A 258      25.130 -32.570   9.560  1.00 31.80           C
ATOM   2020  SD  MET A 258      24.697 -33.428  11.076  1.00 37.70           S
ATOM   2021  CE  MET A 258      23.407 -34.514  10.439  1.00 30.61           C
ATOM   2022  N   GLY A 259      25.042 -28.696   8.739  1.00 34.30           N
ATOM   2023  CA  GLY A 259      25.862 -27.787   9.506  1.00 29.46           C
ATOM   2024  C   GLY A 259      26.937 -27.062   8.742  1.00 34.83           C
ATOM   2025  O   GLY A 259      27.721 -26.336   9.364  1.00 36.09           O
ATOM   2026  N   LEU A 260      27.013 -27.228   7.420  1.00 38.10           N
ATOM   2027  CA  LEU A 260      27.971 -26.465   6.630  1.00 32.99           C
ATOM   2028  C   LEU A 260      27.978 -25.010   7.067  1.00 37.03           C
ATOM   2029  O   LEU A 260      26.951 -24.327   6.991  1.00 35.48           O
ATOM   2030  CB  LEU A 260      27.619 -26.563   5.153  1.00 33.34           C
ATOM   2031  CG  LEU A 260      27.606 -28.004   4.689  1.00 31.03           C
ATOM   2032  CD1 LEU A 260      27.683 -28.047   3.182  1.00 30.34           C
ATOM   2033  CD2 LEU A 260      28.777 -28.699   5.347  1.00 28.61           C
ATOM   2034  N   ILE A 261      29.139 -24.534   7.515  1.00 33.24           N
ATOM   2035  CA  ILE A 261      29.264 -23.190   8.071  1.00 39.32           C
ATOM   2036  C   ILE A 261      28.734 -23.225   9.490  1.00 35.75           C
ATOM   2037  O   ILE A 261      27.521 -23.269   9.707  1.00 37.93           O
ATOM   2038  CB  ILE A 261      28.515 -22.127   7.250  1.00 39.06           C
ATOM   2039  CG1 ILE A 261      28.857 -22.237   5.763  1.00 35.38           C
ATOM   2040  CG2 ILE A 261      28.823 -20.735   7.807  1.00 41.16           C
ATOM   2041  CD1 ILE A 261      30.329 -22.250   5.480  1.00 40.28           C
ATOM   2042  N   GLN A 262      29.638 -23.189  10.460  1.00 36.55           N
ATOM   2043  CA  GLN A 262      29.300 -23.463  11.845  1.00 39.52           C
ATOM   2044  C   GLN A 262      29.081 -22.213  12.687  1.00 39.26           C
ATOM   2045  O   GLN A 262      28.594 -22.327  13.811  1.00 49.18           O
ATOM   2046  CB  GLN A 262      30.393 -24.331  12.483  1.00 39.25           C
ATOM   2047  CG  GLN A 262      30.188 -25.833  12.243  1.00 43.30           C
ATOM   2048  CD  GLN A 262      31.200 -26.696  12.999  1.00 50.14           C
ATOM   2049  OE1 GLN A 262      32.388 -26.741  12.645  1.00 48.85           O
ATOM   2050  NE2 GLN A 262      30.733 -27.386  14.045  1.00 46.46           N
ATOM   2051  N   THR A 263      29.409 -21.033  12.184  1.00 40.48           N
ATOM   2052  CA  THR A 263      29.243 -19.809  12.947  1.00 42.16           C
ATOM   2053  C   THR A 263      28.828 -18.689  12.010  1.00 46.50           C
ATOM   2054  O   THR A 263      29.103 -18.727  10.807  1.00 47.46           O
ATOM   2055  CB  THR A 263      30.536 -19.398  13.650  1.00 42.12           C
ATOM   2056  OG1 THR A 263      31.465 -18.925  12.668  1.00 40.00           O
ATOM   2057  CG2 THR A 263      31.136 -20.566  14.406  1.00 38.92           C
ATOM   2058  N   ALA A 264      28.179 -17.671  12.576  1.00 45.21           N
ATOM   2059  CA  ALA A 264      28.002 -16.438  11.821  1.00 44.19           C
ATOM   2060  C   ALA A 264      29.335 -15.909  11.333  1.00 43.05           C
ATOM   2061  O   ALA A 264      29.411 -15.300  10.259  1.00 47.52           O
ATOM   2062  CB  ALA A 264      27.289 -15.387  12.673  1.00 44.20           C
ATOM   2063  N   ASP A 265      30.404 -16.157  12.089  1.00 43.62           N
ATOM   2064  CA  ASP A 265      31.707 -15.633  11.699  1.00 46.95           C
ATOM   2065  C   ASP A 265      32.208 -16.290  10.420  1.00 46.14           C
ATOM   2066  O   ASP A 265      32.694 -15.607   9.511  1.00 46.58           O
ATOM   2067  CB  ASP A 265      32.702 -15.815  12.840  1.00 51.77           C
ATOM   2068  CG  ASP A 265      33.539 -14.578  13.063  1.00 67.65           C
ATOM   2069  OD1 ASP A 265      34.652 -14.686  13.647  1.00 67.04           O
ATOM   2070  OD2 ASP A 265      33.078 -13.495  12.622  1.00 70.42           O
ATOM   2071  N   GLN A 266      32.090 -17.615  10.323  1.00 44.63           N
ATOM   2072  CA  GLN A 266      32.367 -18.284   9.055  1.00 45.54           C
ATOM   2073  C   GLN A 266      31.414 -17.813   7.956  1.00 46.81           C
ATOM   2074  O   GLN A 266      31.842 -17.584   6.819  1.00 43.80           O
ATOM   2075  CB  GLN A 266      32.265 -19.796   9.224  1.00 44.00           C
ATOM   2076  CG  GLN A 266      33.447 -20.433   9.902  1.00 37.52           C
ATOM   2077  CD  GLN A 266      33.090 -21.798  10.408  1.00 39.89           C
ATOM   2078  OE1 GLN A 266      32.118 -22.394   9.947  1.00 43.29           O
ATOM   2079  NE2 GLN A 266      33.843 -22.297  11.371  1.00 42.74           N
ATOM   2080  N   LEU A 267      30.119 -17.667   8.267  1.00 42.40           N
ATOM   2081  CA  LEU A 267      29.201 -17.133   7.270  1.00 43.93           C
ATOM   2082  C   LEU A 267      29.724 -15.814   6.710  1.00 46.33           C
ATOM   2083  O   LEU A 267      29.905 -15.664   5.494  1.00 46.30           O
ATOM   2084  CB  LEU A 267      27.795 -16.954   7.841  1.00 39.24           C
ATOM   2085  CG  LEU A 267      26.895 -16.471   6.684  1.00 43.57           C
ATOM   2086  CD1 LEU A 267      27.077 -17.377   5.501  1.00 39.50           C
ATOM   2087  CD2 LEU A 267      25.425 -16.407   7.026  1.00 49.19           C
ATOM   2088  N   ARG A 268      29.980 -14.843   7.587  1.00 44.05           N
ATOM   2089  CA  ARG A 268      30.501 -13.570   7.104  1.00 47.91           C
ATOM   2090  C   ARG A 268      31.743 -13.782   6.251  1.00 45.78           C
ATOM   2091  O   ARG A 268      31.905 -13.155   5.197  1.00 47.34           O
ATOM   2092  CB  ARG A 268      30.807 -12.640   8.277  1.00 51.14           C
ATOM   2093  CG  ARG A 268      31.323 -11.281   7.848  1.00 54.67           C
ATOM   2094  CD  ARG A 268      31.230 -10.243   8.974  1.00 55.71           C
ATOM   2095  NE  ARG A 268      31.844  -8.997   8.535  1.00 56.95           N
ATOM   2096  CZ  ARG A 268      33.142  -8.871   8.280  1.00 59.28           C
ATOM   2097  NH1 ARG A 268      33.953  -9.909   8.442  1.00 60.11           N
ATOM   2098  NH2 ARG A 268      33.632  -7.714   7.855  1.00 61.02           N
ATOM   2099  N   PHE A 269      32.620 -14.687   6.674  1.00 38.68           N
ATOM   2100  CA  PHE A 269      33.863 -14.864   5.942  1.00 40.52           C
ATOM   2101  C   PHE A 269      33.625 -15.463   4.562  1.00 42.63           C
ATOM   2102  O   PHE A 269      34.353 -15.144   3.616  1.00 42.54           O
ATOM   2103  CB  PHE A 269      34.813 -15.728   6.754  1.00 40.22           C
ATOM   2104  CG  PHE A 269      36.109 -15.988   6.075  1.00 40.08           C
ATOM   2105  CD1 PHE A 269      37.114 -15.048   6.099  1.00 38.25           C
ATOM   2106  CD2 PHE A 269      36.320 -17.177   5.407  1.00 41.05           C
ATOM   2107  CE1 PHE A 269      38.317 -15.280   5.481  1.00 41.67           C
ATOM   2108  CE2 PHE A 269      37.515 -17.419   4.780  1.00 46.30           C
ATOM   2109  CZ  PHE A 269      38.524 -16.464   4.818  1.00 47.16           C
ATOM   2110  N   SER A 270      32.620 -16.325   4.420  1.00 39.32           N
ATOM   2111  CA  SER A 270      32.309 -16.881   3.110  1.00 40.62           C
ATOM   2112  C   SER A 270      31.873 -15.790   2.151  1.00 40.02           C
ATOM   2113  O   SER A 270      32.417 -15.660   1.048  1.00 39.56           O
ATOM   2114  CB  SER A 270      31.225 -17.943   3.241  1.00 40.77           C
ATOM   2115  OG  SER A 270      31.639 -18.928   4.158  1.00 43.57           O
ATOM   2116  N   TYR A 271      30.872 -15.006   2.554  1.00 45.91           N
ATOM   2117  CA  TYR A 271      30.522 -13.795   1.823  1.00 47.96           C
ATOM   2118  C   TYR A 271      31.782 -13.050   1.430  1.00 46.10           C
ATOM   2119  O   TYR A 271      32.074 -12.860   0.246  1.00 48.46           O
ATOM   2120  CB  TYR A 271      29.642 -12.887   2.680  1.00 47.81           C
ATOM   2121  CG  TYR A 271      28.174 -13.228   2.714  1.00 53.89           C
ATOM   2122  CD1 TYR A 271      27.703 -14.281   3.496  1.00 49.03           C
ATOM   2123  CD2 TYR A 271      27.246 -12.469   1.996  1.00 53.81           C
ATOM   2124  CE1 TYR A 271      26.350 -14.578   3.556  1.00 54.36           C
ATOM   2125  CE2 TYR A 271      25.888 -12.759   2.045  1.00 51.49           C
ATOM   2126  CZ  TYR A 271      25.443 -13.813   2.824  1.00 56.91           C
ATOM   2127  OH  TYR A 271      24.090 -14.107   2.866  1.00 59.94           O
ATOM   2128  N   LEU A 272      32.554 -12.643   2.436  1.00 45.65           N
ATOM   2129  CA  LEU A 272      33.752 -11.862   2.168  1.00 47.08           C
ATOM   2130  C   LEU A 272      34.658 -12.570   1.179  1.00 47.92           C
ATOM   2131  O   LEU A 272      35.245 -11.935   0.291  1.00 45.51           O
ATOM   2132  CB  LEU A 272      34.499 -11.594   3.470  1.00 47.75           C
ATOM   2133  CG  LEU A 272      35.410 -10.382   3.386  1.00 52.46           C
ATOM   2134  CD1 LEU A 272      34.572  -9.130   3.570  1.00 54.30           C
ATOM   2135  CD2 LEU A 272      36.476 -10.488   4.435  1.00 54.80           C
ATOM   2136  N   ALA A 273      34.777 -13.894   1.315  1.00 46.31           N
ATOM   2137  CA  ALA A 273      35.660 -14.640   0.434  1.00 40.97           C
ATOM   2138  C   ALA A 273      35.133 -14.609  -0.985  1.00 42.23           C
ATOM   2139  O   ALA A 273      35.898 -14.425  -1.940  1.00 37.12           O
ATOM   2140  CB  ALA A 273      35.811 -16.073   0.938  1.00 40.40           C
ATOM   2141  N   VAL A 274      33.821 -14.772  -1.136  1.00 41.99           N
ATOM   2142  CA  VAL A 274      33.233 -14.742  -2.465  1.00 44.84           C
ATOM   2143  C   VAL A 274      33.417 -13.366  -3.078  1.00 46.46           C
ATOM   2144  O   VAL A 274      33.992 -13.221  -4.161  1.00 46.30           O
ATOM   2145  CB  VAL A 274      31.754 -15.147  -2.402  1.00 39.37           C
ATOM   2146  CG1 VAL A 274      31.172 -15.127  -3.793  1.00 43.48           C
ATOM   2147  CG2 VAL A 274      31.640 -16.512  -1.795  1.00 35.60           C
ATOM   2148  N   ILE A 275      32.960 -12.333  -2.367  1.00 47.51           N
ATOM   2149  CA  ILE A 275      33.072 -10.956  -2.842  1.00 47.71           C
ATOM   2150  C   ILE A 275      34.493 -10.661  -3.300  1.00 48.36           C
ATOM   2151  O   ILE A 275      34.723 -10.233  -4.437  1.00 52.93           O
ATOM   2152  CB  ILE A 275      32.618  -9.981  -1.740  1.00 49.92           C
ATOM   2153  CG1 ILE A 275      31.116 -10.121  -1.490  1.00 44.76           C
ATOM   2154  CG2 ILE A 275      32.956  -8.560  -2.119  1.00 55.24           C
ATOM   2155  CD1 ILE A 275      30.683  -9.731  -0.090  1.00 54.07           C
ATOM   2156  N   GLU A 276      35.473 -10.899  -2.428  1.00 48.85           N
ATOM   2157  CA  GLU A 276      36.853 -10.623  -2.815  1.00 51.30           C
ATOM   2158  C   GLU A 276      37.294 -11.511  -3.974  1.00 49.36           C
ATOM   2159  O   GLU A 276      37.912 -11.026  -4.927  1.00 49.22           O
ATOM   2160  CB  GLU A 276      37.787 -10.786  -1.616  1.00 50.78           C
ATOM   2161  CG  GLU A 276      37.738  -9.614  -0.653  1.00 57.48           C
ATOM   2162  CD  GLU A 276      38.357  -8.351  -1.236  1.00 72.01           C
ATOM   2163  OE1 GLU A 276      39.115  -8.451  -2.232  1.00 74.45           O
ATOM   2164  OE2 GLU A 276      38.074  -7.253  -0.704  1.00 79.49           O
ATOM   2165  N   GLY A 277      36.988 -12.810  -3.913  1.00 49.70           N
ATOM   2166  CA  GLY A 277      37.316 -13.690  -5.025  1.00 44.40           C
ATOM   2167  C   GLY A 277      36.710 -13.215  -6.331  1.00 46.04           C
ATOM   2168  O   GLY A 277      37.373 -13.213  -7.370  1.00 45.99           O
ATOM   2169  N   ALA A 278      35.443 -12.796  -6.292  1.00 49.24           N
ATOM   2170  CA  ALA A 278      34.817 -12.139  -7.435  1.00 48.60           C
ATOM   2171  C   ALA A 278      35.745 -11.092  -8.031  1.00 53.72           C
ATOM   2172  O   ALA A 278      36.088 -11.145  -9.217  1.00 57.54           O
ATOM   2173  CB  ALA A 278      33.496 -11.493  -7.012  1.00 43.63           C
ATOM   2174  N   LYS A 279      36.160 -10.125  -7.209  1.00 49.67           N
ATOM   2175  CA  LYS A 279      37.058  -9.087  -7.693  1.00 49.28           C
ATOM   2176  C   LYS A 279      38.221  -9.694  -8.476  1.00 54.58           C
ATOM   2177  O   LYS A 279      38.456  -9.329  -9.635  1.00 62.16           O
ATOM   2178  CB  LYS A 279      37.548  -8.232  -6.521  1.00 50.15           C
ATOM   2179  N   PHE A 280      38.927 -10.670  -7.883  1.00 56.54           N
ATOM   2180  CA  PHE A 280      40.119 -11.261  -8.497  1.00 55.62           C
ATOM   2181  C   PHE A 280      39.806 -12.327  -9.545  1.00 63.69           C
ATOM   2182  O   PHE A 280      40.728 -13.043  -9.958  1.00 70.66           O
ATOM   2183  CB  PHE A 280      41.048 -11.861  -7.434  1.00 47.37           C
ATOM   2184  N   ILE A 281      38.551 -12.471  -9.976  1.00 58.78           N
ATOM   2185  CA  ILE A 281      38.301 -13.193 -11.222  1.00 62.18           C
ATOM   2186  C   ILE A 281      38.531 -12.269 -12.415  1.00 63.95           C
ATOM   2187  O   ILE A 281      39.121 -12.672 -13.426  1.00 62.71           O
ATOM   2188  CB  ILE A 281      36.879 -13.782 -11.245  1.00 65.16           C
ATOM   2189  CG1 ILE A 281      36.744 -15.010 -10.340  1.00 58.49           C
ATOM   2190  CG2 ILE A 281      36.490 -14.140 -12.673  1.00 66.58           C
ATOM   2191  CD1 ILE A 281      35.288 -15.525 -10.288  1.00 50.22           C
ATOM   2192  N   MET A 282      38.075 -11.020 -12.311  1.00 64.46           N
ATOM   2193  CA  MET A 282      38.204 -10.031 -13.376  1.00 58.72           C
ATOM   2194  C   MET A 282      39.425  -9.136 -13.154  1.00 58.86           C
ATOM   2195  O   MET A 282      40.552  -9.620 -13.015  1.00 64.18           O
ATOM   2196  CB  MET A 282      36.925  -9.184 -13.467  1.00 55.13           C
HETATM 2197  C1  GOL C 303      20.356 -39.895  -5.063  1.00 64.54           C
HETATM 2198  C2  GOL C 303      20.779 -39.379  -3.672  1.00 57.33           C
HETATM 2199  C3  GOL C 303      21.891 -38.340  -3.935  1.00 56.78           C
HETATM 2200  O1  GOL C 303      20.124 -38.772  -5.893  1.00 62.00           O
HETATM 2201  O2  GOL C 303      21.208 -40.436  -2.870  1.00 53.60           O
HETATM 2202  O3  GOL C 303      22.084 -37.641  -2.713  1.00 48.80           O
HETATM 2203  H2  GOL C 303      20.037 -38.956  -3.211  1.00 68.87           H
HETATM 2204  H11 GOL C 303      21.052 -40.474  -5.410  1.00 77.52           H
HETATM 2205  H12 GOL C 303      19.569 -40.454  -4.967  1.00 77.52           H
HETATM 2206  H31 GOL C 303      21.621 -37.767  -4.670  1.00 68.21           H
HETATM 2207  H32 GOL C 303      22.686 -38.800  -4.248  1.00 68.21           H
HETATM 2208  HO1 GOL C 303      19.461 -38.970  -6.387  1.00 74.48           H
HETATM 2209  HO2 GOL C 303      21.931 -40.737  -3.200  1.00 64.39           H
HETATM 2210  HO3 GOL C 303      21.375 -37.195  -2.572  1.00 58.63           H
HETATM 2211  C1  GOL C 304      22.833 -17.840 -24.308  1.00 61.65           C
HETATM 2212  C2  GOL C 304      23.578 -18.910 -23.473  1.00 65.64           C
HETATM 2213  C3  GOL C 304      23.994 -18.233 -22.159  1.00 59.73           C
HETATM 2214  O1  GOL C 304      21.599 -18.453 -24.668  1.00 55.67           O
HETATM 2215  O2  GOL C 304      24.701 -19.447 -24.139  1.00 53.65           O
HETATM 2216  O3  GOL C 304      25.393 -18.432 -22.021  1.00 52.19           O
HETATM 2217  H2  GOL C 304      22.969 -19.647 -23.310  1.00 78.84           H
HETATM 2218  H11 GOL C 304      22.719 -17.031 -23.785  1.00 74.05           H
HETATM 2219  H12 GOL C 304      23.370 -17.585 -25.076  1.00 74.05           H
HETATM 2220  H31 GOL C 304      23.477 -18.613 -21.431  1.00 71.75           H
HETATM 2221  H32 GOL C 304      23.740 -17.297 -22.192  1.00 71.75           H
HETATM 2222  HO1 GOL C 304      21.001 -17.853 -24.597  1.00 66.88           H
HETATM 2223  HO2 GOL C 304      25.202 -18.800 -24.369  1.00 64.45           H
HETATM 2224  HO3 GOL C 304      25.500 -19.232 -21.752  1.00 62.70           H
TER
ATOM   2225  N   GLU B   2      66.784 -68.060   7.064  1.00 62.80           N
ATOM   2226  CA  GLU B   2      68.174 -67.981   6.619  1.00 62.69           C
ATOM   2227  C   GLU B   2      68.316 -67.295   5.267  1.00 67.41           C
ATOM   2228  O   GLU B   2      67.662 -67.652   4.278  1.00 63.87           O
ATOM   2229  CB  GLU B   2      68.801 -69.367   6.531  1.00 64.46           C
ATOM   2230  CG  GLU B   2      70.283 -69.324   6.263  1.00 67.22           C
ATOM   2231  CD  GLU B   2      71.028 -68.628   7.384  1.00 76.56           C
ATOM   2232  OE1 GLU B   2      71.817 -67.683   7.101  1.00 70.67           O
ATOM   2233  OE2 GLU B   2      70.800 -69.028   8.555  1.00 74.43           O
ATOM   2234  N   MET B   3      69.192 -66.296   5.233  1.00 67.82           N
ATOM   2235  CA  MET B   3      69.474 -65.592   3.990  1.00 62.78           C
ATOM   2236  C   MET B   3      70.308 -66.450   3.045  1.00 63.86           C
ATOM   2237  O   MET B   3      70.186 -66.322   1.819  1.00 56.73           O
ATOM   2238  CB  MET B   3      70.158 -64.271   4.328  1.00 68.13           C
ATOM   2239  CG  MET B   3      70.727 -63.469   3.182  1.00 66.61           C
ATOM   2240  SD  MET B   3      71.865 -62.251   3.886  1.00 74.84           S
ATOM   2241  CE  MET B   3      71.274 -62.185   5.586  1.00 55.72           C
ATOM   2242  N   GLU B   4      71.136 -67.342   3.600  1.00 65.82           N
ATOM   2243  CA  GLU B   4      71.734 -68.429   2.827  1.00 65.22           C
ATOM   2244  C   GLU B   4      70.683 -69.168   2.011  1.00 65.19           C
ATOM   2245  O   GLU B   4      70.794 -69.293   0.786  1.00 62.15           O
ATOM   2246  CB  GLU B   4      72.435 -69.407   3.768  1.00 64.19           C
ATOM   2247  CG  GLU B   4      73.751 -68.923   4.317  1.00 67.09           C
ATOM   2248  CD  GLU B   4      74.884 -69.889   4.013  1.00 71.50           C
ATOM   2249  OE1 GLU B   4      75.114 -70.196   2.819  1.00 73.96           O
ATOM   2250  OE2 GLU B   4      75.536 -70.358   4.970  1.00 78.50           O
ATOM   2251  N   LYS B   5      69.655 -69.683   2.695  1.00 66.40           N
ATOM   2252  CA  LYS B   5      68.601 -70.423   2.014  1.00 63.13           C
ATOM   2253  C   LYS B   5      67.991 -69.584   0.899  1.00 63.39           C
ATOM   2254  O   LYS B   5      67.883 -70.036  -0.247  1.00 67.69           O
ATOM   2255  CB  LYS B   5      67.536 -70.873   3.021  1.00 57.81           C
ATOM   2256  N   GLU B   6      67.605 -68.343   1.208  1.00 61.97           N
ATOM   2257  CA  GLU B   6      67.073 -67.487   0.153  1.00 64.27           C
ATOM   2258  C   GLU B   6      68.066 -67.373  -0.995  1.00 65.52           C
ATOM   2259  O   GLU B   6      67.680 -67.437  -2.169  1.00 62.86           O
ATOM   2260  CB  GLU B   6      66.719 -66.102   0.699  1.00 64.86           C
ATOM   2261  CG  GLU B   6      66.254 -65.108  -0.379  1.00 61.74           C
ATOM   2262  CD  GLU B   6      65.452 -63.940   0.190  1.00 69.03           C
ATOM   2263  OE1 GLU B   6      65.394 -62.865  -0.458  1.00 72.80           O
ATOM   2264  OE2 GLU B   6      64.874 -64.095   1.290  1.00 75.70           O
ATOM   2265  N   PHE B   7      69.353 -67.226  -0.674  1.00 64.49           N
ATOM   2266  CA  PHE B   7      70.354 -67.062  -1.721  1.00 64.15           C
ATOM   2267  C   PHE B   7      70.373 -68.266  -2.652  1.00 62.74           C
ATOM   2268  O   PHE B   7      70.375 -68.116  -3.879  1.00 63.49           O
ATOM   2269  CB  PHE B   7      71.735 -66.838  -1.107  1.00 60.48           C
ATOM   2270  CG  PHE B   7      72.825 -66.667  -2.128  1.00 61.59           C
ATOM   2271  CD1 PHE B   7      73.127 -65.412  -2.644  1.00 64.16           C
ATOM   2272  CD2 PHE B   7      73.537 -67.757  -2.592  1.00 61.59           C
ATOM   2273  CE1 PHE B   7      74.141 -65.248  -3.596  1.00 56.98           C
ATOM   2274  CE2 PHE B   7      74.545 -67.597  -3.540  1.00 61.63           C
ATOM   2275  CZ  PHE B   7      74.845 -66.342  -4.038  1.00 57.62           C
ATOM   2276  N   GLU B   8      70.391 -69.475  -2.084  1.00 64.12           N
ATOM   2277  CA  GLU B   8      70.434 -70.671  -2.917  1.00 60.21           C
ATOM   2278  C   GLU B   8      69.157 -70.818  -3.732  1.00 61.59           C
ATOM   2279  O   GLU B   8      69.212 -71.100  -4.935  1.00 63.23           O
ATOM   2280  CB  GLU B   8      70.676 -71.896  -2.046  1.00 61.45           C
ATOM   2281  CG  GLU B   8      72.056 -71.929  -1.402  1.00 63.95           C
ATOM   2282  CD  GLU B   8      72.051 -72.699  -0.086  1.00 78.29           C
ATOM   2283  OE1 GLU B   8      70.983 -73.268   0.257  1.00 77.18           O
ATOM   2284  OE2 GLU B   8      73.101 -72.732   0.607  1.00 76.92           O
ATOM   2285  N   GLN B   9      67.996 -70.599  -3.106  1.00 61.09           N
ATOM   2286  CA  GLN B   9      66.734 -70.692  -3.836  1.00 60.36           C
ATOM   2287  C   GLN B   9      66.703 -69.758  -5.042  1.00 67.04           C
ATOM   2288  O   GLN B   9      66.014 -70.046  -6.027  1.00 73.93           O
ATOM   2289  CB  GLN B   9      65.556 -70.394  -2.905  1.00 57.52           C
ATOM   2290  N   ILE B  10      67.421 -68.633  -4.986  1.00 70.38           N
ATOM   2291  CA  ILE B  10      67.444 -67.733  -6.138  1.00 69.21           C
ATOM   2292  C   ILE B  10      68.489 -68.183  -7.148  1.00 68.05           C
ATOM   2293  O   ILE B  10      68.292 -68.023  -8.364  1.00 66.12           O
ATOM   2294  CB  ILE B  10      67.683 -66.269  -5.717  1.00 65.85           C
ATOM   2295  CG1 ILE B  10      66.864 -65.906  -4.481  1.00 62.56           C
ATOM   2296  CG2 ILE B  10      67.335 -65.306  -6.864  1.00 61.63           C
ATOM   2297  CD1 ILE B  10      67.501 -64.854  -3.634  1.00 62.36           C
ATOM   2298  N   ASP B  11      69.602 -68.748  -6.675  1.00 66.11           N
ATOM   2299  CA  ASP B  11      70.599 -69.289  -7.592  1.00 64.07           C
ATOM   2300  C   ASP B  11      70.042 -70.482  -8.360  1.00 68.43           C
ATOM   2301  O   ASP B  11      70.057 -70.491  -9.595  1.00 72.40           O
ATOM   2302  CB  ASP B  11      71.867 -69.672  -6.832  1.00 64.88           C
ATOM   2303  CG  ASP B  11      72.986 -68.663  -7.026  1.00 63.07           C
ATOM   2304  OD1 ASP B  11      73.949 -68.663  -6.226  1.00 63.94           O
ATOM   2305  OD2 ASP B  11      72.901 -67.859  -7.979  1.00 65.13           O
ATOM   2306  N   ARG B  12      69.526 -71.493  -7.649  1.00 72.95           N
ATOM   2307  CA  ARG B  12      68.934 -72.645  -8.332  1.00 69.77           C
ATOM   2308  C   ARG B  12      67.817 -72.203  -9.275  1.00 67.19           C
ATOM   2309  O   ARG B  12      67.812 -72.557 -10.459  1.00 73.00           O
ATOM   2310  CB  ARG B  12      68.422 -73.671  -7.314  1.00 62.56           C
ATOM   2311  N   SER B  13      66.870 -71.408  -8.778  1.00 63.80           N
ATOM   2312  CA  SER B  13      65.837 -70.890  -9.665  1.00 63.60           C
ATOM   2313  C   SER B  13      66.389 -69.954 -10.735  1.00 68.76           C
ATOM   2314  O   SER B  13      65.632 -69.554 -11.630  1.00 67.66           O
ATOM   2315  CB  SER B  13      64.778 -70.157  -8.859  1.00 61.92           C
ATOM   2316  OG  SER B  13      65.307 -68.942  -8.369  1.00 70.51           O
ATOM   2317  N   GLY B  14      67.669 -69.596 -10.663  1.00 69.19           N
ATOM   2318  CA  GLY B  14      68.236 -68.630 -11.600  1.00 64.01           C
ATOM   2319  C   GLY B  14      67.390 -67.388 -11.770  1.00 64.77           C
ATOM   2320  O   GLY B  14      67.215 -66.901 -12.893  1.00 65.17           O
ATOM   2321  N   SER B  15      66.857 -66.854 -10.676  1.00 64.00           N
ATOM   2322  CA  SER B  15      65.909 -65.750 -10.763  1.00 66.14           C
ATOM   2323  C   SER B  15      66.509 -64.421 -10.308  1.00 60.70           C
ATOM   2324  O   SER B  15      65.765 -63.496  -9.968  1.00 57.37           O
ATOM   2325  CB  SER B  15      64.650 -66.080  -9.958  1.00 63.43           C
ATOM   2326  OG  SER B  15      64.995 -66.680  -8.720  1.00 68.14           O
ATOM   2327  N   TRP B  16      67.838 -64.300 -10.309  1.00 57.92           N
ATOM   2328  CA  TRP B  16      68.461 -63.062  -9.855  1.00 53.48           C
ATOM   2329  C   TRP B  16      67.945 -61.866 -10.641  1.00 52.61           C
ATOM   2330  O   TRP B  16      67.536 -60.857 -10.057  1.00 51.93           O
ATOM   2331  CB  TRP B  16      69.977 -63.169  -9.958  1.00 50.33           C
ATOM   2332  CG  TRP B  16      70.558 -63.871  -8.790  1.00 53.00           C
ATOM   2333  CD1 TRP B  16      71.184 -65.072  -8.794  1.00 56.31           C
ATOM   2334  CD2 TRP B  16      70.548 -63.426  -7.431  1.00 50.68           C
ATOM   2335  NE1 TRP B  16      71.575 -65.407  -7.522  1.00 57.36           N
ATOM   2336  CE2 TRP B  16      71.193 -64.412  -6.665  1.00 52.72           C
ATOM   2337  CE3 TRP B  16      70.058 -62.288  -6.789  1.00 52.73           C
ATOM   2338  CZ2 TRP B  16      71.366 -64.298  -5.294  1.00 53.07           C
ATOM   2339  CZ3 TRP B  16      70.225 -62.178  -5.421  1.00 52.18           C
ATOM   2340  CH2 TRP B  16      70.871 -63.181  -4.690  1.00 53.08           C
ATOM   2341  N   ALA B  17      67.953 -61.958 -11.970  1.00 50.60           N
ATOM   2342  CA  ALA B  17      67.357 -60.887 -12.758  1.00 53.60           C
ATOM   2343  C   ALA B  17      65.900 -60.678 -12.382  1.00 53.64           C
ATOM   2344  O   ALA B  17      65.393 -59.552 -12.449  1.00 55.29           O
ATOM   2345  CB  ALA B  17      67.484 -61.188 -14.250  1.00 55.17           C
ATOM   2346  N   ALA B  18      65.214 -61.744 -11.975  1.00 57.17           N
ATOM   2347  CA  ALA B  18      63.820 -61.609 -11.573  1.00 56.69           C
ATOM   2348  C   ALA B  18      63.701 -60.792 -10.292  1.00 56.55           C
ATOM   2349  O   ALA B  18      62.942 -59.815 -10.233  1.00 55.47           O
ATOM   2350  CB  ALA B  18      63.193 -62.992 -11.400  1.00 51.82           C
ATOM   2351  N   ILE B  19      64.443 -61.185  -9.253  1.00 55.25           N
ATOM   2352  CA  ILE B  19      64.429 -60.435  -8.000  1.00 55.78           C
ATOM   2353  C   ILE B  19      64.791 -58.981  -8.263  1.00 54.02           C
ATOM   2354  O   ILE B  19      64.081 -58.051  -7.853  1.00 51.75           O
ATOM   2355  CB  ILE B  19      65.387 -61.073  -6.974  1.00 57.40           C
ATOM   2356  CG1 ILE B  19      65.066 -62.559  -6.745  1.00 55.77           C
ATOM   2357  CG2 ILE B  19      65.379 -60.270  -5.681  1.00 53.87           C
ATOM   2358  CD1 ILE B  19      63.598 -62.882  -6.825  1.00 53.94           C
ATOM   2359  N   TYR B  20      65.896 -58.768  -8.978  1.00 52.76           N
ATOM   2360  CA  TYR B  20      66.357 -57.412  -9.237  1.00 49.71           C
ATOM   2361  C   TYR B  20      65.270 -56.578  -9.908  1.00 49.95           C
ATOM   2362  O   TYR B  20      64.988 -55.447  -9.492  1.00 47.86           O
ATOM   2363  CB  TYR B  20      67.623 -57.457 -10.082  1.00 46.12           C
ATOM   2364  CG  TYR B  20      68.183 -56.090 -10.292  1.00 49.96           C
ATOM   2365  CD1 TYR B  20      68.649 -55.346  -9.220  1.00 44.58           C
ATOM   2366  CD2 TYR B  20      68.211 -55.521 -11.550  1.00 45.59           C
ATOM   2367  CE1 TYR B  20      69.141 -54.082  -9.400  1.00 43.31           C
ATOM   2368  CE2 TYR B  20      68.710 -54.257 -11.739  1.00 48.08           C
ATOM   2369  CZ  TYR B  20      69.177 -53.541 -10.666  1.00 44.75           C
ATOM   2370  OH  TYR B  20      69.674 -52.276 -10.862  1.00 41.44           O
ATOM   2371  N   GLN B  21      64.631 -57.134 -10.940  1.00 51.20           N
ATOM   2372  CA  GLN B  21      63.519 -56.439 -11.580  1.00 51.01           C
ATOM   2373  C   GLN B  21      62.401 -56.138 -10.591  1.00 47.65           C
ATOM   2374  O   GLN B  21      61.822 -55.045 -10.616  1.00 43.60           O
ATOM   2375  CB  GLN B  21      62.995 -57.258 -12.754  1.00 51.76           C
ATOM   2376  CG  GLN B  21      63.690 -56.895 -14.042  1.00 56.85           C
ATOM   2377  CD  GLN B  21      64.025 -55.410 -14.110  1.00 61.25           C
ATOM   2378  OE1 GLN B  21      65.199 -55.033 -14.199  1.00 60.37           O
ATOM   2379  NE2 GLN B  21      62.994 -54.559 -14.061  1.00 59.72           N
ATOM   2380  N   ASP B  22      62.075 -57.093  -9.717  1.00 49.95           N
ATOM   2381  CA  ASP B  22      61.129 -56.801  -8.640  1.00 55.86           C
ATOM   2382  C   ASP B  22      61.567 -55.568  -7.864  1.00 52.91           C
ATOM   2383  O   ASP B  22      60.774 -54.650  -7.624  1.00 50.30           O
ATOM   2384  CB  ASP B  22      61.005 -57.991  -7.686  1.00 58.61           C
ATOM   2385  CG  ASP B  22      60.283 -59.170  -8.302  1.00 64.75           C
ATOM   2386  OD1 ASP B  22      59.531 -58.974  -9.290  1.00 72.07           O
ATOM   2387  OD2 ASP B  22      60.476 -60.300  -7.795  1.00 63.83           O
ATOM   2388  N   ILE B  23      62.842 -55.529  -7.472  1.00 49.82           N
ATOM   2389  CA  ILE B  23      63.333 -54.403  -6.688  1.00 48.32           C
ATOM   2390  C   ILE B  23      63.199 -53.112  -7.483  1.00 47.02           C
ATOM   2391  O   ILE B  23      62.701 -52.096  -6.978  1.00 46.99           O
ATOM   2392  CB  ILE B  23      64.782 -54.660  -6.239  1.00 49.85           C
ATOM   2393  CG1 ILE B  23      64.793 -55.675  -5.092  1.00 50.29           C
ATOM   2394  CG2 ILE B  23      65.452 -53.360  -5.822  1.00 45.78           C
ATOM   2395  CD1 ILE B  23      65.939 -56.681  -5.151  1.00 52.50           C
ATOM   2396  N   ARG B  24      63.627 -53.133  -8.747  1.00 44.45           N
ATOM   2397  CA  ARG B  24      63.527 -51.927  -9.563  1.00 45.62           C
ATOM   2398  C   ARG B  24      62.081 -51.466  -9.682  1.00 46.82           C
ATOM   2399  O   ARG B  24      61.797 -50.263  -9.639  1.00 47.23           O
ATOM   2400  CB  ARG B  24      64.129 -52.175 -10.943  1.00 46.77           C
ATOM   2401  CG  ARG B  24      65.619 -52.452 -10.923  1.00 45.54           C
ATOM   2402  CD  ARG B  24      66.122 -52.708 -12.315  1.00 50.79           C
ATOM   2403  NE  ARG B  24      65.300 -51.982 -13.275  1.00 64.50           N
ATOM   2404  CZ  ARG B  24      65.639 -50.822 -13.832  1.00 69.14           C
ATOM   2405  NH1 ARG B  24      64.808 -50.228 -14.685  1.00 63.00           N
ATOM   2406  NH2 ARG B  24      66.806 -50.255 -13.539  1.00 73.37           N
ATOM   2407  N   HIS B  25      61.147 -52.413  -9.818  1.00 51.20           N
ATOM   2408  CA  HIS B  25      59.735 -52.056  -9.898  1.00 44.87           C
ATOM   2409  C   HIS B  25      59.249 -51.482  -8.576  1.00 45.75           C
ATOM   2410  O   HIS B  25      58.626 -50.418  -8.545  1.00 51.21           O
ATOM   2411  CB  HIS B  25      58.907 -53.276 -10.305  1.00 47.22           C
ATOM   2412  N   GLU B  26      59.547 -52.163  -7.465  1.00 48.27           N
ATOM   2413  CA  GLU B  26      59.109 -51.708  -6.147  1.00 46.13           C
ATOM   2414  C   GLU B  26      59.801 -50.427  -5.688  1.00 41.70           C
ATOM   2415  O   GLU B  26      59.292 -49.761  -4.781  1.00 40.02           O
ATOM   2416  CB  GLU B  26      59.350 -52.802  -5.099  1.00 44.95           C
ATOM   2417  CG  GLU B  26      58.672 -54.141  -5.384  1.00 50.62           C
ATOM   2418  CD  GLU B  26      58.999 -55.220  -4.334  1.00 64.20           C
ATOM   2419  OE1 GLU B  26      58.831 -54.956  -3.112  1.00 63.18           O
ATOM   2420  OE2 GLU B  26      59.425 -56.334  -4.739  1.00 64.07           O
ATOM   2421  N   ALA B  27      60.935 -50.064  -6.280  1.00 40.18           N
ATOM   2422  CA  ALA B  27      61.778 -49.030  -5.692  1.00 40.91           C
ATOM   2423  C   ALA B  27      61.046 -47.686  -5.603  1.00 41.16           C
ATOM   2424  O   ALA B  27      60.189 -47.358  -6.426  1.00 43.49           O
ATOM   2425  CB  ALA B  27      63.076 -48.894  -6.496  1.00 40.00           C
ATOM   2426  N   SER B  28      61.385 -46.900  -4.582  1.00 41.49           N
ATOM   2427  CA  SER B  28      60.736 -45.608  -4.410  1.00 39.47           C
ATOM   2428  C   SER B  28      61.042 -44.707  -5.593  1.00 41.59           C
ATOM   2429  O   SER B  28      62.032 -44.876  -6.299  1.00 44.49           O
ATOM   2430  CB  SER B  28      61.211 -44.907  -3.139  1.00 36.00           C
ATOM   2431  OG  SER B  28      61.408 -45.823  -2.086  1.00 42.01           O
ATOM   2432  N   ASP B  29      60.206 -43.699  -5.774  1.00 39.23           N
ATOM   2433  CA  ASP B  29      60.452 -42.698  -6.795  1.00 39.82           C
ATOM   2434  C   ASP B  29      60.064 -41.354  -6.211  1.00 43.18           C
ATOM   2435  O   ASP B  29      58.921 -41.182  -5.781  1.00 49.53           O
ATOM   2436  CB  ASP B  29      59.651 -43.007  -8.059  1.00 47.25           C
ATOM   2437  CG  ASP B  29      59.977 -42.067  -9.201  1.00 58.07           C
ATOM   2438  OD1 ASP B  29      60.939 -41.266  -9.077  1.00 58.20           O
ATOM   2439  OD2 ASP B  29      59.255 -42.128 -10.221  1.00 64.60           O
ATOM   2440  N   PHE B  30      61.002 -40.418  -6.168  1.00 36.15           N
ATOM   2441  CA  PHE B  30      60.771 -39.121  -5.556  1.00 34.94           C
ATOM   2442  C   PHE B  30      61.262 -38.044  -6.495  1.00 34.94           C
ATOM   2443  O   PHE B  30      62.132 -38.288  -7.332  1.00 35.84           O
ATOM   2444  CB  PHE B  30      61.487 -38.975  -4.205  1.00 33.32           C
ATOM   2445  CG  PHE B  30      60.993 -39.925  -3.158  1.00 37.49           C
ATOM   2446  CD1 PHE B  30      59.830 -39.654  -2.452  1.00 37.32           C
ATOM   2447  CD2 PHE B  30      61.682 -41.088  -2.874  1.00 37.68           C
ATOM   2448  CE1 PHE B  30      59.369 -40.523  -1.487  1.00 34.26           C
ATOM   2449  CE2 PHE B  30      61.223 -41.964  -1.886  1.00 39.75           C
ATOM   2450  CZ  PHE B  30      60.064 -41.677  -1.199  1.00 35.22           C
ATOM   2451  N   PRO B  31      60.724 -36.844  -6.386  1.00 37.78           N
ATOM   2452  CA  PRO B  31      61.221 -35.763  -7.229  1.00 37.84           C
ATOM   2453  C   PRO B  31      62.718 -35.597  -7.052  1.00 38.65           C
ATOM   2454  O   PRO B  31      63.285 -35.912  -6.001  1.00 39.41           O
ATOM   2455  CB  PRO B  31      60.450 -34.529  -6.736  1.00 34.94           C
ATOM   2456  CG  PRO B  31      59.822 -34.925  -5.442  1.00 37.61           C
ATOM   2457  CD  PRO B  31      59.629 -36.410  -5.506  1.00 40.15           C
ATOM   2458  N   CYS B  32      63.349 -35.120  -8.120  1.00 41.51           N
ATOM   2459  CA  CYS B  32      64.713 -34.613  -8.165  1.00 38.05           C
ATOM   2460  C   CYS B  32      64.713 -33.249  -8.820  1.00 40.22           C
ATOM   2461  O   CYS B  32      65.476 -32.983  -9.752  1.00 40.24           O
ATOM   2462  CB  CYS B  32      65.638 -35.535  -8.957  1.00 41.58           C
ATOM   2463  SG  CYS B  32      65.673 -37.266  -8.439  1.00 43.28           S
ATOM   2464  N   ARG B  33      63.812 -32.372  -8.375  1.00 41.81           N
ATOM   2465  CA  ARG B  33      63.668 -31.081  -9.039  1.00 39.87           C
ATOM   2466  C   ARG B  33      65.002 -30.348  -9.077  1.00 38.02           C
ATOM   2467  O   ARG B  33      65.489 -29.985 -10.151  1.00 44.35           O
ATOM   2468  CB  ARG B  33      62.587 -30.236  -8.352  1.00 37.66           C
ATOM   2469  N   VAL B  34      65.629 -30.147  -7.913  1.00 37.76           N
ATOM   2470  CA  VAL B  34      66.863 -29.359  -7.860  1.00 36.65           C
ATOM   2471  C   VAL B  34      67.918 -29.929  -8.798  1.00 38.82           C
ATOM   2472  O   VAL B  34      68.687 -29.181  -9.414  1.00 42.72           O
ATOM   2473  CB  VAL B  34      67.388 -29.278  -6.420  1.00 34.83           C
ATOM   2474  CG1 VAL B  34      68.699 -28.520  -6.387  1.00 34.05           C
ATOM   2475  CG2 VAL B  34      66.380 -28.603  -5.548  1.00 33.29           C
ATOM   2476  N   ALA B  35      67.975 -31.260  -8.925  1.00 39.51           N
ATOM   2477  CA  ALA B  35      68.975 -31.886  -9.786  1.00 34.27           C
ATOM   2478  C   ALA B  35      68.761 -31.506 -11.246  1.00 39.82           C
ATOM   2479  O   ALA B  35      69.726 -31.317 -11.999  1.00 39.59           O
ATOM   2480  CB  ALA B  35      68.935 -33.410  -9.623  1.00 31.93           C
ATOM   2481  N   LYS B  36      67.506 -31.413 -11.671  1.00 39.68           N
ATOM   2482  CA  LYS B  36      67.180 -31.188 -13.070  1.00 38.29           C
ATOM   2483  C   LYS B  36      67.176 -29.713 -13.440  1.00 37.33           C
ATOM   2484  O   LYS B  36      67.003 -29.390 -14.620  1.00 43.04           O
ATOM   2485  CB  LYS B  36      65.819 -31.814 -13.408  1.00 34.77           C
ATOM   2486  CG  LYS B  36      65.738 -33.349 -13.266  1.00 35.68           C
ATOM   2487  CD  LYS B  36      67.027 -34.012 -13.737  1.00 44.78           C
ATOM   2488  CE  LYS B  36      66.771 -35.323 -14.485  1.00 57.55           C
ATOM   2489  NZ  LYS B  36      67.842 -35.606 -15.512  1.00 55.54           N
ATOM   2490  N   LEU B  37      67.374 -28.810 -12.479  1.00 37.43           N
ATOM   2491  CA  LEU B  37      67.427 -27.398 -12.829  1.00 43.05           C
ATOM   2492  C   LEU B  37      68.549 -27.149 -13.832  1.00 48.56           C
ATOM   2493  O   LEU B  37      69.619 -27.770 -13.760  1.00 45.63           O
ATOM   2494  CB  LEU B  37      67.662 -26.507 -11.615  1.00 40.45           C
ATOM   2495  CG  LEU B  37      66.650 -26.485 -10.482  1.00 44.07           C
ATOM   2496  CD1 LEU B  37      67.189 -25.573  -9.387  1.00 36.87           C
ATOM   2497  CD2 LEU B  37      65.289 -26.041 -10.998  1.00 40.13           C
ATOM   2498  N   PRO B  38      68.341 -26.225 -14.767  1.00 53.79           N
ATOM   2499  CA  PRO B  38      69.411 -25.933 -15.729  1.00 50.99           C
ATOM   2500  C   PRO B  38      70.686 -25.463 -15.049  1.00 49.24           C
ATOM   2501  O   PRO B  38      71.778 -25.863 -15.473  1.00 49.88           O
ATOM   2502  CB  PRO B  38      68.783 -24.848 -16.629  1.00 51.76           C
ATOM   2503  CG  PRO B  38      67.295 -24.954 -16.393  1.00 51.07           C
ATOM   2504  CD  PRO B  38      67.175 -25.347 -14.947  1.00 49.43           C
ATOM   2505  N   LYS B  39      70.575 -24.636 -13.996  1.00 47.12           N
ATOM   2506  CA  LYS B  39      71.752 -24.215 -13.238  1.00 41.26           C
ATOM   2507  C   LYS B  39      72.648 -25.399 -12.886  1.00 47.69           C
ATOM   2508  O   LYS B  39      73.861 -25.238 -12.707  1.00 47.70           O
ATOM   2509  CB  LYS B  39      71.331 -23.489 -11.949  1.00 31.41           C
ATOM   2510  N   ASN B  40      72.077 -26.595 -12.778  1.00 44.43           N
ATOM   2511  CA  ASN B  40      72.799 -27.730 -12.234  1.00 41.28           C
ATOM   2512  C   ASN B  40      73.181 -28.761 -13.286  1.00 43.85           C
ATOM   2513  O   ASN B  40      73.780 -29.787 -12.938  1.00 43.13           O
ATOM   2514  CB  ASN B  40      71.964 -28.375 -11.118  1.00 39.75           C
ATOM   2515  CG  ASN B  40      71.780 -27.442  -9.907  1.00 39.89           C
ATOM   2516  OD1 ASN B  40      72.680 -26.661  -9.552  1.00 35.82           O
ATOM   2517  ND2 ASN B  40      70.607 -27.516  -9.279  1.00 36.15           N
ATOM   2518  N   LYS B  41      72.878 -28.515 -14.563  1.00 42.76           N
ATOM   2519  CA  LYS B  41      73.267 -29.462 -15.601  1.00 39.31           C
ATOM   2520  C   LYS B  41      74.748 -29.837 -15.481  1.00 39.78           C
ATOM   2521  O   LYS B  41      75.102 -31.017 -15.431  1.00 40.49           O
ATOM   2522  CB  LYS B  41      72.948 -28.870 -16.970  1.00 38.29           C
ATOM   2523  N   ASN B  42      75.628 -28.839 -15.403  1.00 44.02           N
ATOM   2524  CA  ASN B  42      77.061 -29.092 -15.298  1.00 36.19           C
ATOM   2525  C   ASN B  42      77.446 -29.862 -14.040  1.00 39.24           C
ATOM   2526  O   ASN B  42      78.622 -30.201 -13.882  1.00 39.24           O
ATOM   2527  CB  ASN B  42      77.834 -27.760 -15.330  1.00 33.87           C
ATOM   2528  N   ARG B  43      76.518 -30.121 -13.123  1.00 37.79           N
ATOM   2529  CA  ARG B  43      76.870 -30.733 -11.849  1.00 30.93           C
ATOM   2530  C   ARG B  43      76.453 -32.186 -11.760  1.00 32.08           C
ATOM   2531  O   ARG B  43      76.683 -32.817 -10.726  1.00 32.86           O
ATOM   2532  CB  ARG B  43      76.252 -29.953 -10.688  1.00 30.45           C
ATOM   2533  CG  ARG B  43      76.867 -28.608 -10.504  1.00 27.12           C
ATOM   2534  CD  ARG B  43      76.264 -27.836  -9.377  1.00 28.43           C
ATOM   2535  NE  ARG B  43      76.991 -26.583  -9.268  1.00 30.89           N
ATOM   2536  CZ  ARG B  43      77.205 -25.911  -8.146  1.00 32.10           C
ATOM   2537  NH1 ARG B  43      76.748 -26.359  -6.990  1.00 30.53           N
ATOM   2538  NH2 ARG B  43      77.897 -24.786  -8.193  1.00 33.17           N
ATOM   2539  N   ASN B  44      75.867 -32.740 -12.816  1.00 33.16           N
ATOM   2540  CA  ASN B  44      75.477 -34.140 -12.840  1.00 33.76           C
ATOM   2541  C   ASN B  44      76.318 -34.886 -13.851  1.00 33.17           C
ATOM   2542  O   ASN B  44      76.421 -34.472 -15.008  1.00 32.82           O
ATOM   2543  CB  ASN B  44      74.001 -34.293 -13.176  1.00 33.63           C
ATOM   2544  CG  ASN B  44      73.142 -33.613 -12.175  1.00 36.36           C
ATOM   2545  OD1 ASN B  44      73.226 -33.902 -10.972  1.00 36.68           O
ATOM   2546  ND2 ASN B  44      72.333 -32.669 -12.638  1.00 39.07           N
ATOM   2547  N   ARG B  45      76.924 -35.976 -13.405  1.00 32.48           N
ATOM   2548  CA  ARG B  45      77.676 -36.802 -14.325  1.00 32.61           C
ATOM   2549  C   ARG B  45      76.748 -37.556 -15.265  1.00 35.31           C
ATOM   2550  O   ARG B  45      77.109 -37.798 -16.420  1.00 39.48           O
ATOM   2551  CB  ARG B  45      78.552 -37.760 -13.535  1.00 31.72           C
ATOM   2552  CG  ARG B  45      79.212 -38.804 -14.359  1.00 32.86           C
ATOM   2553  CD  ARG B  45      80.155 -39.621 -13.498  1.00 38.32           C
ATOM   2554  NE  ARG B  45      81.191 -38.801 -12.866  1.00 34.57           N
ATOM   2555  CZ  ARG B  45      82.284 -38.395 -13.490  1.00 32.56           C
ATOM   2556  NH1 ARG B  45      82.484 -38.731 -14.755  1.00 35.27           N
ATOM   2557  NH2 ARG B  45      83.183 -37.666 -12.849  1.00 33.04           N
ATOM   2558  N   TYR B  46      75.556 -37.929 -14.802  1.00 36.06           N
ATOM   2559  CA  TYR B  46      74.629 -38.725 -15.600  1.00 36.61           C
ATOM   2560  C   TYR B  46      73.228 -38.142 -15.525  1.00 34.57           C
ATOM   2561  O   TYR B  46      72.738 -37.830 -14.433  1.00 40.60           O
ATOM   2562  CB  TYR B  46      74.597 -40.181 -15.140  1.00 38.03           C
ATOM   2563  CG  TYR B  46      75.924 -40.879 -15.224  1.00 44.27           C
ATOM   2564  CD1 TYR B  46      76.456 -41.263 -16.456  1.00 37.30           C
ATOM   2565  CD2 TYR B  46      76.655 -41.166 -14.057  1.00 39.12           C
ATOM   2566  CE1 TYR B  46      77.677 -41.907 -16.525  1.00 33.38           C
ATOM   2567  CE2 TYR B  46      77.878 -41.799 -14.120  1.00 34.10           C
ATOM   2568  CZ  TYR B  46      78.384 -42.167 -15.357  1.00 39.43           C
ATOM   2569  OH  TYR B  46      79.602 -42.807 -15.417  1.00 45.69           O
ATOM   2570  N   ARG B  47      72.584 -38.017 -16.692  1.00 40.41           N
ATOM   2571  CA  ARG B  47      71.221 -37.494 -16.739  1.00 40.65           C
ATOM   2572  C   ARG B  47      70.291 -38.368 -15.915  1.00 37.30           C
ATOM   2573  O   ARG B  47      69.393 -37.867 -15.234  1.00 45.63           O
ATOM   2574  CB  ARG B  47      70.732 -37.405 -18.195  1.00 34.91           C
ATOM   2575  N   ASP B  48      70.523 -39.675 -15.937  1.00 36.60           N
ATOM   2576  CA  ASP B  48      69.640 -40.664 -15.338  1.00 40.71           C
ATOM   2577  C   ASP B  48      69.935 -40.920 -13.865  1.00 40.65           C
ATOM   2578  O   ASP B  48      69.255 -41.747 -13.249  1.00 42.41           O
ATOM   2579  CB  ASP B  48      69.732 -41.991 -16.106  1.00 41.76           C
ATOM   2580  CG  ASP B  48      71.188 -42.480 -16.274  1.00 55.74           C
ATOM   2581  OD1 ASP B  48      72.076 -41.634 -16.526  1.00 51.65           O
ATOM   2582  OD2 ASP B  48      71.456 -43.705 -16.162  1.00 58.45           O
ATOM   2583  N   VAL B  49      70.910 -40.244 -13.272  1.00 35.94           N
ATOM   2584  CA  VAL B  49      71.243 -40.485 -11.873  1.00 37.17           C
ATOM   2585  C   VAL B  49      71.254 -39.148 -11.155  1.00 33.77           C
ATOM   2586  O   VAL B  49      72.196 -38.365 -11.293  1.00 35.39           O
ATOM   2587  CB  VAL B  49      72.565 -41.223 -11.696  1.00 31.32           C
ATOM   2588  CG1 VAL B  49      72.788 -41.467 -10.223  1.00 31.94           C
ATOM   2589  CG2 VAL B  49      72.500 -42.540 -12.421  1.00 32.67           C
ATOM   2590  N   SER B  50      70.202 -38.877 -10.398  1.00 31.94           N
ATOM   2591  CA  SER B  50      70.075 -37.617  -9.696  1.00 32.54           C
ATOM   2592  C   SER B  50      69.710 -37.895  -8.250  1.00 32.68           C
ATOM   2593  O   SER B  50      69.058 -38.904  -7.944  1.00 31.88           O
ATOM   2594  CB  SER B  50      69.007 -36.701 -10.329  1.00 37.69           C
ATOM   2595  OG  SER B  50      68.990 -36.802 -11.748  1.00 41.43           O
ATOM   2596  N   PRO B  51      70.132 -37.021  -7.342  1.00 33.05           N
ATOM   2597  CA  PRO B  51      69.682 -37.130  -5.952  1.00 32.45           C
ATOM   2598  C   PRO B  51      68.215 -36.717  -5.812  1.00 36.81           C
ATOM   2599  O   PRO B  51      67.765 -35.731  -6.405  1.00 35.03           O
ATOM   2600  CB  PRO B  51      70.615 -36.162  -5.209  1.00 28.37           C
ATOM   2601  CG  PRO B  51      70.957 -35.104  -6.238  1.00 27.13           C
ATOM   2602  CD  PRO B  51      70.949 -35.810  -7.582  1.00 30.45           C
ATOM   2603  N   PHE B  52      67.463 -37.493  -5.032  1.00 37.18           N
ATOM   2604  CA  PHE B  52      66.138 -37.055  -4.630  1.00 31.53           C
ATOM   2605  C   PHE B  52      66.253 -35.735  -3.902  1.00 34.81           C
ATOM   2606  O   PHE B  52      67.171 -35.540  -3.103  1.00 32.86           O
ATOM   2607  CB  PHE B  52      65.488 -38.070  -3.705  1.00 31.41           C
ATOM   2608  CG  PHE B  52      65.244 -39.384  -4.337  1.00 29.95           C
ATOM   2609  CD1 PHE B  52      64.818 -39.463  -5.650  1.00 28.36           C
ATOM   2610  CD2 PHE B  52      65.434 -40.548  -3.614  1.00 26.78           C
ATOM   2611  CE1 PHE B  52      64.585 -40.695  -6.242  1.00 27.74           C
ATOM   2612  CE2 PHE B  52      65.199 -41.771  -4.193  1.00 32.68           C
ATOM   2613  CZ  PHE B  52      64.774 -41.844  -5.521  1.00 31.95           C
ATOM   2614  N   ASP B  53      65.293 -34.835  -4.152  1.00 34.30           N
ATOM   2615  CA  ASP B  53      65.299 -33.559  -3.448  1.00 35.11           C
ATOM   2616  C   ASP B  53      65.301 -33.754  -1.939  1.00 34.52           C
ATOM   2617  O   ASP B  53      65.968 -33.010  -1.213  1.00 35.90           O
ATOM   2618  CB  ASP B  53      64.098 -32.725  -3.871  1.00 36.96           C
ATOM   2619  CG  ASP B  53      64.172 -32.320  -5.306  1.00 43.42           C
ATOM   2620  OD1 ASP B  53      65.018 -31.456  -5.617  1.00 50.58           O
ATOM   2621  OD2 ASP B  53      63.420 -32.884  -6.133  1.00 47.87           O
ATOM   2622  N   HIS B  54      64.568 -34.752  -1.440  1.00 32.84           N
ATOM   2623  CA  HIS B  54      64.362 -34.804   0.002  1.00 34.37           C
ATOM   2624  C   HIS B  54      65.600 -35.277   0.744  1.00 36.37           C
ATOM   2625  O   HIS B  54      65.844 -34.848   1.874  1.00 38.94           O
ATOM   2626  CB  HIS B  54      63.164 -35.687   0.334  1.00 32.73           C
ATOM   2627  CG  HIS B  54      63.416 -37.144   0.158  1.00 34.36           C
ATOM   2628  ND1 HIS B  54      63.955 -37.932   1.154  1.00 36.34           N
ATOM   2629  CD2 HIS B  54      63.187 -37.966  -0.893  1.00 32.90           C
ATOM   2630  CE1 HIS B  54      64.047 -39.178   0.723  1.00 37.01           C
ATOM   2631  NE2 HIS B  54      63.585 -39.227  -0.516  1.00 34.43           N
ATOM   2632  N   SER B  55      66.408 -36.129   0.120  1.00 39.05           N
ATOM   2633  CA  SER B  55      67.592 -36.685   0.753  1.00 33.57           C
ATOM   2634  C   SER B  55      68.879 -36.095   0.196  1.00 34.24           C
ATOM   2635  O   SER B  55      69.966 -36.571   0.533  1.00 32.78           O
ATOM   2636  CB  SER B  55      67.595 -38.192   0.575  1.00 27.57           C
ATOM   2637  OG  SER B  55      67.509 -38.464  -0.802  1.00 31.82           O
ATOM   2638  N   ARG B  56      68.788 -35.081  -0.654  1.00 36.20           N
ATOM   2639  CA  ARG B  56      69.984 -34.556  -1.284  1.00 31.77           C
ATOM   2640  C   ARG B  56      70.810 -33.791  -0.266  1.00 34.05           C
ATOM   2641  O   ARG B  56      70.267 -33.160   0.643  1.00 36.51           O
ATOM   2642  CB  ARG B  56      69.613 -33.663  -2.460  1.00 35.04           C
ATOM   2643  CG  ARG B  56      69.128 -32.290  -2.085  1.00 35.97           C
ATOM   2644  CD  ARG B  56      68.879 -31.482  -3.356  1.00 35.64           C
ATOM   2645  NE  ARG B  56      68.500 -30.097  -3.073  1.00 39.74           N
ATOM   2646  CZ  ARG B  56      69.353 -29.078  -2.995  1.00 37.98           C
ATOM   2647  NH1 ARG B  56      68.906 -27.857  -2.735  1.00 43.42           N
ATOM   2648  NH2 ARG B  56      70.651 -29.276  -3.178  1.00 36.99           N
ATOM   2649  N   ILE B  57      72.135 -33.880  -0.400  1.00 32.76           N
ATOM   2650  CA  ILE B  57      73.039 -33.123   0.456  1.00 32.67           C
ATOM   2651  C   ILE B  57      73.102 -31.691  -0.050  1.00 35.11           C
ATOM   2652  O   ILE B  57      73.393 -31.452  -1.226  1.00 31.83           O
ATOM   2653  CB  ILE B  57      74.442 -33.747   0.464  1.00 34.02           C
ATOM   2654  CG1 ILE B  57      74.428 -35.130   1.118  1.00 29.78           C
ATOM   2655  CG2 ILE B  57      75.419 -32.793   1.155  1.00 29.34           C
ATOM   2656  CD1 ILE B  57      73.892 -35.118   2.524  1.00 26.27           C
ATOM   2657  N   LYS B  58      72.849 -30.730   0.829  1.00 35.89           N
ATOM   2658  CA  LYS B  58      72.944 -29.333   0.434  1.00 35.98           C
ATOM   2659  C   LYS B  58      74.324 -28.810   0.793  1.00 33.10           C
ATOM   2660  O   LYS B  58      74.768 -28.960   1.934  1.00 43.08           O
ATOM   2661  CB  LYS B  58      71.864 -28.488   1.114  1.00 36.83           C
ATOM   2662  CG  LYS B  58      70.453 -28.696   0.582  1.00 36.96           C
ATOM   2663  CD  LYS B  58      69.447 -28.002   1.495  1.00 34.87           C
ATOM   2664  CE  LYS B  58      68.021 -28.037   0.943  1.00 47.19           C
ATOM   2665  NZ  LYS B  58      67.417 -29.411   0.844  1.00 51.24           N
ATOM   2666  N   LEU B  59      75.013 -28.231  -0.183  1.00 34.75           N
ATOM   2667  CA  LEU B  59      76.208 -27.458   0.130  1.00 36.41           C
ATOM   2668  C   LEU B  59      75.814 -26.202   0.887  1.00 37.83           C
ATOM   2669  O   LEU B  59      74.807 -25.566   0.570  1.00 41.09           O
ATOM   2670  CB  LEU B  59      76.949 -27.078  -1.141  1.00 32.91           C
ATOM   2671  CG  LEU B  59      77.239 -28.261  -2.050  1.00 34.33           C
ATOM   2672  CD1 LEU B  59      77.576 -27.758  -3.431  1.00 30.58           C
ATOM   2673  CD2 LEU B  59      78.368 -29.119  -1.483  1.00 29.38           C
ATOM   2674  N   HIS B  60      76.607 -25.844   1.897  1.00 38.39           N
ATOM   2675  CA  HIS B  60      76.357 -24.624   2.652  1.00 37.12           C
ATOM   2676  C   HIS B  60      76.861 -23.427   1.858  1.00 45.21           C
ATOM   2677  O   HIS B  60      77.581 -22.570   2.380  1.00 53.23           O
ATOM   2678  CB  HIS B  60      77.024 -24.678   4.025  1.00 35.87           C
ATOM   2679  CG  HIS B  60      76.621 -25.859   4.851  1.00 39.65           C
ATOM   2680  ND1 HIS B  60      75.727 -26.814   4.410  1.00 41.65           N
ATOM   2681  CD2 HIS B  60      76.999 -26.246   6.094  1.00 42.67           C
ATOM   2682  CE1 HIS B  60      75.565 -27.733   5.347  1.00 40.73           C
ATOM   2683  NE2 HIS B  60      76.322 -27.409   6.380  1.00 43.16           N
ATOM   2684  N   GLN B  61      76.521 -23.395   0.579  1.00 51.44           N
ATOM   2685  CA  GLN B  61      76.793 -22.271  -0.299  1.00 50.44           C
ATOM   2686  C   GLN B  61      75.494 -21.488  -0.456  1.00 58.18           C
ATOM   2687  O   GLN B  61      74.410 -22.074  -0.572  1.00 56.06           O
ATOM   2688  CB  GLN B  61      77.319 -22.754  -1.663  1.00 44.81           C
ATOM   2689  N   GLU B  62      75.591 -20.162  -0.383  1.00 64.72           N
ATOM   2690  CA  GLU B  62      74.440 -19.347  -0.753  1.00 62.79           C
ATOM   2691  C   GLU B  62      74.249 -19.399  -2.256  1.00 65.02           C
ATOM   2692  O   GLU B  62      73.119 -19.462  -2.753  1.00 61.16           O
ATOM   2693  CB  GLU B  62      74.636 -17.906  -0.277  1.00 61.83           C
ATOM   2694  N   ASP B  63      75.363 -19.425  -2.982  1.00 64.13           N
ATOM   2695  CA  ASP B  63      75.419 -19.491  -4.433  1.00 60.01           C
ATOM   2696  C   ASP B  63      74.477 -20.538  -5.003  1.00 57.42           C
ATOM   2697  O   ASP B  63      73.283 -20.293  -5.198  1.00 60.54           O
ATOM   2698  CB  ASP B  63      76.857 -19.812  -4.845  1.00 66.05           C
ATOM   2699  CG  ASP B  63      77.251 -19.151  -6.137  1.00 75.55           C
ATOM   2700  OD1 ASP B  63      76.335 -18.768  -6.903  1.00 72.48           O
ATOM   2701  OD2 ASP B  63      78.475 -19.028  -6.388  1.00 84.30           O
ATOM   2702  N   ASN B  64      75.036 -21.707  -5.289  1.00 55.90           N
ATOM   2703  CA  ASN B  64      74.302 -22.883  -5.729  1.00 45.51           C
ATOM   2704  C   ASN B  64      74.657 -24.011  -4.772  1.00 42.00           C
ATOM   2705  O   ASN B  64      75.831 -24.370  -4.646  1.00 42.91           O
ATOM   2706  CB  ASN B  64      74.667 -23.238  -7.168  1.00 38.06           C
ATOM   2707  CG  ASN B  64      73.928 -24.436  -7.669  1.00 39.44           C
ATOM   2708  OD1 ASN B  64      73.314 -25.160  -6.893  1.00 43.48           O
ATOM   2709  ND2 ASN B  64      73.967 -24.658  -8.976  1.00 36.88           N
ATOM   2710  N   ASP B  65      73.658 -24.546  -4.078  1.00 39.02           N
ATOM   2711  CA  ASP B  65      73.901 -25.529  -3.034  1.00 39.46           C
ATOM   2712  C   ASP B  65      73.853 -26.960  -3.544  1.00 36.33           C
ATOM   2713  O   ASP B  65      73.936 -27.891  -2.742  1.00 33.96           O
ATOM   2714  CB  ASP B  65      72.890 -25.358  -1.894  1.00 40.88           C
ATOM   2715  CG  ASP B  65      71.471 -25.806  -2.275  1.00 40.31           C
ATOM   2716  OD1 ASP B  65      71.271 -26.393  -3.356  1.00 42.47           O
ATOM   2717  OD2 ASP B  65      70.534 -25.561  -1.483  1.00 47.13           O
ATOM   2718  N   TYR B  66      73.704 -27.154  -4.844  1.00 32.11           N
ATOM   2719  CA  TYR B  66      73.461 -28.482  -5.368  1.00 32.17           C
ATOM   2720  C   TYR B  66      74.752 -29.283  -5.470  1.00 34.90           C
ATOM   2721  O   TYR B  66      75.795 -28.776  -5.895  1.00 32.81           O
ATOM   2722  CB  TYR B  66      72.802 -28.424  -6.744  1.00 31.75           C
ATOM   2723  CG  TYR B  66      72.615 -29.814  -7.296  1.00 34.73           C
ATOM   2724  CD1 TYR B  66      71.674 -30.687  -6.750  1.00 31.30           C
ATOM   2725  CD2 TYR B  66      73.420 -30.280  -8.312  1.00 34.19           C
ATOM   2726  CE1 TYR B  66      71.533 -31.970  -7.227  1.00 30.70           C
ATOM   2727  CE2 TYR B  66      73.280 -31.558  -8.799  1.00 31.74           C
ATOM   2728  CZ  TYR B  66      72.344 -32.397  -8.261  1.00 32.26           C
ATOM   2729  OH  TYR B  66      72.237 -33.672  -8.774  1.00 32.77           O
ATOM   2730  N   ILE B  67      74.671 -30.545  -5.077  1.00 31.13           N
ATOM   2731  CA  ILE B  67      75.685 -31.533  -5.407  1.00 27.35           C
ATOM   2732  C   ILE B  67      74.955 -32.840  -5.622  1.00 30.24           C
ATOM   2733  O   ILE B  67      73.988 -33.140  -4.914  1.00 32.58           O
ATOM   2734  CB  ILE B  67      76.750 -31.663  -4.305  1.00 30.77           C
ATOM   2735  CG1 ILE B  67      77.817 -32.675  -4.711  1.00 27.34           C
ATOM   2736  CG2 ILE B  67      76.107 -32.070  -2.979  1.00 31.30           C
ATOM   2737  CD1 ILE B  67      79.094 -32.535  -3.915  1.00 27.23           C
ATOM   2738  N   ASN B  68      75.377 -33.607  -6.619  1.00 31.99           N
ATOM   2739  CA  ASN B  68      74.743 -34.901  -6.856  1.00 28.78           C
ATOM   2740  C   ASN B  68      75.231 -35.855  -5.768  1.00 31.58           C
ATOM   2741  O   ASN B  68      76.189 -36.614  -5.935  1.00 34.07           O
ATOM   2742  CB  ASN B  68      75.051 -35.409  -8.250  1.00 29.91           C
ATOM   2743  CG  ASN B  68      74.165 -36.530  -8.643  1.00 30.49           C
ATOM   2744  OD1 ASN B  68      73.889 -37.423  -7.829  1.00 32.25           O
ATOM   2745  ND2 ASN B  68      73.691 -36.509  -9.894  1.00 32.53           N
ATOM   2746  N   ALA B  69      74.562 -35.781  -4.617  1.00 28.73           N
ATOM   2747  CA  ALA B  69      74.920 -36.523  -3.415  1.00 30.51           C
ATOM   2748  C   ALA B  69      73.651 -36.698  -2.597  1.00 32.99           C
ATOM   2749  O   ALA B  69      72.888 -35.742  -2.428  1.00 33.53           O
ATOM   2750  CB  ALA B  69      75.985 -35.788  -2.596  1.00 27.27           C
ATOM   2751  N   SER B  70      73.429 -37.908  -2.097  1.00 31.46           N
ATOM   2752  CA  SER B  70      72.236 -38.248  -1.342  1.00 29.51           C
ATOM   2753  C   SER B  70      72.646 -38.694   0.048  1.00 27.31           C
ATOM   2754  O   SER B  70      73.620 -39.435   0.203  1.00 29.24           O
ATOM   2755  CB  SER B  70      71.437 -39.372  -2.039  1.00 28.33           C
ATOM   2756  OG  SER B  70      71.130 -39.006  -3.375  1.00 29.46           O
ATOM   2757  N   LEU B  71      71.899 -38.253   1.055  1.00 29.33           N
ATOM   2758  CA  LEU B  71      72.048 -38.778   2.405  1.00 27.53           C
ATOM   2759  C   LEU B  71      71.172 -40.016   2.553  1.00 31.69           C
ATOM   2760  O   LEU B  71      69.955 -39.954   2.366  1.00 33.39           O
ATOM   2761  CB  LEU B  71      71.675 -37.740   3.462  1.00 28.83           C
ATOM   2762  CG  LEU B  71      71.788 -38.254   4.908  1.00 31.73           C
ATOM   2763  CD1 LEU B  71      73.238 -38.641   5.245  1.00 27.82           C
ATOM   2764  CD2 LEU B  71      71.250 -37.236   5.905  1.00 20.98           C
ATOM   2765  N   ILE B  72      71.788 -41.134   2.884  1.00 30.58           N
ATOM   2766  CA  ILE B  72      71.083 -42.371   3.127  1.00 28.98           C
ATOM   2767  C   ILE B  72      71.164 -42.640   4.620  1.00 35.84           C
ATOM   2768  O   ILE B  72      72.206 -43.101   5.102  1.00 34.65           O
ATOM   2769  CB  ILE B  72      71.691 -43.517   2.331  1.00 29.83           C
ATOM   2770  CG1 ILE B  72      71.551 -43.246   0.831  1.00 30.01           C
ATOM   2771  CG2 ILE B  72      71.054 -44.815   2.765  1.00 33.59           C
ATOM   2772  CD1 ILE B  72      71.773 -44.481   0.009  1.00 36.17           C
ATOM   2773  N   LYS B  73      70.071 -42.351   5.354  1.00 32.44           N
ATOM   2774  CA  LYS B  73      70.030 -42.494   6.805  1.00 30.93           C
ATOM   2775  C   LYS B  73      69.318 -43.804   7.131  1.00 31.59           C
ATOM   2776  O   LYS B  73      68.113 -43.941   6.902  1.00 38.09           O
ATOM   2777  CB  LYS B  73      69.338 -41.291   7.455  1.00 26.30           C
ATOM   2778  N   MET B  74      70.063 -44.775   7.636  1.00 29.95           N
ATOM   2779  CA  MET B  74      69.474 -46.046   8.039  1.00 33.02           C
ATOM   2780  C   MET B  74      69.171 -45.952   9.527  1.00 37.47           C
ATOM   2781  O   MET B  74      70.064 -46.103  10.368  1.00 37.68           O
ATOM   2782  CB  MET B  74      70.408 -47.194   7.693  1.00 32.36           C
ATOM   2783  CG  MET B  74      70.702 -47.266   6.217  1.00 34.26           C
ATOM   2784  SD  MET B  74      69.213 -47.420   5.179  1.00 38.99           S
ATOM   2785  CE  MET B  74      68.761 -49.125   5.492  1.00 30.35           C
ATOM   2786  N   GLU B  75      67.906 -45.655   9.855  1.00 43.06           N
ATOM   2787  CA  GLU B  75      67.533 -45.444  11.252  1.00 40.12           C
ATOM   2788  C   GLU B  75      67.906 -46.661  12.094  1.00 33.57           C
ATOM   2789  O   GLU B  75      68.797 -46.596  12.948  1.00 35.70           O
ATOM   2790  CB  GLU B  75      66.035 -45.115  11.360  1.00 41.02           C
ATOM   2791  N   GLU B  76      67.283 -47.807  11.814  1.00 34.65           N
ATOM   2792  CA  GLU B  76      67.519 -48.981  12.642  1.00 28.97           C
ATOM   2793  C   GLU B  76      68.999 -49.312  12.743  1.00 34.77           C
ATOM   2794  O   GLU B  76      69.491 -49.639  13.831  1.00 35.72           O
ATOM   2795  CB  GLU B  76      66.755 -50.189  12.108  1.00 29.59           C
ATOM   2796  CG  GLU B  76      66.877 -51.346  13.085  1.00 33.90           C
ATOM   2797  CD  GLU B  76      66.338 -52.638  12.551  1.00 39.36           C
ATOM   2798  OE1 GLU B  76      65.750 -52.625  11.449  1.00 38.16           O
ATOM   2799  OE2 GLU B  76      66.512 -53.668  13.238  1.00 43.68           O
ATOM   2800  N   ALA B  77      69.724 -49.267  11.617  1.00 36.34           N
ATOM   2801  CA  ALA B  77      71.146 -49.584  11.632  1.00 32.65           C
ATOM   2802  C   ALA B  77      71.968 -48.499  12.308  1.00 36.71           C
ATOM   2803  O   ALA B  77      73.151 -48.719  12.572  1.00 35.24           O
ATOM   2804  CB  ALA B  77      71.656 -49.838  10.210  1.00 31.01           C
ATOM   2805  N   GLN B  78      71.370 -47.351  12.623  1.00 38.41           N
ATOM   2806  CA  GLN B  78      72.111 -46.249  13.222  1.00 35.78           C
ATOM   2807  C   GLN B  78      73.354 -45.943  12.388  1.00 36.23           C
ATOM   2808  O   GLN B  78      74.439 -45.686  12.902  1.00 34.28           O
ATOM   2809  CB  GLN B  78      72.461 -46.553  14.675  1.00 34.07           C
ATOM   2810  N   ARG B  79      73.190 -45.979  11.070  1.00 38.04           N
ATOM   2811  CA  ARG B  79      74.265 -45.665  10.150  1.00 33.14           C
ATOM   2812  C   ARG B  79      73.751 -44.747   9.056  1.00 31.97           C
ATOM   2813  O   ARG B  79      72.642 -44.927   8.548  1.00 37.57           O
ATOM   2814  CB  ARG B  79      74.855 -46.921   9.533  1.00 35.21           C
ATOM   2815  CG  ARG B  79      76.016 -46.605   8.636  1.00 41.92           C
ATOM   2816  CD  ARG B  79      77.094 -47.644   8.734  1.00 38.38           C
ATOM   2817  NE  ARG B  79      77.625 -47.710  10.069  1.00 33.28           N
ATOM   2818  CZ  ARG B  79      78.474 -48.642  10.492  1.00 38.00           C
ATOM   2819  NH1 ARG B  79      78.885 -48.632  11.759  1.00 38.72           N
ATOM   2820  NH2 ARG B  79      78.906 -49.586   9.670  1.00 31.87           N
ATOM   2821  N   SER B  80      74.559 -43.758   8.707  1.00 29.00           N
ATOM   2822  CA  SER B  80      74.295 -42.862   7.593  1.00 29.03           C
ATOM   2823  C   SER B  80      75.402 -42.993   6.554  1.00 31.49           C
ATOM   2824  O   SER B  80      76.559 -43.268   6.891  1.00 38.56           O
ATOM   2825  CB  SER B  80      74.222 -41.416   8.063  1.00 28.22           C
ATOM   2826  OG  SER B  80      72.916 -41.090   8.462  1.00 35.48           O
ATOM   2827  N   TYR B  81      75.048 -42.796   5.283  1.00 34.78           N
ATOM   2828  CA  TYR B  81      76.031 -42.696   4.214  1.00 28.34           C
ATOM   2829  C   TYR B  81      75.651 -41.552   3.307  1.00 28.72           C
ATOM   2830  O   TYR B  81      74.467 -41.307   3.081  1.00 29.51           O
ATOM   2831  CB  TYR B  81      76.125 -43.956   3.360  1.00 29.78           C
ATOM   2832  CG  TYR B  81      76.069 -45.242   4.120  1.00 32.42           C
ATOM   2833  CD1 TYR B  81      77.233 -45.925   4.464  1.00 28.16           C
ATOM   2834  CD2 TYR B  81      74.841 -45.793   4.481  1.00 32.64           C
ATOM   2835  CE1 TYR B  81      77.168 -47.126   5.171  1.00 34.06           C
ATOM   2836  CE2 TYR B  81      74.767 -46.985   5.184  1.00 32.67           C
ATOM   2837  CZ  TYR B  81      75.924 -47.645   5.530  1.00 34.17           C
ATOM   2838  OH  TYR B  81      75.827 -48.828   6.218  1.00 31.49           O
ATOM   2839  N   ILE B  82      76.654 -40.862   2.778  1.00 31.35           N
ATOM   2840  CA  ILE B  82      76.463 -39.959   1.655  1.00 29.11           C
ATOM   2841  C   ILE B  82      76.903 -40.722   0.415  1.00 31.02           C
ATOM   2842  O   ILE B  82      78.071 -41.107   0.290  1.00 33.10           O
ATOM   2843  CB  ILE B  82      77.249 -38.658   1.833  1.00 30.49           C
ATOM   2844  CG1 ILE B  82      76.689 -37.884   3.015  1.00 28.16           C
ATOM   2845  CG2 ILE B  82      77.213 -37.832   0.546  1.00 30.32           C
ATOM   2846  CD1 ILE B  82      77.362 -36.566   3.249  1.00 32.55           C
ATOM   2847  N   LEU B  83      75.977 -41.006  -0.486  1.00 30.18           N
ATOM   2848  CA  LEU B  83      76.336 -41.618  -1.754  1.00 27.73           C
ATOM   2849  C   LEU B  83      76.327 -40.520  -2.792  1.00 28.91           C
ATOM   2850  O   LEU B  83      75.320 -39.826  -2.965  1.00 33.50           O
ATOM   2851  CB  LEU B  83      75.388 -42.746  -2.149  1.00 30.54           C
ATOM   2852  CG  LEU B  83      75.729 -44.141  -1.599  1.00 31.82           C
ATOM   2853  CD1 LEU B  83      75.757 -44.141  -0.068  1.00 26.81           C
ATOM   2854  CD2 LEU B  83      74.698 -45.127  -2.115  1.00 30.68           C
ATOM   2855  N   THR B  84      77.446 -40.347  -3.463  1.00 29.83           N
ATOM   2856  CA  THR B  84      77.573 -39.270  -4.416  1.00 30.58           C
ATOM   2857  C   THR B  84      78.152 -39.824  -5.706  1.00 29.74           C
ATOM   2858  O   THR B  84      78.772 -40.887  -5.727  1.00 31.45           O
ATOM   2859  CB  THR B  84      78.435 -38.122  -3.843  1.00 28.77           C
ATOM   2860  OG1 THR B  84      78.411 -37.017  -4.756  1.00 31.39           O
ATOM   2861  CG2 THR B  84      79.889 -38.573  -3.588  1.00 23.95           C
ATOM   2862  N   GLN B  85      77.898 -39.119  -6.802  1.00 30.64           N
ATOM   2863  CA  GLN B  85      78.554 -39.471  -8.043  1.00 28.98           C
ATOM   2864  C   GLN B  85      80.055 -39.220  -7.919  1.00 30.01           C
ATOM   2865  O   GLN B  85      80.513 -38.417  -7.105  1.00 28.35           O
ATOM   2866  CB  GLN B  85      77.994 -38.631  -9.180  1.00 30.47           C
ATOM   2867  CG  GLN B  85      78.445 -37.185  -9.062  1.00 28.04           C
ATOM   2868  CD  GLN B  85      77.774 -36.296 -10.070  1.00 24.49           C
ATOM   2869  OE1 GLN B  85      76.843 -36.704 -10.736  1.00 31.30           O
ATOM   2870  NE2 GLN B  85      78.252 -35.079 -10.196  1.00 29.29           N
ATOM   2871  N   GLY B  86      80.827 -39.913  -8.739  1.00 30.80           N
ATOM   2872  CA  GLY B  86      82.204 -39.535  -8.924  1.00 30.81           C
ATOM   2873  C   GLY B  86      82.286 -38.070  -9.305  1.00 30.65           C
ATOM   2874  O   GLY B  86      81.622 -37.609 -10.237  1.00 31.60           O
ATOM   2875  N   PRO B  87      83.085 -37.305  -8.565  1.00 32.74           N
ATOM   2876  CA  PRO B  87      83.197 -35.863  -8.833  1.00 28.82           C
ATOM   2877  C   PRO B  87      83.576 -35.569 -10.278  1.00 33.99           C
ATOM   2878  O   PRO B  87      84.413 -36.249 -10.881  1.00 32.65           O
ATOM   2879  CB  PRO B  87      84.307 -35.413  -7.874  1.00 30.26           C
ATOM   2880  CG  PRO B  87      84.300 -36.416  -6.785  1.00 30.68           C
ATOM   2881  CD  PRO B  87      83.844 -37.719  -7.371  1.00 28.25           C
ATOM   2882  N   LEU B  88      82.971 -34.536 -10.821  1.00 34.15           N
ATOM   2883  CA  LEU B  88      83.361 -34.024 -12.121  1.00 32.99           C
ATOM   2884  C   LEU B  88      84.514 -33.037 -11.982  1.00 34.94           C
ATOM   2885  O   LEU B  88      84.785 -32.518 -10.889  1.00 32.85           O
ATOM   2886  CB  LEU B  88      82.169 -33.343 -12.794  1.00 30.24           C
ATOM   2887  CG  LEU B  88      80.967 -34.252 -13.018  1.00 32.95           C
ATOM   2888  CD1 LEU B  88      79.704 -33.413 -13.053  1.00 31.27           C
ATOM   2889  CD2 LEU B  88      81.127 -35.058 -14.311  1.00 29.00           C
ATOM   2890  N   PRO B  89      85.209 -32.750 -13.084  1.00 35.38           N
ATOM   2891  CA  PRO B  89      86.282 -31.745 -13.034  1.00 34.61           C
ATOM   2892  C   PRO B  89      85.856 -30.473 -12.340  1.00 38.87           C
ATOM   2893  O   PRO B  89      86.672 -29.808 -11.681  1.00 39.40           O
ATOM   2894  CB  PRO B  89      86.585 -31.484 -14.515  1.00 34.53           C
ATOM   2895  CG  PRO B  89      86.107 -32.704 -15.226  1.00 36.18           C
ATOM   2896  CD  PRO B  89      84.925 -33.204 -14.456  1.00 30.08           C
ATOM   2897  N   ASN B  90      84.592 -30.096 -12.482  1.00 33.30           N
ATOM   2898  CA  ASN B  90      84.129 -28.829 -11.947  1.00 36.65           C
ATOM   2899  C   ASN B  90      83.426 -28.965 -10.606  1.00 34.38           C
ATOM   2900  O   ASN B  90      83.064 -27.947 -10.013  1.00 36.03           O
ATOM   2901  CB  ASN B  90      83.206 -28.155 -12.950  1.00 35.96           C
ATOM   2902  CG  ASN B  90      82.147 -29.091 -13.460  1.00 44.51           C
ATOM   2903  OD1 ASN B  90      82.441 -30.235 -13.817  1.00 45.16           O
ATOM   2904  ND2 ASN B  90      80.902 -28.620 -13.501  1.00 43.26           N
ATOM   2905  N   THR B  91      83.227 -30.184 -10.105  1.00 30.51           N
ATOM   2906  CA  THR B  91      82.553 -30.364  -8.830  1.00 32.69           C
ATOM   2907  C   THR B  91      83.467 -30.952  -7.773  1.00 34.61           C
ATOM   2908  O   THR B  91      82.971 -31.386  -6.734  1.00 35.20           O
ATOM   2909  CB  THR B  91      81.305 -31.244  -8.967  1.00 30.16           C
ATOM   2910  OG1 THR B  91      81.687 -32.594  -9.235  1.00 32.53           O
ATOM   2911  CG2 THR B  91      80.395 -30.748 -10.083  1.00 28.74           C
ATOM   2912  N   CYS B  92      84.787 -30.972  -7.996  1.00 35.71           N
ATOM   2913  CA  CYS B  92      85.685 -31.486  -6.964  1.00 32.05           C
ATOM   2914  C   CYS B  92      85.680 -30.589  -5.737  1.00 32.20           C
ATOM   2915  O   CYS B  92      85.632 -31.079  -4.600  1.00 33.05           O
ATOM   2916  CB  CYS B  92      87.103 -31.632  -7.513  1.00 32.79           C
ATOM   2917  SG  CYS B  92      87.208 -32.877  -8.787  1.00 40.78           S
ATOM   2918  N   GLY B  93      85.749 -29.275  -5.938  1.00 30.85           N
ATOM   2919  CA  GLY B  93      85.602 -28.378  -4.810  1.00 28.54           C
ATOM   2920  C   GLY B  93      84.289 -28.603  -4.089  1.00 32.30           C
ATOM   2921  O   GLY B  93      84.250 -28.668  -2.859  1.00 33.01           O
ATOM   2922  N   HIS B  94      83.193 -28.730  -4.846  1.00 32.28           N
ATOM   2923  CA  HIS B  94      81.920 -29.093  -4.240  1.00 29.51           C
ATOM   2924  C   HIS B  94      82.081 -30.336  -3.392  1.00 32.65           C
ATOM   2925  O   HIS B  94      81.714 -30.365  -2.210  1.00 32.75           O
ATOM   2926  CB  HIS B  94      80.880 -29.358  -5.315  1.00 34.03           C
ATOM   2927  CG  HIS B  94      80.690 -28.229  -6.268  1.00 35.70           C
ATOM   2928  ND1 HIS B  94      81.045 -26.935  -5.961  1.00 33.55           N
ATOM   2929  CD2 HIS B  94      80.159 -28.196  -7.512  1.00 32.76           C
ATOM   2930  CE1 HIS B  94      80.752 -26.151  -6.983  1.00 35.68           C
ATOM   2931  NE2 HIS B  94      80.214 -26.890  -7.936  1.00 35.76           N
ATOM   2932  N   PHE B  95      82.630 -31.385  -4.000  1.00 30.10           N
ATOM   2933  CA  PHE B  95      82.810 -32.639  -3.295  1.00 28.46           C
ATOM   2934  C   PHE B  95      83.507 -32.414  -1.957  1.00 30.56           C
ATOM   2935  O   PHE B  95      82.997 -32.807  -0.906  1.00 30.67           O
ATOM   2936  CB  PHE B  95      83.591 -33.594  -4.182  1.00 25.69           C
ATOM   2937  CG  PHE B  95      83.828 -34.905  -3.560  1.00 30.77           C
ATOM   2938  CD1 PHE B  95      82.896 -35.918  -3.690  1.00 29.64           C
ATOM   2939  CD2 PHE B  95      84.975 -35.133  -2.832  1.00 27.78           C
ATOM   2940  CE1 PHE B  95      83.105 -37.139  -3.115  1.00 29.23           C
ATOM   2941  CE2 PHE B  95      85.186 -36.358  -2.249  1.00 32.63           C
ATOM   2942  CZ  PHE B  95      84.252 -37.365  -2.392  1.00 30.81           C
ATOM   2943  N   TRP B  96      84.659 -31.747  -1.967  1.00 27.81           N
ATOM   2944  CA  TRP B  96      85.382 -31.610  -0.711  1.00 30.11           C
ATOM   2945  C   TRP B  96      84.690 -30.643   0.225  1.00 31.41           C
ATOM   2946  O   TRP B  96      84.747 -30.817   1.446  1.00 34.83           O
ATOM   2947  CB  TRP B  96      86.822 -31.203  -0.982  1.00 30.89           C
ATOM   2948  CG  TRP B  96      87.525 -32.377  -1.561  1.00 31.10           C
ATOM   2949  CD1 TRP B  96      87.943 -32.536  -2.850  1.00 30.17           C
ATOM   2950  CD2 TRP B  96      87.826 -33.596  -0.884  1.00 33.43           C
ATOM   2951  NE1 TRP B  96      88.521 -33.773  -3.008  1.00 32.29           N
ATOM   2952  CE2 TRP B  96      88.459 -34.448  -1.819  1.00 32.47           C
ATOM   2953  CE3 TRP B  96      87.631 -34.051   0.425  1.00 28.39           C
ATOM   2954  CZ2 TRP B  96      88.896 -35.730  -1.488  1.00 30.13           C
ATOM   2955  CZ3 TRP B  96      88.066 -35.323   0.752  1.00 28.75           C
ATOM   2956  CH2 TRP B  96      88.694 -36.146  -0.196  1.00 28.92           C
ATOM   2957  N   GLU B  97      84.009 -29.638  -0.314  1.00 31.47           N
ATOM   2958  CA  GLU B  97      83.178 -28.815   0.546  1.00 29.35           C
ATOM   2959  C   GLU B  97      82.137 -29.664   1.257  1.00 34.79           C
ATOM   2960  O   GLU B  97      81.901 -29.496   2.459  1.00 33.72           O
ATOM   2961  CB  GLU B  97      82.490 -27.736  -0.259  1.00 28.85           C
ATOM   2962  CG  GLU B  97      81.365 -27.171   0.521  1.00 31.17           C
ATOM   2963  CD  GLU B  97      80.603 -26.144  -0.248  1.00 35.76           C
ATOM   2964  OE1 GLU B  97      80.819 -26.037  -1.476  1.00 39.05           O
ATOM   2965  OE2 GLU B  97      79.783 -25.447   0.383  1.00 37.98           O
ATOM   2966  N   MET B  98      81.499 -30.588   0.529  1.00 33.05           N
ATOM   2967  CA  MET B  98      80.551 -31.488   1.171  1.00 31.14           C
ATOM   2968  C   MET B  98      81.236 -32.317   2.250  1.00 32.32           C
ATOM   2969  O   MET B  98      80.781 -32.357   3.400  1.00 31.30           O
ATOM   2970  CB  MET B  98      79.897 -32.391   0.140  1.00 26.26           C
ATOM   2971  CG  MET B  98      79.107 -33.480   0.794  1.00 25.41           C
ATOM   2972  SD  MET B  98      78.333 -34.534  -0.428  1.00 36.58           S
ATOM   2973  CE  MET B  98      79.765 -35.198  -1.284  1.00 30.35           C
ATOM   2974  N   VAL B  99      82.342 -32.981   1.898  1.00 25.95           N
ATOM   2975  CA  VAL B  99      83.090 -33.751   2.884  1.00 29.91           C
ATOM   2976  C   VAL B  99      83.353 -32.906   4.113  1.00 33.24           C
ATOM   2977  O   VAL B  99      83.238 -33.372   5.250  1.00 34.10           O
ATOM   2978  CB  VAL B  99      84.408 -34.257   2.286  1.00 30.11           C
ATOM   2979  CG1 VAL B  99      85.352 -34.659   3.418  1.00 29.18           C
ATOM   2980  CG2 VAL B  99      84.149 -35.397   1.327  1.00 29.44           C
ATOM   2981  N   TRP B 100      83.727 -31.650   3.900  1.00 34.48           N
ATOM   2982  CA  TRP B 100      83.995 -30.760   5.015  1.00 34.40           C
ATOM   2983  C   TRP B 100      82.719 -30.423   5.776  1.00 35.46           C
ATOM   2984  O   TRP B 100      82.660 -30.559   7.002  1.00 36.33           O
ATOM   2985  CB  TRP B 100      84.657 -29.485   4.502  1.00 37.67           C
ATOM   2986  CG  TRP B 100      84.985 -28.587   5.624  1.00 41.25           C
ATOM   2987  CD1 TRP B 100      84.177 -27.654   6.195  1.00 37.36           C
ATOM   2988  CD2 TRP B 100      86.207 -28.563   6.348  1.00 43.31           C
ATOM   2989  NE1 TRP B 100      84.832 -27.031   7.219  1.00 40.33           N
ATOM   2990  CE2 TRP B 100      86.082 -27.573   7.339  1.00 44.95           C
ATOM   2991  CE3 TRP B 100      87.404 -29.276   6.247  1.00 41.10           C
ATOM   2992  CZ2 TRP B 100      87.102 -27.281   8.228  1.00 49.70           C
ATOM   2993  CZ3 TRP B 100      88.425 -28.983   7.135  1.00 45.50           C
ATOM   2994  CH2 TRP B 100      88.269 -27.997   8.110  1.00 49.44           C
ATOM   2995  N   GLU B 101      81.694 -29.954   5.066  1.00 33.70           N
ATOM   2996  CA  GLU B 101      80.493 -29.488   5.740  1.00 33.58           C
ATOM   2997  C   GLU B 101      79.756 -30.624   6.423  1.00 34.11           C
ATOM   2998  O   GLU B 101      79.146 -30.414   7.470  1.00 34.66           O
ATOM   2999  CB  GLU B 101      79.593 -28.758   4.747  1.00 35.59           C
ATOM   3000  CG  GLU B 101      80.137 -27.374   4.467  1.00 34.84           C
ATOM   3001  CD  GLU B 101      79.597 -26.766   3.212  1.00 37.39           C
ATOM   3002  OE1 GLU B 101      78.678 -27.352   2.609  1.00 36.07           O
ATOM   3003  OE2 GLU B 101      80.116 -25.700   2.824  1.00 41.54           O
ATOM   3004  N   GLN B 102      79.823 -31.829   5.872  1.00 36.36           N
ATOM   3005  CA  GLN B 102      79.184 -32.986   6.484  1.00 30.74           C
ATOM   3006  C   GLN B 102      80.032 -33.611   7.583  1.00 35.66           C
ATOM   3007  O   GLN B 102      79.589 -34.574   8.216  1.00 35.51           O
ATOM   3008  CB  GLN B 102      78.881 -34.025   5.410  1.00 30.23           C
ATOM   3009  CG  GLN B 102      77.933 -33.503   4.369  1.00 34.68           C
ATOM   3010  CD  GLN B 102      76.698 -32.932   5.020  1.00 36.14           C
ATOM   3011  OE1 GLN B 102      76.056 -33.608   5.822  1.00 34.81           O
ATOM   3012  NE2 GLN B 102      76.353 -31.688   4.684  1.00 34.72           N
ATOM   3013  N   LYS B 103      81.235 -33.095   7.825  1.00 32.86           N
ATOM   3014  CA  LYS B 103      82.107 -33.623   8.864  1.00 34.26           C
ATOM   3015  C   LYS B 103      82.423 -35.082   8.605  1.00 33.46           C
ATOM   3016  O   LYS B 103      82.583 -35.878   9.526  1.00 37.92           O
ATOM   3017  CB  LYS B 103      81.499 -33.433  10.249  1.00 31.90           C
ATOM   3018  CG  LYS B 103      81.526 -31.976  10.710  1.00 41.99           C
ATOM   3019  CD  LYS B 103      80.635 -31.731  11.951  1.00 50.46           C
ATOM   3020  CE  LYS B 103      80.575 -30.254  12.309  1.00 49.41           C
ATOM   3021  NZ  LYS B 103      80.754 -29.379  11.094  1.00 55.71           N
ATOM   3022  N   SER B 104      82.488 -35.447   7.336  1.00 34.08           N
ATOM   3023  CA  SER B 104      82.884 -36.796   6.982  1.00 32.16           C
ATOM   3024  C   SER B 104      84.327 -37.043   7.396  1.00 34.54           C
ATOM   3025  O   SER B 104      85.191 -36.164   7.305  1.00 32.50           O
ATOM   3026  CB  SER B 104      82.727 -37.024   5.481  1.00 28.22           C
ATOM   3027  OG  SER B 104      81.379 -36.850   5.091  1.00 32.64           O
ATOM   3028  N   ARG B 105      84.578 -38.254   7.851  1.00 30.90           N
ATOM   3029  CA  ARG B 105      85.907 -38.713   8.179  1.00 31.56           C
ATOM   3030  C   ARG B 105      86.517 -39.519   7.040  1.00 36.15           C
ATOM   3031  O   ARG B 105      87.728 -39.451   6.809  1.00 39.54           O
ATOM   3032  CB  ARG B 105      85.832 -39.546   9.466  1.00 32.64           C
ATOM   3033  CG  ARG B 105      86.904 -40.571   9.636  1.00 35.27           C
ATOM   3034  CD  ARG B 105      88.097 -39.987  10.361  1.00 40.49           C
ATOM   3035  NE  ARG B 105      88.855 -41.052  11.008  1.00 46.67           N
ATOM   3036  CZ  ARG B 105      90.177 -41.050  11.121  1.00 47.34           C
ATOM   3037  NH1 ARG B 105      90.876 -40.031  10.636  1.00 41.57           N
ATOM   3038  NH2 ARG B 105      90.792 -42.063  11.719  1.00 49.47           N
ATOM   3039  N   GLY B 106      85.701 -40.259   6.303  1.00 31.44           N
ATOM   3040  CA  GLY B 106      86.202 -41.119   5.257  1.00 29.97           C
ATOM   3041  C   GLY B 106      85.468 -40.897   3.954  1.00 32.91           C
ATOM   3042  O   GLY B 106      84.290 -40.537   3.927  1.00 31.35           O
ATOM   3043  N   VAL B 107      86.205 -41.083   2.863  1.00 30.22           N
ATOM   3044  CA  VAL B 107      85.656 -41.172   1.523  1.00 26.57           C
ATOM   3045  C   VAL B 107      85.922 -42.582   1.027  1.00 29.30           C
ATOM   3046  O   VAL B 107      87.066 -43.057   1.074  1.00 33.10           O
ATOM   3047  CB  VAL B 107      86.279 -40.129   0.582  1.00 29.51           C
ATOM   3048  CG1 VAL B 107      85.818 -40.397  -0.865  1.00 25.62           C
ATOM   3049  CG2 VAL B 107      85.940 -38.704   1.049  1.00 23.83           C
ATOM   3050  N   VAL B 108      84.876 -43.260   0.580  1.00 26.63           N
ATOM   3051  CA  VAL B 108      84.987 -44.619   0.069  1.00 27.70           C
ATOM   3052  C   VAL B 108      84.818 -44.544  -1.439  1.00 29.05           C
ATOM   3053  O   VAL B 108      83.736 -44.214  -1.935  1.00 30.79           O
ATOM   3054  CB  VAL B 108      83.946 -45.555   0.693  1.00 28.00           C
ATOM   3055  CG1 VAL B 108      83.901 -46.866  -0.070  1.00 26.98           C
ATOM   3056  CG2 VAL B 108      84.254 -45.799   2.166  1.00 26.92           C
ATOM   3057  N   MET B 109      85.874 -44.840  -2.179  1.00 29.89           N
ATOM   3058  CA  MET B 109      85.844 -44.754  -3.630  1.00 28.84           C
ATOM   3059  C   MET B 109      85.922 -46.164  -4.171  1.00 30.66           C
ATOM   3060  O   MET B 109      86.863 -46.900  -3.855  1.00 30.55           O
ATOM   3061  CB  MET B 109      86.991 -43.897  -4.162  1.00 29.80           C
ATOM   3062  CG  MET B 109      87.221 -44.045  -5.627  1.00 28.42           C
ATOM   3063  SD  MET B 109      88.386 -42.793  -6.154  1.00 29.79           S
ATOM   3064  CE  MET B 109      88.286 -42.997  -7.948  1.00 26.73           C
ATOM   3065  N   LEU B 110      84.930 -46.533  -4.973  1.00 30.56           N
ATOM   3066  CA  LEU B 110      84.741 -47.904  -5.407  1.00 30.81           C
ATOM   3067  C   LEU B 110      85.023 -48.076  -6.889  1.00 30.14           C
ATOM   3068  O   LEU B 110      84.804 -49.159  -7.435  1.00 31.30           O
ATOM   3069  CB  LEU B 110      83.318 -48.360  -5.058  1.00 32.85           C
ATOM   3070  CG  LEU B 110      83.060 -48.436  -3.546  1.00 32.64           C
ATOM   3071  CD1 LEU B 110      81.596 -48.706  -3.253  1.00 31.85           C
ATOM   3072  CD2 LEU B 110      83.902 -49.504  -2.914  1.00 32.16           C
ATOM   3073  N   ASN B 111      85.507 -47.032  -7.549  1.00 32.66           N
ATOM   3074  CA  ASN B 111      85.835 -47.078  -8.963  1.00 34.46           C
ATOM   3075  C   ASN B 111      87.281 -46.658  -9.164  1.00 31.17           C
ATOM   3076  O   ASN B 111      87.903 -46.059  -8.284  1.00 31.97           O
ATOM   3077  CB  ASN B 111      84.927 -46.154  -9.774  1.00 33.45           C
ATOM   3078  CG  ASN B 111      85.096 -44.706  -9.381  1.00 32.16           C
ATOM   3079  OD1 ASN B 111      84.810 -44.312  -8.246  1.00 30.12           O
ATOM   3080  ND2 ASN B 111      85.571 -43.907 -10.310  1.00 33.91           N
ATOM   3081  N   ARG B 112      87.817 -46.981 -10.336  1.00 35.41           N
ATOM   3082  CA  ARG B 112      89.084 -46.409 -10.756  1.00 32.39           C
ATOM   3083  C   ARG B 112      88.750 -45.169 -11.542  1.00 31.66           C
ATOM   3084  O   ARG B 112      87.652 -45.059 -12.083  1.00 34.91           O
ATOM   3085  CB  ARG B 112      89.909 -47.394 -11.585  1.00 30.88           C
ATOM   3086  CG  ARG B 112      90.422 -48.555 -10.736  1.00 32.75           C
ATOM   3087  CD  ARG B 112      91.028 -49.703 -11.529  1.00 38.56           C
ATOM   3088  NE  ARG B 112      90.167 -50.165 -12.621  1.00 46.59           N
ATOM   3089  CZ  ARG B 112      89.092 -50.937 -12.466  1.00 50.80           C
ATOM   3090  NH1 ARG B 112      88.377 -51.299 -13.530  1.00 50.03           N
ATOM   3091  NH2 ARG B 112      88.720 -51.335 -11.250  1.00 47.32           N
ATOM   3092  N   VAL B 113      89.664 -44.194 -11.530  1.00 32.44           N
ATOM   3093  CA  VAL B 113      89.393 -42.939 -12.227  1.00 28.64           C
ATOM   3094  C   VAL B 113      89.053 -43.207 -13.692  1.00 32.47           C
ATOM   3095  O   VAL B 113      88.198 -42.536 -14.287  1.00 35.98           O
ATOM   3096  CB  VAL B 113      90.590 -41.982 -12.087  1.00 29.36           C
ATOM   3097  CG1 VAL B 113      90.547 -40.950 -13.179  1.00 27.67           C
ATOM   3098  CG2 VAL B 113      90.583 -41.313 -10.715  1.00 30.19           C
ATOM   3099  N   MET B 114      89.710 -44.191 -14.295  1.00 31.29           N
ATOM   3100  CA  MET B 114      89.416 -44.604 -15.655  1.00 31.61           C
ATOM   3101  C   MET B 114      89.025 -46.065 -15.630  1.00 32.55           C
ATOM   3102  O   MET B 114      89.788 -46.900 -15.143  1.00 36.04           O
ATOM   3103  CB  MET B 114      90.609 -44.395 -16.581  1.00 29.74           C
ATOM   3104  CG  MET B 114      90.468 -45.161 -17.901  1.00 41.40           C
ATOM   3105  SD  MET B 114      91.436 -44.498 -19.287  1.00 41.99           S
ATOM   3106  CE  MET B 114      90.791 -42.831 -19.407  1.00 36.65           C
ATOM   3107  N   GLU B 115      87.837 -46.367 -16.142  1.00 38.89           N
ATOM   3108  CA  GLU B 115      87.375 -47.733 -16.344  1.00 37.49           C
ATOM   3109  C   GLU B 115      86.857 -47.849 -17.770  1.00 36.13           C
ATOM   3110  O   GLU B 115      86.301 -46.891 -18.315  1.00 36.83           O
ATOM   3111  CB  GLU B 115      86.282 -48.108 -15.330  1.00 36.02           C
ATOM   3112  CG  GLU B 115      86.837 -48.454 -13.959  1.00 39.04           C
ATOM   3113  CD  GLU B 115      85.814 -48.374 -12.816  1.00 45.17           C
ATOM   3114  OE1 GLU B 115      86.180 -48.795 -11.679  1.00 45.55           O
ATOM   3115  OE2 GLU B 115      84.664 -47.902 -13.042  1.00 44.44           O
ATOM   3116  N   LYS B 116      87.061 -49.006 -18.387  1.00 36.51           N
ATOM   3117  CA  LYS B 116      86.545 -49.226 -19.730  1.00 36.86           C
ATOM   3118  C   LYS B 116      86.956 -48.089 -20.655  1.00 34.93           C
ATOM   3119  O   LYS B 116      86.159 -47.595 -21.456  1.00 41.19           O
ATOM   3120  CB  LYS B 116      85.025 -49.387 -19.697  1.00 36.51           C
ATOM   3121  CG  LYS B 116      84.601 -50.726 -19.095  1.00 41.67           C
ATOM   3122  CD  LYS B 116      83.329 -50.610 -18.280  1.00 48.86           C
ATOM   3123  CE  LYS B 116      82.090 -50.708 -19.144  1.00 51.62           C
ATOM   3124  NZ  LYS B 116      80.886 -50.993 -18.311  1.00 56.70           N
ATOM   3125  N   GLY B 117      88.199 -47.633 -20.496  1.00 33.92           N
ATOM   3126  CA  GLY B 117      88.776 -46.617 -21.356  1.00 34.50           C
ATOM   3127  C   GLY B 117      88.103 -45.256 -21.293  1.00 38.81           C
ATOM   3128  O   GLY B 117      88.390 -44.383 -22.124  1.00 36.37           O
ATOM   3129  N   SER B 118      87.192 -45.057 -20.334  1.00 37.25           N
ATOM   3130  CA  SER B 118      86.555 -43.762 -20.132  1.00 38.55           C
ATOM   3131  C   SER B 118      86.864 -43.263 -18.736  1.00 37.07           C
ATOM   3132  O   SER B 118      87.210 -44.030 -17.836  1.00 34.66           O
ATOM   3133  CB  SER B 118      85.036 -43.815 -20.301  1.00 40.60           C
ATOM   3134  OG  SER B 118      84.666 -44.397 -21.537  1.00 47.88           O
ATOM   3135  N   LEU B 119      86.719 -41.962 -18.556  1.00 38.14           N
ATOM   3136  CA  LEU B 119      86.979 -41.352 -17.257  1.00 39.27           C
ATOM   3137  C   LEU B 119      85.708 -41.437 -16.430  1.00 42.87           C
ATOM   3138  O   LEU B 119      84.712 -40.764 -16.720  1.00 48.62           O
ATOM   3139  CB  LEU B 119      87.440 -39.909 -17.395  1.00 38.16           C
ATOM   3140  CG  LEU B 119      88.775 -39.739 -18.091  1.00 40.59           C
ATOM   3141  CD1 LEU B 119      89.059 -38.280 -18.499  1.00 44.12           C
ATOM   3142  CD2 LEU B 119      89.838 -40.294 -17.165  1.00 35.41           C
ATOM   3143  N   LYS B 120      85.749 -42.243 -15.392  1.00 37.19           N
ATOM   3144  CA  LYS B 120      84.568 -42.439 -14.578  1.00 34.45           C
ATOM   3145  C   LYS B 120      84.458 -41.419 -13.459  1.00 36.78           C
ATOM   3146  O   LYS B 120      83.436 -41.379 -12.762  1.00 36.03           O
ATOM   3147  CB  LYS B 120      84.577 -43.854 -13.997  1.00 39.39           C
ATOM   3148  CG  LYS B 120      84.488 -44.942 -15.069  1.00 41.24           C
ATOM   3149  CD  LYS B 120      83.456 -44.592 -16.118  1.00 39.42           C
ATOM   3150  CE  LYS B 120      82.691 -45.816 -16.559  1.00 47.01           C
ATOM   3151  NZ  LYS B 120      81.222 -45.544 -16.628  1.00 56.91           N
ATOM   3152  N   CYS B 121      85.465 -40.572 -13.296  1.00 33.00           N
ATOM   3153  CA  CYS B 121      85.541 -39.779 -12.089  1.00 31.26           C
ATOM   3154  C   CYS B 121      86.727 -38.837 -12.220  1.00 30.50           C
ATOM   3155  O   CYS B 121      87.733 -39.198 -12.839  1.00 35.51           O
ATOM   3156  CB  CYS B 121      85.683 -40.738 -10.913  1.00 36.46           C
ATOM   3157  SG  CYS B 121      86.209 -40.044  -9.454  1.00 40.15           S
ATOM   3158  N   ALA B 122      86.594 -37.621 -11.706  1.00 28.48           N
ATOM   3159  CA  ALA B 122      87.730 -36.722 -11.794  1.00 27.23           C
ATOM   3160  C   ALA B 122      88.834 -37.223 -10.873  1.00 32.83           C
ATOM   3161  O   ALA B 122      88.598 -38.004  -9.944  1.00 32.00           O
ATOM   3162  CB  ALA B 122      87.330 -35.298 -11.434  1.00 24.75           C
ATOM   3163  N   GLN B 123      90.062 -36.800 -11.150  1.00 30.69           N
ATOM   3164  CA  GLN B 123      91.147 -37.094 -10.219  1.00 31.71           C
ATOM   3165  C   GLN B 123      91.065 -36.031  -9.137  1.00 34.46           C
ATOM   3166  O   GLN B 123      91.704 -34.979  -9.222  1.00 37.65           O
ATOM   3167  CB  GLN B 123      92.501 -37.089 -10.911  1.00 32.11           C
ATOM   3168  CG  GLN B 123      93.645 -37.211  -9.933  1.00 28.08           C
ATOM   3169  CD  GLN B 123      93.672 -38.567  -9.292  1.00 32.72           C
ATOM   3170  OE1 GLN B 123      93.560 -39.588  -9.981  1.00 30.05           O
ATOM   3171  NE2 GLN B 123      93.809 -38.599  -7.961  1.00 34.63           N
ATOM   3172  N   TYR B 124      90.236 -36.285  -8.122  1.00 33.15           N
ATOM   3173  CA  TYR B 124      89.832 -35.227  -7.206  1.00 29.98           C
ATOM   3174  C   TYR B 124      90.678 -35.155  -5.947  1.00 27.29           C
ATOM   3175  O   TYR B 124      90.431 -34.295  -5.100  1.00 27.95           O
ATOM   3176  CB  TYR B 124      88.367 -35.403  -6.830  1.00 25.37           C
ATOM   3177  CG  TYR B 124      88.069 -36.673  -6.087  1.00 28.98           C
ATOM   3178  CD1 TYR B 124      88.122 -36.714  -4.699  1.00 28.45           C
ATOM   3179  CD2 TYR B 124      87.708 -37.833  -6.769  1.00 27.71           C
ATOM   3180  CE1 TYR B 124      87.837 -37.877  -4.008  1.00 26.61           C
ATOM   3181  CE2 TYR B 124      87.412 -38.991  -6.090  1.00 26.81           C
ATOM   3182  CZ  TYR B 124      87.487 -39.005  -4.706  1.00 29.11           C
ATOM   3183  OH  TYR B 124      87.209 -40.154  -4.019  1.00 31.54           O
ATOM   3184  N   TRP B 125      91.645 -36.041  -5.791  1.00 30.36           N
ATOM   3185  CA  TRP B 125      92.591 -35.962  -4.695  1.00 35.22           C
ATOM   3186  C   TRP B 125      94.006 -36.020  -5.244  1.00 37.38           C
ATOM   3187  O   TRP B 125      94.252 -36.623  -6.302  1.00 32.93           O
ATOM   3188  CB  TRP B 125      92.405 -37.103  -3.693  1.00 29.41           C
ATOM   3189  CG  TRP B 125      92.908 -38.386  -4.239  1.00 32.06           C
ATOM   3190  CD1 TRP B 125      94.094 -38.990  -3.950  1.00 32.77           C
ATOM   3191  CD2 TRP B 125      92.254 -39.220  -5.194  1.00 31.79           C
ATOM   3192  NE1 TRP B 125      94.214 -40.159  -4.657  1.00 31.52           N
ATOM   3193  CE2 TRP B 125      93.097 -40.328  -5.425  1.00 30.01           C
ATOM   3194  CE3 TRP B 125      91.034 -39.154  -5.858  1.00 27.21           C
ATOM   3195  CZ2 TRP B 125      92.759 -41.360  -6.289  1.00 28.27           C
ATOM   3196  CZ3 TRP B 125      90.705 -40.186  -6.728  1.00 29.72           C
ATOM   3197  CH2 TRP B 125      91.562 -41.269  -6.932  1.00 29.80           C
ATOM   3198  N   PRO B 126      94.960 -35.427  -4.525  1.00 38.15           N
ATOM   3199  CA  PRO B 126      96.327 -35.339  -5.044  1.00 35.72           C
ATOM   3200  C   PRO B 126      97.008 -36.693  -5.005  1.00 32.47           C
ATOM   3201  O   PRO B 126      96.837 -37.481  -4.073  1.00 32.29           O
ATOM   3202  CB  PRO B 126      96.999 -34.334  -4.104  1.00 36.73           C
ATOM   3203  CG  PRO B 126      96.243 -34.479  -2.819  1.00 37.38           C
ATOM   3204  CD  PRO B 126      94.830 -34.868  -3.166  1.00 32.59           C
ATOM   3205  N   GLN B 127      97.766 -36.971  -6.048  1.00 37.24           N
ATOM   3206  CA  GLN B 127      98.379 -38.275  -6.166  1.00 32.98           C
ATOM   3207  C   GLN B 127      99.769 -38.313  -5.593  1.00 33.05           C
ATOM   3208  O   GLN B 127     100.303 -39.405  -5.368  1.00 36.86           O
ATOM   3209  CB  GLN B 127      98.441 -38.681  -7.620  1.00 36.76           C
ATOM   3210  CG  GLN B 127      97.126 -39.142  -8.167  1.00 39.55           C
ATOM   3211  CD  GLN B 127      97.215 -39.306  -9.645  1.00 39.51           C
ATOM   3212  OE1 GLN B 127      97.272 -38.317 -10.387  1.00 42.26           O
ATOM   3213  NE2 GLN B 127      97.284 -40.551 -10.093  1.00 40.33           N
ATOM   3214  N   LYS B 128     100.364 -37.148  -5.358  1.00 35.27           N
ATOM   3215  CA  LYS B 128     101.709 -37.057  -4.816  1.00 39.69           C
ATOM   3216  C   LYS B 128     101.666 -36.146  -3.600  1.00 37.74           C
ATOM   3217  O   LYS B 128     101.049 -35.076  -3.639  1.00 34.96           O
ATOM   3218  CB  LYS B 128     102.701 -36.545  -5.876  1.00 31.55           C
ATOM   3219  N   GLU B 129     102.309 -36.580  -2.521  1.00 34.62           N
ATOM   3220  CA  GLU B 129     102.381 -35.785  -1.307  1.00 33.12           C
ATOM   3221  C   GLU B 129     102.706 -34.323  -1.598  1.00 36.41           C
ATOM   3222  O   GLU B 129     102.077 -33.417  -1.038  1.00 35.81           O
ATOM   3223  CB  GLU B 129     103.429 -36.369  -0.366  1.00 35.09           C
ATOM   3224  CG  GLU B 129     102.992 -37.620   0.370  1.00 33.19           C
ATOM   3225  CD  GLU B 129     103.104 -38.856  -0.476  1.00 35.27           C
ATOM   3226  OE1 GLU B 129     103.254 -38.711  -1.710  1.00 38.76           O
ATOM   3227  OE2 GLU B 129     103.069 -39.978   0.091  1.00 39.53           O
ATOM   3228  N   GLU B 130     103.680 -34.075  -2.478  1.00 36.33           N
ATOM   3229  CA  GLU B 130     104.244 -32.733  -2.603  1.00 38.75           C
ATOM   3230  C   GLU B 130     103.442 -31.816  -3.522  1.00 42.39           C
ATOM   3231  O   GLU B 130     103.671 -30.601  -3.507  1.00 43.25           O
ATOM   3232  CB  GLU B 130     105.694 -32.817  -3.095  1.00 38.81           C
ATOM   3233  CG  GLU B 130     105.864 -33.489  -4.453  1.00 37.86           C
ATOM   3234  CD  GLU B 130     106.087 -34.983  -4.336  1.00 44.81           C
ATOM   3235  OE1 GLU B 130     105.447 -35.616  -3.467  1.00 45.10           O
ATOM   3236  OE2 GLU B 130     106.898 -35.533  -5.114  1.00 51.18           O
ATOM   3237  N   LYS B 131     102.524 -32.350  -4.318  1.00 40.67           N
ATOM   3238  CA  LYS B 131     101.684 -31.542  -5.206  1.00 42.62           C
ATOM   3239  C   LYS B 131     100.262 -31.596  -4.640  1.00 41.91           C
ATOM   3240  O   LYS B 131      99.443 -32.428  -5.045  1.00 40.21           O
ATOM   3241  CB  LYS B 131     101.755 -32.043  -6.666  1.00 32.61           C
ATOM   3242  N   GLU B 132      99.976 -30.712  -3.685  1.00 35.90           N
ATOM   3243  CA  GLU B 132      98.630 -30.654  -3.141  1.00 38.75           C
ATOM   3244  C   GLU B 132      97.689 -29.944  -4.111  1.00 38.95           C
ATOM   3245  O   GLU B 132      98.112 -29.270  -5.052  1.00 37.81           O
ATOM   3246  CB  GLU B 132      98.616 -29.945  -1.789  1.00 37.64           C
ATOM   3247  CG  GLU B 132      98.755 -28.437  -1.902  1.00 40.20           C
ATOM   3248  CD  GLU B 132     100.208 -27.995  -2.057  1.00 44.30           C
ATOM   3249  OE1 GLU B 132     101.103 -28.866  -2.188  1.00 42.85           O
ATOM   3250  OE2 GLU B 132     100.455 -26.772  -2.052  1.00 50.40           O
ATOM   3251  N   MET B 133      96.389 -30.116  -3.875  1.00 40.85           N
ATOM   3252  CA  MET B 133      95.359 -29.500  -4.696  1.00 38.08           C
ATOM   3253  C   MET B 133      94.694 -28.381  -3.918  1.00 37.52           C
ATOM   3254  O   MET B 133      94.438 -28.508  -2.719  1.00 37.22           O
ATOM   3255  CB  MET B 133      94.299 -30.512  -5.131  1.00 35.56           C
ATOM   3256  CG  MET B 133      94.852 -31.813  -5.618  1.00 39.01           C
ATOM   3257  SD  MET B 133      93.574 -32.861  -6.316  1.00 41.17           S
ATOM   3258  CE  MET B 133      92.486 -31.662  -7.052  1.00 42.97           C
ATOM   3259  N   ILE B 134      94.421 -27.282  -4.600  1.00 40.53           N
ATOM   3260  CA  ILE B 134      93.655 -26.191  -4.018  1.00 41.48           C
ATOM   3261  C   ILE B 134      92.379 -26.058  -4.828  1.00 42.39           C
ATOM   3262  O   ILE B 134      92.426 -25.933  -6.057  1.00 47.95           O
ATOM   3263  CB  ILE B 134      94.436 -24.867  -4.011  1.00 41.88           C
ATOM   3264  CG1 ILE B 134      95.769 -25.037  -3.266  1.00 46.10           C
ATOM   3265  CG2 ILE B 134      93.580 -23.772  -3.386  1.00 36.72           C
ATOM   3266  CD1 ILE B 134      95.731 -24.626  -1.811  1.00 46.04           C
ATOM   3267  N   PHE B 135      91.252 -26.113  -4.154  1.00 38.37           N
ATOM   3268  CA  PHE B 135      89.969 -25.906  -4.798  1.00 40.20           C
ATOM   3269  C   PHE B 135      89.586 -24.467  -4.524  1.00 38.12           C
ATOM   3270  O   PHE B 135      89.094 -24.137  -3.444  1.00 41.60           O
ATOM   3271  CB  PHE B 135      88.952 -26.908  -4.278  1.00 36.94           C
ATOM   3272  CG  PHE B 135      89.419 -28.312  -4.411  1.00 36.07           C
ATOM   3273  CD1 PHE B 135      89.315 -28.974  -5.632  1.00 34.82           C
ATOM   3274  CD2 PHE B 135      90.004 -28.960  -3.340  1.00 32.27           C
ATOM   3275  CE1 PHE B 135      89.764 -30.266  -5.769  1.00 34.76           C
ATOM   3276  CE2 PHE B 135      90.455 -30.250  -3.469  1.00 32.58           C
ATOM   3277  CZ  PHE B 135      90.334 -30.906  -4.683  1.00 32.23           C
ATOM   3278  N   GLU B 136      89.843 -23.600  -5.497  1.00 39.64           N
ATOM   3279  CA  GLU B 136      89.646 -22.179  -5.245  1.00 46.53           C
ATOM   3280  C   GLU B 136      88.189 -21.883  -4.924  1.00 44.82           C
ATOM   3281  O   GLU B 136      87.892 -21.105  -4.009  1.00 47.87           O
ATOM   3282  CB  GLU B 136      90.129 -21.363  -6.441  1.00 45.96           C
ATOM   3283  CG  GLU B 136      91.522 -21.765  -6.922  1.00 56.41           C
ATOM   3284  CD  GLU B 136      92.316 -20.593  -7.481  1.00 69.40           C
ATOM   3285  OE1 GLU B 136      92.475 -19.586  -6.751  1.00 67.55           O
ATOM   3286  OE2 GLU B 136      92.778 -20.675  -8.646  1.00 76.06           O
ATOM   3287  N   ASP B 137      87.264 -22.531  -5.636  1.00 38.86           N
ATOM   3288  CA  ASP B 137      85.867 -22.130  -5.552  1.00 37.98           C
ATOM   3289  C   ASP B 137      85.292 -22.408  -4.178  1.00 38.64           C
ATOM   3290  O   ASP B 137      84.433 -21.661  -3.712  1.00 46.24           O
ATOM   3291  CB  ASP B 137      85.038 -22.816  -6.640  1.00 35.55           C
ATOM   3292  CG  ASP B 137      85.192 -24.330  -6.650  1.00 43.49           C
ATOM   3293  OD1 ASP B 137      86.246 -24.847  -6.211  1.00 43.25           O
ATOM   3294  OD2 ASP B 137      84.251 -25.005  -7.123  1.00 42.15           O
ATOM   3295  N   THR B 138      85.767 -23.445  -3.498  1.00 43.30           N
ATOM   3296  CA  THR B 138      85.273 -23.777  -2.171  1.00 38.23           C
ATOM   3297  C   THR B 138      86.303 -23.486  -1.093  1.00 40.42           C
ATOM   3298  O   THR B 138      86.076 -23.822   0.074  1.00 40.44           O
ATOM   3299  CB  THR B 138      84.839 -25.240  -2.117  1.00 35.34           C
ATOM   3300  OG1 THR B 138      85.839 -26.047  -2.739  1.00 38.36           O
ATOM   3301  CG2 THR B 138      83.511 -25.439  -2.870  1.00 33.16           C
ATOM   3302  N   ASN B 139      87.425 -22.864  -1.457  1.00 45.17           N
ATOM   3303  CA  ASN B 139      88.464 -22.462  -0.508  1.00 46.01           C
ATOM   3304  C   ASN B 139      88.911 -23.632   0.372  1.00 43.47           C
ATOM   3305  O   ASN B 139      88.898 -23.574   1.605  1.00 45.54           O
ATOM   3306  CB  ASN B 139      87.989 -21.293   0.346  1.00 49.51           C
ATOM   3307  CG  ASN B 139      89.109 -20.336   0.662  1.00 58.58           C
ATOM   3308  OD1 ASN B 139      89.977 -20.080  -0.184  1.00 55.18           O
ATOM   3309  ND2 ASN B 139      89.116 -19.813   1.888  1.00 56.81           N
ATOM   3310  N   LEU B 140      89.314 -24.705  -0.297  1.00 42.89           N
ATOM   3311  CA  LEU B 140      89.702 -25.947   0.349  1.00 39.69           C
ATOM   3312  C   LEU B 140      91.056 -26.372  -0.187  1.00 42.39           C
ATOM   3313  O   LEU B 140      91.277 -26.349  -1.401  1.00 42.71           O
ATOM   3314  CB  LEU B 140      88.671 -27.041   0.093  1.00 37.54           C
ATOM   3315  CG  LEU B 140      87.424 -26.976   0.978  1.00 39.86           C
ATOM   3316  CD1 LEU B 140      86.427 -28.019   0.518  1.00 33.09           C
ATOM   3317  CD2 LEU B 140      87.780 -27.179   2.464  1.00 40.48           C
ATOM   3318  N   LYS B 141      91.960 -26.743   0.715  1.00 43.48           N
ATOM   3319  CA  LYS B 141      93.240 -27.328   0.353  1.00 41.28           C
ATOM   3320  C   LYS B 141      93.250 -28.801   0.737  1.00 37.23           C
ATOM   3321  O   LYS B 141      92.724 -29.191   1.781  1.00 37.51           O
ATOM   3322  CB  LYS B 141      94.394 -26.601   1.038  1.00 47.44           C
ATOM   3323  CG  LYS B 141      95.740 -27.206   0.727  1.00 42.08           C
ATOM   3324  CD  LYS B 141      96.868 -26.208   0.978  1.00 47.88           C
ATOM   3325  CE  LYS B 141      97.479 -26.323   2.376  1.00 48.41           C
ATOM   3326  NZ  LYS B 141      98.960 -26.093   2.301  1.00 50.14           N
ATOM   3327  N   LEU B 142      93.852 -29.617  -0.112  1.00 38.96           N
ATOM   3328  CA  LEU B 142      93.796 -31.062   0.045  1.00 36.07           C
ATOM   3329  C   LEU B 142      95.183 -31.613  -0.208  1.00 36.56           C
ATOM   3330  O   LEU B 142      95.724 -31.457  -1.307  1.00 36.77           O
ATOM   3331  CB  LEU B 142      92.796 -31.686  -0.928  1.00 34.81           C
ATOM   3332  CG  LEU B 142      92.632 -33.191  -0.792  1.00 31.16           C
ATOM   3333  CD1 LEU B 142      91.911 -33.544   0.510  1.00 29.69           C
ATOM   3334  CD2 LEU B 142      91.878 -33.677  -1.998  1.00 33.91           C
ATOM   3335  N   THR B 143      95.752 -32.263   0.794  1.00 35.13           N
ATOM   3336  CA  THR B 143      97.102 -32.787   0.699  1.00 37.49           C
ATOM   3337  C   THR B 143      97.064 -34.295   0.837  1.00 32.28           C
ATOM   3338  O   THR B 143      96.465 -34.818   1.779  1.00 35.54           O
ATOM   3339  CB  THR B 143      97.997 -32.181   1.783  1.00 37.13           C
ATOM   3340  OG1 THR B 143      97.947 -30.752   1.686  1.00 42.27           O
ATOM   3341  CG2 THR B 143      99.442 -32.664   1.622  1.00 34.95           C
ATOM   3342  N   LEU B 144      97.690 -34.990  -0.096  1.00 30.23           N
ATOM   3343  CA  LEU B 144      97.970 -36.396   0.133  1.00 33.72           C
ATOM   3344  C   LEU B 144      98.982 -36.481   1.265  1.00 39.49           C
ATOM   3345  O   LEU B 144     100.074 -35.907   1.165  1.00 42.41           O
ATOM   3346  CB  LEU B 144      98.510 -37.060  -1.129  1.00 34.60           C
ATOM   3347  CG  LEU B 144      98.855 -38.525  -0.864  1.00 35.23           C
ATOM   3348  CD1 LEU B 144      97.616 -39.235  -0.392  1.00 32.42           C
ATOM   3349  CD2 LEU B 144      99.465 -39.242  -2.069  1.00 34.26           C
ATOM   3350  N   ILE B 145      98.610 -37.138   2.360  1.00 37.36           N
ATOM   3351  CA  ILE B 145      99.492 -37.264   3.511  1.00 34.27           C
ATOM   3352  C   ILE B 145     100.169 -38.623   3.535  1.00 37.38           C
ATOM   3353  O   ILE B 145     101.345 -38.733   3.890  1.00 39.04           O
ATOM   3354  CB  ILE B 145      98.720 -37.003   4.823  1.00 35.84           C
ATOM   3355  CG1 ILE B 145      98.212 -35.559   4.876  1.00 37.25           C
ATOM   3356  CG2 ILE B 145      99.579 -37.301   6.025  1.00 30.86           C
ATOM   3357  CD1 ILE B 145      99.275 -34.532   5.143  1.00 37.95           C
ATOM   3358  N   SER B 146      99.452 -39.661   3.128  1.00 33.38           N
ATOM   3359  CA  SER B 146     100.036 -40.986   3.119  1.00 32.75           C
ATOM   3360  C   SER B 146      99.163 -41.889   2.288  1.00 37.12           C
ATOM   3361  O   SER B 146      97.955 -41.675   2.167  1.00 39.12           O
ATOM   3362  CB  SER B 146     100.184 -41.571   4.522  1.00 35.01           C
ATOM   3363  OG  SER B 146      98.981 -42.188   4.908  1.00 41.64           O
ATOM   3364  N   GLU B 147      99.794 -42.911   1.735  1.00 43.13           N
ATOM   3365  CA  GLU B 147      99.141 -43.786   0.783  1.00 40.17           C
ATOM   3366  C   GLU B 147      99.697 -45.171   1.032  1.00 42.48           C
ATOM   3367  O   GLU B 147     100.913 -45.354   1.087  1.00 49.15           O
ATOM   3368  CB  GLU B 147      99.404 -43.318  -0.637  1.00 38.77           C
ATOM   3369  CG  GLU B 147      98.519 -43.896  -1.679  1.00 39.78           C
ATOM   3370  CD  GLU B 147      98.986 -43.497  -3.058  1.00 47.32           C
ATOM   3371  OE1 GLU B 147     100.069 -43.965  -3.482  1.00 55.06           O
ATOM   3372  OE2 GLU B 147      98.285 -42.703  -3.712  1.00 53.44           O
ATOM   3373  N   ASP B 148      98.805 -46.115   1.255  1.00 42.49           N
ATOM   3374  CA  ASP B 148      99.141 -47.497   1.539  1.00 38.42           C
ATOM   3375  C   ASP B 148      98.461 -48.305   0.441  1.00 42.55           C
ATOM   3376  O   ASP B 148      97.257 -48.565   0.504  1.00 41.05           O
ATOM   3377  CB  ASP B 148      98.669 -47.875   2.933  1.00 41.29           C
ATOM   3378  CG  ASP B 148      99.056 -49.270   3.308  1.00 52.66           C
ATOM   3379  OD1 ASP B 148      99.907 -49.848   2.592  1.00 57.41           O
ATOM   3380  OD2 ASP B 148      98.507 -49.795   4.308  1.00 58.34           O
ATOM   3381  N   ILE B 149      99.205 -48.643  -0.597  1.00 42.74           N
ATOM   3382  CA  ILE B 149      98.644 -49.377  -1.720  1.00 39.34           C
ATOM   3383  C   ILE B 149      98.666 -50.863  -1.396  1.00 38.89           C
ATOM   3384  O   ILE B 149      99.707 -51.417  -1.034  1.00 45.99           O
ATOM   3385  CB  ILE B 149      99.423 -49.086  -3.005  1.00 37.88           C
ATOM   3386  CG1 ILE B 149      99.428 -47.588  -3.279  1.00 40.60           C
ATOM   3387  CG2 ILE B 149      98.836 -49.871  -4.159  1.00 39.15           C
ATOM   3388  CD1 ILE B 149     100.148 -47.211  -4.547  1.00 40.63           C
ATOM   3389  N   LYS B 150      97.524 -51.506  -1.509  1.00 38.45           N
ATOM   3390  CA  LYS B 150      97.415 -52.927  -1.244  1.00 33.31           C
ATOM   3391  C   LYS B 150      96.835 -53.585  -2.483  1.00 37.88           C
ATOM   3392  O   LYS B 150      96.531 -52.929  -3.477  1.00 42.01           O
ATOM   3393  CB  LYS B 150      96.590 -53.194   0.021  1.00 29.28           C
ATOM   3394  N   SER B 151      96.716 -54.904  -2.439  1.00 43.19           N
ATOM   3395  CA  SER B 151      96.376 -55.636  -3.650  1.00 46.05           C
ATOM   3396  C   SER B 151      95.010 -55.206  -4.159  1.00 46.72           C
ATOM   3397  O   SER B 151      94.873 -54.710  -5.280  1.00 49.23           O
ATOM   3398  CB  SER B 151      96.399 -57.138  -3.364  1.00 51.16           C
ATOM   3399  OG  SER B 151      97.440 -57.460  -2.450  1.00 63.91           O
ATOM   3400  N   TYR B 152      93.979 -55.395  -3.334  1.00 49.72           N
ATOM   3401  CA  TYR B 152      92.608 -55.121  -3.730  1.00 47.93           C
ATOM   3402  C   TYR B 152      92.220 -53.651  -3.566  1.00 49.30           C
ATOM   3403  O   TYR B 152      91.184 -53.244  -4.108  1.00 45.37           O
ATOM   3404  CB  TYR B 152      91.646 -56.006  -2.923  1.00 42.31           C
ATOM   3405  N   TYR B 153      93.015 -52.843  -2.860  1.00 41.09           N
ATOM   3406  CA  TYR B 153      92.535 -51.520  -2.487  1.00 40.18           C
ATOM   3407  C   TYR B 153      93.675 -50.681  -1.919  1.00 40.20           C
ATOM   3408  O   TYR B 153      94.662 -51.210  -1.404  1.00 40.06           O
ATOM   3409  CB  TYR B 153      91.393 -51.636  -1.475  1.00 42.29           C
ATOM   3410  CG  TYR B 153      91.833 -52.120  -0.113  1.00 44.15           C
ATOM   3411  CD1 TYR B 153      91.695 -53.459   0.254  1.00 47.32           C
ATOM   3412  CD2 TYR B 153      92.393 -51.229   0.814  1.00 45.02           C
ATOM   3413  CE1 TYR B 153      92.109 -53.903   1.516  1.00 50.68           C
ATOM   3414  CE2 TYR B 153      92.803 -51.654   2.063  1.00 50.66           C
ATOM   3415  CZ  TYR B 153      92.659 -52.992   2.412  1.00 55.88           C
ATOM   3416  OH  TYR B 153      93.065 -53.402   3.662  1.00 64.96           O
ATOM   3417  N   THR B 154      93.507 -49.360  -1.998  1.00 34.41           N
ATOM   3418  CA  THR B 154      94.464 -48.390  -1.487  1.00 33.31           C
ATOM   3419  C   THR B 154      93.805 -47.544  -0.406  1.00 38.78           C
ATOM   3420  O   THR B 154      92.648 -47.127  -0.543  1.00 41.07           O
ATOM   3421  CB  THR B 154      94.970 -47.458  -2.587  1.00 36.34           C
ATOM   3422  OG1 THR B 154      95.821 -48.175  -3.486  1.00 39.77           O
ATOM   3423  CG2 THR B 154      95.727 -46.289  -1.977  1.00 30.79           C
ATOM   3424  N   VAL B 155      94.534 -47.276   0.666  1.00 38.16           N
ATOM   3425  CA  VAL B 155      94.037 -46.417   1.729  1.00 33.98           C
ATOM   3426  C   VAL B 155      94.940 -45.212   1.781  1.00 38.50           C
ATOM   3427  O   VAL B 155      96.163 -45.353   1.910  1.00 38.34           O
ATOM   3428  CB  VAL B 155      94.003 -47.114   3.095  1.00 33.29           C
ATOM   3429  CG1 VAL B 155      93.350 -46.202   4.067  1.00 27.92           C
ATOM   3430  CG2 VAL B 155      93.257 -48.451   3.009  1.00 39.77           C
ATOM   3431  N   ARG B 156      94.346 -44.033   1.676  1.00 36.42           N
ATOM   3432  CA  ARG B 156      95.103 -42.803   1.698  1.00 33.78           C
ATOM   3433  C   ARG B 156      94.691 -42.009   2.920  1.00 37.06           C
ATOM   3434  O   ARG B 156      93.535 -42.043   3.349  1.00 35.87           O
ATOM   3435  CB  ARG B 156      94.890 -41.994   0.418  1.00 28.35           C
ATOM   3436  CG  ARG B 156      95.079 -42.834  -0.812  1.00 31.72           C
ATOM   3437  CD  ARG B 156      95.085 -42.019  -2.103  1.00 33.34           C
ATOM   3438  NE  ARG B 156      95.405 -42.886  -3.236  1.00 36.95           N
ATOM   3439  CZ  ARG B 156      94.514 -43.638  -3.871  1.00 36.95           C
ATOM   3440  NH1 ARG B 156      93.239 -43.606  -3.504  1.00 40.35           N
ATOM   3441  NH2 ARG B 156      94.886 -44.419  -4.876  1.00 42.55           N
ATOM   3442  N   GLN B 157      95.651 -41.331   3.503  1.00 35.35           N
ATOM   3443  CA  GLN B 157      95.340 -40.303   4.460  1.00 36.89           C
ATOM   3444  C   GLN B 157      95.478 -38.970   3.747  1.00 38.52           C
ATOM   3445  O   GLN B 157      96.471 -38.723   3.052  1.00 36.23           O
ATOM   3446  CB  GLN B 157      96.248 -40.389   5.674  1.00 40.51           C
ATOM   3447  CG  GLN B 157      96.019 -39.258   6.609  1.00 46.15           C
ATOM   3448  CD  GLN B 157      96.601 -39.552   7.949  1.00 56.30           C
ATOM   3449  OE1 GLN B 157      96.793 -40.725   8.316  1.00 57.64           O
ATOM   3450  NE2 GLN B 157      96.908 -38.495   8.698  1.00 54.99           N
ATOM   3451  N   LEU B 158      94.447 -38.156   3.855  1.00 37.88           N
ATOM   3452  CA  LEU B 158      94.402 -36.865   3.210  1.00 35.22           C
ATOM   3453  C   LEU B 158      94.226 -35.818   4.285  1.00 35.87           C
ATOM   3454  O   LEU B 158      93.615 -36.073   5.326  1.00 36.72           O
ATOM   3455  CB  LEU B 158      93.251 -36.760   2.209  1.00 35.03           C
ATOM   3456  CG  LEU B 158      93.057 -37.882   1.201  1.00 37.07           C
ATOM   3457  CD1 LEU B 158      91.867 -37.557   0.322  1.00 36.92           C
ATOM   3458  CD2 LEU B 158      94.298 -38.031   0.357  1.00 35.60           C
ATOM   3459  N   GLU B 159      94.774 -34.647   4.031  1.00 35.89           N
ATOM   3460  CA  GLU B 159      94.512 -33.500   4.868  1.00 35.08           C
ATOM   3461  C   GLU B 159      93.669 -32.521   4.066  1.00 38.66           C
ATOM   3462  O   GLU B 159      94.123 -31.972   3.054  1.00 36.35           O
ATOM   3463  CB  GLU B 159      95.790 -32.853   5.360  1.00 39.32           C
ATOM   3464  CG  GLU B 159      95.453 -31.718   6.284  1.00 49.93           C
ATOM   3465  CD  GLU B 159      96.658 -31.167   6.968  1.00 59.07           C
ATOM   3466  OE1 GLU B 159      97.297 -31.951   7.714  1.00 66.63           O
ATOM   3467  OE2 GLU B 159      96.949 -29.961   6.766  1.00 58.30           O
ATOM   3468  N   LEU B 160      92.428 -32.345   4.505  1.00 40.25           N
ATOM   3469  CA  LEU B 160      91.558 -31.303   4.003  1.00 36.14           C
ATOM   3470  C   LEU B 160      91.704 -30.105   4.923  1.00 40.49           C
ATOM   3471  O   LEU B 160      91.549 -30.232   6.143  1.00 40.27           O
ATOM   3472  CB  LEU B 160      90.114 -31.798   3.971  1.00 38.39           C
ATOM   3473  CG  LEU B 160      89.046 -31.043   3.178  1.00 37.62           C
ATOM   3474  CD1 LEU B 160      89.442 -30.938   1.705  1.00 37.15           C
ATOM   3475  CD2 LEU B 160      87.711 -31.760   3.310  1.00 37.37           C
ATOM   3476  N   GLU B 161      92.028 -28.953   4.355  1.00 41.45           N
ATOM   3477  CA  GLU B 161      92.151 -27.728   5.129  1.00 48.26           C
ATOM   3478  C   GLU B 161      91.149 -26.704   4.625  1.00 44.58           C
ATOM   3479  O   GLU B 161      91.078 -26.432   3.423  1.00 47.12           O
ATOM   3480  CB  GLU B 161      93.565 -27.145   5.061  1.00 49.16           C
ATOM   3481  CG  GLU B 161      93.698 -25.805   5.789  1.00 50.08           C
ATOM   3482  CD  GLU B 161      95.060 -25.178   5.598  1.00 53.21           C
ATOM   3483  OE1 GLU B 161      96.003 -25.926   5.260  1.00 55.37           O
ATOM   3484  OE2 GLU B 161      95.191 -23.943   5.777  1.00 61.34           O
ATOM   3485  N   ASN B 162      90.372 -26.150   5.544  1.00 49.44           N
ATOM   3486  CA  ASN B 162      89.528 -25.005   5.238  1.00 52.63           C
ATOM   3487  C   ASN B 162      90.450 -23.798   5.150  1.00 54.71           C
ATOM   3488  O   ASN B 162      90.942 -23.297   6.162  1.00 60.57           O
ATOM   3489  CB  ASN B 162      88.454 -24.833   6.304  1.00 53.28           C
ATOM   3490  CG  ASN B 162      87.334 -23.925   5.859  1.00 55.27           C
ATOM   3491  OD1 ASN B 162      87.567 -22.867   5.266  1.00 56.37           O
ATOM   3492  ND2 ASN B 162      86.101 -24.341   6.134  1.00 52.75           N
ATOM   3493  N   LEU B 163      90.733 -23.354   3.930  1.00 56.77           N
ATOM   3494  CA  LEU B 163      91.612 -22.204   3.766  1.00 55.30           C
ATOM   3495  C   LEU B 163      91.038 -20.979   4.462  1.00 61.62           C
ATOM   3496  O   LEU B 163      91.790 -20.119   4.936  1.00 64.18           O
ATOM   3497  CB  LEU B 163      91.839 -21.939   2.278  1.00 50.84           C
ATOM   3498  CG  LEU B 163      92.650 -23.073   1.666  1.00 47.50           C
ATOM   3499  CD1 LEU B 163      93.088 -22.763   0.257  1.00 42.24           C
ATOM   3500  CD2 LEU B 163      93.844 -23.338   2.570  1.00 48.71           C
ATOM   3501  N   THR B 164      89.714 -20.888   4.546  1.00 60.29           N
ATOM   3502  CA  THR B 164      89.078 -19.771   5.227  1.00 62.97           C
ATOM   3503  C   THR B 164      89.492 -19.773   6.691  1.00 65.18           C
ATOM   3504  O   THR B 164      90.235 -18.897   7.140  1.00 66.95           O
ATOM   3505  CB  THR B 164      87.555 -19.859   5.106  1.00 58.37           C
ATOM   3506  OG1 THR B 164      87.188 -19.961   3.724  1.00 58.01           O
ATOM   3507  CG2 THR B 164      86.912 -18.628   5.706  1.00 56.71           C
ATOM   3508  N   THR B 165      89.026 -20.775   7.433  1.00 59.38           N
ATOM   3509  CA  THR B 165      89.272 -20.876   8.862  1.00 55.42           C
ATOM   3510  C   THR B 165      90.674 -21.359   9.207  1.00 59.97           C
ATOM   3511  O   THR B 165      91.070 -21.263  10.371  1.00 67.91           O
ATOM   3512  CB  THR B 165      88.258 -21.832   9.489  1.00 58.77           C
ATOM   3513  OG1 THR B 165      88.655 -23.184   9.212  1.00 57.83           O
ATOM   3514  CG2 THR B 165      86.871 -21.595   8.906  1.00 60.17           C
ATOM   3515  N   GLN B 166      91.423 -21.902   8.252  1.00 59.40           N
ATOM   3516  CA  GLN B 166      92.678 -22.596   8.514  1.00 58.74           C
ATOM   3517  C   GLN B 166      92.487 -23.887   9.326  1.00 57.64           C
ATOM   3518  O   GLN B 166      93.490 -24.510   9.699  1.00 52.78           O
ATOM   3519  CB  GLN B 166      93.697 -21.690   9.222  1.00 50.51           C
ATOM   3520  N   GLU B 167      91.246 -24.314   9.607  1.00 51.35           N
ATOM   3521  CA  GLU B 167      91.026 -25.641  10.177  1.00 48.77           C
ATOM   3522  C   GLU B 167      91.507 -26.721   9.215  1.00 53.79           C
ATOM   3523  O   GLU B 167      91.392 -26.592   7.987  1.00 50.25           O
ATOM   3524  CB  GLU B 167      89.546 -25.911  10.444  1.00 50.17           C
ATOM   3525  CG  GLU B 167      88.787 -24.978  11.337  1.00 59.13           C
ATOM   3526  CD  GLU B 167      87.275 -25.188  11.206  1.00 63.69           C
ATOM   3527  OE1 GLU B 167      86.714 -26.030  11.953  1.00 64.29           O
ATOM   3528  OE2 GLU B 167      86.659 -24.527  10.331  1.00 60.67           O
ATOM   3529  N   THR B 168      91.986 -27.827   9.779  1.00 46.40           N
ATOM   3530  CA  THR B 168      92.380 -28.978   8.978  1.00 48.60           C
ATOM   3531  C   THR B 168      91.703 -30.237   9.506  1.00 49.31           C
ATOM   3532  O   THR B 168      91.358 -30.337  10.686  1.00 53.18           O
ATOM   3533  CB  THR B 168      93.896 -29.170   8.963  1.00 45.71           C
ATOM   3534  OG1 THR B 168      94.365 -29.328  10.303  1.00 50.80           O
ATOM   3535  CG2 THR B 168      94.557 -27.956   8.360  1.00 45.63           C
ATOM   3536  N   ARG B 169      91.498 -31.197   8.617  1.00 46.19           N
ATOM   3537  CA  ARG B 169      90.871 -32.443   9.011  1.00 39.05           C
ATOM   3538  C   ARG B 169      91.539 -33.584   8.275  1.00 38.02           C
ATOM   3539  O   ARG B 169      91.789 -33.501   7.071  1.00 39.77           O
ATOM   3540  CB  ARG B 169      89.368 -32.439   8.722  1.00 42.96           C
ATOM   3541  CG  ARG B 169      88.541 -31.902   9.866  1.00 44.42           C
ATOM   3542  CD  ARG B 169      87.065 -31.881   9.534  1.00 46.01           C
ATOM   3543  NE  ARG B 169      86.440 -30.664  10.042  1.00 46.86           N
ATOM   3544  CZ  ARG B 169      85.291 -30.179   9.585  1.00 51.17           C
ATOM   3545  NH1 ARG B 169      84.639 -30.830   8.614  1.00 49.82           N
ATOM   3546  NH2 ARG B 169      84.792 -29.057  10.097  1.00 48.27           N
ATOM   3547  N   GLU B 170      91.835 -34.640   9.012  1.00 39.25           N
ATOM   3548  CA  GLU B 170      92.325 -35.859   8.408  1.00 35.40           C
ATOM   3549  C   GLU B 170      91.141 -36.559   7.759  1.00 40.21           C
ATOM   3550  O   GLU B 170      90.151 -36.879   8.429  1.00 43.72           O
ATOM   3551  CB  GLU B 170      92.989 -36.733   9.465  1.00 43.58           C
ATOM   3552  CG  GLU B 170      93.463 -38.094   8.976  1.00 49.89           C
ATOM   3553  CD  GLU B 170      93.685 -39.071  10.120  1.00 54.25           C
ATOM   3554  OE1 GLU B 170      93.410 -38.695  11.284  1.00 60.31           O
ATOM   3555  OE2 GLU B 170      94.122 -40.216   9.858  1.00 59.06           O
ATOM   3556  N   ILE B 171      91.209 -36.744   6.452  1.00 36.43           N
ATOM   3557  CA  ILE B 171      90.211 -37.507   5.724  1.00 36.72           C
ATOM   3558  C   ILE B 171      90.854 -38.820   5.333  1.00 36.58           C
ATOM   3559  O   ILE B 171      91.984 -38.839   4.834  1.00 39.89           O
ATOM   3560  CB  ILE B 171      89.703 -36.755   4.482  1.00 34.78           C
ATOM   3561  CG1 ILE B 171      89.134 -35.394   4.875  1.00 34.02           C
ATOM   3562  CG2 ILE B 171      88.649 -37.585   3.760  1.00 34.63           C
ATOM   3563  CD1 ILE B 171      87.882 -35.471   5.683  1.00 32.32           C
ATOM   3564  N   LEU B 172      90.163 -39.913   5.584  1.00 32.88           N
ATOM   3565  CA  LEU B 172      90.620 -41.194   5.097  1.00 33.99           C
ATOM   3566  C   LEU B 172      89.963 -41.441   3.755  1.00 37.34           C
ATOM   3567  O   LEU B 172      88.778 -41.148   3.565  1.00 36.26           O
ATOM   3568  CB  LEU B 172      90.289 -42.313   6.081  1.00 36.27           C
ATOM   3569  CG  LEU B 172      90.974 -42.032   7.408  1.00 41.65           C
ATOM   3570  CD1 LEU B 172      90.523 -43.025   8.440  1.00 36.90           C
ATOM   3571  CD2 LEU B 172      92.485 -42.076   7.199  1.00 35.42           C
ATOM   3572  N   HIS B 173      90.754 -41.935   2.814  1.00 35.36           N
ATOM   3573  CA  HIS B 173      90.297 -42.229   1.468  1.00 33.08           C
ATOM   3574  C   HIS B 173      90.431 -43.731   1.301  1.00 31.95           C
ATOM   3575  O   HIS B 173      91.545 -44.257   1.304  1.00 36.23           O
ATOM   3576  CB  HIS B 173      91.124 -41.461   0.441  1.00 31.46           C
ATOM   3577  CG  HIS B 173      90.555 -41.485  -0.944  1.00 34.77           C
ATOM   3578  ND1 HIS B 173      91.132 -42.200  -1.971  1.00 32.88           N
ATOM   3579  CD2 HIS B 173      89.479 -40.861  -1.478  1.00 32.12           C
ATOM   3580  CE1 HIS B 173      90.430 -42.022  -3.075  1.00 29.52           C
ATOM   3581  NE2 HIS B 173      89.425 -41.210  -2.806  1.00 28.19           N
ATOM   3582  N   PHE B 174      89.310 -44.430   1.220  1.00 31.45           N
ATOM   3583  CA  PHE B 174      89.328 -45.872   1.025  1.00 33.48           C
ATOM   3584  C   PHE B 174      88.981 -46.147  -0.429  1.00 33.97           C
ATOM   3585  O   PHE B 174      87.845 -45.928  -0.866  1.00 35.12           O
ATOM   3586  CB  PHE B 174      88.385 -46.569   1.996  1.00 27.34           C
ATOM   3587  CG  PHE B 174      88.774 -46.355   3.424  1.00 34.99           C
ATOM   3588  CD1 PHE B 174      89.602 -47.248   4.070  1.00 35.56           C
ATOM   3589  CD2 PHE B 174      88.348 -45.230   4.110  1.00 36.45           C
ATOM   3590  CE1 PHE B 174      89.974 -47.043   5.372  1.00 33.84           C
ATOM   3591  CE2 PHE B 174      88.725 -45.014   5.424  1.00 36.00           C
ATOM   3592  CZ  PHE B 174      89.536 -45.918   6.054  1.00 38.10           C
ATOM   3593  N   HIS B 175      89.964 -46.588  -1.180  1.00 33.27           N
ATOM   3594  CA  HIS B 175      89.831 -46.702  -2.616  1.00 31.82           C
ATOM   3595  C   HIS B 175      89.905 -48.172  -2.986  1.00 34.14           C
ATOM   3596  O   HIS B 175      90.982 -48.776  -2.975  1.00 37.42           O
ATOM   3597  CB  HIS B 175      90.903 -45.884  -3.307  1.00 32.67           C
ATOM   3598  CG  HIS B 175      90.758 -45.852  -4.787  1.00 29.42           C
ATOM   3599  ND1 HIS B 175      91.544 -45.057  -5.589  1.00 29.87           N
ATOM   3600  CD2 HIS B 175      89.910 -46.508  -5.612  1.00 30.17           C
ATOM   3601  CE1 HIS B 175      91.186 -45.228  -6.851  1.00 35.05           C
ATOM   3602  NE2 HIS B 175      90.199 -46.105  -6.893  1.00 32.81           N
ATOM   3603  N   TYR B 176      88.752 -48.745  -3.299  1.00 35.69           N
ATOM   3604  CA  TYR B 176      88.700 -50.077  -3.884  1.00 35.05           C
ATOM   3605  C   TYR B 176      89.124 -49.969  -5.344  1.00 34.14           C
ATOM   3606  O   TYR B 176      88.421 -49.369  -6.161  1.00 36.89           O
ATOM   3607  CB  TYR B 176      87.299 -50.661  -3.749  1.00 33.04           C
ATOM   3608  CG  TYR B 176      87.293 -52.155  -3.910  1.00 40.04           C
ATOM   3609  CD1 TYR B 176      87.657 -52.983  -2.855  1.00 35.53           C
ATOM   3610  CD2 TYR B 176      86.952 -52.743  -5.122  1.00 38.04           C
ATOM   3611  CE1 TYR B 176      87.673 -54.350  -2.994  1.00 37.29           C
ATOM   3612  CE2 TYR B 176      86.957 -54.117  -5.267  1.00 39.11           C
ATOM   3613  CZ  TYR B 176      87.321 -54.920  -4.196  1.00 41.64           C
ATOM   3614  OH  TYR B 176      87.336 -56.302  -4.322  1.00 46.09           O
ATOM   3615  N   THR B 177      90.286 -50.518  -5.673  1.00 35.36           N
ATOM   3616  CA  THR B 177      90.910 -50.293  -6.968  1.00 35.62           C
ATOM   3617  C   THR B 177      90.745 -51.461  -7.924  1.00 37.39           C
ATOM   3618  O   THR B 177      91.076 -51.329  -9.106  1.00 42.04           O
ATOM   3619  CB  THR B 177      92.398 -50.011  -6.776  1.00 36.02           C
ATOM   3620  OG1 THR B 177      92.947 -51.012  -5.912  1.00 41.33           O
ATOM   3621  CG2 THR B 177      92.601 -48.641  -6.138  1.00 32.53           C
ATOM   3622  N   THR B 178      90.216 -52.580  -7.452  1.00 38.98           N
ATOM   3623  CA  THR B 178      90.228 -53.837  -8.184  1.00 37.62           C
ATOM   3624  C   THR B 178      88.828 -54.321  -8.512  1.00 41.54           C
ATOM   3625  O   THR B 178      88.628 -55.519  -8.724  1.00 47.20           O
ATOM   3626  CB  THR B 178      90.963 -54.904  -7.374  1.00 40.00           C
ATOM   3627  OG1 THR B 178      90.232 -55.172  -6.162  1.00 43.44           O
ATOM   3628  CG2 THR B 178      92.363 -54.413  -7.008  1.00 43.18           C
ATOM   3629  N   TRP B 179      87.848 -53.444  -8.521  1.00 39.48           N
ATOM   3630  CA  TRP B 179      86.531 -53.900  -8.908  1.00 41.31           C
ATOM   3631  C   TRP B 179      86.565 -54.193 -10.396  1.00 45.13           C
ATOM   3632  O   TRP B 179      86.929 -53.308 -11.180  1.00 50.43           O
ATOM   3633  CB  TRP B 179      85.466 -52.870  -8.601  1.00 39.69           C
ATOM   3634  CG  TRP B 179      84.087 -53.411  -8.765  1.00 41.83           C
ATOM   3635  CD1 TRP B 179      83.461 -53.735  -9.939  1.00 43.37           C
ATOM   3636  CD2 TRP B 179      83.158 -53.708  -7.718  1.00 39.17           C
ATOM   3637  NE1 TRP B 179      82.189 -54.208  -9.682  1.00 42.30           N
ATOM   3638  CE2 TRP B 179      81.980 -54.199  -8.328  1.00 38.81           C
ATOM   3639  CE3 TRP B 179      83.201 -53.593  -6.323  1.00 40.50           C
ATOM   3640  CZ2 TRP B 179      80.863 -54.575  -7.594  1.00 41.87           C
ATOM   3641  CZ3 TRP B 179      82.093 -53.973  -5.590  1.00 39.61           C
ATOM   3642  CH2 TRP B 179      80.938 -54.455  -6.225  1.00 42.75           C
ATOM   3643  N   PRO B 180      86.196 -55.390 -10.833  1.00 47.62           N
ATOM   3644  CA  PRO B 180      86.374 -55.734 -12.250  1.00 45.55           C
ATOM   3645  C   PRO B 180      85.651 -54.747 -13.153  1.00 46.75           C
ATOM   3646  O   PRO B 180      84.655 -54.128 -12.764  1.00 46.93           O
ATOM   3647  CB  PRO B 180      85.776 -57.143 -12.355  1.00 44.60           C
ATOM   3648  CG  PRO B 180      84.808 -57.227 -11.206  1.00 48.69           C
ATOM   3649  CD  PRO B 180      85.432 -56.411 -10.096  1.00 46.43           C
ATOM   3650  N   ASP B 181      86.184 -54.600 -14.375  1.00 52.92           N
ATOM   3651  CA  ASP B 181      85.611 -53.671 -15.349  1.00 48.88           C
ATOM   3652  C   ASP B 181      84.211 -54.096 -15.764  1.00 47.07           C
ATOM   3653  O   ASP B 181      83.364 -53.243 -16.056  1.00 47.62           O
ATOM   3654  CB  ASP B 181      86.525 -53.557 -16.577  1.00 52.52           C
ATOM   3655  CG  ASP B 181      87.169 -52.168 -16.713  1.00 51.98           C
ATOM   3656  OD1 ASP B 181      87.044 -51.342 -15.783  1.00 47.06           O
ATOM   3657  OD2 ASP B 181      87.807 -51.901 -17.755  1.00 54.31           O
ATOM   3658  N   PHE B 182      83.947 -55.397 -15.786  1.00 47.90           N
ATOM   3659  CA  PHE B 182      82.610 -55.919 -16.010  1.00 44.00           C
ATOM   3660  C   PHE B 182      82.281 -56.934 -14.925  1.00 46.64           C
ATOM   3661  O   PHE B 182      83.168 -57.610 -14.389  1.00 48.56           O
ATOM   3662  CB  PHE B 182      82.491 -56.549 -17.409  1.00 47.17           C
ATOM   3663  CG  PHE B 182      82.675 -55.563 -18.515  1.00 47.17           C
ATOM   3664  CD1 PHE B 182      81.602 -54.817 -18.975  1.00 49.95           C
ATOM   3665  CD2 PHE B 182      83.929 -55.334 -19.051  1.00 50.29           C
ATOM   3666  CE1 PHE B 182      81.766 -53.877 -19.972  1.00 53.60           C
ATOM   3667  CE2 PHE B 182      84.102 -54.402 -20.052  1.00 51.47           C
ATOM   3668  CZ  PHE B 182      83.016 -53.669 -20.514  1.00 52.00           C
ATOM   3669  N   GLY B 183      80.998 -57.023 -14.589  1.00 41.99           N
ATOM   3670  CA  GLY B 183      80.636 -57.963 -13.556  1.00 42.11           C
ATOM   3671  C   GLY B 183      81.019 -57.443 -12.180  1.00 46.58           C
ATOM   3672  O   GLY B 183      81.139 -56.237 -11.937  1.00 47.05           O
ATOM   3673  N   VAL B 184      81.201 -58.387 -11.264  1.00 44.68           N
ATOM   3674  CA  VAL B 184      81.512 -58.076  -9.873  1.00 42.11           C
ATOM   3675  C   VAL B 184      82.683 -58.964  -9.483  1.00 45.37           C
ATOM   3676  O   VAL B 184      83.019 -59.893 -10.230  1.00 48.72           O
ATOM   3677  CB  VAL B 184      80.297 -58.306  -8.961  1.00 42.87           C
ATOM   3678  CG1 VAL B 184      79.067 -57.685  -9.559  1.00 40.87           C
ATOM   3679  CG2 VAL B 184      80.062 -59.790  -8.768  1.00 43.79           C
ATOM   3680  N   PRO B 185      83.340 -58.725  -8.352  1.00 49.01           N
ATOM   3681  CA  PRO B 185      84.413 -59.633  -7.935  1.00 44.85           C
ATOM   3682  C   PRO B 185      83.895 -61.057  -7.807  1.00 48.46           C
ATOM   3683  O   PRO B 185      82.731 -61.287  -7.466  1.00 47.79           O
ATOM   3684  CB  PRO B 185      84.849 -59.062  -6.586  1.00 45.53           C
ATOM   3685  CG  PRO B 185      84.485 -57.579  -6.694  1.00 43.70           C
ATOM   3686  CD  PRO B 185      83.189 -57.579  -7.437  1.00 44.78           C
ATOM   3687  N   GLU B 186      84.759 -62.025  -8.140  1.00 53.83           N
ATOM   3688  CA  GLU B 186      84.378 -63.427  -7.977  1.00 46.21           C
ATOM   3689  C   GLU B 186      84.085 -63.722  -6.516  1.00 52.63           C
ATOM   3690  O   GLU B 186      83.055 -64.324  -6.178  1.00 51.02           O
ATOM   3691  CB  GLU B 186      85.482 -64.343  -8.495  1.00 48.27           C
ATOM   3692  N   SER B 187      84.973 -63.260  -5.625  1.00 51.65           N
ATOM   3693  CA  SER B 187      84.786 -63.414  -4.200  1.00 47.43           C
ATOM   3694  C   SER B 187      84.527 -62.077  -3.523  1.00 50.88           C
ATOM   3695  O   SER B 187      85.230 -61.091  -3.787  1.00 44.74           O
ATOM   3696  CB  SER B 187      86.006 -64.044  -3.537  1.00 40.64           C
ATOM   3697  OG  SER B 187      85.780 -64.072  -2.143  1.00 49.74           O
ATOM   3698  N   PRO B 188      83.562 -62.026  -2.600  1.00 47.99           N
ATOM   3699  CA  PRO B 188      83.419 -60.830  -1.766  1.00 43.23           C
ATOM   3700  C   PRO B 188      84.578 -60.633  -0.828  1.00 43.52           C
ATOM   3701  O   PRO B 188      84.612 -59.615  -0.126  1.00 43.18           O
ATOM   3702  CB  PRO B 188      82.135 -61.099  -0.981  1.00 45.47           C
ATOM   3703  CG  PRO B 188      82.095 -62.602  -0.882  1.00 49.79           C
ATOM   3704  CD  PRO B 188      82.632 -63.096  -2.206  1.00 46.79           C
ATOM   3705  N   ALA B 189      85.532 -61.564  -0.811  1.00 44.13           N
ATOM   3706  CA  ALA B 189      86.550 -61.561   0.232  1.00 39.37           C
ATOM   3707  C   ALA B 189      87.244 -60.210   0.317  1.00 40.40           C
ATOM   3708  O   ALA B 189      87.255 -59.564   1.372  1.00 41.59           O
ATOM   3709  CB  ALA B 189      87.561 -62.678  -0.014  1.00 36.84           C
ATOM   3710  N   SER B 190      87.817 -59.753  -0.796  1.00 40.02           N
ATOM   3711  CA  SER B 190      88.514 -58.476  -0.748  1.00 40.15           C
ATOM   3712  C   SER B 190      87.543 -57.340  -0.461  1.00 41.81           C
ATOM   3713  O   SER B 190      87.888 -56.392   0.259  1.00 40.08           O
ATOM   3714  CB  SER B 190      89.275 -58.237  -2.058  1.00 41.60           C
ATOM   3715  OG  SER B 190      88.497 -58.654  -3.168  1.00 51.93           O
ATOM   3716  N   PHE B 191      86.317 -57.431  -0.983  1.00 38.15           N
ATOM   3717  CA  PHE B 191      85.344 -56.375  -0.743  1.00 35.03           C
ATOM   3718  C   PHE B 191      84.972 -56.293   0.734  1.00 38.53           C
ATOM   3719  O   PHE B 191      84.905 -55.197   1.311  1.00 35.77           O
ATOM   3720  CB  PHE B 191      84.107 -56.608  -1.598  1.00 40.00           C
ATOM   3721  CG  PHE B 191      83.125 -55.463  -1.570  1.00 41.67           C
ATOM   3722  CD1 PHE B 191      83.394 -54.288  -2.254  1.00 39.99           C
ATOM   3723  CD2 PHE B 191      81.934 -55.570  -0.870  1.00 41.40           C
ATOM   3724  CE1 PHE B 191      82.495 -53.247  -2.250  1.00 38.00           C
ATOM   3725  CE2 PHE B 191      81.037 -54.528  -0.846  1.00 38.01           C
ATOM   3726  CZ  PHE B 191      81.315 -53.366  -1.540  1.00 40.34           C
ATOM   3727  N   LEU B 192      84.706 -57.446   1.356  1.00 38.68           N
ATOM   3728  CA  LEU B 192      84.445 -57.483   2.794  1.00 35.63           C
ATOM   3729  C   LEU B 192      85.643 -56.964   3.574  1.00 37.61           C
ATOM   3730  O   LEU B 192      85.508 -56.134   4.482  1.00 35.31           O
ATOM   3731  CB  LEU B 192      84.097 -58.903   3.224  1.00 28.55           C
ATOM   3732  CG  LEU B 192      82.746 -59.351   2.663  1.00 41.03           C
ATOM   3733  CD1 LEU B 192      82.442 -60.828   2.968  1.00 42.52           C
ATOM   3734  CD2 LEU B 192      81.638 -58.441   3.191  1.00 38.83           C
ATOM   3735  N   ASN B 193      86.835 -57.419   3.214  1.00 35.13           N
ATOM   3736  CA  ASN B 193      88.014 -56.889   3.874  1.00 37.12           C
ATOM   3737  C   ASN B 193      88.095 -55.372   3.700  1.00 36.33           C
ATOM   3738  O   ASN B 193      88.463 -54.643   4.628  1.00 34.62           O
ATOM   3739  CB  ASN B 193      89.252 -57.597   3.328  1.00 41.35           C
ATOM   3740  CG  ASN B 193      90.517 -57.119   3.984  1.00 52.28           C
ATOM   3741  OD1 ASN B 193      91.234 -56.250   3.449  1.00 54.79           O
ATOM   3742  ND2 ASN B 193      90.801 -57.664   5.166  1.00 59.52           N
ATOM   3743  N   PHE B 194      87.745 -54.875   2.516  1.00 37.08           N
ATOM   3744  CA  PHE B 194      87.706 -53.434   2.311  1.00 37.64           C
ATOM   3745  C   PHE B 194      86.719 -52.781   3.269  1.00 33.32           C
ATOM   3746  O   PHE B 194      87.054 -51.826   3.985  1.00 30.63           O
ATOM   3747  CB  PHE B 194      87.326 -53.139   0.862  1.00 35.22           C
ATOM   3748  CG  PHE B 194      87.242 -51.686   0.544  1.00 34.28           C
ATOM   3749  CD1 PHE B 194      88.391 -50.911   0.483  1.00 32.80           C
ATOM   3750  CD2 PHE B 194      86.016 -51.089   0.281  1.00 33.17           C
ATOM   3751  CE1 PHE B 194      88.320 -49.557   0.163  1.00 32.06           C
ATOM   3752  CE2 PHE B 194      85.941 -49.733  -0.055  1.00 31.67           C
ATOM   3753  CZ  PHE B 194      87.089 -48.969  -0.106  1.00 30.06           C
ATOM   3754  N   LEU B 195      85.487 -53.293   3.289  1.00 32.88           N
ATOM   3755  CA  LEU B 195      84.457 -52.761   4.173  1.00 32.53           C
ATOM   3756  C   LEU B 195      84.960 -52.699   5.608  1.00 34.18           C
ATOM   3757  O   LEU B 195      84.903 -51.650   6.265  1.00 33.42           O
ATOM   3758  CB  LEU B 195      83.201 -53.625   4.074  1.00 31.47           C
ATOM   3759  CG  LEU B 195      82.138 -53.368   5.124  1.00 32.32           C
ATOM   3760  CD1 LEU B 195      81.813 -51.892   5.123  1.00 33.60           C
ATOM   3761  CD2 LEU B 195      80.898 -54.196   4.826  1.00 29.13           C
ATOM   3762  N   PHE B 196      85.503 -53.808   6.100  1.00 31.16           N
ATOM   3763  CA  PHE B 196      85.963 -53.819   7.476  1.00 31.90           C
ATOM   3764  C   PHE B 196      87.124 -52.864   7.691  1.00 34.24           C
ATOM   3765  O   PHE B 196      87.179 -52.192   8.729  1.00 37.28           O
ATOM   3766  CB  PHE B 196      86.259 -55.257   7.876  1.00 35.12           C
ATOM   3767  CG  PHE B 196      85.005 -56.037   8.087  1.00 33.68           C
ATOM   3768  CD1 PHE B 196      84.601 -56.991   7.189  1.00 37.71           C
ATOM   3769  CD2 PHE B 196      84.168 -55.723   9.155  1.00 43.85           C
ATOM   3770  CE1 PHE B 196      83.398 -57.669   7.370  1.00 42.14           C
ATOM   3771  CE2 PHE B 196      82.976 -56.393   9.357  1.00 44.45           C
ATOM   3772  CZ  PHE B 196      82.586 -57.369   8.451  1.00 44.26           C
ATOM   3773  N   LYS B 197      88.009 -52.705   6.709  1.00 33.30           N
ATOM   3774  CA  LYS B 197      89.016 -51.659   6.854  1.00 34.78           C
ATOM   3775  C   LYS B 197      88.344 -50.304   7.009  1.00 34.17           C
ATOM   3776  O   LYS B 197      88.726 -49.501   7.872  1.00 39.12           O
ATOM   3777  CB  LYS B 197      89.989 -51.670   5.667  1.00 36.22           C
ATOM   3778  N   VAL B 198      87.311 -50.042   6.208  1.00 31.79           N
ATOM   3779  CA  VAL B 198      86.598 -48.775   6.345  1.00 35.03           C
ATOM   3780  C   VAL B 198      85.973 -48.689   7.718  1.00 32.09           C
ATOM   3781  O   VAL B 198      86.077 -47.668   8.400  1.00 36.18           O
ATOM   3782  CB  VAL B 198      85.525 -48.610   5.254  1.00 35.30           C
ATOM   3783  CG1 VAL B 198      84.822 -47.251   5.436  1.00 29.84           C
ATOM   3784  CG2 VAL B 198      86.126 -48.772   3.857  1.00 32.55           C
ATOM   3785  N   ARG B 199      85.291 -49.758   8.129  1.00 29.78           N
ATOM   3786  CA  ARG B 199      84.723 -49.808   9.467  1.00 33.61           C
ATOM   3787  C   ARG B 199      85.778 -49.499  10.526  1.00 36.25           C
ATOM   3788  O   ARG B 199      85.560 -48.670  11.415  1.00 36.77           O
ATOM   3789  CB  ARG B 199      84.112 -51.183   9.712  1.00 35.86           C
ATOM   3790  CG  ARG B 199      82.722 -51.363   9.195  1.00 34.77           C
ATOM   3791  CD  ARG B 199      82.210 -52.727   9.614  1.00 33.29           C
ATOM   3792  NE  ARG B 199      80.894 -52.976   9.063  1.00 32.63           N
ATOM   3793  CZ  ARG B 199      79.990 -53.751   9.634  1.00 37.01           C
ATOM   3794  NH1 ARG B 199      80.274 -54.343  10.779  1.00 41.74           N
ATOM   3795  NH2 ARG B 199      78.803 -53.923   9.067  1.00 38.03           N
ATOM   3796  N   GLU B 200      86.940 -50.150  10.437  1.00 36.84           N
ATOM   3797  CA  GLU B 200      87.944 -50.004  11.487  1.00 38.22           C
ATOM   3798  C   GLU B 200      88.488 -48.591  11.600  1.00 38.46           C
ATOM   3799  O   GLU B 200      88.961 -48.210  12.674  1.00 43.58           O
ATOM   3800  CB  GLU B 200      89.083 -50.983  11.250  1.00 38.99           C
ATOM   3801  CG  GLU B 200      88.600 -52.396  11.308  1.00 42.83           C
ATOM   3802  CD  GLU B 200      89.644 -53.365  10.874  1.00 53.23           C
ATOM   3803  OE1 GLU B 200      90.785 -52.905  10.604  1.00 52.48           O
ATOM   3804  OE2 GLU B 200      89.307 -54.574  10.790  1.00 54.43           O
ATOM   3805  N   SER B 201      88.436 -47.805  10.531  1.00 35.82           N
ATOM   3806  CA  SER B 201      88.926 -46.439  10.627  1.00 36.32           C
ATOM   3807  C   SER B 201      88.047 -45.564  11.488  1.00 37.21           C
ATOM   3808  O   SER B 201      88.436 -44.431  11.793  1.00 39.97           O
ATOM   3809  CB  SER B 201      88.997 -45.819   9.240  1.00 38.13           C
ATOM   3810  OG  SER B 201      87.733 -45.959   8.627  1.00 38.62           O
ATOM   3811  N   GLY B 202      86.858 -46.028  11.842  1.00 33.52           N
ATOM   3812  CA  GLY B 202      85.885 -45.131  12.408  1.00 36.03           C
ATOM   3813  C   GLY B 202      85.149 -44.269  11.407  1.00 37.98           C
ATOM   3814  O   GLY B 202      84.301 -43.462  11.822  1.00 40.73           O
ATOM   3815  N   SER B 203      85.424 -44.421  10.105  1.00 35.77           N
ATOM   3816  CA  SER B 203      84.796 -43.552   9.114  1.00 36.44           C
ATOM   3817  C   SER B 203      83.297 -43.773   9.039  1.00 37.42           C
ATOM   3818  O   SER B 203      82.562 -42.878   8.608  1.00 39.77           O
ATOM   3819  CB  SER B 203      85.402 -43.783   7.740  1.00 34.74           C
ATOM   3820  OG  SER B 203      86.793 -43.734   7.835  1.00 41.67           O
ATOM   3821  N   LEU B 204      82.833 -44.965   9.396  1.00 37.40           N
ATOM   3822  CA  LEU B 204      81.416 -45.273   9.412  1.00 38.74           C
ATOM   3823  C   LEU B 204      80.794 -44.996  10.765  1.00 37.40           C
ATOM   3824  O   LEU B 204      79.643 -45.372  10.991  1.00 40.53           O
ATOM   3825  CB  LEU B 204      81.195 -46.738   9.036  1.00 36.97           C
ATOM   3826  CG  LEU B 204      81.588 -47.120   7.619  1.00 36.53           C
ATOM   3827  CD1 LEU B 204      81.454 -48.610   7.416  1.00 34.73           C
ATOM   3828  CD2 LEU B 204      80.694 -46.380   6.647  1.00 40.39           C
ATOM   3829  N   SER B 205      81.509 -44.347  11.646  1.00 40.17           N
ATOM   3830  CA  SER B 205      81.026 -44.373  13.015  1.00 44.83           C
ATOM   3831  C   SER B 205      80.285 -43.091  13.401  1.00 44.15           C
ATOM   3832  O   SER B 205      80.509 -42.018  12.820  1.00 42.99           O
ATOM   3833  CB  SER B 205      82.198 -44.612  13.965  1.00 44.15           C
ATOM   3834  OG  SER B 205      82.538 -45.992  13.933  1.00 44.64           O
ATOM   3835  N   PRO B 206      79.377 -43.212  14.375  1.00 43.44           N
ATOM   3836  CA  PRO B 206      78.558 -42.053  14.780  1.00 40.37           C
ATOM   3837  C   PRO B 206      79.355 -40.844  15.219  1.00 38.15           C
ATOM   3838  O   PRO B 206      78.849 -39.721  15.115  1.00 43.40           O
ATOM   3839  CB  PRO B 206      77.711 -42.606  15.933  1.00 38.93           C
ATOM   3840  CG  PRO B 206      78.178 -44.030  16.151  1.00 42.06           C
ATOM   3841  CD  PRO B 206      78.843 -44.472  14.900  1.00 40.56           C
ATOM   3842  N   GLU B 207      80.580 -41.027  15.705  1.00 36.61           N
ATOM   3843  CA  GLU B 207      81.397 -39.888  16.106  1.00 38.29           C
ATOM   3844  C   GLU B 207      81.681 -38.942  14.952  1.00 44.99           C
ATOM   3845  O   GLU B 207      82.020 -37.780  15.195  1.00 44.73           O
ATOM   3846  CB  GLU B 207      82.723 -40.367  16.704  1.00 44.52           C
ATOM   3847  CG  GLU B 207      82.550 -41.260  17.905  1.00 47.25           C
ATOM   3848  CD  GLU B 207      82.373 -42.714  17.524  1.00 59.25           C
ATOM   3849  OE1 GLU B 207      83.254 -43.528  17.875  1.00 76.51           O
ATOM   3850  OE2 GLU B 207      81.372 -43.041  16.851  1.00 59.69           O
ATOM   3851  N   HIS B 208      81.571 -39.401  13.706  1.00 41.87           N
ATOM   3852  CA  HIS B 208      81.863 -38.545  12.571  1.00 41.25           C
ATOM   3853  C   HIS B 208      80.631 -38.395  11.701  1.00 38.81           C
ATOM   3854  O   HIS B 208      79.656 -39.133  11.837  1.00 38.83           O
ATOM   3855  CB  HIS B 208      83.012 -39.096  11.723  1.00 36.20           C
ATOM   3856  CG  HIS B 208      84.241 -39.402  12.507  1.00 37.43           C
ATOM   3857  ND1 HIS B 208      84.576 -40.683  12.893  1.00 37.98           N
ATOM   3858  CD2 HIS B 208      85.213 -38.594  12.984  1.00 32.43           C
ATOM   3859  CE1 HIS B 208      85.706 -40.653  13.573  1.00 34.37           C
ATOM   3860  NE2 HIS B 208      86.115 -39.399  13.636  1.00 41.65           N
ATOM   3861  N   GLY B 209      80.707 -37.430  10.787  1.00 33.72           N
ATOM   3862  CA  GLY B 209      79.738 -37.297   9.733  1.00 32.17           C
ATOM   3863  C   GLY B 209      79.649 -38.571   8.921  1.00 33.52           C
ATOM   3864  O   GLY B 209      80.447 -39.504   9.082  1.00 32.75           O
ATOM   3865  N   PRO B 210      78.666 -38.644   8.033  1.00 28.85           N
ATOM   3866  CA  PRO B 210      78.499 -39.864   7.245  1.00 29.75           C
ATOM   3867  C   PRO B 210      79.665 -40.028   6.295  1.00 29.53           C
ATOM   3868  O   PRO B 210      80.163 -39.065   5.706  1.00 29.05           O
ATOM   3869  CB  PRO B 210      77.196 -39.636   6.476  1.00 28.61           C
ATOM   3870  CG  PRO B 210      76.671 -38.316   6.948  1.00 32.25           C
ATOM   3871  CD  PRO B 210      77.758 -37.573   7.614  1.00 25.56           C
ATOM   3872  N   VAL B 211      80.095 -41.265   6.148  1.00 26.20           N
ATOM   3873  CA  VAL B 211      81.067 -41.616   5.128  1.00 30.47           C
ATOM   3874  C   VAL B 211      80.554 -41.099   3.791  1.00 30.44           C
ATOM   3875  O   VAL B 211      79.346 -41.058   3.541  1.00 30.70           O
ATOM   3876  CB  VAL B 211      81.312 -43.139   5.098  1.00 30.43           C
ATOM   3877  CG1 VAL B 211      80.034 -43.870   4.709  1.00 28.12           C
ATOM   3878  CG2 VAL B 211      82.457 -43.473   4.156  1.00 32.68           C
ATOM   3879  N   VAL B 212      81.456 -40.656   2.937  1.00 31.23           N
ATOM   3880  CA  VAL B 212      81.100 -40.287   1.582  1.00 27.44           C
ATOM   3881  C   VAL B 212      81.510 -41.450   0.709  1.00 27.80           C
ATOM   3882  O   VAL B 212      82.696 -41.785   0.621  1.00 32.46           O
ATOM   3883  CB  VAL B 212      81.781 -38.996   1.141  1.00 28.65           C
ATOM   3884  CG1 VAL B 212      81.534 -38.799  -0.351  1.00 27.62           C
ATOM   3885  CG2 VAL B 212      81.258 -37.841   1.958  1.00 27.91           C
ATOM   3886  N   VAL B 213      80.534 -42.086   0.097  1.00 25.58           N
ATOM   3887  CA  VAL B 213      80.760 -43.257  -0.729  1.00 25.31           C
ATOM   3888  C   VAL B 213      80.509 -42.873  -2.171  1.00 28.98           C
ATOM   3889  O   VAL B 213      79.521 -42.193  -2.476  1.00 32.77           O
ATOM   3890  CB  VAL B 213      79.833 -44.412  -0.333  1.00 24.51           C
ATOM   3891  CG1 VAL B 213      80.132 -45.612  -1.217  1.00 28.06           C
ATOM   3892  CG2 VAL B 213      79.978 -44.724   1.135  1.00 27.06           C
ATOM   3893  N   HIS B 214      81.365 -43.329  -3.069  1.00 27.45           N
ATOM   3894  CA  HIS B 214      81.045 -43.046  -4.454  1.00 28.34           C
ATOM   3895  C   HIS B 214      81.718 -44.056  -5.346  1.00 29.37           C
ATOM   3896  O   HIS B 214      82.755 -44.621  -4.996  1.00 30.80           O
ATOM   3897  CB  HIS B 214      81.475 -41.652  -4.863  1.00 24.69           C
ATOM   3898  CG  HIS B 214      82.937 -41.549  -5.121  1.00 30.30           C
ATOM   3899  ND1 HIS B 214      83.498 -41.853  -6.345  1.00 28.76           N
ATOM   3900  CD2 HIS B 214      83.960 -41.183  -4.312  1.00 27.29           C
ATOM   3901  CE1 HIS B 214      84.804 -41.666  -6.281  1.00 31.44           C
ATOM   3902  NE2 HIS B 214      85.110 -41.258  -5.058  1.00 32.12           N
ATOM   3903  N   CYS B 215      81.074 -44.296  -6.488  1.00 31.47           N
ATOM   3904  CA  CYS B 215      81.682 -44.922  -7.648  1.00 28.23           C
ATOM   3905  C   CYS B 215      81.604 -43.895  -8.769  1.00 28.69           C
ATOM   3906  O   CYS B 215      81.919 -42.722  -8.558  1.00 31.99           O
ATOM   3907  CB  CYS B 215      80.966 -46.226  -7.995  1.00 29.85           C
ATOM   3908  SG  CYS B 215      79.180 -46.172  -7.706  1.00 34.18           S
ATOM   3909  N   SER B 216      81.171 -44.296  -9.956  1.00 32.07           N
ATOM   3910  CA  SER B 216      80.981 -43.303 -11.001  1.00 33.05           C
ATOM   3911  C   SER B 216      79.633 -42.607 -10.849  1.00 33.97           C
ATOM   3912  O   SER B 216      79.563 -41.376 -10.739  1.00 34.11           O
ATOM   3913  CB  SER B 216      81.101 -43.952 -12.375  1.00 33.34           C
ATOM   3914  OG  SER B 216      81.195 -42.942 -13.363  1.00 31.89           O
ATOM   3915  N   ALA B 217      78.549 -43.384 -10.853  1.00 31.82           N
ATOM   3916  CA  ALA B 217      77.218 -42.838 -10.632  1.00 29.08           C
ATOM   3917  C   ALA B 217      76.864 -42.694  -9.154  1.00 30.53           C
ATOM   3918  O   ALA B 217      76.018 -41.859  -8.818  1.00 33.22           O
ATOM   3919  CB  ALA B 217      76.171 -43.716 -11.323  1.00 30.92           C
ATOM   3920  N   GLY B 218      77.485 -43.474  -8.269  1.00 29.70           N
ATOM   3921  CA  GLY B 218      77.135 -43.430  -6.869  1.00 26.05           C
ATOM   3922  C   GLY B 218      75.912 -44.245  -6.510  1.00 32.94           C
ATOM   3923  O   GLY B 218      75.195 -43.892  -5.564  1.00 33.45           O
ATOM   3924  N   ILE B 219      75.656 -45.339  -7.228  1.00 30.54           N
ATOM   3925  CA  ILE B 219      74.443 -46.120  -7.011  1.00 33.39           C
ATOM   3926  C   ILE B 219      74.736 -47.613  -7.079  1.00 32.35           C
ATOM   3927  O   ILE B 219      74.166 -48.402  -6.318  1.00 36.69           O
ATOM   3928  CB  ILE B 219      73.343 -45.741  -8.020  1.00 32.29           C
ATOM   3929  CG1 ILE B 219      73.807 -45.993  -9.456  1.00 33.76           C
ATOM   3930  CG2 ILE B 219      72.940 -44.307  -7.835  1.00 29.49           C
ATOM   3931  CD1 ILE B 219      72.682 -45.907 -10.460  1.00 31.23           C
ATOM   3932  N   GLY B 220      75.614 -48.016  -7.981  1.00 30.12           N
ATOM   3933  CA  GLY B 220      75.860 -49.433  -8.144  1.00 32.74           C
ATOM   3934  C   GLY B 220      76.786 -49.999  -7.092  1.00 35.46           C
ATOM   3935  O   GLY B 220      76.345 -50.553  -6.076  1.00 37.67           O
ATOM   3936  N   ARG B 221      78.088 -49.863  -7.327  1.00 31.91           N
ATOM   3937  CA  ARG B 221      79.044 -50.317  -6.335  1.00 30.58           C
ATOM   3938  C   ARG B 221      78.828 -49.595  -5.017  1.00 33.41           C
ATOM   3939  O   ARG B 221      78.901 -50.207  -3.947  1.00 34.18           O
ATOM   3940  CB  ARG B 221      80.459 -50.119  -6.861  1.00 29.14           C
ATOM   3941  CG  ARG B 221      80.793 -51.126  -7.922  1.00 34.65           C
ATOM   3942  CD  ARG B 221      82.090 -50.833  -8.656  1.00 33.23           C
ATOM   3943  NE  ARG B 221      81.899 -49.738  -9.581  1.00 39.67           N
ATOM   3944  CZ  ARG B 221      82.805 -49.328 -10.458  1.00 42.29           C
ATOM   3945  NH1 ARG B 221      83.963 -49.963 -10.529  1.00 34.05           N
ATOM   3946  NH2 ARG B 221      82.537 -48.277 -11.255  1.00 44.13           N
ATOM   3947  N   SER B 222      78.553 -48.291  -5.071  1.00 32.76           N
ATOM   3948  CA  SER B 222      78.271 -47.561  -3.842  1.00 30.26           C
ATOM   3949  C   SER B 222      77.121 -48.204  -3.097  1.00 33.59           C
ATOM   3950  O   SER B 222      77.177 -48.369  -1.872  1.00 31.51           O
ATOM   3951  CB  SER B 222      77.933 -46.110  -4.153  1.00 28.30           C
ATOM   3952  OG  SER B 222      79.034 -45.449  -4.734  1.00 29.61           O
ATOM   3953  N   GLY B 223      76.058 -48.562  -3.822  1.00 31.52           N
ATOM   3954  CA  GLY B 223      74.921 -49.177  -3.171  1.00 32.48           C
ATOM   3955  C   GLY B 223      75.292 -50.514  -2.571  1.00 33.58           C
ATOM   3956  O   GLY B 223      74.868 -50.852  -1.461  1.00 35.70           O
ATOM   3957  N   THR B 224      76.109 -51.281  -3.290  1.00 32.65           N
ATOM   3958  CA  THR B 224      76.650 -52.524  -2.760  1.00 32.17           C
ATOM   3959  C   THR B 224      77.370 -52.297  -1.434  1.00 32.48           C
ATOM   3960  O   THR B 224      77.135 -53.006  -0.455  1.00 33.38           O
ATOM   3961  CB  THR B 224      77.583 -53.115  -3.803  1.00 31.98           C
ATOM   3962  OG1 THR B 224      76.845 -53.255  -5.024  1.00 38.20           O
ATOM   3963  CG2 THR B 224      78.107 -54.451  -3.361  1.00 31.80           C
ATOM   3964  N   PHE B 225      78.251 -51.304  -1.384  1.00 30.87           N
ATOM   3965  CA  PHE B 225      78.973 -51.018  -0.153  1.00 32.83           C
ATOM   3966  C   PHE B 225      78.005 -50.759   0.994  1.00 34.30           C
ATOM   3967  O   PHE B 225      78.066 -51.416   2.043  1.00 30.55           O
ATOM   3968  CB  PHE B 225      79.895 -49.815  -0.359  1.00 28.96           C
ATOM   3969  CG  PHE B 225      80.774 -49.542   0.807  1.00 29.68           C
ATOM   3970  CD1 PHE B 225      81.981 -50.216   0.947  1.00 28.82           C
ATOM   3971  CD2 PHE B 225      80.397 -48.622   1.779  1.00 28.05           C
ATOM   3972  CE1 PHE B 225      82.811 -49.972   2.031  1.00 28.09           C
ATOM   3973  CE2 PHE B 225      81.214 -48.374   2.876  1.00 30.88           C
ATOM   3974  CZ  PHE B 225      82.428 -49.059   3.003  1.00 29.50           C
ATOM   3975  N   CYS B 226      77.104 -49.790   0.809  1.00 31.00           N
ATOM   3976  CA  CYS B 226      76.160 -49.435   1.866  1.00 33.43           C
ATOM   3977  C   CYS B 226      75.231 -50.587   2.186  1.00 31.59           C
ATOM   3978  O   CYS B 226      75.005 -50.903   3.357  1.00 35.80           O
ATOM   3979  CB  CYS B 226      75.361 -48.206   1.457  1.00 33.88           C
ATOM   3980  SG  CYS B 226      76.542 -46.902   1.142  1.00 49.10           S
ATOM   3981  N   LEU B 227      74.667 -51.214   1.160  1.00 27.66           N
ATOM   3982  CA  LEU B 227      73.758 -52.319   1.396  1.00 27.33           C
ATOM   3983  C   LEU B 227      74.433 -53.401   2.236  1.00 32.12           C
ATOM   3984  O   LEU B 227      73.853 -53.914   3.202  1.00 31.31           O
ATOM   3985  CB  LEU B 227      73.279 -52.871   0.061  1.00 29.31           C
ATOM   3986  CG  LEU B 227      72.319 -54.038   0.206  1.00 32.86           C
ATOM   3987  CD1 LEU B 227      71.168 -53.610   1.127  1.00 31.35           C
ATOM   3988  CD2 LEU B 227      71.822 -54.509  -1.159  1.00 24.96           C
ATOM   3989  N   ALA B 228      75.674 -53.743   1.901  1.00 28.10           N
ATOM   3990  CA  ALA B 228      76.369 -54.782   2.644  1.00 25.94           C
ATOM   3991  C   ALA B 228      76.666 -54.328   4.059  1.00 31.47           C
ATOM   3992  O   ALA B 228      76.449 -55.067   5.024  1.00 34.92           O
ATOM   3993  CB  ALA B 228      77.661 -55.147   1.935  1.00 29.67           C
ATOM   3994  N   ASP B 229      77.191 -53.121   4.208  1.00 30.29           N
ATOM   3995  CA  ASP B 229      77.512 -52.657   5.542  1.00 28.06           C
ATOM   3996  C   ASP B 229      76.271 -52.651   6.427  1.00 33.92           C
ATOM   3997  O   ASP B 229      76.298 -53.146   7.559  1.00 32.23           O
ATOM   3998  CB  ASP B 229      78.127 -51.266   5.475  1.00 32.11           C
ATOM   3999  CG  ASP B 229      78.404 -50.711   6.845  1.00 31.71           C
ATOM   4000  OD1 ASP B 229      78.988 -51.454   7.670  1.00 35.17           O
ATOM   4001  OD2 ASP B 229      78.035 -49.551   7.108  1.00 32.91           O
ATOM   4002  N   THR B 230      75.168 -52.091   5.922  1.00 30.82           N
ATOM   4003  CA  THR B 230      73.967 -51.967   6.734  1.00 32.23           C
ATOM   4004  C   THR B 230      73.412 -53.334   7.098  1.00 34.83           C
ATOM   4005  O   THR B 230      73.159 -53.623   8.276  1.00 34.56           O
ATOM   4006  CB  THR B 230      72.911 -51.141   5.999  1.00 33.09           C
ATOM   4007  OG1 THR B 230      73.233 -49.757   6.125  1.00 32.63           O
ATOM   4008  CG2 THR B 230      71.541 -51.360   6.616  1.00 28.44           C
ATOM   4009  N   CYS B 231      73.199 -54.186   6.097  1.00 31.43           N
ATOM   4010  CA  CYS B 231      72.732 -55.538   6.376  1.00 34.00           C
ATOM   4011  C   CYS B 231      73.588 -56.197   7.446  1.00 35.32           C
ATOM   4012  O   CYS B 231      73.062 -56.746   8.418  1.00 35.60           O
ATOM   4013  CB  CYS B 231      72.741 -56.374   5.100  1.00 31.16           C
ATOM   4014  SG  CYS B 231      71.459 -55.901   3.983  1.00 39.73           S
ATOM   4015  N   LEU B 232      74.914 -56.154   7.280  1.00 30.62           N
ATOM   4016  CA  LEU B 232      75.802 -56.754   8.274  1.00 34.12           C
ATOM   4017  C   LEU B 232      75.566 -56.151   9.647  1.00 37.70           C
ATOM   4018  O   LEU B 232      75.517 -56.864  10.656  1.00 40.46           O
ATOM   4019  CB  LEU B 232      77.263 -56.563   7.860  1.00 34.97           C
ATOM   4020  CG  LEU B 232      77.612 -57.422   6.646  1.00 40.59           C
ATOM   4021  CD1 LEU B 232      78.992 -57.083   6.068  1.00 30.49           C
ATOM   4022  CD2 LEU B 232      77.485 -58.895   7.043  1.00 39.57           C
ATOM   4023  N   LEU B 233      75.414 -54.834   9.699  1.00 34.69           N
ATOM   4024  CA  LEU B 233      75.138 -54.164  10.957  1.00 33.59           C
ATOM   4025  C   LEU B 233      73.829 -54.651  11.552  1.00 36.50           C
ATOM   4026  O   LEU B 233      73.764 -55.005  12.734  1.00 39.52           O
ATOM   4027  CB  LEU B 233      75.107 -52.659  10.725  1.00 33.12           C
ATOM   4028  CG  LEU B 233      75.656 -51.868  11.892  1.00 39.20           C
ATOM   4029  CD1 LEU B 233      77.075 -52.319  12.192  1.00 38.02           C
ATOM   4030  CD2 LEU B 233      75.595 -50.398  11.559  1.00 36.37           C
ATOM   4031  N   LEU B 234      72.770 -54.687  10.741  1.00 35.17           N
ATOM   4032  CA  LEU B 234      71.482 -55.153  11.242  1.00 35.90           C
ATOM   4033  C   LEU B 234      71.575 -56.575  11.765  1.00 36.04           C
ATOM   4034  O   LEU B 234      70.976 -56.900  12.795  1.00 37.84           O
ATOM   4035  CB  LEU B 234      70.428 -55.052  10.150  1.00 31.99           C
ATOM   4036  CG  LEU B 234      70.083 -53.589   9.909  1.00 35.56           C
ATOM   4037  CD1 LEU B 234      69.179 -53.444   8.711  1.00 34.09           C
ATOM   4038  CD2 LEU B 234      69.446 -53.022  11.170  1.00 35.80           C
ATOM   4039  N   MET B 235      72.327 -57.436  11.074  1.00 38.54           N
ATOM   4040  CA  MET B 235      72.490 -58.815  11.528  1.00 40.30           C
ATOM   4041  C   MET B 235      73.155 -58.866  12.894  1.00 41.20           C
ATOM   4042  O   MET B 235      72.865 -59.759  13.696  1.00 47.76           O
ATOM   4043  CB  MET B 235      73.277 -59.618  10.490  1.00 37.20           C
ATOM   4044  CG  MET B 235      72.561 -59.665   9.142  1.00 43.22           C
ATOM   4045  SD  MET B 235      73.023 -61.017   8.038  1.00 54.63           S
ATOM   4046  CE  MET B 235      74.785 -61.046   8.335  1.00 51.70           C
ATOM   4047  N   ASP B 236      74.011 -57.897  13.194  1.00 38.41           N
ATOM   4048  CA  ASP B 236      74.564 -57.783  14.533  1.00 39.27           C
ATOM   4049  C   ASP B 236      73.529 -57.265  15.520  1.00 41.84           C
ATOM   4050  O   ASP B 236      73.501 -57.688  16.676  1.00 42.40           O
ATOM   4051  CB  ASP B 236      75.768 -56.846  14.518  1.00 48.42           C
ATOM   4052  CG  ASP B 236      77.074 -57.578  14.715  1.00 55.59           C
ATOM   4053  OD1 ASP B 236      77.017 -58.773  15.064  1.00 60.13           O
ATOM   4054  OD2 ASP B 236      78.148 -56.952  14.539  1.00 61.33           O
ATOM   4055  N   LYS B 237      72.688 -56.328  15.092  1.00 40.22           N
ATOM   4056  CA  LYS B 237      71.843 -55.605  16.028  1.00 34.12           C
ATOM   4057  C   LYS B 237      70.606 -56.396  16.393  1.00 35.12           C
ATOM   4058  O   LYS B 237      70.057 -56.210  17.477  1.00 44.14           O
ATOM   4059  CB  LYS B 237      71.440 -54.261  15.425  1.00 35.75           C
ATOM   4060  CG  LYS B 237      71.604 -53.054  16.325  1.00 43.54           C
ATOM   4061  CD  LYS B 237      71.170 -51.779  15.567  1.00 44.07           C
ATOM   4062  CE  LYS B 237      71.128 -50.522  16.451  1.00 47.55           C
ATOM   4063  NZ  LYS B 237      72.498 -49.964  16.784  1.00 57.67           N
ATOM   4064  N   ARG B 238      70.153 -57.281  15.523  1.00 39.65           N
ATOM   4065  CA  ARG B 238      68.827 -57.862  15.664  1.00 40.49           C
ATOM   4066  C   ARG B 238      68.838 -59.112  16.515  1.00 42.57           C
ATOM   4067  O   ARG B 238      69.746 -59.943  16.418  1.00 47.13           O
ATOM   4068  CB  ARG B 238      68.243 -58.187  14.300  1.00 36.82           C
ATOM   4069  CG  ARG B 238      67.735 -56.949  13.651  1.00 37.89           C
ATOM   4070  CD  ARG B 238      66.809 -57.266  12.549  1.00 39.55           C
ATOM   4071  NE  ARG B 238      66.367 -56.039  11.921  1.00 41.02           N
ATOM   4072  CZ  ARG B 238      65.687 -56.022  10.791  1.00 41.01           C
ATOM   4073  NH1 ARG B 238      65.396 -57.169  10.196  1.00 41.60           N
ATOM   4074  NH2 ARG B 238      65.303 -54.873  10.270  1.00 38.76           N
ATOM   4075  N   LYS B 239      67.813 -59.240  17.354  1.00 46.22           N
ATOM   4076  CA  LYS B 239      67.641 -60.486  18.084  1.00 44.15           C
ATOM   4077  C   LYS B 239      67.666 -61.649  17.116  1.00 47.37           C
ATOM   4078  O   LYS B 239      68.256 -62.696  17.403  1.00 51.21           O
ATOM   4079  CB  LYS B 239      66.331 -60.465  18.868  1.00 42.98           C
ATOM   4080  CG  LYS B 239      66.337 -59.614  20.126  1.00 39.68           C
ATOM   4081  CD  LYS B 239      64.989 -59.729  20.795  1.00 43.39           C
ATOM   4082  CE  LYS B 239      65.112 -59.970  22.278  1.00 53.61           C
ATOM   4083  NZ  LYS B 239      65.492 -58.730  22.999  1.00 63.91           N
ATOM   4084  N   ASP B 240      67.080 -61.453  15.930  1.00 52.11           N
ATOM   4085  CA  ASP B 240      66.924 -62.494  14.914  1.00 52.60           C
ATOM   4086  C   ASP B 240      67.672 -62.101  13.649  1.00 50.02           C
ATOM   4087  O   ASP B 240      67.099 -61.450  12.758  1.00 50.66           O
ATOM   4088  CB  ASP B 240      65.445 -62.728  14.602  1.00 54.26           C
ATOM   4089  CG  ASP B 240      65.231 -63.854  13.596  1.00 60.96           C
ATOM   4090  OD1 ASP B 240      66.223 -64.585  13.281  1.00 54.77           O
ATOM   4091  OD2 ASP B 240      64.068 -63.993  13.125  1.00 58.84           O
ATOM   4092  N   PRO B 241      68.937 -62.503  13.506  1.00 47.46           N
ATOM   4093  CA  PRO B 241      69.719 -62.050  12.341  1.00 48.03           C
ATOM   4094  C   PRO B 241      69.106 -62.451  11.014  1.00 56.49           C
ATOM   4095  O   PRO B 241      69.060 -61.644  10.075  1.00 55.41           O
ATOM   4096  CB  PRO B 241      71.083 -62.719  12.556  1.00 49.68           C
ATOM   4097  CG  PRO B 241      71.139 -63.000  14.018  1.00 53.45           C
ATOM   4098  CD  PRO B 241      69.732 -63.328  14.423  1.00 50.40           C
ATOM   4099  N   SER B 242      68.626 -63.682  10.910  1.00 63.69           N
ATOM   4100  CA  SER B 242      68.078 -64.109   9.630  1.00 64.96           C
ATOM   4101  C   SER B 242      66.773 -63.392   9.277  1.00 53.68           C
ATOM   4102  O   SER B 242      66.145 -63.727   8.277  1.00 54.79           O
ATOM   4103  CB  SER B 242      67.909 -65.632   9.639  1.00 67.80           C
ATOM   4104  OG  SER B 242      69.171 -66.265   9.879  1.00 65.53           O
ATOM   4105  N   SER B 243      66.366 -62.400  10.061  1.00 47.98           N
ATOM   4106  CA  SER B 243      65.236 -61.548   9.730  1.00 48.26           C
ATOM   4107  C   SER B 243      65.641 -60.345   8.892  1.00 50.04           C
ATOM   4108  O   SER B 243      64.781 -59.529   8.544  1.00 46.80           O
ATOM   4109  CB  SER B 243      64.560 -61.049  11.003  1.00 51.70           C
ATOM   4110  OG  SER B 243      65.241 -59.906  11.492  1.00 46.92           O
ATOM   4111  N   VAL B 244      66.928 -60.195   8.595  1.00 50.33           N
ATOM   4112  CA  VAL B 244      67.399 -59.114   7.737  1.00 48.36           C
ATOM   4113  C   VAL B 244      67.122 -59.519   6.294  1.00 40.22           C
ATOM   4114  O   VAL B 244      67.712 -60.477   5.797  1.00 42.13           O
ATOM   4115  CB  VAL B 244      68.892 -58.832   7.953  1.00 46.34           C
ATOM   4116  CG1 VAL B 244      69.383 -57.813   6.927  1.00 40.00           C
ATOM   4117  CG2 VAL B 244      69.166 -58.365   9.392  1.00 38.65           C
ATOM   4118  N   ASP B 245      66.210 -58.812   5.627  1.00 35.93           N
ATOM   4119  CA  ASP B 245      65.926 -59.050   4.215  1.00 38.69           C
ATOM   4120  C   ASP B 245      66.716 -58.040   3.396  1.00 40.97           C
ATOM   4121  O   ASP B 245      66.387 -56.849   3.377  1.00 42.58           O
ATOM   4122  CB  ASP B 245      64.434 -58.942   3.900  1.00 44.93           C
ATOM   4123  CG  ASP B 245      64.090 -59.447   2.496  1.00 49.12           C
ATOM   4124  OD1 ASP B 245      64.889 -59.240   1.553  1.00 52.15           O
ATOM   4125  OD2 ASP B 245      63.015 -60.062   2.331  1.00 59.80           O
ATOM   4126  N   ILE B 246      67.750 -58.519   2.706  1.00 40.05           N
ATOM   4127  CA  ILE B 246      68.543 -57.624   1.876  1.00 40.85           C
ATOM   4128  C   ILE B 246      67.636 -56.828   0.951  1.00 41.85           C
ATOM   4129  O   ILE B 246      67.780 -55.607   0.817  1.00 38.81           O
ATOM   4130  CB  ILE B 246      69.603 -58.422   1.102  1.00 42.57           C
ATOM   4131  CG1 ILE B 246      70.416 -59.250   2.090  1.00 50.40           C
ATOM   4132  CG2 ILE B 246      70.515 -57.489   0.370  1.00 44.79           C
ATOM   4133  CD1 ILE B 246      71.433 -60.155   1.447  1.00 55.77           C
ATOM   4134  N   LYS B 247      66.663 -57.496   0.324  1.00 43.77           N
ATOM   4135  CA  LYS B 247      65.785 -56.784  -0.597  1.00 42.87           C
ATOM   4136  C   LYS B 247      65.097 -55.627   0.109  1.00 39.76           C
ATOM   4137  O   LYS B 247      65.035 -54.518  -0.432  1.00 40.50           O
ATOM   4138  CB  LYS B 247      64.770 -57.742  -1.222  1.00 39.26           C
ATOM   4139  N   LYS B 248      64.615 -55.851   1.342  1.00 41.78           N
ATOM   4140  CA  LYS B 248      63.953 -54.780   2.087  1.00 36.89           C
ATOM   4141  C   LYS B 248      64.929 -53.669   2.438  1.00 34.62           C
ATOM   4142  O   LYS B 248      64.597 -52.484   2.327  1.00 35.84           O
ATOM   4143  CB  LYS B 248      63.312 -55.324   3.361  1.00 39.53           C
ATOM   4144  CG  LYS B 248      62.119 -56.232   3.142  1.00 46.23           C
ATOM   4145  CD  LYS B 248      61.315 -56.382   4.433  1.00 50.74           C
ATOM   4146  CE  LYS B 248      60.508 -57.686   4.466  1.00 56.56           C
ATOM   4147  NZ  LYS B 248      61.141 -58.743   5.333  1.00 60.96           N
ATOM   4148  N   VAL B 249      66.133 -54.023   2.884  1.00 33.62           N
ATOM   4149  CA  VAL B 249      67.121 -52.992   3.171  1.00 33.47           C
ATOM   4150  C   VAL B 249      67.424 -52.209   1.910  1.00 36.83           C
ATOM   4151  O   VAL B 249      67.393 -50.972   1.898  1.00 36.57           O
ATOM   4152  CB  VAL B 249      68.393 -53.612   3.759  1.00 37.46           C
ATOM   4153  CG1 VAL B 249      69.431 -52.518   4.018  1.00 35.98           C
ATOM   4154  CG2 VAL B 249      68.055 -54.372   5.012  1.00 35.48           C
ATOM   4155  N   LEU B 250      67.712 -52.923   0.824  1.00 33.54           N
ATOM   4156  CA  LEU B 250      67.929 -52.264  -0.452  1.00 33.54           C
ATOM   4157  C   LEU B 250      66.794 -51.304  -0.762  1.00 35.15           C
ATOM   4158  O   LEU B 250      67.027 -50.142  -1.114  1.00 36.64           O
ATOM   4159  CB  LEU B 250      68.069 -53.305  -1.560  1.00 36.80           C
ATOM   4160  CG  LEU B 250      68.222 -52.699  -2.953  1.00 32.49           C
ATOM   4161  CD1 LEU B 250      69.216 -51.572  -2.891  1.00 33.57           C
ATOM   4162  CD2 LEU B 250      68.672 -53.757  -3.948  1.00 32.20           C
ATOM   4163  N   LEU B 251      65.548 -51.770  -0.619  1.00 36.40           N
ATOM   4164  CA  LEU B 251      64.410 -50.911  -0.939  1.00 33.89           C
ATOM   4165  C   LEU B 251      64.337 -49.731   0.002  1.00 32.28           C
ATOM   4166  O   LEU B 251      63.949 -48.632  -0.405  1.00 34.95           O
ATOM   4167  CB  LEU B 251      63.111 -51.710  -0.895  1.00 38.78           C
ATOM   4168  CG  LEU B 251      62.919 -52.570  -2.152  1.00 39.83           C
ATOM   4169  CD1 LEU B 251      61.786 -53.575  -1.977  1.00 35.76           C
ATOM   4170  CD2 LEU B 251      62.709 -51.684  -3.373  1.00 37.44           C
ATOM   4171  N   GLU B 252      64.719 -49.939   1.260  1.00 35.65           N
ATOM   4172  CA  GLU B 252      64.812 -48.837   2.205  1.00 34.86           C
ATOM   4173  C   GLU B 252      65.891 -47.847   1.781  1.00 35.11           C
ATOM   4174  O   GLU B 252      65.707 -46.624   1.871  1.00 33.63           O
ATOM   4175  CB  GLU B 252      65.094 -49.403   3.598  1.00 34.13           C
ATOM   4176  CG  GLU B 252      65.161 -48.379   4.711  1.00 38.90           C
ATOM   4177  CD  GLU B 252      63.853 -47.620   4.905  1.00 49.14           C
ATOM   4178  OE1 GLU B 252      62.760 -48.226   4.682  1.00 44.28           O
ATOM   4179  OE2 GLU B 252      63.931 -46.421   5.296  1.00 43.44           O
ATOM   4180  N   MET B 253      67.032 -48.351   1.317  1.00 33.74           N
ATOM   4181  CA  MET B 253      68.076 -47.434   0.887  1.00 34.90           C
ATOM   4182  C   MET B 253      67.642 -46.663  -0.351  1.00 34.96           C
ATOM   4183  O   MET B 253      67.884 -45.452  -0.452  1.00 32.92           O
ATOM   4184  CB  MET B 253      69.362 -48.203   0.645  1.00 34.75           C
ATOM   4185  CG  MET B 253      69.908 -48.784   1.922  1.00 39.83           C
ATOM   4186  SD  MET B 253      71.586 -49.365   1.695  1.00 44.75           S
ATOM   4187  CE  MET B 253      72.074 -49.728   3.388  1.00 35.78           C
ATOM   4188  N   ARG B 254      66.962 -47.337  -1.283  1.00 31.29           N
ATOM   4189  CA  ARG B 254      66.497 -46.670  -2.495  1.00 37.02           C
ATOM   4190  C   ARG B 254      65.458 -45.591  -2.230  1.00 33.83           C
ATOM   4191  O   ARG B 254      65.163 -44.805  -3.135  1.00 36.52           O
ATOM   4192  CB  ARG B 254      65.930 -47.687  -3.468  1.00 34.67           C
ATOM   4193  CG  ARG B 254      66.995 -48.456  -4.196  1.00 34.21           C
ATOM   4194  CD  ARG B 254      66.371 -49.135  -5.371  1.00 37.90           C
ATOM   4195  NE  ARG B 254      67.362 -49.788  -6.197  1.00 38.03           N
ATOM   4196  CZ  ARG B 254      67.245 -49.901  -7.508  1.00 37.34           C
ATOM   4197  NH1 ARG B 254      68.187 -50.508  -8.218  1.00 34.63           N
ATOM   4198  NH2 ARG B 254      66.178 -49.396  -8.099  1.00 39.20           N
ATOM   4199  N   LYS B 255      64.895 -45.525  -1.027  1.00 33.71           N
ATOM   4200  CA  LYS B 255      64.092 -44.360  -0.677  1.00 33.71           C
ATOM   4201  C   LYS B 255      64.927 -43.095  -0.673  1.00 36.77           C
ATOM   4202  O   LYS B 255      64.375 -41.996  -0.833  1.00 36.38           O
ATOM   4203  CB  LYS B 255      63.442 -44.550   0.694  1.00 31.84           C
ATOM   4204  CG  LYS B 255      62.446 -45.716   0.760  1.00 31.69           C
ATOM   4205  CD  LYS B 255      61.864 -45.837   2.162  1.00 38.49           C
ATOM   4206  CE  LYS B 255      61.040 -47.101   2.312  1.00 43.60           C
ATOM   4207  NZ  LYS B 255      60.740 -47.390   3.745  1.00 45.15           N
ATOM   4208  N   PHE B 256      66.247 -43.229  -0.504  1.00 34.20           N
ATOM   4209  CA  PHE B 256      67.142 -42.093  -0.336  1.00 31.45           C
ATOM   4210  C   PHE B 256      67.952 -41.769  -1.576  1.00 30.73           C
ATOM   4211  O   PHE B 256      68.281 -40.599  -1.798  1.00 31.09           O
ATOM   4212  CB  PHE B 256      68.086 -42.360   0.826  1.00 32.26           C
ATOM   4213  CG  PHE B 256      67.379 -42.579   2.119  1.00 31.35           C
ATOM   4214  CD1 PHE B 256      66.958 -41.501   2.875  1.00 30.31           C
ATOM   4215  CD2 PHE B 256      67.102 -43.857   2.564  1.00 32.22           C
ATOM   4216  CE1 PHE B 256      66.302 -41.691   4.062  1.00 28.71           C
ATOM   4217  CE2 PHE B 256      66.457 -44.049   3.760  1.00 33.57           C
ATOM   4218  CZ  PHE B 256      66.058 -42.957   4.510  1.00 29.92           C
ATOM   4219  N   ARG B 257      68.276 -42.770  -2.388  1.00 30.51           N
ATOM   4220  CA  ARG B 257      68.956 -42.542  -3.652  1.00 32.69           C
ATOM   4221  C   ARG B 257      68.441 -43.566  -4.648  1.00 32.27           C
ATOM   4222  O   ARG B 257      68.328 -44.756  -4.336  1.00 33.48           O
ATOM   4223  CB  ARG B 257      70.484 -42.641  -3.503  1.00 29.68           C
ATOM   4224  CG  ARG B 257      71.260 -42.142  -4.711  1.00 30.53           C
ATOM   4225  CD  ARG B 257      72.727 -41.900  -4.346  1.00 31.80           C
ATOM   4226  NE  ARG B 257      73.563 -41.556  -5.505  1.00 33.11           N
ATOM   4227  CZ  ARG B 257      73.649 -40.339  -6.059  1.00 33.03           C
ATOM   4228  NH1 ARG B 257      72.945 -39.314  -5.599  1.00 28.12           N
ATOM   4229  NH2 ARG B 257      74.454 -40.144  -7.091  1.00 35.32           N
ATOM   4230  N   MET B 258      68.099 -43.093  -5.833  1.00 30.78           N
ATOM   4231  CA  MET B 258      67.597 -43.982  -6.862  1.00 33.91           C
ATOM   4232  C   MET B 258      68.661 -44.987  -7.267  1.00 31.98           C
ATOM   4233  O   MET B 258      69.861 -44.728  -7.181  1.00 36.19           O
ATOM   4234  CB  MET B 258      67.189 -43.168  -8.078  1.00 30.65           C
ATOM   4235  CG  MET B 258      68.312 -42.297  -8.526  1.00 30.30           C
ATOM   4236  SD  MET B 258      67.926 -41.487 -10.065  1.00 39.83           S
ATOM   4237  CE  MET B 258      66.763 -40.250  -9.470  1.00 31.79           C
ATOM   4238  N   GLY B 259      68.209 -46.139  -7.730  1.00 36.73           N
ATOM   4239  CA  GLY B 259      69.040 -47.013  -8.527  1.00 33.07           C
ATOM   4240  C   GLY B 259      70.133 -47.747  -7.797  1.00 34.41           C
ATOM   4241  O   GLY B 259      70.910 -48.446  -8.449  1.00 35.85           O
ATOM   4242  N   LEU B 260      70.235 -47.619  -6.475  1.00 36.35           N
ATOM   4243  CA  LEU B 260      71.230 -48.387  -5.739  1.00 33.80           C
ATOM   4244  C   LEU B 260      71.214 -49.844  -6.178  1.00 35.64           C
ATOM   4245  O   LEU B 260      70.179 -50.511  -6.111  1.00 34.56           O
ATOM   4246  CB  LEU B 260      70.963 -48.288  -4.243  1.00 34.92           C
ATOM   4247  CG  LEU B 260      70.780 -46.870  -3.717  1.00 33.02           C
ATOM   4248  CD1 LEU B 260      70.727 -46.879  -2.190  1.00 31.02           C
ATOM   4249  CD2 LEU B 260      71.888 -46.004  -4.235  1.00 30.20           C
ATOM   4250  N   ILE B 261      72.371 -50.342  -6.605  1.00 31.63           N
ATOM   4251  CA  ILE B 261      72.495 -51.694  -7.145  1.00 38.32           C
ATOM   4252  C   ILE B 261      71.981 -51.653  -8.570  1.00 36.53           C
ATOM   4253  O   ILE B 261      70.772 -51.554  -8.799  1.00 38.61           O
ATOM   4254  CB  ILE B 261      71.730 -52.751  -6.326  1.00 38.82           C
ATOM   4255  CG1 ILE B 261      72.064 -52.648  -4.833  1.00 36.39           C
ATOM   4256  CG2 ILE B 261      72.060 -54.145  -6.843  1.00 37.44           C
ATOM   4257  CD1 ILE B 261      73.486 -53.005  -4.509  1.00 37.15           C
ATOM   4258  N   GLN B 262      72.892 -51.722  -9.537  1.00 39.83           N
ATOM   4259  CA  GLN B 262      72.547 -51.463 -10.927  1.00 39.81           C
ATOM   4260  C   GLN B 262      72.344 -52.722 -11.755  1.00 38.09           C
ATOM   4261  O   GLN B 262      71.839 -52.625 -12.869  1.00 48.48           O
ATOM   4262  CB  GLN B 262      73.625 -50.595 -11.576  1.00 39.16           C
ATOM   4263  CG  GLN B 262      73.499 -49.110 -11.234  1.00 41.35           C
ATOM   4264  CD  GLN B 262      74.488 -48.241 -12.025  1.00 50.67           C
ATOM   4265  OE1 GLN B 262      75.710 -48.302 -11.801  1.00 46.55           O
ATOM   4266  NE2 GLN B 262      73.962 -47.435 -12.961  1.00 48.32           N
ATOM   4267  N   THR B 263      72.705 -53.888 -11.243  1.00 38.29           N
ATOM   4268  CA  THR B 263      72.598 -55.133 -11.981  1.00 38.11           C
ATOM   4269  C   THR B 263      72.218 -56.246 -11.018  1.00 46.09           C
ATOM   4270  O   THR B 263      72.521 -56.177  -9.821  1.00 47.29           O
ATOM   4271  CB  THR B 263      73.917 -55.500 -12.670  1.00 40.23           C
ATOM   4272  OG1 THR B 263      74.847 -55.991 -11.701  1.00 37.62           O
ATOM   4273  CG2 THR B 263      74.513 -54.300 -13.370  1.00 33.75           C
ATOM   4274  N   ALA B 264      71.544 -57.274 -11.545  1.00 45.65           N
ATOM   4275  CA  ALA B 264      71.360 -58.489 -10.761  1.00 43.16           C
ATOM   4276  C   ALA B 264      72.695 -59.029 -10.283  1.00 42.36           C
ATOM   4277  O   ALA B 264      72.780 -59.627  -9.204  1.00 48.98           O
ATOM   4278  CB  ALA B 264      70.624 -59.547 -11.581  1.00 43.86           C
ATOM   4279  N   ASP B 265      73.749 -58.820 -11.069  1.00 41.38           N
ATOM   4280  CA  ASP B 265      75.088 -59.221 -10.663  1.00 42.86           C
ATOM   4281  C   ASP B 265      75.462 -58.602  -9.327  1.00 44.26           C
ATOM   4282  O   ASP B 265      75.882 -59.297  -8.393  1.00 47.03           O
ATOM   4283  CB  ASP B 265      76.089 -58.790 -11.731  1.00 52.88           C
ATOM   4284  CG  ASP B 265      76.554 -59.936 -12.583  1.00 63.88           C
ATOM   4285  OD1 ASP B 265      75.918 -61.016 -12.513  1.00 65.91           O
ATOM   4286  OD2 ASP B 265      77.564 -59.755 -13.308  1.00 64.10           O
ATOM   4287  N   GLN B 266      75.347 -57.276  -9.237  1.00 42.93           N
ATOM   4288  CA  GLN B 266      75.577 -56.581  -7.977  1.00 43.48           C
ATOM   4289  C   GLN B 266      74.637 -57.088  -6.882  1.00 42.55           C
ATOM   4290  O   GLN B 266      75.078 -57.394  -5.770  1.00 39.24           O
ATOM   4291  CB  GLN B 266      75.409 -55.079  -8.190  1.00 42.50           C
ATOM   4292  CG  GLN B 266      76.629 -54.396  -8.781  1.00 40.35           C
ATOM   4293  CD  GLN B 266      76.282 -53.073  -9.422  1.00 39.09           C
ATOM   4294  OE1 GLN B 266      75.240 -52.479  -9.134  1.00 40.53           O
ATOM   4295  NE2 GLN B 266      77.140 -52.611 -10.313  1.00 42.53           N
ATOM   4296  N   LEU B 267      73.335 -57.184  -7.172  1.00 40.35           N
ATOM   4297  CA  LEU B 267      72.420 -57.754  -6.192  1.00 42.26           C
ATOM   4298  C   LEU B 267      72.956 -59.080  -5.669  1.00 43.49           C
ATOM   4299  O   LEU B 267      73.189 -59.245  -4.465  1.00 43.87           O
ATOM   4300  CB  LEU B 267      71.027 -57.938  -6.785  1.00 40.35           C
ATOM   4301  CG  LEU B 267      70.007 -58.376  -5.717  1.00 41.15           C
ATOM   4302  CD1 LEU B 267      70.003 -57.429  -4.551  1.00 39.95           C
ATOM   4303  CD2 LEU B 267      68.604 -58.481  -6.282  1.00 47.52           C
ATOM   4304  N   ARG B 268      73.178 -60.037  -6.571  1.00 44.16           N
ATOM   4305  CA  ARG B 268      73.736 -61.312  -6.138  1.00 45.93           C
ATOM   4306  C   ARG B 268      74.982 -61.097  -5.296  1.00 44.23           C
ATOM   4307  O   ARG B 268      75.140 -61.704  -4.231  1.00 46.01           O
ATOM   4308  CB  ARG B 268      74.052 -62.195  -7.341  1.00 48.84           C
ATOM   4309  CG  ARG B 268      74.671 -63.523  -6.953  1.00 51.39           C
ATOM   4310  CD  ARG B 268      74.548 -64.579  -8.069  1.00 51.90           C
ATOM   4311  NE  ARG B 268      75.072 -65.860  -7.604  1.00 54.33           N
ATOM   4312  CZ  ARG B 268      76.358 -66.080  -7.342  1.00 58.54           C
ATOM   4313  NH1 ARG B 268      77.248 -65.111  -7.518  1.00 57.32           N
ATOM   4314  NH2 ARG B 268      76.761 -67.264  -6.898  1.00 61.60           N
ATOM   4315  N   PHE B 269      75.867 -60.206  -5.741  1.00 40.08           N
ATOM   4316  CA  PHE B 269      77.114 -60.009  -5.019  1.00 36.99           C
ATOM   4317  C   PHE B 269      76.865 -59.428  -3.635  1.00 39.59           C
ATOM   4318  O   PHE B 269      77.544 -59.796  -2.673  1.00 41.16           O
ATOM   4319  CB  PHE B 269      78.050 -59.116  -5.827  1.00 39.07           C
ATOM   4320  CG  PHE B 269      79.374 -58.878  -5.165  1.00 38.58           C
ATOM   4321  CD1 PHE B 269      80.355 -59.855  -5.181  1.00 38.49           C
ATOM   4322  CD2 PHE B 269      79.633 -57.685  -4.522  1.00 35.76           C
ATOM   4323  CE1 PHE B 269      81.576 -59.649  -4.578  1.00 40.46           C
ATOM   4324  CE2 PHE B 269      80.851 -57.468  -3.914  1.00 40.80           C
ATOM   4325  CZ  PHE B 269      81.830 -58.454  -3.943  1.00 44.86           C
ATOM   4326  N   SER B 270      75.897 -58.520  -3.509  1.00 39.72           N
ATOM   4327  CA  SER B 270      75.571 -57.967  -2.199  1.00 38.49           C
ATOM   4328  C   SER B 270      75.146 -59.064  -1.243  1.00 39.24           C
ATOM   4329  O   SER B 270      75.698 -59.200  -0.144  1.00 38.09           O
ATOM   4330  CB  SER B 270      74.469 -56.925  -2.330  1.00 38.46           C
ATOM   4331  OG  SER B 270      74.882 -55.907  -3.210  1.00 43.64           O
ATOM   4332  N   TYR B 271      74.134 -59.839  -1.636  1.00 45.85           N
ATOM   4333  CA  TYR B 271      73.756 -61.028  -0.882  1.00 45.21           C
ATOM   4334  C   TYR B 271      75.004 -61.785  -0.466  1.00 44.64           C
ATOM   4335  O   TYR B 271      75.254 -62.003   0.722  1.00 47.16           O
ATOM   4336  CB  TYR B 271      72.864 -61.937  -1.726  1.00 46.96           C
ATOM   4337  CG  TYR B 271      71.377 -61.654  -1.704  1.00 52.82           C
ATOM   4338  CD1 TYR B 271      70.825 -60.644  -2.496  1.00 50.05           C
ATOM   4339  CD2 TYR B 271      70.511 -62.437  -0.941  1.00 51.91           C
ATOM   4340  CE1 TYR B 271      69.452 -60.411  -2.506  1.00 56.00           C
ATOM   4341  CE2 TYR B 271      69.141 -62.210  -0.939  1.00 51.69           C
ATOM   4342  CZ  TYR B 271      68.612 -61.200  -1.725  1.00 58.97           C
ATOM   4343  OH  TYR B 271      67.246 -60.969  -1.721  1.00 66.20           O
ATOM   4344  N   LEU B 272      75.816 -62.162  -1.455  1.00 43.71           N
ATOM   4345  CA  LEU B 272      76.979 -62.997  -1.182  1.00 44.42           C
ATOM   4346  C   LEU B 272      77.930 -62.310  -0.217  1.00 45.39           C
ATOM   4347  O   LEU B 272      78.527 -62.963   0.650  1.00 45.65           O
ATOM   4348  CB  LEU B 272      77.689 -63.346  -2.494  1.00 45.27           C
ATOM   4349  CG  LEU B 272      79.021 -64.083  -2.336  1.00 55.67           C
ATOM   4350  CD1 LEU B 272      78.803 -65.559  -2.006  1.00 55.59           C
ATOM   4351  CD2 LEU B 272      79.852 -63.952  -3.591  1.00 55.17           C
ATOM   4352  N   ALA B 273      78.079 -60.988  -0.346  1.00 42.75           N
ATOM   4353  CA  ALA B 273      78.964 -60.257   0.548  1.00 41.90           C
ATOM   4354  C   ALA B 273      78.419 -60.265   1.964  1.00 43.22           C
ATOM   4355  O   ALA B 273      79.179 -60.386   2.934  1.00 36.30           O
ATOM   4356  CB  ALA B 273      79.150 -58.826   0.051  1.00 39.22           C
ATOM   4357  N   VAL B 274      77.103 -60.129   2.099  1.00 39.99           N
ATOM   4358  CA  VAL B 274      76.498 -60.153   3.420  1.00 41.13           C
ATOM   4359  C   VAL B 274      76.680 -61.526   4.045  1.00 43.33           C
ATOM   4360  O   VAL B 274      77.262 -61.663   5.125  1.00 45.14           O
ATOM   4361  CB  VAL B 274      75.015 -59.760   3.335  1.00 42.32           C
ATOM   4362  CG1 VAL B 274      74.370 -59.885   4.703  1.00 40.04           C
ATOM   4363  CG2 VAL B 274      74.883 -58.350   2.783  1.00 38.92           C
ATOM   4364  N   ILE B 275      76.205 -62.562   3.350  1.00 45.49           N
ATOM   4365  CA  ILE B 275      76.331 -63.941   3.819  1.00 45.23           C
ATOM   4366  C   ILE B 275      77.763 -64.230   4.249  1.00 45.64           C
ATOM   4367  O   ILE B 275      78.019 -64.665   5.379  1.00 50.43           O
ATOM   4368  CB  ILE B 275      75.855 -64.912   2.723  1.00 45.06           C
ATOM   4369  CG1 ILE B 275      74.356 -64.744   2.476  1.00 45.91           C
ATOM   4370  CG2 ILE B 275      76.158 -66.330   3.099  1.00 54.06           C
ATOM   4371  CD1 ILE B 275      73.907 -65.156   1.093  1.00 49.19           C
ATOM   4372  N   GLU B 276      78.725 -63.975   3.368  1.00 46.64           N
ATOM   4373  CA  GLU B 276      80.115 -64.235   3.731  1.00 49.23           C
ATOM   4374  C   GLU B 276      80.532 -63.389   4.928  1.00 48.61           C
ATOM   4375  O   GLU B 276      81.141 -63.893   5.876  1.00 48.49           O
ATOM   4376  CB  GLU B 276      81.035 -63.977   2.536  1.00 50.49           C
ATOM   4377  CG  GLU B 276      80.869 -64.968   1.392  1.00 59.55           C
ATOM   4378  CD  GLU B 276      81.457 -66.336   1.709  1.00 68.61           C
ATOM   4379  OE1 GLU B 276      82.126 -66.482   2.761  1.00 68.65           O
ATOM   4380  OE2 GLU B 276      81.252 -67.267   0.898  1.00 77.35           O
ATOM   4381  N   GLY B 277      80.213 -62.091   4.899  1.00 45.73           N
ATOM   4382  CA  GLY B 277      80.543 -61.238   6.027  1.00 42.58           C
ATOM   4383  C   GLY B 277      79.919 -61.735   7.315  1.00 48.56           C
ATOM   4384  O   GLY B 277      80.527 -61.651   8.384  1.00 52.43           O
ATOM   4385  N   ALA B 278      78.696 -62.263   7.230  1.00 48.64           N
ATOM   4386  CA  ALA B 278      78.077 -62.892   8.389  1.00 46.66           C
ATOM   4387  C   ALA B 278      79.020 -63.912   9.015  1.00 54.45           C
ATOM   4388  O   ALA B 278      79.237 -63.902  10.233  1.00 58.18           O
ATOM   4389  CB  ALA B 278      76.752 -63.542   7.992  1.00 42.49           C
ATOM   4390  N   LYS B 279      79.609 -64.791   8.195  1.00 50.70           N
ATOM   4391  CA  LYS B 279      80.620 -65.711   8.711  1.00 49.40           C
ATOM   4392  C   LYS B 279      81.632 -64.973   9.587  1.00 54.29           C
ATOM   4393  O   LYS B 279      81.703 -65.204  10.801  1.00 64.09           O
ATOM   4394  CB  LYS B 279      81.314 -66.441   7.558  1.00 49.76           C
ATOM   4395  N   PHE B 280      82.402 -64.056   8.996  1.00 55.25           N
ATOM   4396  CA  PHE B 280      83.386 -63.257   9.745  1.00 54.48           C
ATOM   4397  C   PHE B 280      82.740 -62.068  10.478  1.00 59.02           C
ATOM   4398  O   PHE B 280      81.974 -62.231  11.443  1.00 57.31           O
ATOM   4399  CB  PHE B 280      84.493 -62.749   8.804  1.00 46.15           C
TER
HETATM 4400  C1  GOL C 305      63.460 -34.957   5.961  1.00 64.38           C
HETATM 4401  C2  GOL C 305      63.925 -35.351   4.530  1.00 55.17           C
HETATM 4402  C3  GOL C 305      64.618 -36.717   4.716  1.00 62.44           C
HETATM 4403  O1  GOL C 305      62.997 -36.127   6.608  1.00 64.49           O
HETATM 4404  O2  GOL C 305      64.762 -34.380   4.004  1.00 57.32           O
HETATM 4405  O3  GOL C 305      65.133 -37.116   3.457  1.00 51.65           O
HETATM 4406  H2  GOL C 305      63.183 -35.431   3.911  1.00 66.28           H
HETATM 4407  H11 GOL C 305      64.200 -34.542   6.431  1.00 77.33           H
HETATM 4408  H12 GOL C 305      62.773 -34.275   5.893  1.00 77.33           H
HETATM 4409  H31 GOL C 305      63.974 -37.343   5.082  1.00 75.00           H
HETATM 4410  H32 GOL C 305      65.303 -36.626   5.398  1.00 75.00           H
HETATM 4411  HO1 GOL C 305      62.906 -35.928   7.430  1.00 77.46           H
HETATM 4412  HO2 GOL C 305      65.298 -34.137   4.617  1.00 68.86           H
HETATM 4413  HO3 GOL C 305      64.756 -36.627   2.873  1.00 62.05           H
HETATM 4414  C1  GOL C 306      66.839 -56.652  25.266  1.00 59.81           C
HETATM 4415  C2  GOL C 306      67.351 -55.848  24.040  1.00 60.40           C
HETATM 4416  C3  GOL C 306      68.007 -56.875  23.092  1.00 55.37           C
HETATM 4417  O1  GOL C 306      65.483 -56.257  25.528  1.00 55.31           O
HETATM 4418  O2  GOL C 306      68.233 -54.838  24.441  1.00 60.45           O
HETATM 4419  O3  GOL C 306      69.125 -56.238  22.482  1.00 53.85           O
HETATM 4420  H2  GOL C 306      66.614 -55.413  23.583  1.00 72.55           H
HETATM 4421  H11 GOL C 306      66.917 -57.600  25.076  1.00 71.84           H
HETATM 4422  H12 GOL C 306      67.425 -56.483  26.020  1.00 71.84           H
HETATM 4423  H31 GOL C 306      67.342 -57.178  22.453  1.00 66.52           H
HETATM 4424  H32 GOL C 306      68.247 -57.663  23.605  1.00 66.52           H
HETATM 4425  HO1 GOL C 306      65.088 -56.942  25.840  1.00 66.44           H
HETATM 4426  HO2 GOL C 306      68.941 -55.209  24.731  1.00 72.61           H
HETATM 4427  HO3 GOL C 306      68.819 -55.765  21.845  1.00 64.69           H
TER
HETATM 4428  O   HOH S   1      83.587 -46.896  11.468  1.00 29.49           O
HETATM 4429  O   HOH S   2      24.728 -34.545   6.883  1.00 29.08           O
HETATM 4430  O   HOH S   3      67.950 -40.312  -5.991  1.00 30.73           O
HETATM 4431  O   HOH S   4      40.262 -28.023 -10.450  1.00 33.00           O
HETATM 4432  O   HOH S   5      42.033 -16.293   4.352  1.00 43.26           O
HETATM 4433  O   HOH S   6      72.410 -31.401  -3.577  1.00 32.31           O
HETATM 4434  O   HOH S   7      83.890 -27.655  -7.685  1.00 29.89           O
HETATM 4435  O   HOH S   8      77.277 -29.890   2.672  1.00 33.24           O
HETATM 4436  O   HOH S   9      76.835 -46.459 -10.026  1.00 33.06           O
HETATM 4437  O   HOH S  10      33.591 -28.631  10.772  1.00 32.24           O
HETATM 4438  O   HOH S  11      29.099 -43.405   4.493  1.00 32.98           O
HETATM 4439  O   HOH S  12      56.065 -41.356   2.598  1.00 36.00           O
HETATM 4440  O   HOH S  13      40.659 -47.117   8.488  1.00 31.87           O
HETATM 4441  O   HOH S  14      79.655 -41.685  10.367  1.00 31.91           O
HETATM 4442  O   HOH S  15      82.680 -40.352   7.742  1.00 31.46           O
HETATM 4443  O   HOH S  16      39.531 -34.577  -6.781  1.00 33.53           O
HETATM 4444  O   HOH S  17      33.917 -44.976  -1.881  1.00 34.03           O
HETATM 4445  O   HOH S  18      41.900 -41.351  -6.288  1.00 30.03           O
HETATM 4446  O   HOH S  19      37.177 -38.821   7.007  1.00 26.81           O
HETATM 4447  O   HOH S  20      86.353 -29.131  -9.494  1.00 36.36           O
HETATM 4448  O   HOH S  21      79.336 -46.412 -11.755  1.00 35.65           O
HETATM 4449  O   HOH S  22      80.408 -36.002  -6.132  1.00 27.31           O
HETATM 4450  O   HOH S  23      99.328 -33.557  -1.660  1.00 36.25           O
HETATM 4451  O   HOH S  24      36.582 -33.072  -9.159  1.00 29.56           O
HETATM 4452  O   HOH S  25     102.353 -30.397  -0.581  1.00 36.14           O
HETATM 4453  O   HOH S  26      19.204 -27.100   3.344  1.00 37.39           O
HETATM 4454  O   HOH S  27      48.759 -30.259  11.095  1.00 32.41           O
HETATM 4455  O   HOH S  28      72.288 -31.449   3.662  1.00 33.49           O
HETATM 4456  O   HOH S  29      62.524 -47.969  -2.448  1.00 38.36           O
HETATM 4457  O   HOH S  30      47.537 -40.229 -10.875  1.00 37.66           O
HETATM 4458  O   HOH S  31      59.074 -44.470   1.504  1.00 37.45           O
HETATM 4459  O   HOH S  32      91.855 -44.588 -10.036  1.00 34.54           O
HETATM 4460  O   HOH S  33      80.639 -60.382  11.558  1.00 50.84           O
HETATM 4461  O   HOH S  34      85.147 -33.523   7.174  1.00 32.05           O
HETATM 4462  O   HOH S  35      43.111 -45.759  10.398  1.00 37.05           O
HETATM 4463  O   HOH S  36      62.459 -35.865  -3.227  1.00 38.56           O
HETATM 4464  O   HOH S  37      22.826 -29.160  -6.354  1.00 40.51           O
HETATM 4465  O   HOH S  38      64.572 -45.317  -5.669  1.00 37.38           O
HETATM 4466  O   HOH S  39     103.538 -39.915   3.040  1.00 40.36           O
HETATM 4467  O   HOH S  40      24.243 -41.787   7.573  1.00 34.92           O
HETATM 4468  O   HOH S  41      31.808 -36.456  13.110  1.00 33.45           O
HETATM 4469  O   HOH S  42      19.186 -38.832   4.379  1.00 37.64           O
HETATM 4470  O   HOH S  43      87.641 -50.623  -8.376  1.00 35.47           O
HETATM 4471  O   HOH S  44      60.277 -34.853  -2.144  1.00 39.24           O
HETATM 4472  O   HOH S  45      51.936 -24.073   5.402  1.00 37.11           O
HETATM 4473  O   HOH S  46      35.861 -31.841  -6.928  1.00 29.44           O
HETATM 4474  O   HOH S  47      79.158 -42.849   7.943  1.00 32.11           O
HETATM 4475  O   HOH S  48      95.825 -29.899   2.934  1.00 40.08           O
HETATM 4476  O   HOH S  49      99.165 -34.223  -6.938  1.00 41.73           O
HETATM 4477  O   HOH S  50      78.113 -34.908  13.159  1.00 43.38           O
HETATM 4478  O   HOH S  51      96.455 -47.085  -5.814  1.00 41.82           O
HETATM 4479  O   HOH S  52      53.164 -27.669   6.631  1.00 40.53           O
HETATM 4480  O   HOH S  53      28.129 -38.975  14.027  1.00 42.00           O
HETATM 4481  O   HOH S  54      34.593 -28.847 -11.899  1.00 38.67           O
HETATM 4482  O   HOH S  55      90.587 -49.301 -14.674  1.00 42.31           O
HETATM 4483  O   HOH S  56      26.771 -44.502  15.412  1.00 42.20           O
HETATM 4484  O   HOH S  57      56.315 -33.380   6.340  1.00 38.99           O
HETATM 4485  O   HOH S  58      65.975 -45.617   7.192  1.00 43.81           O
HETATM 4486  O   HOH S  59      79.132 -48.782  -9.933  1.00 34.46           O
HETATM 4487  O   HOH S  60      52.654 -45.022  -2.030  1.00 39.08           O
HETATM 4488  O   HOH S  61      53.580 -33.710   6.529  1.00 40.96           O
HETATM 4489  O   HOH S  62      77.786 -46.163  12.693  1.00 36.71           O
HETATM 4490  O   HOH S  63      88.186 -57.601  -6.825  1.00 46.01           O
HETATM 4491  O   HOH S  64      65.544 -46.792  -7.574  1.00 37.37           O
HETATM 4492  O   HOH S  65      22.869 -44.804   2.779  1.00 46.11           O
HETATM 4493  O   HOH S  66      58.831 -44.884  -0.932  1.00 44.79           O
HETATM 4494  O   HOH S  67     103.277 -41.177  -3.215  1.00 40.31           O
HETATM 4495  O   HOH S  68      35.862 -26.007  10.733  1.00 35.54           O
HETATM 4496  O   HOH S  69      78.934 -54.603 -11.853  1.00 44.68           O
HETATM 4497  O   HOH S  70      82.320 -24.355   4.136  1.00 44.05           O
HETATM 4498  O   HOH S  71      87.659 -53.553 -19.706  1.00 46.73           O
HETATM 4499  O   HOH S  72      50.699 -32.455  10.526  1.00 38.87           O
HETATM 4500  O   HOH S  73      18.708 -23.299  -1.538  1.00 41.50           O
HETATM 4501  O   HOH S  74      49.016 -29.594  14.250  1.00 38.92           O
HETATM 4502  O   HOH S  75      67.750 -61.375   2.094  1.00 50.26           O
HETATM 4503  O   HOH S  76      56.023 -40.585   7.828  1.00 38.89           O
HETATM 4504  O   HOH S  77      39.153 -50.382  -3.236  1.00 45.71           O
HETATM 4505  O   HOH S  78      41.764 -37.422  15.955  1.00 37.35           O
HETATM 4506  O   HOH S  79      38.625 -29.126 -16.084  1.00 43.69           O
HETATM 4507  O   HOH S  80      90.707 -35.137 -13.590  1.00 39.11           O
HETATM 4508  O   HOH S  81      27.792 -31.644 -10.294  1.00 40.08           O
HETATM 4509  O   HOH S  82      24.792 -36.707  -3.026  1.00 38.37           O
HETATM 4510  O   HOH S  83      15.610 -29.908   1.768  1.00 41.23           O
HETATM 4511  O   HOH S  84      61.019 -57.442  -3.387  1.00 45.06           O
HETATM 4512  O   HOH S  85      27.624 -17.915  15.303  1.00 45.59           O
HETATM 4513  O   HOH S  86      79.655 -36.229  14.188  1.00 48.71           O
HETATM 4514  O   HOH S  87     102.609 -43.363  -2.683  1.00 45.25           O
HETATM 4515  O   HOH S  88      30.120 -32.411 -10.769  1.00 46.12           O
HETATM 4516  O   HOH S  89      62.673 -45.100   6.453  1.00 39.89           O
HETATM 4517  O   HOH S  90      44.763 -17.436   7.802  1.00 49.09           O
HETATM 4518  O   HOH S  91      54.596 -29.726   6.979  1.00 45.82           O
HETATM 4519  O   HOH S  92      23.909 -21.207 -14.718  1.00 42.08           O
HETATM 4520  O   HOH S  93      82.087 -62.489  13.906  1.00 53.63           O
HETATM 4521  O   HOH S  94      94.247 -42.932  11.106  1.00 51.55           O
HETATM 4522  O   HOH S  95      20.696  -6.518  13.885  1.00 59.14           O
HETATM 4523  O   HOH S  96      67.855 -32.287   1.531  1.00 44.35           O
HETATM 4524  O   HOH S  98      54.612 -42.468   8.879  1.00 47.43           O
HETATM 4525  O   HOH S  99      24.435  -7.246  16.653  1.00 52.20           O
HETATM 4526  O   HOH S 100      70.801 -33.536 -14.832  1.00 48.35           O
HETATM 4527  O   HOH S 101      69.033 -37.556  -2.708  1.00 30.74           O
HETATM 4528  O   HOH S 102      85.397 -58.626  -3.219  1.00 44.18           O
HETATM 4529  O   HOH S 103      34.136 -24.847  12.326  1.00 40.21           O
HETATM 4530  O   HOH S 104      40.020 -27.425 -14.903  1.00 40.92           O
HETATM 4531  O   HOH S 105      70.895 -25.743  -7.243  1.00 37.93           O
HETATM 4532  O   HOH S 106      58.849 -48.849   5.503  1.00 45.54           O
HETATM 4533  O   HOH S 107      71.329 -35.821 -13.175  1.00 39.70           O
HETATM 4534  O   HOH S 108      22.378 -14.886 -14.775  1.00 50.02           O
HETATM 4535  O   HOH S 109      52.631 -32.015   9.121  1.00 46.22           O
HETATM 4536  O   HOH S 110      91.377 -44.220  11.884  1.00 44.28           O
HETATM 4537  O   HOH S 111      95.771 -27.115  -7.201  1.00 44.33           O
HETATM 4538  O   HOH S 112      66.090 -30.246  -1.713  1.00 45.22           O
HETATM 4539  O   HOH S 115      52.601 -47.761   8.077  1.00 44.33           O
HETATM 4540  O   HOH S 116      97.815 -45.178  -5.782  1.00 45.87           O
HETATM 4541  O   HOH S 117      20.118 -48.495   7.667  1.00 46.86           O
HETATM 4542  O   HOH S 118      58.843 -26.891   1.239  1.00 45.28           O
HETATM 4543  O   HOH S 119      22.864 -18.937 -16.094  1.00 46.74           O
HETATM 4544  O   HOH S 120      54.556 -18.179   1.471  1.00 49.64           O
HETATM 4545  O   HOH S 121      74.083 -44.560 -15.645  1.00 50.33           O
HETATM 4546  O   HOH S 122      18.082 -17.533   4.409  1.00 46.54           O
HETATM 4547  O   HOH S 123      93.399 -46.788  -9.962  1.00 44.66           O
HETATM 4548  O   HOH S 124      29.489 -36.242  -8.422  1.00 44.69           O
HETATM 4549  O   HOH S 125      24.696 -42.622  -0.560  1.00 46.89           O
HETATM 4550  O   HOH S 126      21.715 -16.794 -15.895  1.00 45.20           O
HETATM 4551  O   HOH S 128      54.451 -14.146   3.038  1.00 53.00           O
HETATM 4552  O   HOH S 129      77.828 -59.589  11.454  1.00 43.86           O
HETATM 4553  O   HOH S 130      56.613 -15.283   3.172  1.00 54.81           O
HETATM 4554  O   HOH S 131      69.778 -24.863  -5.325  1.00 46.16           O
HETATM 4555  O   HOH S 132      91.305 -64.417   3.896  1.00 59.26           O
HETATM 4556  O   HOH S 134      71.715 -21.381  -6.811  1.00 53.24           O
TER
END
