# Supplementary material for: Structural basis of Fumosorinone-mediated allosteric inhibition of PTP1B for cancer immunotherapy
Source: Commun Biol. 2026 May 28;9:729. doi: 10.1038/s42003-026-10329-2 (PMC13219501; doi:10.1038/s42003-026-10329-2)
Supplement: Supplementary file 7 — Supplementary data 4 [file 42003_2026_10329_MOESM7_ESM.zip › PTP1B_FU_9LOK.pdb]

REMARK PHENIX refinement
REMARK 
REMARK ****************** INPUT FILES AND LABELS ******************************
REMARK Reflections:
REMARK   file name      : C:\xray\result\PTP1B_2021.1.25\3-16\Refine_57\PTP1B_2021-1-25_refine_data.mtz
REMARK   labels         : ['I-obs,SIGI-obs']
REMARK R-free flags:
REMARK   file name      : C:\xray\result\PTP1B_2021.1.25\3-16\Refine_57\PTP1B_2021-1-25_refine_data.mtz
REMARK   label          : R-free-flags
REMARK   test_flag_value: 1
REMARK Model file name(s): 
REMARK   C:\xray\result\PTP1B_2021.1.25\3-16\Refine_86\PTP1B_2021-1-25_refine_86-coot-0.pdb
REMARK 
REMARK ******************** REFINEMENT SUMMARY: QUICK FACTS *******************
REMARK Start: r_work = 0.1821 r_free = 0.2226 bonds = 0.007 angles = 0.976
REMARK Final: r_work = 0.1801 r_free = 0.2194 bonds = 0.007 angles = 0.958
REMARK ************************************************************************
REMARK 
REMARK ****************** REFINEMENT STATISTICS STEP BY STEP ******************
REMARK leading digit, like 1_, means number of macro-cycle                     
REMARK 0    : statistics at the very beginning when nothing is done yet        
REMARK 1_bss: bulk solvent correction and/or (anisotropic) scaling             
REMARK 1_xyz: refinement of coordinates                                        
REMARK 1_adp: refinement of ADPs (Atomic Displacement Parameters)              
REMARK 1_occ: refinement of occupancies                                        
REMARK ------------------------------------------------------------------------
REMARK  stage       r-work r-free bonds angles b_min b_max b_ave n_water shift
REMARK       0    : 0.3063 0.3526 0.007  0.98  14.5  83.0  31.8 248      0.000
REMARK       1_bss: 0.1821 0.2226 0.007  0.98  14.4  82.9  31.7 248      0.000
REMARK 1_settarget: 0.1821 0.2226 0.007  0.98  14.4  82.9  31.7 248      0.000
REMARK       1_nqh: 0.1821 0.2226 0.007  0.98  14.4  82.9  31.7 248      0.000
REMARK    1_weight: 0.1821 0.2226 0.007  0.98  14.4  82.9  31.7 248      0.000
REMARK    1_xyzrec: 0.1807 0.2245 0.008  1.00  14.4  82.9  31.7 248      0.059
REMARK       1_adp: 0.1812 0.2251 0.008  1.00  17.3 102.9  33.4 248      0.059
REMARK   1_regHadp: 0.1812 0.2251 0.008  1.00  17.3 102.9  33.4 248      0.059
REMARK       2_bss: 0.1818 0.2217 0.008  1.00  16.9 102.6  33.0 248      0.059
REMARK 2_settarget: 0.1818 0.2217 0.008  1.00  16.9 102.6  33.0 248      0.059
REMARK 2_updatecdl: 0.1818 0.2217 0.008  1.01  16.9 102.6  33.0 248      0.059
REMARK       2_nqh: 0.1818 0.2217 0.008  1.01  16.9 102.6  33.0 248      0.059
REMARK   2_realsrl: 0.1821 0.2217 0.008  1.01  16.9 102.6  33.0 248      0.060
REMARK    2_weight: 0.1821 0.2217 0.008  1.01  16.9 102.6  33.0 248      0.060
REMARK    2_xyzrec: 0.1812 0.2195 0.007  0.95  16.9 102.6  33.0 248      0.031
REMARK  2_realsrl2: 0.1814 0.2194 0.007  0.95  16.9 102.6  33.0 248      0.031
REMARK       2_adp: 0.1794 0.2179 0.007  0.95  16.3  97.6  33.2 248      0.031
REMARK   2_regHadp: 0.1794 0.2179 0.007  0.95  16.3  97.6  33.2 248      0.031
REMARK       3_bss: 0.1803 0.2185 0.007  0.95  15.9  97.1  32.8 248      0.031
REMARK 3_settarget: 0.1803 0.2185 0.007  0.95  15.9  97.1  32.8 248      0.031
REMARK 3_updatecdl: 0.1803 0.2185 0.007  0.95  15.9  97.1  32.8 248      0.031
REMARK     3_setrh: 0.1803 0.2185 0.007  0.95  15.9  97.1  32.8 248      0.031
REMARK       3_nqh: 0.1803 0.2184 0.007  0.95  15.9  97.1  32.8 248      0.032
REMARK   3_realsrl: 0.1803 0.2194 0.007  0.96  15.9  97.1  32.8 248      0.036
REMARK    3_weight: 0.1803 0.2194 0.007  0.96  15.9  97.1  32.8 248      0.036
REMARK    3_xyzrec: 0.1801 0.2193 0.007  0.96  15.9  97.1  32.8 248      0.036
REMARK  3_realsrl2: 0.1801 0.2193 0.007  0.96  15.9  97.1  32.8 248      0.036
REMARK       3_adp: 0.1800 0.2193 0.007  0.96  15.8  92.1  32.9 248      0.036
REMARK   3_regHadp: 0.1800 0.2193 0.007  0.96  15.8  92.1  32.9 248      0.036
REMARK         end: 0.1801 0.2194 0.007  0.96  15.5  91.8  32.5 248      0.036
REMARK ------------------------------------------------------------------------
REMARK MODEL CONTENT.
REMARK  ELEMENT        ATOM RECORD COUNT   OCCUPANCY SUM
REMARK        H                      102          102.00
REMARK        C                     2929         2929.00
REMARK        S                       32           32.00
REMARK        O                     1117         1117.00
REMARK        N                      775          775.00
REMARK    TOTAL                     4955         4955.00
REMARK -----------------------------------------------------------------------
REMARK r_free_flags.md5.hexdigest 99545bd019a83b8ac4527a56b78dbd3a
REMARK 
REMARK IF THIS FILE IS FOR PDB DEPOSITION: REMOVE ALL FROM THIS LINE UP.
REMARK   3
REMARK   3 REFINEMENT.
REMARK   3   PROGRAM     : PHENIX (1.14_3247: ???)
REMARK   3   AUTHORS     : Adams,Afonine,Bunkoczi,Burnley,Chen,Dar,Davis,
REMARK   3               : Draizen,Echols,Gildea,Gros,Grosse-Kunstleve,Headd,
REMARK   3               : Hintze,Hung,Ioerger,Liebschner,McCoy,McKee,Moriarty,
REMARK   3               : Oeffner,Poon,Read,Richardson,Richardson,Sacchettini,
REMARK   3               : Sauter,Sobolev,Storoni,Terwilliger,Williams,Zwart
REMARK   3
REMARK   3  X-RAY DATA.
REMARK   3  
REMARK   3  REFINEMENT TARGET : ML
REMARK   3  
REMARK   3  DATA USED IN REFINEMENT.
REMARK   3   RESOLUTION RANGE HIGH (ANGSTROMS) : 2.500   
REMARK   3   RESOLUTION RANGE LOW  (ANGSTROMS) : 39.338  
REMARK   3   MIN(FOBS/SIGMA_FOBS)              : 1.36  
REMARK   3   COMPLETENESS FOR RANGE        (%) : 99.89 
REMARK   3   NUMBER OF REFLECTIONS             : 43209     
REMARK   3   NUMBER OF REFLECTIONS (NON-ANOMALOUS) : 43209     
REMARK   3  
REMARK   3  FIT TO DATA USED IN REFINEMENT.
REMARK   3   R VALUE     (WORKING + TEST SET) : 0.1819
REMARK   3   R VALUE            (WORKING SET) : 0.1801
REMARK   3   FREE R VALUE                     : 0.2194
REMARK   3   FREE R VALUE TEST SET SIZE   (%) : 4.63  
REMARK   3   FREE R VALUE TEST SET COUNT      : 1999      
REMARK   3  
REMARK   3  FIT TO DATA USED IN REFINEMENT (IN BINS).
REMARK   3   BIN  RESOLUTION RANGE  COMPL.    NWORK NFREE   RWORK  RFREE  CCWORK CCFREE
REMARK   3     1 39.3427 -  6.0193    0.99     2961   141  0.2162 0.2581   0.904  0.839
REMARK   3     2  6.0193 -  4.7804    1.00     2961   147  0.1983 0.2425   0.901  0.872
REMARK   3     3  4.7804 -  4.1769    1.00     2951   143  0.1557 0.1797   0.933  0.918
REMARK   3     4  4.1769 -  3.7954    1.00     2947   143  0.1558 0.1821   0.934  0.888
REMARK   3     5  3.7954 -  3.5235    1.00     2924   143  0.1547 0.1822   0.934  0.926
REMARK   3     6  3.5235 -  3.3159    1.00     2976   143  0.1645 0.2161   0.926  0.821
REMARK   3     7  3.3159 -  3.1499    1.00     2945   147  0.1686 0.2022   0.924  0.853
REMARK   3     8  3.1499 -  3.0128    1.00     2926   142  0.1845 0.2369   0.907  0.852
REMARK   3     9  3.0128 -  2.8969    1.00     2924   142  0.1935 0.2367   0.909  0.874
REMARK   3    10  2.8969 -  2.7969    1.00     2977   144  0.1918 0.2489   0.894  0.821
REMARK   3    11  2.7969 -  2.7095    1.00     2905   143  0.2029 0.2354   0.880  0.876
REMARK   3    12  2.7095 -  2.6321    1.00     2947   144  0.2045 0.2378   0.881  0.819
REMARK   3    13  2.6321 -  2.5628    1.00     2959   141  0.1921 0.2772   0.893  0.855
REMARK   3    14  2.5628 -  2.5003    1.00     2907   136  0.2096 0.2470   0.872  0.835
REMARK   3  
REMARK   3  BULK SOLVENT MODELLING.
REMARK   3   METHOD USED        : FLAT BULK SOLVENT MODEL
REMARK   3   SOLVENT RADIUS     : 1.11    
REMARK   3   SHRINKAGE RADIUS   : 0.90    
REMARK   3   GRID STEP FACTOR   : 4.00    
REMARK   3  
REMARK   3  ERROR ESTIMATES.
REMARK   3   COORDINATE ERROR (MAXIMUM-LIKELIHOOD BASED)     : 0.24    
REMARK   3   PHASE ERROR (DEGREES, MAXIMUM-LIKELIHOOD BASED) : 21.00   
REMARK   3  
REMARK   3  STRUCTURE FACTORS CALCULATION ALGORITHM : FFT
REMARK   3  
REMARK   3  
REMARK   3  GEOMETRY RESTRAINTS LIBRARY: CDL v1.2
REMARK   3  DEVIATIONS FROM IDEAL VALUES.
REMARK   3    BOND      :  0.007   0.051   4706
REMARK   3    ANGLE     :  0.958  20.727   6376
REMARK   3    CHIRALITY :  0.049   0.164    694
REMARK   3    PLANARITY :  0.005   0.039    827
REMARK   3    DIHEDRAL  : 10.919 179.810   2788
REMARK   3    MIN NONBONDED DISTANCE : 2.011 
REMARK   3  REMARK   3  
REMARK   3  MOLPROBITY STATISTICS.
REMARK   3    ALL-ATOM CLASHSCORE : 7.18
REMARK   3    RAMACHANDRAN PLOT:
REMARK   3      OUTLIERS : 0.35  %
REMARK   3      ALLOWED  : 4.02  %
REMARK   3      FAVORED  : 95.63 %
REMARK   3    ROTAMER OUTLIERS : 0.00 %
REMARK   3    CBETA DEVIATIONS : 0
REMARK   3    PEPTIDE PLANE:
REMARK   3      CIS-PROLINE     : 0.0
REMARK   3      CIS-GENERAL     : 0.0
REMARK   3      TWISTED PROLINE : 0.0
REMARK   3      TWISTED GENERAL : 0.0
REMARK   3  
REMARK   3                  min    max   mean <Bi,j>   iso aniso
REMARK   3     Overall:   15.46  91.76  32.51   3.84  4853     0
REMARK   3     Protein:   15.46  91.76  31.87   3.74  4511     0
REMARK   3     Water:     20.40  67.99  36.34    N/A   248     0
REMARK   3     Other:     33.16  70.61  52.82    N/A    94     0
REMARK   3     Chain  A:  15.46  84.37  32.43    N/A  2316     0
REMARK   3     Chain  S:  20.40  67.99  36.34    N/A   248     0
REMARK   3     Chain  B:  16.14  91.76  32.17    N/A  2289     0
REMARK   3     Histogram:
REMARK   3         Values      Number of atoms
REMARK   3      15.46 - 23.09       548
REMARK   3      23.09 - 30.72      2128
REMARK   3      30.72 - 38.35      1089
REMARK   3      38.35 - 45.98       551
REMARK   3      45.98 - 53.61       306
REMARK   3      53.61 - 61.24       149
REMARK   3      61.24 - 68.87        61
REMARK   3      68.87 - 76.50        18
REMARK   3      76.50 - 84.13         1
REMARK   3      84.13 - 91.76         2
REMARK   3  
REMARK   3
CRYST1   87.962   87.962  165.075  90.00  90.00  90.00 P 43
SCALE1      0.011369  0.000000  0.000000        0.00000
SCALE2      0.000000  0.011369  0.000000        0.00000
SCALE3      0.000000  0.000000  0.006058        0.00000
ATOM      1  N   MET A   1       2.932  15.422  11.850  1.00 64.33           N
ATOM      2  CA  MET A   1       1.703  15.938  11.270  1.00 59.44           C
ATOM      3  C   MET A   1       0.704  14.794  11.071  1.00 62.03           C
ATOM      4  O   MET A   1       1.012  13.619  11.320  1.00 51.05           O
ATOM      5  CB  MET A   1       1.996  16.654   9.936  1.00 46.76           C
ATOM      6  N   GLU A   2      -0.510  15.151  10.645  1.00 63.52           N
ATOM      7  CA  GLU A   2      -1.416  14.149  10.110  1.00 58.65           C
ATOM      8  C   GLU A   2      -0.834  13.488   8.866  1.00 60.14           C
ATOM      9  O   GLU A   2      -1.198  12.345   8.552  1.00 56.52           O
ATOM     10  CB  GLU A   2      -2.772  14.791   9.795  1.00 60.43           C
ATOM     11  N   MET A   3       0.080  14.174   8.174  1.00 59.45           N
ATOM     12  CA  MET A   3       0.640  13.652   6.929  1.00 55.53           C
ATOM     13  C   MET A   3       1.401  12.356   7.169  1.00 50.37           C
ATOM     14  O   MET A   3       1.248  11.376   6.425  1.00 45.21           O
ATOM     15  CB  MET A   3       1.568  14.690   6.305  1.00 59.42           C
ATOM     16  CG  MET A   3       0.892  15.734   5.443  1.00 62.80           C
ATOM     17  SD  MET A   3       2.163  16.774   4.694  1.00 75.66           S
ATOM     18  CE  MET A   3       3.168  17.118   6.132  1.00 50.78           C
ATOM     19  N   GLU A   4       2.253  12.352   8.196  1.00 50.69           N
ATOM     20  CA  GLU A   4       2.993  11.143   8.540  1.00 52.64           C
ATOM     21  C   GLU A   4       2.064  10.022   8.967  1.00 52.72           C
ATOM     22  O   GLU A   4       2.367   8.841   8.742  1.00 50.34           O
ATOM     23  CB  GLU A   4       3.982  11.460   9.661  1.00 52.92           C
ATOM     24  CG  GLU A   4       5.104  12.360   9.193  1.00 49.69           C
ATOM     25  CD  GLU A   4       6.366  12.218  10.016  1.00 57.93           C
ATOM     26  OE1 GLU A   4       6.600  13.083  10.892  1.00 63.69           O
ATOM     27  OE2 GLU A   4       7.130  11.251   9.780  1.00 54.26           O
ATOM     28  N   LYS A   5       0.932  10.362   9.590  1.00 52.84           N
ATOM     29  CA  LYS A   5      -0.002   9.348  10.063  1.00 55.39           C
ATOM     30  C   LYS A   5      -0.686   8.659   8.890  1.00 52.15           C
ATOM     31  O   LYS A   5      -0.693   7.423   8.802  1.00 46.08           O
ATOM     32  CB  LYS A   5      -1.029   9.978  11.008  1.00 53.47           C
ATOM     33  N   GLU A   6      -1.257   9.444   7.970  1.00 47.61           N
ATOM     34  CA  GLU A   6      -1.864   8.849   6.787  1.00 42.29           C
ATOM     35  C   GLU A   6      -0.861   7.986   6.026  1.00 49.61           C
ATOM     36  O   GLU A   6      -1.214   6.919   5.502  1.00 47.94           O
ATOM     37  CB  GLU A   6      -2.431   9.941   5.888  1.00 48.26           C
ATOM     38  CG  GLU A   6      -3.056   9.400   4.611  1.00 56.71           C
ATOM     39  CD  GLU A   6      -3.665  10.491   3.752  1.00 69.60           C
ATOM     40  OE1 GLU A   6      -4.484  11.278   4.278  1.00 74.08           O
ATOM     41  OE2 GLU A   6      -3.317  10.561   2.552  1.00 69.99           O
ATOM     42  N   PHE A   7       0.403   8.415   5.978  1.00 44.99           N
ATOM     43  CA  PHE A   7       1.415   7.646   5.260  1.00 41.51           C
ATOM     44  C   PHE A   7       1.575   6.248   5.845  1.00 40.57           C
ATOM     45  O   PHE A   7       1.548   5.254   5.109  1.00 37.40           O
ATOM     46  CB  PHE A   7       2.750   8.394   5.272  1.00 38.23           C
ATOM     47  CG  PHE A   7       3.804   7.778   4.387  1.00 31.45           C
ATOM     48  CD1 PHE A   7       4.573   6.718   4.833  1.00 28.85           C
ATOM     49  CD2 PHE A   7       4.031   8.274   3.113  1.00 32.81           C
ATOM     50  CE1 PHE A   7       5.542   6.164   4.030  1.00 30.93           C
ATOM     51  CE2 PHE A   7       4.991   7.721   2.304  1.00 28.54           C
ATOM     52  CZ  PHE A   7       5.753   6.662   2.764  1.00 33.49           C
ATOM     53  N   GLU A   8       1.774   6.136   7.164  1.00 42.99           N
ATOM     54  CA  GLU A   8       1.953   4.809   7.747  1.00 45.61           C
ATOM     55  C   GLU A   8       0.671   3.985   7.639  1.00 42.58           C
ATOM     56  O   GLU A   8       0.732   2.773   7.419  1.00 40.81           O
ATOM     57  CB  GLU A   8       2.444   4.887   9.196  1.00 49.87           C
ATOM     58  CG  GLU A   8       3.710   4.033   9.491  1.00 57.70           C
ATOM     59  CD  GLU A   8       3.411   2.566   9.807  1.00 59.77           C
ATOM     60  OE1 GLU A   8       2.265   2.258  10.184  1.00 71.41           O
ATOM     61  OE2 GLU A   8       4.327   1.718   9.679  1.00 63.44           O
ATOM     62  N   GLN A   9      -0.489   4.636   7.762  1.00 38.69           N
ATOM     63  CA  GLN A   9      -1.747   3.931   7.516  1.00 40.20           C
ATOM     64  C   GLN A   9      -1.746   3.275   6.138  1.00 42.73           C
ATOM     65  O   GLN A   9      -2.056   2.084   5.998  1.00 41.71           O
ATOM     66  CB  GLN A   9      -2.927   4.894   7.657  1.00 44.56           C
ATOM     67  N   ILE A  10      -1.380   4.037   5.105  1.00 42.95           N
ATOM     68  CA  ILE A  10      -1.304   3.471   3.763  1.00 39.31           C
ATOM     69  C   ILE A  10      -0.247   2.381   3.707  1.00 39.73           C
ATOM     70  O   ILE A  10      -0.450   1.323   3.096  1.00 40.22           O
ATOM     71  CB  ILE A  10      -1.026   4.577   2.734  1.00 38.40           C
ATOM     72  CG1 ILE A  10      -2.139   5.623   2.776  1.00 37.92           C
ATOM     73  CG2 ILE A  10      -0.852   3.974   1.348  1.00 37.76           C
ATOM     74  CD1 ILE A  10      -1.698   7.012   2.353  1.00 42.16           C
ATOM     75  N   ASP A  11       0.906   2.629   4.323  1.00 39.47           N
ATOM     76  CA  ASP A  11       1.943   1.604   4.392  1.00 43.31           C
ATOM     77  C   ASP A  11       1.452   0.382   5.156  1.00 45.42           C
ATOM     78  O   ASP A  11       1.530  -0.745   4.655  1.00 45.15           O
ATOM     79  CB  ASP A  11       3.198   2.172   5.054  1.00 43.96           C
ATOM     80  CG  ASP A  11       4.329   2.365   4.084  1.00 41.63           C
ATOM     81  OD1 ASP A  11       4.104   2.194   2.868  1.00 44.80           O
ATOM     82  OD2 ASP A  11       5.447   2.687   4.533  1.00 44.90           O
ATOM     83  N   ARG A  12       0.945   0.589   6.378  1.00 44.92           N
ATOM     84  CA  ARG A  12       0.513  -0.535   7.205  1.00 48.83           C
ATOM     85  C   ARG A  12      -0.468  -1.421   6.449  1.00 52.81           C
ATOM     86  O   ARG A  12      -0.363  -2.653   6.487  1.00 52.66           O
ATOM     87  CB  ARG A  12      -0.111  -0.031   8.514  1.00 42.56           C
ATOM     88  N   SER A  13      -1.415  -0.811   5.732  1.00 51.87           N
ATOM     89  CA  SER A  13      -2.439  -1.560   5.017  1.00 45.36           C
ATOM     90  C   SER A  13      -2.050  -1.918   3.589  1.00 43.37           C
ATOM     91  O   SER A  13      -2.874  -2.486   2.872  1.00 49.94           O
ATOM     92  CB  SER A  13      -3.749  -0.772   5.015  1.00 42.04           C
ATOM     93  OG  SER A  13      -3.614   0.428   4.291  1.00 47.02           O
ATOM     94  N   GLY A  14      -0.829  -1.621   3.156  1.00 47.57           N
ATOM     95  CA  GLY A  14      -0.391  -2.030   1.825  1.00 45.19           C
ATOM     96  C   GLY A  14      -1.244  -1.505   0.687  1.00 44.30           C
ATOM     97  O   GLY A  14      -1.411  -2.195  -0.325  1.00 46.16           O
ATOM     98  N   SER A  15      -1.763  -0.286   0.815  1.00 38.21           N
ATOM     99  CA  SER A  15      -2.750   0.262  -0.105  1.00 39.94           C
ATOM    100  C   SER A  15      -2.163   1.036  -1.291  1.00 41.09           C
ATOM    101  O   SER A  15      -2.937   1.521  -2.122  1.00 37.87           O
ATOM    102  CB  SER A  15      -3.703   1.188   0.656  1.00 43.43           C
ATOM    103  OG  SER A  15      -4.126   0.613   1.873  1.00 46.64           O
ATOM    104  N   TRP A  16      -0.837   1.182  -1.397  1.00 40.93           N
ATOM    105  CA  TRP A  16      -0.280   2.052  -2.435  1.00 42.16           C
ATOM    106  C   TRP A  16      -0.792   1.658  -3.819  1.00 40.48           C
ATOM    107  O   TRP A  16      -1.214   2.513  -4.606  1.00 35.13           O
ATOM    108  CB  TRP A  16       1.256   2.038  -2.390  1.00 34.53           C
ATOM    109  CG  TRP A  16       1.798   2.739  -1.162  1.00 41.22           C
ATOM    110  CD1 TRP A  16       2.431   2.160  -0.086  1.00 37.38           C
ATOM    111  CD2 TRP A  16       1.724   4.146  -0.870  1.00 39.34           C
ATOM    112  NE1 TRP A  16       2.749   3.118   0.848  1.00 36.79           N
ATOM    113  CE2 TRP A  16       2.332   4.344   0.395  1.00 35.93           C
ATOM    114  CE3 TRP A  16       1.198   5.254  -1.549  1.00 33.09           C
ATOM    115  CZ2 TRP A  16       2.431   5.605   0.990  1.00 33.84           C
ATOM    116  CZ3 TRP A  16       1.301   6.511  -0.956  1.00 33.81           C
ATOM    117  CH2 TRP A  16       1.915   6.674   0.300  1.00 34.62           C
ATOM    118  N   ALA A  17      -0.796   0.357  -4.121  1.00 40.54           N
ATOM    119  CA  ALA A  17      -1.315  -0.082  -5.411  1.00 36.84           C
ATOM    120  C   ALA A  17      -2.780   0.288  -5.574  1.00 35.01           C
ATOM    121  O   ALA A  17      -3.225   0.596  -6.683  1.00 40.73           O
ATOM    122  CB  ALA A  17      -1.122  -1.587  -5.576  1.00 36.94           C
ATOM    123  N   ALA A  18      -3.544   0.280  -4.488  1.00 37.63           N
ATOM    124  CA  ALA A  18      -4.961   0.599  -4.595  1.00 35.01           C
ATOM    125  C   ALA A  18      -5.168   2.081  -4.876  1.00 38.38           C
ATOM    126  O   ALA A  18      -5.909   2.449  -5.796  1.00 38.80           O
ATOM    127  CB  ALA A  18      -5.692   0.175  -3.325  1.00 29.72           C
ATOM    128  N   ILE A  19      -4.521   2.953  -4.094  1.00 39.46           N
ATOM    129  CA  ILE A  19      -4.635   4.389  -4.352  1.00 35.52           C
ATOM    130  C   ILE A  19      -4.174   4.707  -5.765  1.00 34.93           C
ATOM    131  O   ILE A  19      -4.745   5.571  -6.442  1.00 34.53           O
ATOM    132  CB  ILE A  19      -3.841   5.199  -3.311  1.00 34.24           C
ATOM    133  CG1 ILE A  19      -4.421   4.985  -1.908  1.00 36.49           C
ATOM    134  CG2 ILE A  19      -3.855   6.677  -3.680  1.00 27.79           C
ATOM    135  CD1 ILE A  19      -3.424   5.204  -0.761  1.00 37.29           C
ATOM    136  N   TYR A  20      -3.138   4.011  -6.235  1.00 31.06           N
ATOM    137  CA  TYR A  20      -2.595   4.305  -7.553  1.00 34.11           C
ATOM    138  C   TYR A  20      -3.582   3.935  -8.656  1.00 38.61           C
ATOM    139  O   TYR A  20      -3.712   4.664  -9.651  1.00 33.28           O
ATOM    140  CB  TYR A  20      -1.263   3.579  -7.753  1.00 32.07           C
ATOM    141  CG  TYR A  20      -0.685   3.859  -9.112  1.00 34.56           C
ATOM    142  CD1 TYR A  20      -0.390   5.166  -9.499  1.00 31.63           C
ATOM    143  CD2 TYR A  20      -0.476   2.836 -10.027  1.00 31.53           C
ATOM    144  CE1 TYR A  20       0.115   5.443 -10.746  1.00 32.60           C
ATOM    145  CE2 TYR A  20       0.035   3.101 -11.280  1.00 35.03           C
ATOM    146  CZ  TYR A  20       0.326   4.403 -11.637  1.00 35.35           C
ATOM    147  OH  TYR A  20       0.827   4.674 -12.878  1.00 34.42           O
ATOM    148  N   GLN A  21      -4.285   2.807  -8.502  1.00 40.27           N
ATOM    149  CA  GLN A  21      -5.277   2.428  -9.503  1.00 41.98           C
ATOM    150  C   GLN A  21      -6.462   3.391  -9.509  1.00 41.81           C
ATOM    151  O   GLN A  21      -6.974   3.739 -10.581  1.00 42.59           O
ATOM    152  CB  GLN A  21      -5.725   0.986  -9.281  1.00 41.15           C
ATOM    153  CG  GLN A  21      -4.689  -0.041  -9.786  1.00 48.83           C
ATOM    154  CD  GLN A  21      -4.369   0.083 -11.291  1.00 56.39           C
ATOM    155  OE1 GLN A  21      -5.252   0.359 -12.113  1.00 54.55           O
ATOM    156  NE2 GLN A  21      -3.098  -0.129 -11.650  1.00 52.86           N
ATOM    157  N   ASP A  22      -6.896   3.859  -8.333  1.00 35.25           N
ATOM    158  CA  ASP A  22      -7.888   4.933  -8.301  1.00 39.84           C
ATOM    159  C   ASP A  22      -7.447   6.117  -9.148  1.00 41.03           C
ATOM    160  O   ASP A  22      -8.254   6.712  -9.874  1.00 40.31           O
ATOM    161  CB  ASP A  22      -8.133   5.412  -6.872  1.00 39.75           C
ATOM    162  CG  ASP A  22      -8.827   4.386  -6.026  1.00 46.38           C
ATOM    163  OD1 ASP A  22      -9.755   3.720  -6.531  1.00 53.52           O
ATOM    164  OD2 ASP A  22      -8.446   4.249  -4.847  1.00 52.43           O
ATOM    165  N   ILE A  23      -6.174   6.498  -9.035  1.00 38.08           N
ATOM    166  CA  ILE A  23      -5.675   7.642  -9.787  1.00 38.45           C
ATOM    167  C   ILE A  23      -5.793   7.382 -11.284  1.00 36.00           C
ATOM    168  O   ILE A  23      -6.225   8.253 -12.046  1.00 33.60           O
ATOM    169  CB  ILE A  23      -4.227   7.958  -9.361  1.00 37.80           C
ATOM    170  CG1 ILE A  23      -4.214   8.561  -7.949  1.00 33.13           C
ATOM    171  CG2 ILE A  23      -3.526   8.878 -10.376  1.00 29.52           C
ATOM    172  CD1 ILE A  23      -2.835   8.500  -7.286  1.00 31.52           C
ATOM    173  N   ARG A  24      -5.424   6.179 -11.731  1.00 34.18           N
ATOM    174  CA  ARG A  24      -5.572   5.857 -13.144  1.00 37.78           C
ATOM    175  C   ARG A  24      -7.037   5.846 -13.560  1.00 43.08           C
ATOM    176  O   ARG A  24      -7.382   6.296 -14.655  1.00 40.31           O
ATOM    177  CB  ARG A  24      -4.926   4.511 -13.455  1.00 42.27           C
ATOM    178  CG  ARG A  24      -3.546   4.355 -12.865  1.00 42.91           C
ATOM    179  CD  ARG A  24      -2.952   3.020 -13.248  1.00 46.34           C
ATOM    180  NE  ARG A  24      -2.605   2.982 -14.665  1.00 58.51           N
ATOM    181  CZ  ARG A  24      -3.122   2.124 -15.541  1.00 67.60           C
ATOM    182  NH1 ARG A  24      -4.021   1.224 -15.148  1.00 61.49           N
ATOM    183  NH2 ARG A  24      -2.734   2.163 -16.814  1.00 69.26           N
ATOM    184  N   HIS A  25      -7.923   5.346 -12.707  1.00 45.61           N
ATOM    185  CA  HIS A  25      -9.322   5.318 -13.102  1.00 42.59           C
ATOM    186  C   HIS A  25      -9.920   6.721 -13.116  1.00 39.13           C
ATOM    187  O   HIS A  25     -10.822   6.991 -13.911  1.00 38.62           O
ATOM    188  CB  HIS A  25     -10.116   4.367 -12.207  1.00 48.82           C
ATOM    189  CG  HIS A  25      -9.738   2.921 -12.380  1.00 61.61           C
ATOM    190  ND1 HIS A  25      -8.485   2.519 -12.802  1.00 65.02           N
ATOM    191  CD2 HIS A  25     -10.449   1.783 -12.184  1.00 66.78           C
ATOM    192  CE1 HIS A  25      -8.439   1.200 -12.856  1.00 62.56           C
ATOM    193  NE2 HIS A  25      -9.618   0.730 -12.487  1.00 72.43           N
ATOM    194  N   GLU A  26      -9.396   7.622 -12.293  1.00 37.39           N
ATOM    195  CA  GLU A  26      -9.961   8.966 -12.196  1.00 37.64           C
ATOM    196  C   GLU A  26      -9.316   9.970 -13.142  1.00 33.26           C
ATOM    197  O   GLU A  26      -9.862  11.064 -13.326  1.00 34.74           O
ATOM    198  CB  GLU A  26      -9.837   9.486 -10.760  1.00 34.10           C
ATOM    199  CG  GLU A  26     -10.708   8.766  -9.764  1.00 37.67           C
ATOM    200  CD  GLU A  26     -10.580   9.336  -8.360  1.00 51.73           C
ATOM    201  OE1 GLU A  26     -10.453  10.575  -8.234  1.00 53.72           O
ATOM    202  OE2 GLU A  26     -10.612   8.547  -7.380  1.00 49.47           O
ATOM    203  N   ALA A  27      -8.179   9.632 -13.735  1.00 31.01           N
ATOM    204  CA  ALA A  27      -7.422  10.597 -14.518  1.00 29.70           C
ATOM    205  C   ALA A  27      -8.228  11.102 -15.709  1.00 30.67           C
ATOM    206  O   ALA A  27      -9.019  10.374 -16.313  1.00 32.28           O
ATOM    207  CB  ALA A  27      -6.127   9.964 -15.011  1.00 28.83           C
ATOM    208  N   SER A  28      -7.994  12.364 -16.056  1.00 31.08           N
ATOM    209  CA  SER A  28      -8.574  12.951 -17.256  1.00 29.59           C
ATOM    210  C   SER A  28      -8.086  12.255 -18.522  1.00 31.21           C
ATOM    211  O   SER A  28      -6.976  11.719 -18.588  1.00 31.44           O
ATOM    212  CB  SER A  28      -8.216  14.424 -17.342  1.00 24.19           C
ATOM    213  OG  SER A  28      -8.433  15.036 -16.101  1.00 33.98           O
ATOM    214  N   ASP A  29      -8.929  12.296 -19.544  1.00 30.31           N
ATOM    215  CA  ASP A  29      -8.607  11.802 -20.870  1.00 28.72           C
ATOM    216  C   ASP A  29      -9.018  12.868 -21.866  1.00 31.02           C
ATOM    217  O   ASP A  29     -10.142  13.374 -21.798  1.00 31.94           O
ATOM    218  CB  ASP A  29      -9.325  10.497 -21.180  1.00 30.77           C
ATOM    219  CG  ASP A  29      -8.808   9.852 -22.447  1.00 42.05           C
ATOM    220  OD1 ASP A  29      -7.665  10.182 -22.846  1.00 44.65           O
ATOM    221  OD2 ASP A  29      -9.536   9.026 -23.041  1.00 47.54           O
ATOM    222  N   PHE A  30      -8.107  13.227 -22.762  1.00 26.06           N
ATOM    223  CA  PHE A  30      -8.299  14.333 -23.681  1.00 24.03           C
ATOM    224  C   PHE A  30      -7.743  13.921 -25.036  1.00 27.36           C
ATOM    225  O   PHE A  30      -6.849  13.066 -25.106  1.00 30.94           O
ATOM    226  CB  PHE A  30      -7.588  15.604 -23.185  1.00 26.81           C
ATOM    227  CG  PHE A  30      -8.263  16.285 -22.016  1.00 26.07           C
ATOM    228  CD1 PHE A  30      -9.474  16.971 -22.187  1.00 24.18           C
ATOM    229  CD2 PHE A  30      -7.674  16.272 -20.751  1.00 23.85           C
ATOM    230  CE1 PHE A  30     -10.091  17.620 -21.108  1.00 24.20           C
ATOM    231  CE2 PHE A  30      -8.291  16.921 -19.655  1.00 22.75           C
ATOM    232  CZ  PHE A  30      -9.499  17.598 -19.841  1.00 23.40           C
ATOM    233  N   PRO A  31      -8.251  14.495 -26.127  1.00 28.15           N
ATOM    234  CA  PRO A  31      -7.766  14.088 -27.455  1.00 30.62           C
ATOM    235  C   PRO A  31      -6.288  14.413 -27.667  1.00 28.04           C
ATOM    236  O   PRO A  31      -5.778  15.435 -27.199  1.00 27.64           O
ATOM    237  CB  PRO A  31      -8.669  14.868 -28.431  1.00 24.53           C
ATOM    238  CG  PRO A  31      -9.395  15.901 -27.612  1.00 22.56           C
ATOM    239  CD  PRO A  31      -9.430  15.385 -26.198  1.00 30.90           C
ATOM    240  N   CYS A  32      -5.605  13.521 -28.397  1.00 25.08           N
ATOM    241  CA  CYS A  32      -4.219  13.722 -28.815  1.00 27.76           C
ATOM    242  C   CYS A  32      -4.106  13.601 -30.327  1.00 32.90           C
ATOM    243  O   CYS A  32      -3.354  12.758 -30.840  1.00 28.33           O
ATOM    244  CB  CYS A  32      -3.296  12.697 -28.153  1.00 29.95           C
ATOM    245  SG  CYS A  32      -3.323  12.722 -26.350  1.00 29.28           S
ATOM    246  N   ARG A  33      -4.868  14.426 -31.048  1.00 31.51           N
ATOM    247  CA  ARG A  33      -4.990  14.224 -32.485  1.00 30.02           C
ATOM    248  C   ARG A  33      -3.685  14.534 -33.200  1.00 31.46           C
ATOM    249  O   ARG A  33      -3.272  13.786 -34.094  1.00 31.74           O
ATOM    250  CB  ARG A  33      -6.121  15.083 -33.044  1.00 34.24           C
ATOM    251  CG  ARG A  33      -7.480  14.454 -32.851  1.00 35.25           C
ATOM    252  CD  ARG A  33      -8.586  15.234 -33.557  1.00 36.95           C
ATOM    253  NE  ARG A  33      -9.819  14.463 -33.520  1.00 40.67           N
ATOM    254  CZ  ARG A  33     -10.751  14.583 -32.580  1.00 47.47           C
ATOM    255  NH1 ARG A  33     -10.606  15.475 -31.604  1.00 39.62           N
ATOM    256  NH2 ARG A  33     -11.834  13.806 -32.620  1.00 44.90           N
ATOM    257  N   VAL A  34      -3.021  15.631 -32.826  1.00 27.54           N
ATOM    258  CA  VAL A  34      -1.790  16.005 -33.515  1.00 31.12           C
ATOM    259  C   VAL A  34      -0.702  14.966 -33.270  1.00 30.75           C
ATOM    260  O   VAL A  34      -0.028  14.522 -34.207  1.00 27.46           O
ATOM    261  CB  VAL A  34      -1.346  17.414 -33.089  1.00 32.69           C
ATOM    262  CG1 VAL A  34      -0.057  17.799 -33.793  1.00 23.87           C
ATOM    263  CG2 VAL A  34      -2.452  18.422 -33.378  1.00 23.74           C
ATOM    264  N   ALA A  35      -0.527  14.541 -32.011  1.00 28.09           N
ATOM    265  CA  ALA A  35       0.484  13.527 -31.717  1.00 27.26           C
ATOM    266  C   ALA A  35       0.333  12.286 -32.596  1.00 31.02           C
ATOM    267  O   ALA A  35       1.326  11.604 -32.891  1.00 30.17           O
ATOM    268  CB  ALA A  35       0.422  13.128 -30.242  1.00 26.83           C
ATOM    269  N   LYS A  36      -0.891  11.972 -33.015  1.00 32.89           N
ATOM    270  CA  LYS A  36      -1.195  10.750 -33.750  1.00 32.12           C
ATOM    271  C   LYS A  36      -1.187  10.940 -35.263  1.00 30.86           C
ATOM    272  O   LYS A  36      -1.441   9.976 -35.989  1.00 32.51           O
ATOM    273  CB  LYS A  36      -2.564  10.202 -33.313  1.00 33.89           C
ATOM    274  CG  LYS A  36      -2.599   9.651 -31.883  1.00 32.69           C
ATOM    275  CD  LYS A  36      -1.512   8.605 -31.716  1.00 38.99           C
ATOM    276  CE  LYS A  36      -1.602   7.856 -30.397  1.00 45.02           C
ATOM    277  NZ  LYS A  36      -0.534   6.817 -30.316  1.00 45.58           N
ATOM    278  N   LEU A  37      -0.935  12.145 -35.757  1.00 24.57           N
ATOM    279  CA  LEU A  37      -0.743  12.321 -37.184  1.00 29.48           C
ATOM    280  C   LEU A  37       0.389  11.403 -37.652  1.00 33.51           C
ATOM    281  O   LEU A  37       1.414  11.283 -36.963  1.00 30.41           O
ATOM    282  CB  LEU A  37      -0.438  13.781 -37.521  1.00 25.50           C
ATOM    283  CG  LEU A  37      -1.605  14.768 -37.371  1.00 25.80           C
ATOM    284  CD1 LEU A  37      -1.176  16.196 -37.569  1.00 24.13           C
ATOM    285  CD2 LEU A  37      -2.705  14.453 -38.363  1.00 32.26           C
ATOM    286  N   PRO A  38       0.214  10.694 -38.772  1.00 35.77           N
ATOM    287  CA  PRO A  38       1.292   9.821 -39.270  1.00 36.56           C
ATOM    288  C   PRO A  38       2.611  10.533 -39.501  1.00 30.20           C
ATOM    289  O   PRO A  38       3.669   9.919 -39.323  1.00 30.13           O
ATOM    290  CB  PRO A  38       0.702   9.279 -40.581  1.00 32.85           C
ATOM    291  CG  PRO A  38      -0.779   9.205 -40.282  1.00 30.66           C
ATOM    292  CD  PRO A  38      -1.056  10.454 -39.480  1.00 35.92           C
ATOM    293  N   LYS A  39       2.580  11.805 -39.901  1.00 28.42           N
ATOM    294  CA  LYS A  39       3.802  12.574 -40.091  1.00 29.27           C
ATOM    295  C   LYS A  39       4.600  12.788 -38.803  1.00 35.25           C
ATOM    296  O   LYS A  39       5.747  13.240 -38.880  1.00 36.64           O
ATOM    297  CB  LYS A  39       3.465  13.930 -40.698  1.00 23.86           C
ATOM    298  CG  LYS A  39       3.009  14.969 -39.689  1.00 27.29           C
ATOM    299  CD  LYS A  39       2.789  16.294 -40.387  1.00 26.03           C
ATOM    300  CE  LYS A  39       2.251  17.336 -39.449  1.00 26.41           C
ATOM    301  NZ  LYS A  39       1.851  18.583 -40.184  1.00 26.57           N
ATOM    302  N   ASN A  40       4.041  12.493 -37.628  1.00 30.02           N
ATOM    303  CA  ASN A  40       4.763  12.670 -36.374  1.00 31.48           C
ATOM    304  C   ASN A  40       5.204  11.348 -35.758  1.00 35.20           C
ATOM    305  O   ASN A  40       5.676  11.341 -34.614  1.00 33.53           O
ATOM    306  CB  ASN A  40       3.911  13.445 -35.361  1.00 27.69           C
ATOM    307  CG  ASN A  40       3.614  14.861 -35.808  1.00 28.95           C
ATOM    308  OD1 ASN A  40       4.477  15.542 -36.367  1.00 32.29           O
ATOM    309  ND2 ASN A  40       2.385  15.313 -35.570  1.00 26.15           N
ATOM    310  N   LYS A  41       5.037  10.224 -36.467  1.00 33.40           N
ATOM    311  CA  LYS A  41       5.399   8.939 -35.875  1.00 35.34           C
ATOM    312  C   LYS A  41       6.835   8.965 -35.357  1.00 33.91           C
ATOM    313  O   LYS A  41       7.115   8.496 -34.243  1.00 32.29           O
ATOM    314  CB  LYS A  41       5.206   7.808 -36.892  1.00 33.61           C
ATOM    315  N   ASN A  42       7.748   9.535 -36.138  1.00 28.19           N
ATOM    316  CA  ASN A  42       9.156   9.594 -35.773  1.00 34.85           C
ATOM    317  C   ASN A  42       9.465  10.719 -34.785  1.00 38.04           C
ATOM    318  O   ASN A  42      10.617  10.847 -34.354  1.00 33.54           O
ATOM    319  CB  ASN A  42      10.016   9.747 -37.031  1.00 30.63           C
ATOM    320  CG  ASN A  42       9.923  11.140 -37.628  1.00 47.78           C
ATOM    321  OD1 ASN A  42       8.918  11.850 -37.455  1.00 46.55           O
ATOM    322  ND2 ASN A  42      10.970  11.544 -38.339  1.00 55.53           N
ATOM    323  N   ARG A  43       8.475  11.530 -34.416  1.00 32.71           N
ATOM    324  CA  ARG A  43       8.654  12.508 -33.356  1.00 30.52           C
ATOM    325  C   ARG A  43       8.228  11.982 -31.991  1.00 29.93           C
ATOM    326  O   ARG A  43       8.360  12.710 -31.002  1.00 28.24           O
ATOM    327  CB  ARG A  43       7.887  13.792 -33.688  1.00 25.31           C
ATOM    328  CG  ARG A  43       8.424  14.474 -34.924  1.00 25.03           C
ATOM    329  CD  ARG A  43       7.917  15.895 -35.120  1.00 25.52           C
ATOM    330  NE  ARG A  43       8.593  16.496 -36.270  1.00 26.28           N
ATOM    331  CZ  ARG A  43       8.675  17.799 -36.510  1.00 27.81           C
ATOM    332  NH1 ARG A  43       8.112  18.661 -35.683  1.00 31.02           N
ATOM    333  NH2 ARG A  43       9.315  18.242 -37.585  1.00 28.44           N
ATOM    334  N   ASN A  44       7.734  10.746 -31.904  1.00 27.49           N
ATOM    335  CA  ASN A  44       7.241  10.195 -30.649  1.00 31.34           C
ATOM    336  C   ASN A  44       8.090   8.996 -30.272  1.00 30.06           C
ATOM    337  O   ASN A  44       8.275   8.099 -31.088  1.00 33.33           O
ATOM    338  CB  ASN A  44       5.767   9.774 -30.751  1.00 32.15           C
ATOM    339  CG  ASN A  44       4.828  10.954 -30.905  1.00 31.52           C
ATOM    340  OD1 ASN A  44       4.913  11.933 -30.159  1.00 30.33           O
ATOM    341  ND2 ASN A  44       3.929  10.871 -31.887  1.00 31.36           N
ATOM    342  N   ARG A  45       8.584   8.972 -29.033  1.00 30.54           N
ATOM    343  CA  ARG A  45       9.428   7.870 -28.585  1.00 30.61           C
ATOM    344  C   ARG A  45       8.604   6.653 -28.191  1.00 33.46           C
ATOM    345  O   ARG A  45       9.040   5.516 -28.407  1.00 34.55           O
ATOM    346  CB  ARG A  45      10.308   8.320 -27.406  1.00 29.35           C
ATOM    347  CG  ARG A  45      11.087   7.192 -26.720  1.00 26.74           C
ATOM    348  CD  ARG A  45      12.117   7.715 -25.694  1.00 32.66           C
ATOM    349  NE  ARG A  45      13.052   8.730 -26.196  1.00 25.77           N
ATOM    350  CZ  ARG A  45      14.219   8.447 -26.766  1.00 30.67           C
ATOM    351  NH1 ARG A  45      14.586   7.184 -26.922  1.00 31.50           N
ATOM    352  NH2 ARG A  45      15.021   9.424 -27.195  1.00 32.72           N
ATOM    353  N   TYR A  46       7.422   6.861 -27.617  1.00 32.99           N
ATOM    354  CA  TYR A  46       6.543   5.768 -27.223  1.00 34.27           C
ATOM    355  C   TYR A  46       5.153   6.040 -27.779  1.00 34.49           C
ATOM    356  O   TYR A  46       4.617   7.139 -27.596  1.00 33.53           O
ATOM    357  CB  TYR A  46       6.486   5.621 -25.697  1.00 31.39           C
ATOM    358  CG  TYR A  46       7.816   5.436 -25.016  1.00 32.47           C
ATOM    359  CD1 TYR A  46       8.400   4.181 -24.930  1.00 37.61           C
ATOM    360  CD2 TYR A  46       8.481   6.513 -24.419  1.00 34.61           C
ATOM    361  CE1 TYR A  46       9.619   3.991 -24.280  1.00 30.93           C
ATOM    362  CE2 TYR A  46       9.703   6.333 -23.763  1.00 30.33           C
ATOM    363  CZ  TYR A  46      10.268   5.069 -23.712  1.00 31.49           C
ATOM    364  OH  TYR A  46      11.476   4.866 -23.089  1.00 31.74           O
ATOM    365  N   ARG A  47       4.565   5.047 -28.457  1.00 39.32           N
ATOM    366  CA  ARG A  47       3.268   5.297 -29.081  1.00 45.95           C
ATOM    367  C   ARG A  47       2.175   5.554 -28.049  1.00 42.63           C
ATOM    368  O   ARG A  47       1.178   6.212 -28.368  1.00 41.96           O
ATOM    369  CB  ARG A  47       2.837   4.140 -29.992  1.00 44.74           C
ATOM    370  CG  ARG A  47       1.353   4.246 -30.390  1.00 49.60           C
ATOM    371  CD  ARG A  47       1.031   3.658 -31.760  1.00 55.10           C
ATOM    372  NE  ARG A  47       1.686   4.395 -32.835  1.00 62.28           N
ATOM    373  CZ  ARG A  47       1.057   5.188 -33.700  1.00 58.94           C
ATOM    374  NH1 ARG A  47      -0.265   5.357 -33.629  1.00 51.98           N
ATOM    375  NH2 ARG A  47       1.759   5.814 -34.635  1.00 55.22           N
ATOM    376  N   ASP A  48       2.353   5.090 -26.817  1.00 36.78           N
ATOM    377  CA  ASP A  48       1.323   5.219 -25.795  1.00 40.38           C
ATOM    378  C   ASP A  48       1.546   6.392 -24.842  1.00 35.75           C
ATOM    379  O   ASP A  48       0.892   6.449 -23.800  1.00 35.10           O
ATOM    380  CB  ASP A  48       1.232   3.925 -24.994  1.00 35.61           C
ATOM    381  CG  ASP A  48       2.575   3.505 -24.455  1.00 54.62           C
ATOM    382  OD1 ASP A  48       3.582   3.606 -25.211  1.00 53.17           O
ATOM    383  OD2 ASP A  48       2.634   3.094 -23.280  1.00 61.26           O
ATOM    384  N   VAL A  49       2.443   7.325 -25.159  1.00 36.20           N
ATOM    385  CA  VAL A  49       2.644   8.525 -24.344  1.00 31.03           C
ATOM    386  C   VAL A  49       2.627   9.722 -25.284  1.00 29.38           C
ATOM    387  O   VAL A  49       3.621   9.992 -25.969  1.00 28.58           O
ATOM    388  CB  VAL A  49       3.943   8.485 -23.532  1.00 33.92           C
ATOM    389  CG1 VAL A  49       4.079   9.774 -22.712  1.00 29.08           C
ATOM    390  CG2 VAL A  49       3.980   7.269 -22.630  1.00 25.90           C
ATOM    391  N   SER A  50       1.508  10.449 -25.315  1.00 28.06           N
ATOM    392  CA  SER A  50       1.339  11.596 -26.196  1.00 26.80           C
ATOM    393  C   SER A  50       0.843  12.788 -25.407  1.00 27.21           C
ATOM    394  O   SER A  50       0.115  12.630 -24.422  1.00 27.64           O
ATOM    395  CB  SER A  50       0.339  11.303 -27.328  1.00 27.29           C
ATOM    396  OG  SER A  50       0.534  10.013 -27.868  1.00 30.93           O
ATOM    397  N   PRO A  51       1.190  13.999 -25.828  1.00 26.54           N
ATOM    398  CA  PRO A  51       0.597  15.185 -25.204  1.00 25.75           C
ATOM    399  C   PRO A  51      -0.848  15.365 -25.654  1.00 27.25           C
ATOM    400  O   PRO A  51      -1.200  15.077 -26.800  1.00 27.32           O
ATOM    401  CB  PRO A  51       1.485  16.327 -25.712  1.00 23.03           C
ATOM    402  CG  PRO A  51       1.839  15.883 -27.089  1.00 22.87           C
ATOM    403  CD  PRO A  51       2.032  14.355 -26.982  1.00 25.14           C
ATOM    404  N   PHE A  52      -1.686  15.829 -24.737  1.00 25.42           N
ATOM    405  CA  PHE A  52      -3.028  16.240 -25.113  1.00 25.45           C
ATOM    406  C   PHE A  52      -2.938  17.400 -26.093  1.00 25.10           C
ATOM    407  O   PHE A  52      -1.998  18.200 -26.044  1.00 24.38           O
ATOM    408  CB  PHE A  52      -3.831  16.677 -23.882  1.00 22.21           C
ATOM    409  CG  PHE A  52      -4.034  15.599 -22.863  1.00 22.89           C
ATOM    410  CD1 PHE A  52      -4.363  14.312 -23.249  1.00 20.83           C
ATOM    411  CD2 PHE A  52      -3.914  15.889 -21.499  1.00 22.13           C
ATOM    412  CE1 PHE A  52      -4.560  13.320 -22.296  1.00 23.79           C
ATOM    413  CE2 PHE A  52      -4.122  14.913 -20.549  1.00 23.04           C
ATOM    414  CZ  PHE A  52      -4.444  13.616 -20.948  1.00 22.51           C
ATOM    415  N   ASP A  53      -3.932  17.507 -26.987  1.00 21.35           N
ATOM    416  CA  ASP A  53      -3.934  18.643 -27.909  1.00 24.18           C
ATOM    417  C   ASP A  53      -4.017  19.964 -27.147  1.00 22.56           C
ATOM    418  O   ASP A  53      -3.327  20.925 -27.491  1.00 23.63           O
ATOM    419  CB  ASP A  53      -5.076  18.525 -28.931  1.00 20.46           C
ATOM    420  CG  ASP A  53      -4.855  17.394 -29.934  1.00 27.24           C
ATOM    421  OD1 ASP A  53      -3.726  17.258 -30.443  1.00 32.22           O
ATOM    422  OD2 ASP A  53      -5.795  16.615 -30.209  1.00 29.01           O
ATOM    423  N   HIS A  54      -4.813  20.020 -26.071  1.00 25.30           N
ATOM    424  CA  HIS A  54      -5.097  21.316 -25.445  1.00 25.13           C
ATOM    425  C   HIS A  54      -3.895  21.923 -24.732  1.00 24.68           C
ATOM    426  O   HIS A  54      -3.905  23.123 -24.452  1.00 27.62           O
ATOM    427  CB  HIS A  54      -6.275  21.212 -24.459  1.00 21.56           C
ATOM    428  CG  HIS A  54      -5.962  20.496 -23.178  1.00 22.29           C
ATOM    429  ND1 HIS A  54      -5.452  21.139 -22.064  1.00 18.60           N
ATOM    430  CD2 HIS A  54      -6.130  19.200 -22.820  1.00 20.50           C
ATOM    431  CE1 HIS A  54      -5.299  20.262 -21.087  1.00 20.91           C
ATOM    432  NE2 HIS A  54      -5.702  19.077 -21.521  1.00 22.71           N
ATOM    433  N   SER A  55      -2.863  21.139 -24.419  1.00 25.50           N
ATOM    434  CA  SER A  55      -1.760  21.656 -23.628  1.00 24.46           C
ATOM    435  C   SER A  55      -0.399  21.357 -24.241  1.00 24.74           C
ATOM    436  O   SER A  55       0.621  21.638 -23.602  1.00 20.10           O
ATOM    437  CB  SER A  55      -1.822  21.096 -22.203  1.00 21.33           C
ATOM    438  OG  SER A  55      -1.787  19.679 -22.234  1.00 19.26           O
ATOM    439  N   ARG A  56      -0.355  20.796 -25.452  1.00 22.28           N
ATOM    440  CA  ARG A  56       0.928  20.551 -26.096  1.00 25.74           C
ATOM    441  C   ARG A  56       1.648  21.875 -26.332  1.00 26.17           C
ATOM    442  O   ARG A  56       1.024  22.930 -26.453  1.00 23.43           O
ATOM    443  CB  ARG A  56       0.743  19.786 -27.413  1.00 24.18           C
ATOM    444  CG  ARG A  56       0.227  20.618 -28.581  1.00 22.62           C
ATOM    445  CD  ARG A  56      -0.054  19.726 -29.804  1.00 27.16           C
ATOM    446  NE  ARG A  56      -0.375  20.522 -30.988  1.00 29.02           N
ATOM    447  CZ  ARG A  56       0.508  20.915 -31.905  1.00 28.63           C
ATOM    448  NH1 ARG A  56       0.102  21.661 -32.921  1.00 31.08           N
ATOM    449  NH2 ARG A  56       1.796  20.582 -31.805  1.00 27.62           N
ATOM    450  N   ILE A  57       2.979  21.822 -26.317  1.00 26.82           N
ATOM    451  CA  ILE A  57       3.792  22.965 -26.714  1.00 24.74           C
ATOM    452  C   ILE A  57       3.941  22.930 -28.225  1.00 25.79           C
ATOM    453  O   ILE A  57       4.227  21.877 -28.803  1.00 22.73           O
ATOM    454  CB  ILE A  57       5.171  22.934 -26.027  1.00 26.95           C
ATOM    455  CG1 ILE A  57       5.032  23.028 -24.490  1.00 25.86           C
ATOM    456  CG2 ILE A  57       6.097  24.002 -26.630  1.00 19.87           C
ATOM    457  CD1 ILE A  57       4.646  24.386 -23.947  1.00 20.38           C
ATOM    458  N   LYS A  58       3.733  24.074 -28.870  1.00 27.26           N
ATOM    459  CA  LYS A  58       3.898  24.200 -30.310  1.00 26.68           C
ATOM    460  C   LYS A  58       5.222  24.877 -30.607  1.00 27.88           C
ATOM    461  O   LYS A  58       5.498  25.957 -30.070  1.00 26.05           O
ATOM    462  CB  LYS A  58       2.771  25.025 -30.933  1.00 27.70           C
ATOM    463  CG  LYS A  58       1.386  24.490 -30.711  1.00 28.05           C
ATOM    464  CD  LYS A  58       0.416  25.370 -31.444  1.00 29.40           C
ATOM    465  CE  LYS A  58      -1.007  24.917 -31.232  1.00 39.66           C
ATOM    466  NZ  LYS A  58      -1.946  25.843 -31.935  1.00 53.10           N
ATOM    467  N   LEU A  59       6.024  24.262 -31.476  1.00 25.35           N
ATOM    468  CA  LEU A  59       7.174  24.970 -32.014  1.00 27.74           C
ATOM    469  C   LEU A  59       6.693  26.143 -32.858  1.00 29.91           C
ATOM    470  O   LEU A  59       5.648  26.079 -33.507  1.00 35.64           O
ATOM    471  CB  LEU A  59       8.052  24.035 -32.847  1.00 24.85           C
ATOM    472  CG  LEU A  59       8.428  22.742 -32.122  1.00 27.55           C
ATOM    473  CD1 LEU A  59       9.033  21.722 -33.082  1.00 25.61           C
ATOM    474  CD2 LEU A  59       9.343  23.000 -30.920  1.00 21.47           C
ATOM    475  N   HIS A  60       7.447  27.234 -32.825  1.00 30.54           N
ATOM    476  CA  HIS A  60       7.134  28.394 -33.662  1.00 30.97           C
ATOM    477  C   HIS A  60       7.714  28.275 -35.058  1.00 29.04           C
ATOM    478  O   HIS A  60       8.241  29.240 -35.588  1.00 42.75           O
ATOM    479  CB  HIS A  60       7.627  29.670 -32.994  1.00 27.09           C
ATOM    480  CG  HIS A  60       7.037  29.897 -31.643  1.00 35.06           C
ATOM    481  ND1 HIS A  60       7.470  30.898 -30.799  1.00 36.13           N
ATOM    482  CD2 HIS A  60       6.043  29.250 -30.988  1.00 31.80           C
ATOM    483  CE1 HIS A  60       6.767  30.855 -29.680  1.00 36.45           C
ATOM    484  NE2 HIS A  60       5.897  29.864 -29.770  1.00 37.57           N
ATOM    485  N   GLN A  61       7.657  27.120 -35.687  1.00 34.98           N
ATOM    486  CA  GLN A  61       8.086  26.999 -37.067  1.00 41.54           C
ATOM    487  C   GLN A  61       6.877  26.695 -37.940  1.00 45.46           C
ATOM    488  O   GLN A  61       5.866  26.160 -37.467  1.00 41.39           O
ATOM    489  CB  GLN A  61       9.161  25.918 -37.222  1.00 34.17           C
ATOM    490  CG  GLN A  61       8.815  24.605 -36.585  1.00 31.84           C
ATOM    491  CD  GLN A  61       9.606  23.449 -37.188  1.00 39.19           C
ATOM    492  OE1 GLN A  61       9.309  22.973 -38.299  1.00 40.53           O
ATOM    493  NE2 GLN A  61      10.623  22.994 -36.462  1.00 35.75           N
ATOM    494  N   GLU A  62       6.979  27.074 -39.218  1.00 46.70           N
ATOM    495  CA  GLU A  62       5.883  26.851 -40.155  1.00 48.69           C
ATOM    496  C   GLU A  62       5.820  25.404 -40.623  1.00 43.55           C
ATOM    497  O   GLU A  62       4.742  24.912 -40.962  1.00 50.60           O
ATOM    498  CB  GLU A  62       6.017  27.782 -41.363  1.00 47.14           C
ATOM    499  N   ASP A  63       6.947  24.706 -40.634  1.00 47.21           N
ATOM    500  CA  ASP A  63       6.983  23.385 -41.242  1.00 48.37           C
ATOM    501  C   ASP A  63       6.103  22.424 -40.457  1.00 47.36           C
ATOM    502  O   ASP A  63       5.002  22.063 -40.891  1.00 43.66           O
ATOM    503  CB  ASP A  63       8.422  22.872 -41.312  1.00 48.44           C
ATOM    504  CG  ASP A  63       8.527  21.532 -42.007  1.00 56.76           C
ATOM    505  OD1 ASP A  63       7.935  21.384 -43.101  1.00 61.93           O
ATOM    506  OD2 ASP A  63       9.198  20.625 -41.459  1.00 59.72           O
ATOM    507  N   ASN A  64       6.581  22.009 -39.291  1.00 39.74           N
ATOM    508  CA  ASN A  64       5.837  21.099 -38.439  1.00 33.92           C
ATOM    509  C   ASN A  64       6.097  21.504 -36.996  1.00 33.56           C
ATOM    510  O   ASN A  64       7.212  21.331 -36.488  1.00 32.37           O
ATOM    511  CB  ASN A  64       6.247  19.652 -38.695  1.00 30.44           C
ATOM    512  CG  ASN A  64       5.519  18.702 -37.805  1.00 30.02           C
ATOM    513  OD1 ASN A  64       4.821  19.127 -36.879  1.00 34.35           O
ATOM    514  ND2 ASN A  64       5.671  17.409 -38.059  1.00 26.93           N
ATOM    515  N   ASP A  65       5.065  22.017 -36.329  1.00 28.82           N
ATOM    516  CA  ASP A  65       5.216  22.576 -34.997  1.00 28.71           C
ATOM    517  C   ASP A  65       5.019  21.545 -33.882  1.00 28.16           C
ATOM    518  O   ASP A  65       4.832  21.937 -32.723  1.00 29.32           O
ATOM    519  CB  ASP A  65       4.263  23.771 -34.817  1.00 28.60           C
ATOM    520  CG  ASP A  65       2.761  23.371 -34.737  1.00 31.62           C
ATOM    521  OD1 ASP A  65       2.395  22.176 -34.566  1.00 23.36           O
ATOM    522  OD2 ASP A  65       1.931  24.300 -34.833  1.00 33.29           O
ATOM    523  N   TYR A  66       5.089  20.249 -34.184  1.00 25.50           N
ATOM    524  CA  TYR A  66       4.825  19.232 -33.172  1.00 27.60           C
ATOM    525  C   TYR A  66       6.087  18.832 -32.405  1.00 27.47           C
ATOM    526  O   TYR A  66       7.129  18.516 -32.998  1.00 25.17           O
ATOM    527  CB  TYR A  66       4.208  17.973 -33.780  1.00 23.76           C
ATOM    528  CG  TYR A  66       4.049  16.884 -32.747  1.00 24.33           C
ATOM    529  CD1 TYR A  66       3.034  16.949 -31.809  1.00 26.69           C
ATOM    530  CD2 TYR A  66       4.933  15.819 -32.681  1.00 22.77           C
ATOM    531  CE1 TYR A  66       2.881  15.976 -30.852  1.00 25.31           C
ATOM    532  CE2 TYR A  66       4.779  14.822 -31.729  1.00 25.75           C
ATOM    533  CZ  TYR A  66       3.748  14.916 -30.813  1.00 25.61           C
ATOM    534  OH  TYR A  66       3.575  13.960 -29.843  1.00 21.08           O
ATOM    535  N   ILE A  67       5.966  18.803 -31.082  1.00 26.65           N
ATOM    536  CA  ILE A  67       6.939  18.151 -30.220  1.00 24.45           C
ATOM    537  C   ILE A  67       6.156  17.468 -29.109  1.00 24.22           C
ATOM    538  O   ILE A  67       5.103  17.948 -28.676  1.00 20.30           O
ATOM    539  CB  ILE A  67       7.995  19.146 -29.661  1.00 22.96           C
ATOM    540  CG1 ILE A  67       9.054  18.419 -28.821  1.00 26.06           C
ATOM    541  CG2 ILE A  67       7.343  20.281 -28.889  1.00 17.41           C
ATOM    542  CD1 ILE A  67      10.144  19.374 -28.255  1.00 22.85           C
ATOM    543  N   ASN A  68       6.658  16.317 -28.667  1.00 25.45           N
ATOM    544  CA  ASN A  68       6.000  15.583 -27.588  1.00 26.56           C
ATOM    545  C   ASN A  68       6.335  16.266 -26.258  1.00 25.21           C
ATOM    546  O   ASN A  68       7.224  15.852 -25.511  1.00 27.22           O
ATOM    547  CB  ASN A  68       6.415  14.117 -27.614  1.00 24.21           C
ATOM    548  CG  ASN A  68       5.585  13.274 -26.687  1.00 25.87           C
ATOM    549  OD1 ASN A  68       5.322  13.674 -25.548  1.00 26.62           O
ATOM    550  ND2 ASN A  68       5.152  12.102 -27.164  1.00 25.11           N
ATOM    551  N   ALA A  69       5.598  17.341 -25.964  1.00 26.95           N
ATOM    552  CA  ALA A  69       5.800  18.143 -24.761  1.00 26.08           C
ATOM    553  C   ALA A  69       4.471  18.756 -24.328  1.00 26.84           C
ATOM    554  O   ALA A  69       3.661  19.156 -25.174  1.00 24.33           O
ATOM    555  CB  ALA A  69       6.831  19.259 -24.997  1.00 21.34           C
ATOM    556  N   SER A  70       4.275  18.866 -23.005  1.00 25.40           N
ATOM    557  CA  SER A  70       3.040  19.380 -22.416  1.00 22.08           C
ATOM    558  C   SER A  70       3.346  20.493 -21.424  1.00 25.70           C
ATOM    559  O   SER A  70       4.289  20.399 -20.627  1.00 24.07           O
ATOM    560  CB  SER A  70       2.246  18.280 -21.695  1.00 21.18           C
ATOM    561  OG  SER A  70       2.193  17.078 -22.470  1.00 22.77           O
ATOM    562  N   LEU A  71       2.531  21.540 -21.471  1.00 21.95           N
ATOM    563  CA  LEU A  71       2.617  22.641 -20.530  1.00 23.06           C
ATOM    564  C   LEU A  71       1.711  22.332 -19.343  1.00 24.17           C
ATOM    565  O   LEU A  71       0.501  22.161 -19.509  1.00 24.29           O
ATOM    566  CB  LEU A  71       2.220  23.956 -21.207  1.00 19.93           C
ATOM    567  CG  LEU A  71       2.132  25.214 -20.340  1.00 25.18           C
ATOM    568  CD1 LEU A  71       3.509  25.578 -19.768  1.00 22.82           C
ATOM    569  CD2 LEU A  71       1.530  26.403 -21.116  1.00 16.02           C
ATOM    570  N   ILE A  72       2.293  22.252 -18.149  1.00 24.60           N
ATOM    571  CA  ILE A  72       1.537  22.016 -16.928  1.00 23.11           C
ATOM    572  C   ILE A  72       1.518  23.309 -16.132  1.00 26.54           C
ATOM    573  O   ILE A  72       2.578  23.823 -15.750  1.00 26.25           O
ATOM    574  CB  ILE A  72       2.133  20.864 -16.119  1.00 28.17           C
ATOM    575  CG1 ILE A  72       2.178  19.607 -17.005  1.00 23.25           C
ATOM    576  CG2 ILE A  72       1.332  20.661 -14.834  1.00 29.70           C
ATOM    577  CD1 ILE A  72       2.949  18.490 -16.385  1.00 30.52           C
ATOM    578  N   LYS A  73       0.315  23.855 -15.905  1.00 24.93           N
ATOM    579  CA  LYS A  73       0.157  25.160 -15.263  1.00 28.59           C
ATOM    580  C   LYS A  73      -0.572  24.966 -13.943  1.00 27.91           C
ATOM    581  O   LYS A  73      -1.761  24.636 -13.932  1.00 32.04           O
ATOM    582  CB  LYS A  73      -0.592  26.142 -16.168  1.00 22.07           C
ATOM    583  N   MET A  74       0.138  25.157 -12.833  1.00 26.48           N
ATOM    584  CA  MET A  74      -0.450  25.053 -11.492  1.00 30.55           C
ATOM    585  C   MET A  74      -0.806  26.458 -11.016  1.00 31.66           C
ATOM    586  O   MET A  74       0.051  27.201 -10.522  1.00 29.58           O
ATOM    587  CB  MET A  74       0.500  24.360 -10.521  1.00 26.21           C
ATOM    588  CG  MET A  74       0.829  22.932 -10.925  1.00 28.70           C
ATOM    589  SD  MET A  74      -0.651  21.939 -11.269  1.00 38.76           S
ATOM    590  CE  MET A  74      -0.982  21.308  -9.636  1.00 26.53           C
ATOM    591  N   GLU A  75      -2.085  26.805 -11.157  1.00 32.66           N
ATOM    592  CA  GLU A  75      -2.561  28.152 -10.857  1.00 34.05           C
ATOM    593  C   GLU A  75      -2.237  28.561  -9.422  1.00 33.28           C
ATOM    594  O   GLU A  75      -1.532  29.546  -9.182  1.00 32.38           O
ATOM    595  CB  GLU A  75      -4.065  28.208 -11.101  1.00 39.95           C
ATOM    596  CG  GLU A  75      -4.494  29.084 -12.254  1.00 51.34           C
ATOM    597  CD  GLU A  75      -5.900  29.599 -12.044  1.00 62.00           C
ATOM    598  OE1 GLU A  75      -6.124  30.810 -12.236  1.00 68.75           O
ATOM    599  OE2 GLU A  75      -6.777  28.789 -11.664  1.00 60.40           O
ATOM    600  N   GLU A  76      -2.768  27.830  -8.445  1.00 32.83           N
ATOM    601  CA  GLU A  76      -2.595  28.270  -7.067  1.00 30.98           C
ATOM    602  C   GLU A  76      -1.121  28.329  -6.694  1.00 35.82           C
ATOM    603  O   GLU A  76      -0.692  29.253  -5.999  1.00 36.41           O
ATOM    604  CB  GLU A  76      -3.344  27.350  -6.107  1.00 33.49           C
ATOM    605  CG  GLU A  76      -3.333  27.858  -4.677  1.00 36.32           C
ATOM    606  CD  GLU A  76      -3.860  26.827  -3.714  1.00 43.57           C
ATOM    607  OE1 GLU A  76      -4.388  25.797  -4.200  1.00 43.62           O
ATOM    608  OE2 GLU A  76      -3.730  27.035  -2.483  1.00 43.71           O
ATOM    609  N   ALA A  77      -0.325  27.350  -7.136  1.00 31.08           N
ATOM    610  CA  ALA A  77       1.093  27.398  -6.799  1.00 30.70           C
ATOM    611  C   ALA A  77       1.860  28.410  -7.632  1.00 32.06           C
ATOM    612  O   ALA A  77       3.020  28.701  -7.311  1.00 30.53           O
ATOM    613  CB  ALA A  77       1.736  26.015  -6.946  1.00 27.78           C
ATOM    614  N   GLN A  78       1.248  28.961  -8.678  1.00 27.85           N
ATOM    615  CA  GLN A  78       1.951  29.843  -9.597  1.00 29.68           C
ATOM    616  C   GLN A  78       3.211  29.171 -10.148  1.00 30.35           C
ATOM    617  O   GLN A  78       4.286  29.763 -10.197  1.00 32.20           O
ATOM    618  CB  GLN A  78       2.291  31.175  -8.922  1.00 30.90           C
ATOM    619  N   ARG A  79       3.058  27.913 -10.582  1.00 30.98           N
ATOM    620  CA  ARG A  79       4.136  27.134 -11.178  1.00 29.99           C
ATOM    621  C   ARG A  79       3.727  26.602 -12.543  1.00 27.36           C
ATOM    622  O   ARG A  79       2.631  26.057 -12.707  1.00 29.40           O
ATOM    623  CB  ARG A  79       4.525  25.938 -10.310  1.00 28.89           C
ATOM    624  CG  ARG A  79       5.457  26.262  -9.181  1.00 33.01           C
ATOM    625  CD  ARG A  79       6.931  26.076  -9.526  1.00 26.58           C
ATOM    626  NE  ARG A  79       7.623  27.175  -8.887  1.00 35.06           N
ATOM    627  CZ  ARG A  79       8.335  27.099  -7.773  1.00 27.64           C
ATOM    628  NH1 ARG A  79       8.858  28.210  -7.297  1.00 28.06           N
ATOM    629  NH2 ARG A  79       8.555  25.942  -7.170  1.00 25.20           N
ATOM    630  N   SER A  80       4.633  26.717 -13.506  1.00 24.17           N
ATOM    631  CA  SER A  80       4.479  26.089 -14.809  1.00 28.51           C
ATOM    632  C   SER A  80       5.652  25.152 -15.068  1.00 28.17           C
ATOM    633  O   SER A  80       6.789  25.434 -14.684  1.00 28.00           O
ATOM    634  CB  SER A  80       4.384  27.129 -15.929  1.00 28.96           C
ATOM    635  OG  SER A  80       3.389  28.088 -15.629  1.00 33.36           O
ATOM    636  N   TYR A  81       5.362  24.029 -15.701  1.00 26.30           N
ATOM    637  CA  TYR A  81       6.385  23.090 -16.116  1.00 26.11           C
ATOM    638  C   TYR A  81       6.107  22.672 -17.552  1.00 27.07           C
ATOM    639  O   TYR A  81       4.954  22.625 -17.990  1.00 26.45           O
ATOM    640  CB  TYR A  81       6.429  21.836 -15.217  1.00 24.53           C
ATOM    641  CG  TYR A  81       6.304  22.049 -13.714  1.00 25.16           C
ATOM    642  CD1 TYR A  81       7.440  22.174 -12.904  1.00 26.16           C
ATOM    643  CD2 TYR A  81       5.056  22.055 -13.090  1.00 23.21           C
ATOM    644  CE1 TYR A  81       7.335  22.339 -11.514  1.00 23.53           C
ATOM    645  CE2 TYR A  81       4.936  22.214 -11.703  1.00 24.46           C
ATOM    646  CZ  TYR A  81       6.082  22.354 -10.918  1.00 27.62           C
ATOM    647  OH  TYR A  81       5.973  22.518  -9.543  1.00 22.83           O
ATOM    648  N   ILE A  82       7.174  22.385 -18.293  1.00 26.34           N
ATOM    649  CA  ILE A  82       7.065  21.643 -19.539  1.00 23.86           C
ATOM    650  C   ILE A  82       7.630  20.262 -19.256  1.00 21.87           C
ATOM    651  O   ILE A  82       8.795  20.137 -18.864  1.00 24.39           O
ATOM    652  CB  ILE A  82       7.788  22.347 -20.696  1.00 25.77           C
ATOM    653  CG1 ILE A  82       7.076  23.661 -21.036  1.00 22.15           C
ATOM    654  CG2 ILE A  82       7.872  21.451 -21.944  1.00 16.46           C
ATOM    655  CD1 ILE A  82       7.849  24.542 -22.019  1.00 20.54           C
ATOM    656  N   LEU A  83       6.783  19.239 -19.366  1.00 20.33           N
ATOM    657  CA  LEU A  83       7.210  17.852 -19.284  1.00 19.65           C
ATOM    658  C   LEU A  83       7.231  17.285 -20.693  1.00 24.18           C
ATOM    659  O   LEU A  83       6.284  17.487 -21.465  1.00 24.88           O
ATOM    660  CB  LEU A  83       6.295  17.025 -18.380  1.00 23.49           C
ATOM    661  CG  LEU A  83       6.714  17.005 -16.897  1.00 25.78           C
ATOM    662  CD1 LEU A  83       6.556  18.395 -16.305  1.00 22.86           C
ATOM    663  CD2 LEU A  83       5.932  15.983 -16.081  1.00 22.75           C
ATOM    664  N   THR A  84       8.315  16.583 -21.024  1.00 26.80           N
ATOM    665  CA  THR A  84       8.611  16.196 -22.395  1.00 23.99           C
ATOM    666  C   THR A  84       9.378  14.884 -22.368  1.00 24.33           C
ATOM    667  O   THR A  84       9.982  14.517 -21.354  1.00 29.06           O
ATOM    668  CB  THR A  84       9.409  17.292 -23.110  1.00 22.76           C
ATOM    669  OG1 THR A  84       9.440  17.039 -24.522  1.00 25.23           O
ATOM    670  CG2 THR A  84      10.826  17.325 -22.581  1.00 25.25           C
ATOM    671  N   GLN A  85       9.305  14.149 -23.472  1.00 24.92           N
ATOM    672  CA  GLN A  85      10.066  12.911 -23.569  1.00 24.98           C
ATOM    673  C   GLN A  85      11.553  13.218 -23.716  1.00 26.07           C
ATOM    674  O   GLN A  85      11.958  14.327 -24.094  1.00 21.03           O
ATOM    675  CB  GLN A  85       9.605  12.081 -24.767  1.00 25.11           C
ATOM    676  CG  GLN A  85      10.180  12.583 -26.083  1.00 24.90           C
ATOM    677  CD  GLN A  85       9.424  12.083 -27.317  1.00 29.95           C
ATOM    678  OE1 GLN A  85       8.465  11.317 -27.209  1.00 27.60           O
ATOM    679  NE2 GLN A  85       9.869  12.518 -28.500  1.00 25.21           N
ATOM    680  N   GLY A  86      12.377  12.217 -23.409  1.00 24.57           N
ATOM    681  CA  GLY A  86      13.777  12.290 -23.750  1.00 24.92           C
ATOM    682  C   GLY A  86      13.928  12.473 -25.250  1.00 27.10           C
ATOM    683  O   GLY A  86      13.418  11.675 -26.045  1.00 27.74           O
ATOM    684  N   PRO A  87      14.638  13.529 -25.663  1.00 24.78           N
ATOM    685  CA  PRO A  87      14.759  13.829 -27.095  1.00 25.35           C
ATOM    686  C   PRO A  87      15.248  12.620 -27.888  1.00 29.29           C
ATOM    687  O   PRO A  87      16.012  11.783 -27.392  1.00 28.19           O
ATOM    688  CB  PRO A  87      15.777  14.978 -27.136  1.00 23.38           C
ATOM    689  CG  PRO A  87      15.801  15.529 -25.754  1.00 24.78           C
ATOM    690  CD  PRO A  87      15.491  14.400 -24.837  1.00 24.84           C
ATOM    691  N   LEU A  88      14.757  12.518 -29.117  1.00 27.88           N
ATOM    692  CA  LEU A  88      15.168  11.494 -30.061  1.00 29.84           C
ATOM    693  C   LEU A  88      16.302  12.028 -30.922  1.00 29.92           C
ATOM    694  O   LEU A  88      16.538  13.242 -30.974  1.00 32.19           O
ATOM    695  CB  LEU A  88      13.983  11.068 -30.936  1.00 27.25           C
ATOM    696  CG  LEU A  88      12.882  10.220 -30.278  1.00 32.92           C
ATOM    697  CD1 LEU A  88      11.515  10.355 -30.983  1.00 26.72           C
ATOM    698  CD2 LEU A  88      13.291   8.756 -30.197  1.00 29.18           C
ATOM    699  N   PRO A  89      17.052  11.150 -31.587  1.00 29.13           N
ATOM    700  CA  PRO A  89      18.133  11.646 -32.451  1.00 27.75           C
ATOM    701  C   PRO A  89      17.661  12.715 -33.414  1.00 24.60           C
ATOM    702  O   PRO A  89      18.353  13.715 -33.610  1.00 26.87           O
ATOM    703  CB  PRO A  89      18.611  10.376 -33.156  1.00 25.55           C
ATOM    704  CG  PRO A  89      18.356   9.301 -32.149  1.00 26.77           C
ATOM    705  CD  PRO A  89      17.042   9.680 -31.504  1.00 30.07           C
ATOM    706  N   ASN A  90      16.461  12.589 -33.950  1.00 25.61           N
ATOM    707  CA  ASN A  90      15.965  13.591 -34.885  1.00 25.73           C
ATOM    708  C   ASN A  90      15.243  14.773 -34.228  1.00 28.40           C
ATOM    709  O   ASN A  90      14.880  15.715 -34.936  1.00 26.07           O
ATOM    710  CB  ASN A  90      15.029  12.928 -35.902  1.00 23.90           C
ATOM    711  CG  ASN A  90      13.959  12.043 -35.242  1.00 29.54           C
ATOM    712  OD1 ASN A  90      14.253  11.202 -34.385  1.00 27.28           O
ATOM    713  ND2 ASN A  90      12.710  12.222 -35.666  1.00 34.25           N
ATOM    714  N   THR A  91      15.005  14.771 -32.912  1.00 29.90           N
ATOM    715  CA  THR A  91      14.234  15.856 -32.301  1.00 26.67           C
ATOM    716  C   THR A  91      15.076  16.755 -31.402  1.00 27.71           C
ATOM    717  O   THR A  91      14.519  17.620 -30.714  1.00 28.92           O
ATOM    718  CB  THR A  91      13.033  15.311 -31.512  1.00 25.50           C
ATOM    719  OG1 THR A  91      13.491  14.532 -30.404  1.00 23.63           O
ATOM    720  CG2 THR A  91      12.090  14.451 -32.408  1.00 22.95           C
ATOM    721  N   CYS A  92      16.400  16.596 -31.405  1.00 25.14           N
ATOM    722  CA  CYS A  92      17.237  17.408 -30.524  1.00 24.34           C
ATOM    723  C   CYS A  92      17.180  18.881 -30.903  1.00 24.76           C
ATOM    724  O   CYS A  92      17.243  19.755 -30.030  1.00 24.52           O
ATOM    725  CB  CYS A  92      18.676  16.896 -30.549  1.00 22.80           C
ATOM    726  SG  CYS A  92      18.887  15.326 -29.695  1.00 26.82           S
ATOM    727  N   GLY A  93      17.084  19.182 -32.200  1.00 25.35           N
ATOM    728  CA  GLY A  93      16.872  20.563 -32.607  1.00 25.64           C
ATOM    729  C   GLY A  93      15.527  21.090 -32.147  1.00 26.53           C
ATOM    730  O   GLY A  93      15.419  22.232 -31.681  1.00 24.98           O
ATOM    731  N   HIS A  94      14.486  20.262 -32.268  1.00 24.69           N
ATOM    732  CA  HIS A  94      13.164  20.649 -31.785  1.00 24.34           C
ATOM    733  C   HIS A  94      13.218  20.980 -30.306  1.00 22.93           C
ATOM    734  O   HIS A  94      12.717  22.024 -29.864  1.00 22.60           O
ATOM    735  CB  HIS A  94      12.162  19.523 -32.047  1.00 26.33           C
ATOM    736  CG  HIS A  94      12.089  19.089 -33.480  1.00 30.76           C
ATOM    737  ND1 HIS A  94      11.764  17.798 -33.852  1.00 34.53           N
ATOM    738  CD2 HIS A  94      12.293  19.774 -34.634  1.00 25.20           C
ATOM    739  CE1 HIS A  94      11.773  17.705 -35.173  1.00 26.99           C
ATOM    740  NE2 HIS A  94      12.095  18.889 -35.669  1.00 28.77           N
ATOM    741  N   PHE A  95      13.868  20.111 -29.533  1.00 23.55           N
ATOM    742  CA  PHE A  95      13.986  20.307 -28.095  1.00 22.24           C
ATOM    743  C   PHE A  95      14.560  21.679 -27.743  1.00 22.46           C
ATOM    744  O   PHE A  95      13.982  22.424 -26.937  1.00 22.20           O
ATOM    745  CB  PHE A  95      14.842  19.187 -27.515  1.00 23.58           C
ATOM    746  CG  PHE A  95      15.016  19.271 -26.038  1.00 26.72           C
ATOM    747  CD1 PHE A  95      14.079  18.692 -25.186  1.00 23.41           C
ATOM    748  CD2 PHE A  95      16.124  19.935 -25.489  1.00 23.42           C
ATOM    749  CE1 PHE A  95      14.238  18.768 -23.799  1.00 26.26           C
ATOM    750  CE2 PHE A  95      16.289  20.023 -24.116  1.00 23.39           C
ATOM    751  CZ  PHE A  95      15.343  19.433 -23.263  1.00 23.64           C
ATOM    752  N   TRP A  96      15.701  22.035 -28.337  1.00 19.65           N
ATOM    753  CA  TRP A  96      16.322  23.312 -27.990  1.00 23.19           C
ATOM    754  C   TRP A  96      15.565  24.489 -28.582  1.00 24.38           C
ATOM    755  O   TRP A  96      15.590  25.593 -28.007  1.00 22.28           O
ATOM    756  CB  TRP A  96      17.798  23.324 -28.428  1.00 24.98           C
ATOM    757  CG  TRP A  96      18.585  22.414 -27.549  1.00 26.45           C
ATOM    758  CD1 TRP A  96      19.155  21.221 -27.895  1.00 23.64           C
ATOM    759  CD2 TRP A  96      18.819  22.586 -26.147  1.00 20.66           C
ATOM    760  NE1 TRP A  96      19.757  20.654 -26.794  1.00 26.48           N
ATOM    761  CE2 TRP A  96      19.567  21.473 -25.709  1.00 24.97           C
ATOM    762  CE3 TRP A  96      18.484  23.583 -25.225  1.00 22.57           C
ATOM    763  CZ2 TRP A  96      19.985  21.322 -24.375  1.00 23.15           C
ATOM    764  CZ3 TRP A  96      18.909  23.437 -23.887  1.00 24.52           C
ATOM    765  CH2 TRP A  96      19.647  22.313 -23.485  1.00 22.27           C
ATOM    766  N   GLU A  97      14.905  24.285 -29.734  1.00 24.89           N
ATOM    767  CA  GLU A  97      13.992  25.308 -30.238  1.00 28.73           C
ATOM    768  C   GLU A  97      12.925  25.626 -29.199  1.00 25.92           C
ATOM    769  O   GLU A  97      12.671  26.796 -28.882  1.00 23.41           O
ATOM    770  CB  GLU A  97      13.334  24.865 -31.548  1.00 26.61           C
ATOM    771  CG  GLU A  97      12.451  25.985 -32.123  1.00 27.79           C
ATOM    772  CD  GLU A  97      11.579  25.555 -33.293  1.00 31.05           C
ATOM    773  OE1 GLU A  97      11.800  24.456 -33.849  1.00 28.86           O
ATOM    774  OE2 GLU A  97      10.669  26.335 -33.658  1.00 31.01           O
ATOM    775  N   MET A  98      12.295  24.581 -28.650  1.00 21.29           N
ATOM    776  CA  MET A  98      11.322  24.777 -27.582  1.00 22.78           C
ATOM    777  C   MET A  98      11.941  25.530 -26.410  1.00 24.95           C
ATOM    778  O   MET A  98      11.372  26.519 -25.926  1.00 25.32           O
ATOM    779  CB  MET A  98      10.761  23.428 -27.133  1.00 22.21           C
ATOM    780  CG  MET A  98       9.973  23.477 -25.836  1.00 20.62           C
ATOM    781  SD  MET A  98       9.079  21.928 -25.542  1.00 24.25           S
ATOM    782  CE  MET A  98      10.340  20.904 -24.757  1.00 18.74           C
ATOM    783  N   VAL A  99      13.115  25.084 -25.944  1.00 20.94           N
ATOM    784  CA  VAL A  99      13.779  25.774 -24.835  1.00 21.03           C
ATOM    785  C   VAL A  99      13.926  27.249 -25.165  1.00 22.85           C
ATOM    786  O   VAL A  99      13.594  28.129 -24.354  1.00 25.62           O
ATOM    787  CB  VAL A  99      15.145  25.123 -24.519  1.00 24.15           C
ATOM    788  CG1 VAL A  99      15.970  26.002 -23.586  1.00 16.94           C
ATOM    789  CG2 VAL A  99      14.982  23.729 -23.912  1.00 15.46           C
ATOM    790  N   TRP A 100      14.399  27.546 -26.379  1.00 23.83           N
ATOM    791  CA  TRP A 100      14.626  28.942 -26.749  1.00 25.61           C
ATOM    792  C   TRP A 100      13.319  29.731 -26.773  1.00 25.55           C
ATOM    793  O   TRP A 100      13.220  30.808 -26.172  1.00 26.50           O
ATOM    794  CB  TRP A 100      15.336  29.034 -28.106  1.00 27.57           C
ATOM    795  CG  TRP A 100      15.643  30.460 -28.471  1.00 32.36           C
ATOM    796  CD1 TRP A 100      14.809  31.344 -29.102  1.00 31.44           C
ATOM    797  CD2 TRP A 100      16.842  31.190 -28.171  1.00 32.99           C
ATOM    798  NE1 TRP A 100      15.421  32.568 -29.227  1.00 31.60           N
ATOM    799  CE2 TRP A 100      16.669  32.502 -28.668  1.00 36.07           C
ATOM    800  CE3 TRP A 100      18.051  30.858 -27.557  1.00 30.87           C
ATOM    801  CZ2 TRP A 100      17.661  33.478 -28.567  1.00 31.39           C
ATOM    802  CZ3 TRP A 100      19.032  31.834 -27.450  1.00 31.57           C
ATOM    803  CH2 TRP A 100      18.826  33.129 -27.949  1.00 30.27           C
ATOM    804  N   GLU A 101      12.304  29.210 -27.470  1.00 27.40           N
ATOM    805  CA  GLU A 101      11.063  29.961 -27.665  1.00 27.49           C
ATOM    806  C   GLU A 101      10.243  30.053 -26.379  1.00 25.91           C
ATOM    807  O   GLU A 101       9.578  31.062 -26.132  1.00 25.82           O
ATOM    808  CB  GLU A 101      10.237  29.318 -28.790  1.00 28.40           C
ATOM    809  CG  GLU A 101      10.864  29.414 -30.178  1.00 24.02           C
ATOM    810  CD  GLU A 101      10.291  28.400 -31.159  1.00 31.60           C
ATOM    811  OE1 GLU A 101       9.445  27.564 -30.755  1.00 28.92           O
ATOM    812  OE2 GLU A 101      10.700  28.432 -32.342  1.00 31.69           O
ATOM    813  N   GLN A 102      10.274  29.029 -25.543  1.00 24.23           N
ATOM    814  CA  GLN A 102       9.586  29.156 -24.268  1.00 21.52           C
ATOM    815  C   GLN A 102      10.391  29.950 -23.250  1.00 23.56           C
ATOM    816  O   GLN A 102       9.897  30.177 -22.141  1.00 24.01           O
ATOM    817  CB  GLN A 102       9.248  27.769 -23.718  1.00 25.56           C
ATOM    818  CG  GLN A 102       8.363  26.906 -24.670  1.00 22.04           C
ATOM    819  CD  GLN A 102       7.118  27.654 -25.149  1.00 25.46           C
ATOM    820  OE1 GLN A 102       6.863  27.770 -26.356  1.00 25.42           O
ATOM    821  NE2 GLN A 102       6.355  28.175 -24.210  1.00 21.78           N
ATOM    822  N   LYS A 103      11.612  30.378 -23.592  1.00 26.26           N
ATOM    823  CA  LYS A 103      12.406  31.267 -22.731  1.00 30.27           C
ATOM    824  C   LYS A 103      12.764  30.595 -21.396  1.00 26.58           C
ATOM    825  O   LYS A 103      12.891  31.252 -20.363  1.00 24.33           O
ATOM    826  CB  LYS A 103      11.677  32.604 -22.511  1.00 19.65           C
ATOM    827  N   SER A 104      12.915  29.270 -21.410  1.00 25.24           N
ATOM    828  CA  SER A 104      13.297  28.533 -20.215  1.00 25.45           C
ATOM    829  C   SER A 104      14.730  28.852 -19.791  1.00 25.74           C
ATOM    830  O   SER A 104      15.607  29.131 -20.617  1.00 22.76           O
ATOM    831  CB  SER A 104      13.189  27.030 -20.449  1.00 22.54           C
ATOM    832  OG  SER A 104      11.957  26.660 -21.025  1.00 24.34           O
ATOM    833  N   ARG A 105      14.966  28.757 -18.483  1.00 25.39           N
ATOM    834  CA  ARG A 105      16.304  28.829 -17.902  1.00 24.08           C
ATOM    835  C   ARG A 105      16.847  27.465 -17.489  1.00 23.86           C
ATOM    836  O   ARG A 105      18.059  27.239 -17.567  1.00 22.95           O
ATOM    837  CB  ARG A 105      16.288  29.767 -16.681  1.00 22.92           C
ATOM    838  CG  ARG A 105      17.525  29.714 -15.781  1.00 23.41           C
ATOM    839  CD  ARG A 105      17.633  30.999 -14.953  1.00 22.31           C
ATOM    840  NE  ARG A 105      18.620  30.920 -13.876  1.00 24.74           N
ATOM    841  CZ  ARG A 105      19.930  31.124 -14.043  1.00 29.39           C
ATOM    842  NH1 ARG A 105      20.411  31.402 -15.246  1.00 22.31           N
ATOM    843  NH2 ARG A 105      20.762  31.040 -13.008  1.00 25.99           N
ATOM    844  N   GLY A 106      15.981  26.549 -17.062  1.00 21.30           N
ATOM    845  CA  GLY A 106      16.408  25.272 -16.538  1.00 19.25           C
ATOM    846  C   GLY A 106      15.903  24.109 -17.369  1.00 22.20           C
ATOM    847  O   GLY A 106      14.807  24.155 -17.935  1.00 20.58           O
ATOM    848  N   VAL A 107      16.715  23.051 -17.423  1.00 19.52           N
ATOM    849  CA  VAL A 107      16.332  21.776 -18.003  1.00 18.99           C
ATOM    850  C   VAL A 107      16.637  20.707 -16.965  1.00 20.91           C
ATOM    851  O   VAL A 107      17.780  20.588 -16.516  1.00 22.41           O
ATOM    852  CB  VAL A 107      17.074  21.503 -19.324  1.00 20.87           C
ATOM    853  CG1 VAL A 107      16.779  20.085 -19.818  1.00 21.23           C
ATOM    854  CG2 VAL A 107      16.670  22.535 -20.376  1.00 19.73           C
ATOM    855  N   VAL A 108      15.623  19.943 -16.575  1.00 22.31           N
ATOM    856  CA  VAL A 108      15.745  18.912 -15.545  1.00 23.13           C
ATOM    857  C   VAL A 108      15.691  17.552 -16.225  1.00 23.64           C
ATOM    858  O   VAL A 108      14.674  17.197 -16.839  1.00 23.29           O
ATOM    859  CB  VAL A 108      14.638  19.032 -14.481  1.00 23.57           C
ATOM    860  CG1 VAL A 108      14.735  17.889 -13.476  1.00 20.62           C
ATOM    861  CG2 VAL A 108      14.704  20.378 -13.778  1.00 19.58           C
ATOM    862  N   MET A 109      16.780  16.792 -16.115  1.00 21.84           N
ATOM    863  CA  MET A 109      16.876  15.456 -16.689  1.00 23.40           C
ATOM    864  C   MET A 109      16.957  14.442 -15.558  1.00 26.31           C
ATOM    865  O   MET A 109      17.816  14.559 -14.680  1.00 23.09           O
ATOM    866  CB  MET A 109      18.093  15.342 -17.605  1.00 25.33           C
ATOM    867  CG  MET A 109      18.400  13.938 -18.112  1.00 24.23           C
ATOM    868  SD  MET A 109      19.657  14.045 -19.408  1.00 28.36           S
ATOM    869  CE  MET A 109      19.813  12.324 -19.891  1.00 26.18           C
ATOM    870  N   LEU A 110      16.059  13.455 -15.570  1.00 26.01           N
ATOM    871  CA  LEU A 110      15.944  12.524 -14.454  1.00 24.73           C
ATOM    872  C   LEU A 110      16.371  11.105 -14.819  1.00 29.82           C
ATOM    873  O   LEU A 110      16.232  10.195 -13.994  1.00 33.40           O
ATOM    874  CB  LEU A 110      14.517  12.530 -13.908  1.00 24.77           C
ATOM    875  CG  LEU A 110      14.083  13.820 -13.196  1.00 25.64           C
ATOM    876  CD1 LEU A 110      12.571  13.950 -13.134  1.00 25.39           C
ATOM    877  CD2 LEU A 110      14.656  13.880 -11.802  1.00 24.03           C
ATOM    878  N   ASN A 111      16.900  10.898 -16.019  1.00 24.38           N
ATOM    879  CA  ASN A 111      17.336   9.596 -16.493  1.00 32.97           C
ATOM    880  C   ASN A 111      18.798   9.658 -16.929  1.00 32.90           C
ATOM    881  O   ASN A 111      19.401  10.731 -17.054  1.00 28.73           O
ATOM    882  CB  ASN A 111      16.469   9.121 -17.668  1.00 29.12           C
ATOM    883  CG  ASN A 111      16.634  10.008 -18.894  1.00 28.31           C
ATOM    884  OD1 ASN A 111      16.177  11.145 -18.914  1.00 29.37           O
ATOM    885  ND2 ASN A 111      17.318   9.501 -19.905  1.00 33.78           N
ATOM    886  N   ARG A 112      19.363   8.482 -17.169  1.00 32.05           N
ATOM    887  CA  ARG A 112      20.642   8.364 -17.848  1.00 32.98           C
ATOM    888  C   ARG A 112      20.387   8.061 -19.318  1.00 33.00           C
ATOM    889  O   ARG A 112      19.344   7.512 -19.680  1.00 33.32           O
ATOM    890  CB  ARG A 112      21.506   7.283 -17.202  1.00 29.50           C
ATOM    891  CG  ARG A 112      22.003   7.695 -15.823  1.00 33.82           C
ATOM    892  CD  ARG A 112      22.726   6.579 -15.092  1.00 37.57           C
ATOM    893  NE  ARG A 112      21.879   5.400 -14.947  1.00 43.39           N
ATOM    894  CZ  ARG A 112      21.125   5.146 -13.884  1.00 45.97           C
ATOM    895  NH1 ARG A 112      20.369   4.049 -13.851  1.00 49.48           N
ATOM    896  NH2 ARG A 112      21.127   5.982 -12.851  1.00 43.33           N
ATOM    897  N   VAL A 113      21.323   8.475 -20.174  1.00 30.44           N
ATOM    898  CA  VAL A 113      21.164   8.221 -21.600  1.00 33.16           C
ATOM    899  C   VAL A 113      20.984   6.727 -21.854  1.00 37.73           C
ATOM    900  O   VAL A 113      20.143   6.308 -22.661  1.00 38.29           O
ATOM    901  CB  VAL A 113      22.360   8.802 -22.375  1.00 36.96           C
ATOM    902  CG1 VAL A 113      22.535   8.084 -23.705  1.00 37.52           C
ATOM    903  CG2 VAL A 113      22.166  10.307 -22.588  1.00 32.06           C
ATOM    904  N   MET A 114      21.741   5.902 -21.145  1.00 37.04           N
ATOM    905  CA  MET A 114      21.603   4.457 -21.203  1.00 42.25           C
ATOM    906  C   MET A 114      21.165   3.944 -19.839  1.00 40.31           C
ATOM    907  O   MET A 114      21.764   4.293 -18.816  1.00 41.38           O
ATOM    908  CB  MET A 114      22.919   3.800 -21.625  1.00 42.21           C
ATOM    909  CG  MET A 114      22.726   2.479 -22.352  1.00 59.02           C
ATOM    910  SD  MET A 114      24.252   1.839 -23.062  1.00 84.37           S
ATOM    911  CE  MET A 114      24.798   0.722 -21.769  1.00 58.02           C
ATOM    912  N   GLU A 115      20.114   3.132 -19.817  1.00 39.23           N
ATOM    913  CA  GLU A 115      19.684   2.514 -18.571  1.00 45.46           C
ATOM    914  C   GLU A 115      19.316   1.068 -18.840  1.00 48.77           C
ATOM    915  O   GLU A 115      18.525   0.780 -19.747  1.00 43.07           O
ATOM    916  CB  GLU A 115      18.499   3.260 -17.940  1.00 46.26           C
ATOM    917  CG  GLU A 115      18.807   4.712 -17.587  1.00 42.99           C
ATOM    918  CD  GLU A 115      17.611   5.442 -17.008  1.00 42.33           C
ATOM    919  OE1 GLU A 115      17.818   6.228 -16.056  1.00 40.66           O
ATOM    920  OE2 GLU A 115      16.470   5.232 -17.502  1.00 40.98           O
ATOM    921  N   LYS A 116      19.908   0.163 -18.058  1.00 49.50           N
ATOM    922  CA  LYS A 116      19.597  -1.259 -18.142  1.00 52.21           C
ATOM    923  C   LYS A 116      19.861  -1.793 -19.547  1.00 55.53           C
ATOM    924  O   LYS A 116      19.132  -2.658 -20.051  1.00 52.68           O
ATOM    925  CB  LYS A 116      18.149  -1.533 -17.710  1.00 48.72           C
ATOM    926  N   GLY A 117      20.896  -1.256 -20.196  1.00 52.94           N
ATOM    927  CA  GLY A 117      21.295  -1.698 -21.510  1.00 52.20           C
ATOM    928  C   GLY A 117      20.524  -1.110 -22.670  1.00 53.76           C
ATOM    929  O   GLY A 117      20.904  -1.348 -23.821  1.00 54.80           O
ATOM    930  N   SER A 118      19.458  -0.355 -22.427  1.00 51.06           N
ATOM    931  CA  SER A 118      18.700   0.263 -23.503  1.00 50.02           C
ATOM    932  C   SER A 118      18.983   1.762 -23.558  1.00 47.37           C
ATOM    933  O   SER A 118      19.371   2.384 -22.564  1.00 50.25           O
ATOM    934  CB  SER A 118      17.197   0.011 -23.333  1.00 45.92           C
ATOM    935  N   LEU A 119      18.780   2.336 -24.742  1.00 45.02           N
ATOM    936  CA  LEU A 119      18.958   3.768 -24.975  1.00 44.18           C
ATOM    937  C   LEU A 119      17.666   4.482 -24.604  1.00 41.15           C
ATOM    938  O   LEU A 119      16.659   4.361 -25.308  1.00 45.74           O
ATOM    939  CB  LEU A 119      19.312   4.042 -26.436  1.00 43.59           C
ATOM    940  CG  LEU A 119      20.749   3.833 -26.887  1.00 48.39           C
ATOM    941  CD1 LEU A 119      20.921   4.353 -28.303  1.00 54.38           C
ATOM    942  CD2 LEU A 119      21.690   4.539 -25.930  1.00 51.46           C
ATOM    943  N   LYS A 120      17.691   5.246 -23.521  1.00 41.30           N
ATOM    944  CA  LYS A 120      16.466   5.874 -23.046  1.00 36.79           C
ATOM    945  C   LYS A 120      16.280   7.287 -23.582  1.00 34.61           C
ATOM    946  O   LYS A 120      15.184   7.844 -23.464  1.00 34.17           O
ATOM    947  CB  LYS A 120      16.447   5.888 -21.511  1.00 38.51           C
ATOM    948  N   CYS A 121      17.306   7.860 -24.203  1.00 36.12           N
ATOM    949  CA  CYS A 121      17.315   9.282 -24.503  1.00 31.13           C
ATOM    950  C   CYS A 121      18.561   9.626 -25.312  1.00 30.51           C
ATOM    951  O   CYS A 121      19.634   9.047 -25.092  1.00 30.08           O
ATOM    952  CB  CYS A 121      17.253  10.079 -23.198  1.00 28.49           C
ATOM    953  SG  CYS A 121      17.655  11.818 -23.321  1.00 31.36           S
ATOM    954  N   ALA A 122      18.438  10.557 -26.249  1.00 24.91           N
ATOM    955  CA  ALA A 122      19.569  10.945 -27.071  1.00 25.63           C
ATOM    956  C   ALA A 122      20.540  11.804 -26.276  1.00 31.72           C
ATOM    957  O   ALA A 122      20.188  12.429 -25.274  1.00 31.86           O
ATOM    958  CB  ALA A 122      19.112  11.718 -28.313  1.00 21.14           C
ATOM    959  N   GLN A 123      21.783  11.847 -26.748  1.00 30.69           N
ATOM    960  CA  GLN A 123      22.804  12.669 -26.115  1.00 28.27           C
ATOM    961  C   GLN A 123      22.661  14.057 -26.713  1.00 27.48           C
ATOM    962  O   GLN A 123      23.315  14.399 -27.693  1.00 25.28           O
ATOM    963  CB  GLN A 123      24.194  12.079 -26.335  1.00 28.44           C
ATOM    964  CG  GLN A 123      25.328  12.910 -25.754  1.00 27.82           C
ATOM    965  CD  GLN A 123      25.327  12.924 -24.232  1.00 32.12           C
ATOM    966  OE1 GLN A 123      25.256  11.872 -23.583  1.00 30.74           O
ATOM    967  NE2 GLN A 123      25.416  14.125 -23.654  1.00 28.66           N
ATOM    968  N   TYR A 124      21.816  14.884 -26.094  1.00 25.66           N
ATOM    969  CA  TYR A 124      21.365  16.131 -26.706  1.00 25.46           C
ATOM    970  C   TYR A 124      22.130  17.352 -26.224  1.00 25.89           C
ATOM    971  O   TYR A 124      21.815  18.477 -26.645  1.00 23.89           O
ATOM    972  CB  TYR A 124      19.861  16.330 -26.452  1.00 24.79           C
ATOM    973  CG  TYR A 124      19.452  16.472 -24.984  1.00 25.29           C
ATOM    974  CD1 TYR A 124      19.114  15.361 -24.224  1.00 24.16           C
ATOM    975  CD2 TYR A 124      19.385  17.725 -24.376  1.00 26.25           C
ATOM    976  CE1 TYR A 124      18.729  15.491 -22.896  1.00 27.82           C
ATOM    977  CE2 TYR A 124      18.997  17.870 -23.052  1.00 22.95           C
ATOM    978  CZ  TYR A 124      18.667  16.752 -22.316  1.00 27.88           C
ATOM    979  OH  TYR A 124      18.279  16.882 -20.994  1.00 24.35           O
ATOM    980  N   TRP A 125      23.111  17.171 -25.349  1.00 23.78           N
ATOM    981  CA  TRP A 125      23.937  18.286 -24.915  1.00 24.75           C
ATOM    982  C   TRP A 125      25.396  17.869 -24.997  1.00 27.79           C
ATOM    983  O   TRP A 125      25.721  16.684 -24.821  1.00 22.72           O
ATOM    984  CB  TRP A 125      23.608  18.721 -23.474  1.00 22.57           C
ATOM    985  CG  TRP A 125      24.125  17.752 -22.469  1.00 25.45           C
ATOM    986  CD1 TRP A 125      25.285  17.857 -21.739  1.00 22.92           C
ATOM    987  CD2 TRP A 125      23.528  16.498 -22.100  1.00 24.78           C
ATOM    988  NE1 TRP A 125      25.430  16.755 -20.927  1.00 27.32           N
ATOM    989  CE2 TRP A 125      24.375  15.901 -21.131  1.00 26.08           C
ATOM    990  CE3 TRP A 125      22.367  15.824 -22.492  1.00 22.04           C
ATOM    991  CZ2 TRP A 125      24.092  14.663 -20.553  1.00 22.70           C
ATOM    992  CZ3 TRP A 125      22.083  14.593 -21.914  1.00 21.03           C
ATOM    993  CH2 TRP A 125      22.945  14.026 -20.954  1.00 23.49           C
ATOM    994  N   PRO A 126      26.292  18.829 -25.238  1.00 27.49           N
ATOM    995  CA  PRO A 126      27.712  18.494 -25.413  1.00 26.61           C
ATOM    996  C   PRO A 126      28.361  18.065 -24.108  1.00 29.38           C
ATOM    997  O   PRO A 126      28.118  18.644 -23.048  1.00 28.24           O
ATOM    998  CB  PRO A 126      28.319  19.802 -25.933  1.00 31.29           C
ATOM    999  CG  PRO A 126      27.378  20.883 -25.462  1.00 28.10           C
ATOM   1000  CD  PRO A 126      26.019  20.264 -25.416  1.00 27.41           C
ATOM   1001  N   GLN A 127      29.211  17.046 -24.195  1.00 31.37           N
ATOM   1002  CA  GLN A 127      29.903  16.540 -23.020  1.00 31.28           C
ATOM   1003  C   GLN A 127      31.295  17.126 -22.832  1.00 31.02           C
ATOM   1004  O   GLN A 127      31.918  16.883 -21.792  1.00 30.89           O
ATOM   1005  CB  GLN A 127      30.000  15.021 -23.088  1.00 33.61           C
ATOM   1006  CG  GLN A 127      28.646  14.343 -23.212  1.00 35.28           C
ATOM   1007  CD  GLN A 127      28.795  12.890 -23.579  1.00 40.33           C
ATOM   1008  OE1 GLN A 127      28.900  12.537 -24.757  1.00 45.52           O
ATOM   1009  NE2 GLN A 127      28.841  12.035 -22.569  1.00 40.32           N
ATOM   1010  N   LYS A 128      31.792  17.895 -23.791  1.00 32.71           N
ATOM   1011  CA  LYS A 128      33.122  18.484 -23.718  1.00 28.62           C
ATOM   1012  C   LYS A 128      33.021  19.942 -24.127  1.00 28.40           C
ATOM   1013  O   LYS A 128      32.388  20.270 -25.142  1.00 32.02           O
ATOM   1014  CB  LYS A 128      34.124  17.724 -24.617  1.00 27.23           C
ATOM   1015  N   GLU A 129      33.625  20.816 -23.321  1.00 24.35           N
ATOM   1016  CA  GLU A 129      33.647  22.238 -23.640  1.00 23.89           C
ATOM   1017  C   GLU A 129      34.012  22.491 -25.102  1.00 31.17           C
ATOM   1018  O   GLU A 129      33.379  23.320 -25.779  1.00 27.67           O
ATOM   1019  CB  GLU A 129      34.633  22.948 -22.716  1.00 22.13           C
ATOM   1020  CG  GLU A 129      34.075  23.257 -21.333  1.00 21.99           C
ATOM   1021  CD  GLU A 129      34.365  22.161 -20.324  1.00 26.49           C
ATOM   1022  OE1 GLU A 129      34.445  20.976 -20.731  1.00 22.90           O
ATOM   1023  OE2 GLU A 129      34.525  22.493 -19.114  1.00 26.77           O
ATOM   1024  N   GLU A 130      35.038  21.788 -25.605  1.00 28.22           N
ATOM   1025  CA  GLU A 130      35.617  22.067 -26.920  1.00 31.32           C
ATOM   1026  C   GLU A 130      34.842  21.446 -28.085  1.00 34.02           C
ATOM   1027  O   GLU A 130      35.200  21.714 -29.239  1.00 36.65           O
ATOM   1028  CB  GLU A 130      37.083  21.585 -26.971  1.00 27.82           C
ATOM   1029  CG  GLU A 130      37.266  20.058 -26.844  1.00 23.23           C
ATOM   1030  CD  GLU A 130      37.469  19.619 -25.392  1.00 30.66           C
ATOM   1031  OE1 GLU A 130      38.311  18.733 -25.125  1.00 38.42           O
ATOM   1032  OE2 GLU A 130      36.798  20.175 -24.501  1.00 30.55           O
ATOM   1033  N   LYS A 131      33.824  20.624 -27.832  1.00 30.96           N
ATOM   1034  CA  LYS A 131      33.030  19.993 -28.893  1.00 28.96           C
ATOM   1035  C   LYS A 131      31.554  20.376 -28.703  1.00 31.64           C
ATOM   1036  O   LYS A 131      30.735  19.604 -28.193  1.00 31.96           O
ATOM   1037  CB  LYS A 131      33.244  18.455 -28.902  1.00 27.47           C
ATOM   1038  N   GLU A 132      31.221  21.595 -29.117  1.00 29.93           N
ATOM   1039  CA  GLU A 132      29.851  22.079 -29.062  1.00 28.85           C
ATOM   1040  C   GLU A 132      28.982  21.410 -30.135  1.00 31.48           C
ATOM   1041  O   GLU A 132      29.460  20.712 -31.028  1.00 31.66           O
ATOM   1042  CB  GLU A 132      29.815  23.595 -29.246  1.00 29.47           C
ATOM   1043  CG  GLU A 132      29.917  24.027 -30.705  1.00 33.16           C
ATOM   1044  CD  GLU A 132      31.365  24.100 -31.210  1.00 39.45           C
ATOM   1045  OE1 GLU A 132      32.308  23.662 -30.496  1.00 34.95           O
ATOM   1046  OE2 GLU A 132      31.555  24.601 -32.335  1.00 43.25           O
ATOM   1047  N   MET A 133      27.676  21.643 -30.040  1.00 32.63           N
ATOM   1048  CA  MET A 133      26.699  21.043 -30.936  1.00 30.29           C
ATOM   1049  C   MET A 133      25.993  22.140 -31.731  1.00 30.42           C
ATOM   1050  O   MET A 133      25.622  23.185 -31.181  1.00 29.96           O
ATOM   1051  CB  MET A 133      25.679  20.209 -30.147  1.00 26.11           C
ATOM   1052  CG  MET A 133      26.234  18.939 -29.524  1.00 28.43           C
ATOM   1053  SD  MET A 133      25.106  18.127 -28.340  1.00 32.52           S
ATOM   1054  CE  MET A 133      24.580  16.655 -29.197  1.00 28.06           C
ATOM   1055  N   ILE A 134      25.837  21.920 -33.033  1.00 32.28           N
ATOM   1056  CA  ILE A 134      25.025  22.793 -33.877  1.00 38.67           C
ATOM   1057  C   ILE A 134      23.839  21.983 -34.377  1.00 29.21           C
ATOM   1058  O   ILE A 134      24.014  20.885 -34.911  1.00 36.50           O
ATOM   1059  CB  ILE A 134      25.828  23.380 -35.051  1.00 37.22           C
ATOM   1060  CG1 ILE A 134      26.885  24.357 -34.545  1.00 36.49           C
ATOM   1061  CG2 ILE A 134      24.905  24.125 -35.996  1.00 33.02           C
ATOM   1062  CD1 ILE A 134      28.181  23.693 -34.158  1.00 41.39           C
ATOM   1063  N   PHE A 135      22.642  22.502 -34.175  1.00 28.22           N
ATOM   1064  CA  PHE A 135      21.418  21.870 -34.667  1.00 31.97           C
ATOM   1065  C   PHE A 135      21.017  22.673 -35.898  1.00 36.47           C
ATOM   1066  O   PHE A 135      20.420  23.751 -35.790  1.00 33.71           O
ATOM   1067  CB  PHE A 135      20.337  21.832 -33.586  1.00 27.21           C
ATOM   1068  CG  PHE A 135      20.819  21.239 -32.292  1.00 24.71           C
ATOM   1069  CD1 PHE A 135      20.810  19.867 -32.095  1.00 27.45           C
ATOM   1070  CD2 PHE A 135      21.343  22.054 -31.297  1.00 28.73           C
ATOM   1071  CE1 PHE A 135      21.283  19.313 -30.911  1.00 24.26           C
ATOM   1072  CE2 PHE A 135      21.827  21.522 -30.130  1.00 23.78           C
ATOM   1073  CZ  PHE A 135      21.791  20.145 -29.932  1.00 29.02           C
ATOM   1074  N   GLU A 136      21.409  22.166 -37.073  1.00 35.73           N
ATOM   1075  CA  GLU A 136      21.255  22.940 -38.298  1.00 38.34           C
ATOM   1076  C   GLU A 136      19.789  23.128 -38.657  1.00 34.36           C
ATOM   1077  O   GLU A 136      19.421  24.177 -39.194  1.00 37.05           O
ATOM   1078  CB  GLU A 136      22.017  22.275 -39.442  1.00 40.74           C
ATOM   1079  N   ASP A 137      18.928  22.156 -38.336  1.00 31.97           N
ATOM   1080  CA  ASP A 137      17.513  22.333 -38.653  1.00 34.63           C
ATOM   1081  C   ASP A 137      16.890  23.504 -37.890  1.00 36.67           C
ATOM   1082  O   ASP A 137      16.017  24.188 -38.435  1.00 35.39           O
ATOM   1083  CB  ASP A 137      16.728  21.028 -38.417  1.00 33.30           C
ATOM   1084  CG  ASP A 137      16.789  20.524 -36.968  1.00 42.54           C
ATOM   1085  OD1 ASP A 137      17.777  20.824 -36.253  1.00 40.17           O
ATOM   1086  OD2 ASP A 137      15.840  19.796 -36.560  1.00 35.37           O
ATOM   1087  N   THR A 138      17.325  23.789 -36.660  1.00 34.16           N
ATOM   1088  CA  THR A 138      16.724  24.900 -35.929  1.00 34.70           C
ATOM   1089  C   THR A 138      17.676  26.063 -35.687  1.00 32.50           C
ATOM   1090  O   THR A 138      17.319  26.992 -34.949  1.00 34.73           O
ATOM   1091  CB  THR A 138      16.113  24.429 -34.599  1.00 34.61           C
ATOM   1092  OG1 THR A 138      17.122  23.886 -33.731  1.00 31.58           O
ATOM   1093  CG2 THR A 138      15.032  23.380 -34.863  1.00 27.09           C
ATOM   1094  N   ASN A 139      18.856  26.061 -36.312  1.00 37.47           N
ATOM   1095  CA  ASN A 139      19.755  27.225 -36.300  1.00 38.66           C
ATOM   1096  C   ASN A 139      20.171  27.621 -34.878  1.00 35.78           C
ATOM   1097  O   ASN A 139      20.146  28.797 -34.501  1.00 35.19           O
ATOM   1098  CB  ASN A 139      19.115  28.414 -37.027  1.00 39.30           C
ATOM   1099  N   LEU A 140      20.582  26.628 -34.091  1.00 31.40           N
ATOM   1100  CA  LEU A 140      20.986  26.856 -32.714  1.00 34.25           C
ATOM   1101  C   LEU A 140      22.335  26.206 -32.444  1.00 29.44           C
ATOM   1102  O   LEU A 140      22.590  25.081 -32.887  1.00 31.57           O
ATOM   1103  CB  LEU A 140      19.936  26.307 -31.733  1.00 31.76           C
ATOM   1104  CG  LEU A 140      18.605  27.050 -31.733  1.00 33.87           C
ATOM   1105  CD1 LEU A 140      17.502  26.116 -31.262  1.00 29.52           C
ATOM   1106  CD2 LEU A 140      18.690  28.301 -30.865  1.00 31.01           C
ATOM   1107  N   LYS A 141      23.179  26.909 -31.690  1.00 30.54           N
ATOM   1108  CA  LYS A 141      24.460  26.391 -31.220  1.00 32.10           C
ATOM   1109  C   LYS A 141      24.413  26.196 -29.710  1.00 30.96           C
ATOM   1110  O   LYS A 141      23.892  27.049 -28.984  1.00 29.95           O
ATOM   1111  CB  LYS A 141      25.610  27.341 -31.585  1.00 31.45           C
ATOM   1112  CG  LYS A 141      26.990  26.758 -31.309  1.00 34.57           C
ATOM   1113  CD  LYS A 141      28.083  27.628 -31.903  1.00 34.53           C
ATOM   1114  CE  LYS A 141      28.150  28.951 -31.203  1.00 36.08           C
ATOM   1115  NZ  LYS A 141      29.225  29.811 -31.779  1.00 51.50           N
ATOM   1116  N   LEU A 142      24.982  25.087 -29.235  1.00 28.09           N
ATOM   1117  CA  LEU A 142      24.935  24.725 -27.821  1.00 27.29           C
ATOM   1118  C   LEU A 142      26.332  24.362 -27.328  1.00 31.23           C
ATOM   1119  O   LEU A 142      26.948  23.409 -27.829  1.00 26.29           O
ATOM   1120  CB  LEU A 142      23.964  23.557 -27.593  1.00 27.54           C
ATOM   1121  CG  LEU A 142      23.649  23.204 -26.136  1.00 25.99           C
ATOM   1122  CD1 LEU A 142      22.880  24.336 -25.442  1.00 23.89           C
ATOM   1123  CD2 LEU A 142      22.894  21.871 -26.042  1.00 24.68           C
ATOM   1124  N   THR A 143      26.814  25.090 -26.319  1.00 26.00           N
ATOM   1125  CA  THR A 143      28.165  24.902 -25.808  1.00 22.90           C
ATOM   1126  C   THR A 143      28.146  24.663 -24.309  1.00 22.76           C
ATOM   1127  O   THR A 143      27.484  25.396 -23.564  1.00 23.50           O
ATOM   1128  CB  THR A 143      29.035  26.123 -26.122  1.00 28.34           C
ATOM   1129  OG1 THR A 143      28.913  26.439 -27.517  1.00 27.60           O
ATOM   1130  CG2 THR A 143      30.507  25.856 -25.757  1.00 18.51           C
ATOM   1131  N   LEU A 144      28.905  23.665 -23.865  1.00 21.53           N
ATOM   1132  CA  LEU A 144      29.108  23.427 -22.440  1.00 23.63           C
ATOM   1133  C   LEU A 144      30.110  24.443 -21.886  1.00 29.69           C
ATOM   1134  O   LEU A 144      31.247  24.519 -22.369  1.00 26.46           O
ATOM   1135  CB  LEU A 144      29.596  21.999 -22.217  1.00 22.46           C
ATOM   1136  CG  LEU A 144      30.156  21.641 -20.832  1.00 29.36           C
ATOM   1137  CD1 LEU A 144      29.052  21.757 -19.765  1.00 24.97           C
ATOM   1138  CD2 LEU A 144      30.797  20.236 -20.838  1.00 22.02           C
ATOM   1139  N   ILE A 145      29.690  25.230 -20.891  1.00 27.02           N
ATOM   1140  CA  ILE A 145      30.573  26.230 -20.285  1.00 28.91           C
ATOM   1141  C   ILE A 145      31.281  25.680 -19.047  1.00 30.04           C
ATOM   1142  O   ILE A 145      32.479  25.906 -18.854  1.00 26.60           O
ATOM   1143  CB  ILE A 145      29.789  27.513 -19.937  1.00 30.83           C
ATOM   1144  CG1 ILE A 145      29.023  28.048 -21.145  1.00 27.65           C
ATOM   1145  CG2 ILE A 145      30.732  28.579 -19.400  1.00 22.83           C
ATOM   1146  CD1 ILE A 145      29.919  28.381 -22.331  1.00 31.63           C
ATOM   1147  N   SER A 146      30.553  24.987 -18.175  1.00 29.60           N
ATOM   1148  CA  SER A 146      31.155  24.356 -17.009  1.00 29.12           C
ATOM   1149  C   SER A 146      30.193  23.317 -16.470  1.00 33.80           C
ATOM   1150  O   SER A 146      29.024  23.265 -16.852  1.00 33.53           O
ATOM   1151  CB  SER A 146      31.500  25.369 -15.917  1.00 27.47           C
ATOM   1152  OG  SER A 146      30.402  26.225 -15.698  1.00 37.92           O
ATOM   1153  N   GLU A 147      30.696  22.530 -15.526  1.00 35.45           N
ATOM   1154  CA  GLU A 147      30.053  21.307 -15.084  1.00 31.03           C
ATOM   1155  C   GLU A 147      30.444  21.078 -13.633  1.00 36.40           C
ATOM   1156  O   GLU A 147      31.629  21.110 -13.302  1.00 38.88           O
ATOM   1157  CB  GLU A 147      30.505  20.135 -15.956  1.00 28.95           C
ATOM   1158  CG  GLU A 147      29.486  19.045 -16.137  1.00 39.72           C
ATOM   1159  CD  GLU A 147      30.082  17.803 -16.773  1.00 41.64           C
ATOM   1160  OE1 GLU A 147      31.187  17.922 -17.338  1.00 46.16           O
ATOM   1161  OE2 GLU A 147      29.450  16.714 -16.707  1.00 49.23           O
ATOM   1162  N   ASP A 148      29.459  20.853 -12.771  1.00 35.40           N
ATOM   1163  CA  ASP A 148      29.691  20.595 -11.353  1.00 33.81           C
ATOM   1164  C   ASP A 148      29.161  19.193 -11.078  1.00 34.87           C
ATOM   1165  O   ASP A 148      27.951  19.003 -10.896  1.00 34.22           O
ATOM   1166  CB  ASP A 148      29.010  21.656 -10.486  1.00 36.63           C
ATOM   1167  CG  ASP A 148      29.149  21.391  -9.002  1.00 41.10           C
ATOM   1168  OD1 ASP A 148      29.933  20.508  -8.610  1.00 39.37           O
ATOM   1169  OD2 ASP A 148      28.457  22.073  -8.222  1.00 49.92           O
ATOM   1170  N   ILE A 149      30.059  18.211 -11.062  1.00 30.08           N
ATOM   1171  CA  ILE A 149      29.661  16.818 -10.901  1.00 30.95           C
ATOM   1172  C   ILE A 149      29.697  16.450  -9.428  1.00 32.99           C
ATOM   1173  O   ILE A 149      30.760  16.469  -8.806  1.00 36.46           O
ATOM   1174  CB  ILE A 149      30.565  15.884 -11.705  1.00 30.41           C
ATOM   1175  CG1 ILE A 149      30.476  16.237 -13.188  1.00 31.17           C
ATOM   1176  CG2 ILE A 149      30.155  14.428 -11.419  1.00 26.09           C
ATOM   1177  CD1 ILE A 149      31.376  15.425 -14.083  1.00 24.21           C
ATOM   1178  N   LYS A 150      28.541  16.097  -8.876  1.00 32.29           N
ATOM   1179  CA  LYS A 150      28.421  15.666  -7.495  1.00 29.84           C
ATOM   1180  C   LYS A 150      28.058  14.183  -7.463  1.00 35.26           C
ATOM   1181  O   LYS A 150      27.874  13.536  -8.501  1.00 32.90           O
ATOM   1182  CB  LYS A 150      27.394  16.515  -6.747  1.00 31.08           C
ATOM   1183  CG  LYS A 150      27.801  17.979  -6.564  1.00 38.44           C
ATOM   1184  CD  LYS A 150      26.795  18.732  -5.684  1.00 43.16           C
ATOM   1185  CE  LYS A 150      26.855  20.250  -5.888  1.00 48.65           C
ATOM   1186  NZ  LYS A 150      28.150  20.841  -5.416  1.00 54.66           N
ATOM   1187  N   SER A 151      27.957  13.635  -6.249  1.00 34.70           N
ATOM   1188  CA  SER A 151      27.791  12.191  -6.125  1.00 33.91           C
ATOM   1189  C   SER A 151      26.455  11.743  -6.682  1.00 33.36           C
ATOM   1190  O   SER A 151      26.361  10.681  -7.303  1.00 34.87           O
ATOM   1191  CB  SER A 151      27.918  11.760  -4.668  1.00 37.20           C
ATOM   1192  OG  SER A 151      29.091  12.292  -4.081  1.00 49.19           O
ATOM   1193  N   TYR A 152      25.401  12.525  -6.464  1.00 34.80           N
ATOM   1194  CA  TYR A 152      24.076  12.088  -6.869  1.00 36.44           C
ATOM   1195  C   TYR A 152      23.533  12.796  -8.096  1.00 30.95           C
ATOM   1196  O   TYR A 152      22.608  12.274  -8.714  1.00 28.97           O
ATOM   1197  CB  TYR A 152      23.088  12.233  -5.702  1.00 30.23           C
ATOM   1198  CG  TYR A 152      23.463  11.292  -4.589  1.00 38.76           C
ATOM   1199  CD1 TYR A 152      23.016   9.976  -4.589  1.00 44.88           C
ATOM   1200  CD2 TYR A 152      24.318  11.696  -3.576  1.00 41.68           C
ATOM   1201  CE1 TYR A 152      23.385   9.104  -3.592  1.00 48.85           C
ATOM   1202  CE2 TYR A 152      24.696  10.834  -2.577  1.00 42.29           C
ATOM   1203  CZ  TYR A 152      24.229   9.539  -2.585  1.00 53.28           C
ATOM   1204  OH  TYR A 152      24.609   8.675  -1.578  1.00 57.54           O
ATOM   1205  N   TYR A 153      24.104  13.932  -8.487  1.00 27.10           N
ATOM   1206  CA  TYR A 153      23.605  14.655  -9.648  1.00 31.82           C
ATOM   1207  C   TYR A 153      24.688  15.614 -10.128  1.00 29.35           C
ATOM   1208  O   TYR A 153      25.660  15.891  -9.422  1.00 31.25           O
ATOM   1209  CB  TYR A 153      22.300  15.393  -9.321  1.00 27.80           C
ATOM   1210  CG  TYR A 153      22.438  16.386  -8.185  1.00 29.38           C
ATOM   1211  CD1 TYR A 153      22.922  17.664  -8.421  1.00 30.43           C
ATOM   1212  CD2 TYR A 153      22.076  16.053  -6.879  1.00 32.95           C
ATOM   1213  CE1 TYR A 153      23.060  18.574  -7.401  1.00 33.71           C
ATOM   1214  CE2 TYR A 153      22.213  16.982  -5.836  1.00 32.55           C
ATOM   1215  CZ  TYR A 153      22.708  18.236  -6.115  1.00 29.93           C
ATOM   1216  OH  TYR A 153      22.854  19.178  -5.123  1.00 42.23           O
ATOM   1217  N   THR A 154      24.498  16.113 -11.346  1.00 23.88           N
ATOM   1218  CA  THR A 154      25.422  17.012 -12.021  1.00 28.79           C
ATOM   1219  C   THR A 154      24.660  18.253 -12.476  1.00 28.87           C
ATOM   1220  O   THR A 154      23.531  18.147 -12.969  1.00 27.32           O
ATOM   1221  CB  THR A 154      26.073  16.322 -13.235  1.00 30.10           C
ATOM   1222  OG1 THR A 154      26.848  15.200 -12.792  1.00 29.60           O
ATOM   1223  CG2 THR A 154      26.953  17.302 -14.026  1.00 28.99           C
ATOM   1224  N   VAL A 155      25.269  19.424 -12.295  1.00 25.84           N
ATOM   1225  CA  VAL A 155      24.712  20.693 -12.742  1.00 24.29           C
ATOM   1226  C   VAL A 155      25.646  21.237 -13.813  1.00 29.37           C
ATOM   1227  O   VAL A 155      26.852  21.375 -13.583  1.00 29.06           O
ATOM   1228  CB  VAL A 155      24.538  21.689 -11.586  1.00 27.88           C
ATOM   1229  CG1 VAL A 155      23.889  23.006 -12.072  1.00 22.89           C
ATOM   1230  CG2 VAL A 155      23.693  21.082 -10.488  1.00 26.33           C
ATOM   1231  N   ARG A 156      25.101  21.521 -14.989  1.00 28.89           N
ATOM   1232  CA  ARG A 156      25.878  22.022 -16.111  1.00 25.46           C
ATOM   1233  C   ARG A 156      25.416  23.423 -16.473  1.00 26.19           C
ATOM   1234  O   ARG A 156      24.223  23.733 -16.422  1.00 27.36           O
ATOM   1235  CB  ARG A 156      25.754  21.109 -17.327  1.00 24.15           C
ATOM   1236  CG  ARG A 156      25.982  19.642 -16.999  1.00 29.61           C
ATOM   1237  CD  ARG A 156      26.221  18.816 -18.235  1.00 22.87           C
ATOM   1238  NE  ARG A 156      26.581  17.456 -17.860  1.00 27.74           N
ATOM   1239  CZ  ARG A 156      25.700  16.527 -17.514  1.00 26.17           C
ATOM   1240  NH1 ARG A 156      24.411  16.811 -17.505  1.00 32.33           N
ATOM   1241  NH2 ARG A 156      26.096  15.314 -17.172  1.00 27.92           N
ATOM   1242  N   GLN A 157      26.371  24.263 -16.817  1.00 27.31           N
ATOM   1243  CA  GLN A 157      26.108  25.577 -17.370  1.00 27.57           C
ATOM   1244  C   GLN A 157      26.325  25.480 -18.873  1.00 24.77           C
ATOM   1245  O   GLN A 157      27.407  25.089 -19.322  1.00 26.70           O
ATOM   1246  CB  GLN A 157      27.024  26.625 -16.737  1.00 23.63           C
ATOM   1247  CG  GLN A 157      26.691  28.066 -17.066  1.00 28.41           C
ATOM   1248  CD  GLN A 157      27.798  29.014 -16.619  1.00 30.01           C
ATOM   1249  OE1 GLN A 157      28.971  28.681 -16.720  1.00 34.63           O
ATOM   1250  NE2 GLN A 157      27.431  30.180 -16.110  1.00 27.20           N
ATOM   1251  N   LEU A 158      25.290  25.802 -19.641  1.00 26.70           N
ATOM   1252  CA  LEU A 158      25.326  25.729 -21.090  1.00 24.77           C
ATOM   1253  C   LEU A 158      25.082  27.100 -21.689  1.00 24.31           C
ATOM   1254  O   LEU A 158      24.364  27.932 -21.117  1.00 24.31           O
ATOM   1255  CB  LEU A 158      24.282  24.758 -21.620  1.00 24.33           C
ATOM   1256  CG  LEU A 158      24.378  23.346 -21.044  1.00 28.02           C
ATOM   1257  CD1 LEU A 158      23.124  22.541 -21.398  1.00 28.78           C
ATOM   1258  CD2 LEU A 158      25.639  22.652 -21.561  1.00 25.84           C
ATOM   1259  N   GLU A 159      25.696  27.335 -22.844  1.00 26.08           N
ATOM   1260  CA  GLU A 159      25.379  28.497 -23.664  1.00 29.19           C
ATOM   1261  C   GLU A 159      24.558  28.039 -24.867  1.00 27.36           C
ATOM   1262  O   GLU A 159      24.994  27.173 -25.640  1.00 24.93           O
ATOM   1263  CB  GLU A 159      26.642  29.234 -24.105  1.00 28.30           C
ATOM   1264  CG  GLU A 159      26.337  30.642 -24.640  1.00 38.31           C
ATOM   1265  CD  GLU A 159      27.577  31.512 -24.796  1.00 38.69           C
ATOM   1266  OE1 GLU A 159      27.844  31.952 -25.928  1.00 43.28           O
ATOM   1267  OE2 GLU A 159      28.283  31.756 -23.789  1.00 44.95           O
ATOM   1268  N   LEU A 160      23.362  28.596 -24.996  1.00 27.21           N
ATOM   1269  CA  LEU A 160      22.500  28.381 -26.152  1.00 32.46           C
ATOM   1270  C   LEU A 160      22.492  29.659 -26.986  1.00 31.63           C
ATOM   1271  O   LEU A 160      22.084  30.726 -26.498  1.00 26.51           O
ATOM   1272  CB  LEU A 160      21.083  27.999 -25.714  1.00 27.91           C
ATOM   1273  CG  LEU A 160      20.084  27.665 -26.821  1.00 28.80           C
ATOM   1274  CD1 LEU A 160      20.453  26.365 -27.538  1.00 25.84           C
ATOM   1275  CD2 LEU A 160      18.679  27.586 -26.242  1.00 26.67           C
ATOM   1276  N   GLU A 161      22.961  29.555 -28.228  1.00 32.50           N
ATOM   1277  CA  GLU A 161      23.036  30.690 -29.141  1.00 35.34           C
ATOM   1278  C   GLU A 161      22.077  30.484 -30.302  1.00 32.58           C
ATOM   1279  O   GLU A 161      22.076  29.419 -30.933  1.00 31.16           O
ATOM   1280  CB  GLU A 161      24.450  30.890 -29.689  1.00 36.99           C
ATOM   1281  CG  GLU A 161      24.492  31.867 -30.871  1.00 41.36           C
ATOM   1282  CD  GLU A 161      25.899  32.348 -31.222  1.00 42.83           C
ATOM   1283  OE1 GLU A 161      26.005  33.377 -31.913  1.00 49.88           O
ATOM   1284  OE2 GLU A 161      26.891  31.708 -30.820  1.00 46.00           O
ATOM   1285  N   ASN A 162      21.259  31.500 -30.561  1.00 35.63           N
ATOM   1286  CA  ASN A 162      20.395  31.565 -31.740  1.00 36.02           C
ATOM   1287  C   ASN A 162      21.264  32.030 -32.906  1.00 37.86           C
ATOM   1288  O   ASN A 162      21.593  33.213 -33.019  1.00 38.99           O
ATOM   1289  CB  ASN A 162      19.225  32.514 -31.479  1.00 37.08           C
ATOM   1290  CG  ASN A 162      18.291  32.662 -32.679  1.00 43.36           C
ATOM   1291  OD1 ASN A 162      18.729  32.816 -33.822  1.00 42.20           O
ATOM   1292  ND2 ASN A 162      16.990  32.626 -32.413  1.00 44.06           N
ATOM   1293  N   LEU A 163      21.670  31.096 -33.765  1.00 37.21           N
ATOM   1294  CA  LEU A 163      22.608  31.453 -34.821  1.00 40.10           C
ATOM   1295  C   LEU A 163      22.043  32.507 -35.764  1.00 46.78           C
ATOM   1296  O   LEU A 163      22.814  33.200 -36.438  1.00 47.71           O
ATOM   1297  CB  LEU A 163      23.013  30.204 -35.603  1.00 34.35           C
ATOM   1298  CG  LEU A 163      23.854  29.235 -34.769  1.00 36.58           C
ATOM   1299  CD1 LEU A 163      23.994  27.887 -35.462  1.00 29.45           C
ATOM   1300  CD2 LEU A 163      25.224  29.846 -34.467  1.00 30.03           C
ATOM   1301  N   THR A 164      20.721  32.661 -35.810  1.00 45.56           N
ATOM   1302  CA  THR A 164      20.111  33.640 -36.698  1.00 44.53           C
ATOM   1303  C   THR A 164      20.289  35.058 -36.173  1.00 45.24           C
ATOM   1304  O   THR A 164      20.756  35.938 -36.899  1.00 49.00           O
ATOM   1305  CB  THR A 164      18.627  33.323 -36.884  1.00 48.87           C
ATOM   1306  OG1 THR A 164      18.479  31.972 -37.349  1.00 49.54           O
ATOM   1307  CG2 THR A 164      18.012  34.281 -37.881  1.00 49.65           C
ATOM   1308  N   THR A 165      19.911  35.303 -34.922  1.00 46.85           N
ATOM   1309  CA  THR A 165      20.063  36.620 -34.322  1.00 41.00           C
ATOM   1310  C   THR A 165      21.370  36.776 -33.561  1.00 45.03           C
ATOM   1311  O   THR A 165      21.652  37.869 -33.064  1.00 42.95           O
ATOM   1312  CB  THR A 165      18.900  36.907 -33.378  1.00 45.09           C
ATOM   1313  OG1 THR A 165      18.992  36.047 -32.236  1.00 49.49           O
ATOM   1314  CG2 THR A 165      17.585  36.661 -34.078  1.00 39.80           C
ATOM   1315  N   GLN A 166      22.166  35.715 -33.449  1.00 47.44           N
ATOM   1316  CA  GLN A 166      23.394  35.717 -32.660  1.00 48.21           C
ATOM   1317  C   GLN A 166      23.157  36.092 -31.195  1.00 43.36           C
ATOM   1318  O   GLN A 166      24.101  36.435 -30.477  1.00 44.67           O
ATOM   1319  CB  GLN A 166      24.443  36.636 -33.285  1.00 47.57           C
ATOM   1320  CG  GLN A 166      25.296  35.934 -34.342  1.00 54.17           C
ATOM   1321  CD  GLN A 166      26.693  36.528 -34.449  1.00 67.20           C
ATOM   1322  OE1 GLN A 166      26.859  37.750 -34.479  1.00 72.09           O
ATOM   1323  NE2 GLN A 166      27.706  35.665 -34.499  1.00 73.30           N
ATOM   1324  N   GLU A 167      21.918  36.018 -30.720  1.00 37.55           N
ATOM   1325  CA  GLU A 167      21.646  36.178 -29.302  1.00 36.80           C
ATOM   1326  C   GLU A 167      22.029  34.906 -28.538  1.00 39.11           C
ATOM   1327  O   GLU A 167      21.956  33.786 -29.066  1.00 32.71           O
ATOM   1328  CB  GLU A 167      20.171  36.517 -29.073  1.00 32.54           C
ATOM   1329  N   THR A 168      22.459  35.090 -27.285  1.00 35.93           N
ATOM   1330  CA  THR A 168      22.896  33.987 -26.441  1.00 36.66           C
ATOM   1331  C   THR A 168      22.125  33.989 -25.126  1.00 37.64           C
ATOM   1332  O   THR A 168      21.735  35.042 -24.608  1.00 35.39           O
ATOM   1333  CB  THR A 168      24.412  34.034 -26.148  1.00 35.13           C
ATOM   1334  OG1 THR A 168      24.740  35.253 -25.476  1.00 39.38           O
ATOM   1335  CG2 THR A 168      25.208  33.933 -27.435  1.00 34.78           C
ATOM   1336  N   ARG A 169      21.918  32.786 -24.591  1.00 34.50           N
ATOM   1337  CA  ARG A 169      21.210  32.591 -23.338  1.00 31.04           C
ATOM   1338  C   ARG A 169      21.944  31.562 -22.502  1.00 30.58           C
ATOM   1339  O   ARG A 169      22.537  30.617 -23.032  1.00 27.94           O
ATOM   1340  CB  ARG A 169      19.775  32.108 -23.562  1.00 31.54           C
ATOM   1341  CG  ARG A 169      18.786  33.219 -23.684  1.00 36.12           C
ATOM   1342  CD  ARG A 169      17.412  32.700 -24.063  1.00 37.61           C
ATOM   1343  NE  ARG A 169      16.640  33.754 -24.710  1.00 40.48           N
ATOM   1344  CZ  ARG A 169      15.475  33.557 -25.312  1.00 45.58           C
ATOM   1345  NH1 ARG A 169      14.945  32.328 -25.343  1.00 39.62           N
ATOM   1346  NH2 ARG A 169      14.841  34.583 -25.881  1.00 36.63           N
ATOM   1347  N   GLU A 170      21.873  31.745 -21.183  1.00 29.51           N
ATOM   1348  CA  GLU A 170      22.372  30.761 -20.240  1.00 24.91           C
ATOM   1349  C   GLU A 170      21.298  29.710 -19.964  1.00 24.92           C
ATOM   1350  O   GLU A 170      20.165  30.048 -19.610  1.00 22.84           O
ATOM   1351  CB  GLU A 170      22.793  31.434 -18.937  1.00 25.81           C
ATOM   1352  CG  GLU A 170      23.381  30.455 -17.945  1.00 24.05           C
ATOM   1353  CD  GLU A 170      23.673  31.086 -16.616  1.00 29.52           C
ATOM   1354  OE1 GLU A 170      22.976  32.068 -16.268  1.00 30.13           O
ATOM   1355  OE2 GLU A 170      24.595  30.599 -15.925  1.00 25.99           O
ATOM   1356  N   ILE A 171      21.655  28.439 -20.111  1.00 21.20           N
ATOM   1357  CA  ILE A 171      20.787  27.333 -19.723  1.00 22.13           C
ATOM   1358  C   ILE A 171      21.486  26.522 -18.643  1.00 23.13           C
ATOM   1359  O   ILE A 171      22.644  26.118 -18.819  1.00 24.08           O
ATOM   1360  CB  ILE A 171      20.439  26.431 -20.920  1.00 23.74           C
ATOM   1361  CG1 ILE A 171      19.756  27.240 -22.035  1.00 23.09           C
ATOM   1362  CG2 ILE A 171      19.583  25.279 -20.443  1.00 22.77           C
ATOM   1363  CD1 ILE A 171      18.514  27.996 -21.594  1.00 21.19           C
ATOM   1364  N   LEU A 172      20.793  26.271 -17.536  1.00 18.41           N
ATOM   1365  CA  LEU A 172      21.304  25.369 -16.510  1.00 19.66           C
ATOM   1366  C   LEU A 172      20.706  23.981 -16.717  1.00 23.32           C
ATOM   1367  O   LEU A 172      19.484  23.831 -16.837  1.00 22.42           O
ATOM   1368  CB  LEU A 172      21.014  25.883 -15.099  1.00 20.75           C
ATOM   1369  CG  LEU A 172      21.583  27.278 -14.830  1.00 26.44           C
ATOM   1370  CD1 LEU A 172      21.449  27.675 -13.375  1.00 28.54           C
ATOM   1371  CD2 LEU A 172      23.029  27.336 -15.264  1.00 26.13           C
ATOM   1372  N   HIS A 173      21.574  22.979 -16.781  1.00 24.14           N
ATOM   1373  CA  HIS A 173      21.179  21.594 -16.984  1.00 20.01           C
ATOM   1374  C   HIS A 173      21.296  20.864 -15.647  1.00 24.31           C
ATOM   1375  O   HIS A 173      22.402  20.671 -15.125  1.00 24.24           O
ATOM   1376  CB  HIS A 173      22.068  20.959 -18.050  1.00 22.34           C
ATOM   1377  CG  HIS A 173      21.561  19.652 -18.566  1.00 25.78           C
ATOM   1378  ND1 HIS A 173      22.264  18.476 -18.419  1.00 26.89           N
ATOM   1379  CD2 HIS A 173      20.423  19.333 -19.231  1.00 23.82           C
ATOM   1380  CE1 HIS A 173      21.583  17.485 -18.974  1.00 27.56           C
ATOM   1381  NE2 HIS A 173      20.460  17.978 -19.469  1.00 25.54           N
ATOM   1382  N   PHE A 174      20.160  20.473 -15.086  1.00 20.75           N
ATOM   1383  CA  PHE A 174      20.111  19.766 -13.813  1.00 19.16           C
ATOM   1384  C   PHE A 174      19.885  18.288 -14.097  1.00 24.59           C
ATOM   1385  O   PHE A 174      18.772  17.883 -14.455  1.00 25.74           O
ATOM   1386  CB  PHE A 174      19.004  20.318 -12.922  1.00 17.44           C
ATOM   1387  CG  PHE A 174      19.198  21.743 -12.533  1.00 21.06           C
ATOM   1388  CD1 PHE A 174      18.663  22.768 -13.307  1.00 20.53           C
ATOM   1389  CD2 PHE A 174      19.917  22.070 -11.385  1.00 18.60           C
ATOM   1390  CE1 PHE A 174      18.847  24.108 -12.932  1.00 23.33           C
ATOM   1391  CE2 PHE A 174      20.099  23.396 -11.006  1.00 18.26           C
ATOM   1392  CZ  PHE A 174      19.573  24.412 -11.771  1.00 18.80           C
ATOM   1393  N   HIS A 175      20.928  17.481 -13.898  1.00 24.72           N
ATOM   1394  CA  HIS A 175      20.937  16.078 -14.293  1.00 22.38           C
ATOM   1395  C   HIS A 175      21.009  15.191 -13.055  1.00 23.77           C
ATOM   1396  O   HIS A 175      22.073  15.033 -12.448  1.00 24.88           O
ATOM   1397  CB  HIS A 175      22.099  15.807 -15.230  1.00 24.22           C
ATOM   1398  CG  HIS A 175      22.057  14.452 -15.854  1.00 25.57           C
ATOM   1399  ND1 HIS A 175      22.977  14.040 -16.792  1.00 23.95           N
ATOM   1400  CD2 HIS A 175      21.204  13.415 -15.678  1.00 25.12           C
ATOM   1401  CE1 HIS A 175      22.696  12.804 -17.164  1.00 25.21           C
ATOM   1402  NE2 HIS A 175      21.625  12.401 -16.504  1.00 27.40           N
ATOM   1403  N   TYR A 176      19.872  14.603 -12.687  1.00 23.84           N
ATOM   1404  CA  TYR A 176      19.844  13.589 -11.636  1.00 25.99           C
ATOM   1405  C   TYR A 176      20.372  12.288 -12.235  1.00 28.81           C
ATOM   1406  O   TYR A 176      19.747  11.704 -13.130  1.00 28.78           O
ATOM   1407  CB  TYR A 176      18.436  13.433 -11.076  1.00 23.93           C
ATOM   1408  CG  TYR A 176      18.416  12.697  -9.771  1.00 25.83           C
ATOM   1409  CD1 TYR A 176      18.297  11.313  -9.735  1.00 28.35           C
ATOM   1410  CD2 TYR A 176      18.551  13.380  -8.569  1.00 23.02           C
ATOM   1411  CE1 TYR A 176      18.293  10.629  -8.536  1.00 28.22           C
ATOM   1412  CE2 TYR A 176      18.548  12.712  -7.373  1.00 25.50           C
ATOM   1413  CZ  TYR A 176      18.416  11.331  -7.356  1.00 27.45           C
ATOM   1414  OH  TYR A 176      18.407  10.660  -6.155  1.00 24.05           O
ATOM   1415  N   THR A 177      21.541  11.849 -11.774  1.00 27.03           N
ATOM   1416  CA  THR A 177      22.307  10.828 -12.483  1.00 29.53           C
ATOM   1417  C   THR A 177      22.241   9.462 -11.826  1.00 31.07           C
ATOM   1418  O   THR A 177      22.765   8.501 -12.391  1.00 31.75           O
ATOM   1419  CB  THR A 177      23.778  11.246 -12.601  1.00 27.62           C
ATOM   1420  OG1 THR A 177      24.295  11.529 -11.290  1.00 28.66           O
ATOM   1421  CG2 THR A 177      23.930  12.480 -13.489  1.00 21.04           C
ATOM   1422  N   THR A 178      21.598   9.346 -10.663  1.00 29.85           N
ATOM   1423  CA  THR A 178      21.693   8.139  -9.862  1.00 27.89           C
ATOM   1424  C   THR A 178      20.322   7.566  -9.509  1.00 32.62           C
ATOM   1425  O   THR A 178      20.182   6.890  -8.487  1.00 34.82           O
ATOM   1426  CB  THR A 178      22.505   8.406  -8.591  1.00 32.32           C
ATOM   1427  OG1 THR A 178      21.862   9.415  -7.793  1.00 31.98           O
ATOM   1428  CG2 THR A 178      23.905   8.867  -8.947  1.00 28.88           C
ATOM   1429  N   TRP A 179      19.295   7.818 -10.323  1.00 34.41           N
ATOM   1430  CA  TRP A 179      18.031   7.116 -10.121  1.00 34.43           C
ATOM   1431  C   TRP A 179      18.272   5.632 -10.372  1.00 33.47           C
ATOM   1432  O   TRP A 179      18.915   5.281 -11.366  1.00 37.09           O
ATOM   1433  CB  TRP A 179      16.922   7.635 -11.050  1.00 33.35           C
ATOM   1434  CG  TRP A 179      15.539   7.153 -10.663  1.00 31.14           C
ATOM   1435  CD1 TRP A 179      15.042   5.889 -10.809  1.00 31.87           C
ATOM   1436  CD2 TRP A 179      14.492   7.924 -10.040  1.00 28.03           C
ATOM   1437  NE1 TRP A 179      13.755   5.821 -10.315  1.00 30.86           N
ATOM   1438  CE2 TRP A 179      13.394   7.054  -9.839  1.00 28.56           C
ATOM   1439  CE3 TRP A 179      14.376   9.259  -9.641  1.00 25.94           C
ATOM   1440  CZ2 TRP A 179      12.196   7.478  -9.262  1.00 28.91           C
ATOM   1441  CZ3 TRP A 179      13.178   9.682  -9.064  1.00 29.73           C
ATOM   1442  CH2 TRP A 179      12.107   8.791  -8.881  1.00 28.24           C
ATOM   1443  N   PRO A 180      17.810   4.742  -9.497  1.00 37.16           N
ATOM   1444  CA  PRO A 180      18.119   3.317  -9.675  1.00 32.55           C
ATOM   1445  C   PRO A 180      17.498   2.743 -10.936  1.00 36.70           C
ATOM   1446  O   PRO A 180      16.462   3.208 -11.418  1.00 35.23           O
ATOM   1447  CB  PRO A 180      17.532   2.659  -8.419  1.00 30.58           C
ATOM   1448  CG  PRO A 180      16.609   3.675  -7.825  1.00 37.26           C
ATOM   1449  CD  PRO A 180      17.160   5.017  -8.205  1.00 33.82           C
ATOM   1450  N   ASP A 181      18.142   1.688 -11.451  1.00 42.01           N
ATOM   1451  CA  ASP A 181      17.650   0.993 -12.640  1.00 42.71           C
ATOM   1452  C   ASP A 181      16.293   0.337 -12.415  1.00 43.73           C
ATOM   1453  O   ASP A 181      15.543   0.129 -13.375  1.00 42.23           O
ATOM   1454  CB  ASP A 181      18.652  -0.072 -13.082  1.00 50.37           C
ATOM   1455  CG  ASP A 181      19.835   0.511 -13.815  1.00 53.78           C
ATOM   1456  OD1 ASP A 181      19.623   1.229 -14.819  1.00 50.01           O
ATOM   1457  OD2 ASP A 181      20.978   0.247 -13.376  1.00 63.01           O
ATOM   1458  N   PHE A 182      15.972  -0.030 -11.175  1.00 42.54           N
ATOM   1459  CA  PHE A 182      14.682  -0.633 -10.858  1.00 41.49           C
ATOM   1460  C   PHE A 182      14.140  -0.011  -9.581  1.00 38.17           C
ATOM   1461  O   PHE A 182      14.861   0.107  -8.588  1.00 41.47           O
ATOM   1462  CB  PHE A 182      14.799  -2.153 -10.694  1.00 50.07           C
ATOM   1463  CG  PHE A 182      15.310  -2.857 -11.919  1.00 54.60           C
ATOM   1464  CD1 PHE A 182      14.463  -3.127 -12.984  1.00 55.40           C
ATOM   1465  CD2 PHE A 182      16.641  -3.246 -12.010  1.00 57.32           C
ATOM   1466  CE1 PHE A 182      14.933  -3.769 -14.115  1.00 56.37           C
ATOM   1467  CE2 PHE A 182      17.117  -3.891 -13.141  1.00 53.08           C
ATOM   1468  CZ  PHE A 182      16.263  -4.151 -14.192  1.00 58.28           C
ATOM   1469  N   GLY A 183      12.877   0.386  -9.604  1.00 33.47           N
ATOM   1470  CA  GLY A 183      12.300   1.001  -8.428  1.00 36.69           C
ATOM   1471  C   GLY A 183      12.766   2.438  -8.242  1.00 37.38           C
ATOM   1472  O   GLY A 183      13.087   3.148  -9.198  1.00 37.75           O
ATOM   1473  N   VAL A 184      12.825   2.855  -6.983  1.00 33.33           N
ATOM   1474  CA  VAL A 184      12.991   4.268  -6.636  1.00 35.28           C
ATOM   1475  C   VAL A 184      14.079   4.378  -5.573  1.00 33.89           C
ATOM   1476  O   VAL A 184      14.468   3.380  -4.948  1.00 32.27           O
ATOM   1477  CB  VAL A 184      11.657   4.890  -6.148  1.00 30.14           C
ATOM   1478  CG1 VAL A 184      10.584   4.686  -7.210  1.00 28.57           C
ATOM   1479  CG2 VAL A 184      11.235   4.234  -4.833  1.00 28.68           C
ATOM   1480  N   PRO A 185      14.616   5.586  -5.356  1.00 32.78           N
ATOM   1481  CA  PRO A 185      15.604   5.750  -4.271  1.00 30.44           C
ATOM   1482  C   PRO A 185      15.014   5.349  -2.919  1.00 34.73           C
ATOM   1483  O   PRO A 185      13.824   5.555  -2.645  1.00 30.63           O
ATOM   1484  CB  PRO A 185      15.948   7.240  -4.323  1.00 28.25           C
ATOM   1485  CG  PRO A 185      15.658   7.643  -5.741  1.00 32.41           C
ATOM   1486  CD  PRO A 185      14.466   6.811  -6.161  1.00 31.65           C
ATOM   1487  N   GLU A 186      15.852   4.737  -2.075  1.00 35.03           N
ATOM   1488  CA  GLU A 186      15.384   4.368  -0.739  1.00 33.39           C
ATOM   1489  C   GLU A 186      15.075   5.606   0.083  1.00 29.44           C
ATOM   1490  O   GLU A 186      14.118   5.621   0.866  1.00 34.50           O
ATOM   1491  CB  GLU A 186      16.420   3.499  -0.030  1.00 37.29           C
ATOM   1492  CG  GLU A 186      16.591   2.123  -0.656  1.00 35.95           C
ATOM   1493  CD  GLU A 186      17.736   1.350  -0.039  1.00 40.88           C
ATOM   1494  OE1 GLU A 186      18.471   1.942   0.792  1.00 39.24           O
ATOM   1495  OE2 GLU A 186      17.907   0.156  -0.394  1.00 38.82           O
ATOM   1496  N   SER A 187      15.856   6.661  -0.109  1.00 29.83           N
ATOM   1497  CA  SER A 187      15.719   7.927   0.567  1.00 28.63           C
ATOM   1498  C   SER A 187      15.442   9.043  -0.439  1.00 30.48           C
ATOM   1499  O   SER A 187      16.053   9.077  -1.515  1.00 29.94           O
ATOM   1500  CB  SER A 187      16.994   8.252   1.343  1.00 24.47           C
ATOM   1501  OG  SER A 187      16.916   9.566   1.870  1.00 35.86           O
ATOM   1502  N   PRO A 188      14.531   9.965  -0.126  1.00 27.58           N
ATOM   1503  CA  PRO A 188      14.323  11.137  -0.990  1.00 31.45           C
ATOM   1504  C   PRO A 188      15.321  12.266  -0.780  1.00 30.47           C
ATOM   1505  O   PRO A 188      15.203  13.295  -1.457  1.00 30.82           O
ATOM   1506  CB  PRO A 188      12.907  11.598  -0.601  1.00 26.06           C
ATOM   1507  CG  PRO A 188      12.807  11.211   0.849  1.00 31.68           C
ATOM   1508  CD  PRO A 188      13.528   9.879   0.949  1.00 25.30           C
ATOM   1509  N   ALA A 189      16.302  12.104   0.113  1.00 28.95           N
ATOM   1510  CA  ALA A 189      17.167  13.220   0.490  1.00 32.04           C
ATOM   1511  C   ALA A 189      17.882  13.834  -0.718  1.00 26.76           C
ATOM   1512  O   ALA A 189      17.877  15.059  -0.899  1.00 25.92           O
ATOM   1513  CB  ALA A 189      18.176  12.762   1.541  1.00 32.08           C
ATOM   1514  N   SER A 190      18.519  13.015  -1.553  1.00 25.92           N
ATOM   1515  CA  SER A 190      19.296  13.645  -2.616  1.00 29.11           C
ATOM   1516  C   SER A 190      18.394  14.161  -3.732  1.00 28.61           C
ATOM   1517  O   SER A 190      18.725  15.154  -4.402  1.00 24.71           O
ATOM   1518  CB  SER A 190      20.353  12.676  -3.152  1.00 28.99           C
ATOM   1519  OG  SER A 190      19.742  11.567  -3.780  1.00 37.10           O
ATOM   1520  N   PHE A 191      17.241  13.523  -3.913  1.00 26.72           N
ATOM   1521  CA  PHE A 191      16.231  14.051  -4.820  1.00 26.16           C
ATOM   1522  C   PHE A 191      15.721  15.401  -4.331  1.00 24.69           C
ATOM   1523  O   PHE A 191      15.520  16.323  -5.130  1.00 23.59           O
ATOM   1524  CB  PHE A 191      15.110  13.024  -4.934  1.00 26.36           C
ATOM   1525  CG  PHE A 191      13.930  13.469  -5.724  1.00 25.77           C
ATOM   1526  CD1 PHE A 191      13.907  13.304  -7.108  1.00 29.05           C
ATOM   1527  CD2 PHE A 191      12.807  13.985  -5.089  1.00 23.37           C
ATOM   1528  CE1 PHE A 191      12.797  13.670  -7.856  1.00 23.12           C
ATOM   1529  CE2 PHE A 191      11.688  14.366  -5.838  1.00 25.75           C
ATOM   1530  CZ  PHE A 191      11.687  14.192  -7.226  1.00 22.87           C
ATOM   1531  N   LEU A 192      15.521  15.542  -3.014  1.00 23.54           N
ATOM   1532  CA  LEU A 192      15.132  16.836  -2.452  1.00 26.59           C
ATOM   1533  C   LEU A 192      16.239  17.869  -2.631  1.00 25.65           C
ATOM   1534  O   LEU A 192      15.976  19.002  -3.048  1.00 24.05           O
ATOM   1535  CB  LEU A 192      14.772  16.690  -0.971  1.00 26.48           C
ATOM   1536  CG  LEU A 192      13.382  16.086  -0.721  1.00 30.90           C
ATOM   1537  CD1 LEU A 192      13.225  15.598   0.743  1.00 23.53           C
ATOM   1538  CD2 LEU A 192      12.268  17.074  -1.130  1.00 19.40           C
ATOM   1539  N   ASN A 193      17.489  17.498  -2.321  1.00 24.63           N
ATOM   1540  CA  ASN A 193      18.604  18.401  -2.591  1.00 26.54           C
ATOM   1541  C   ASN A 193      18.647  18.809  -4.060  1.00 25.44           C
ATOM   1542  O   ASN A 193      18.927  19.968  -4.381  1.00 21.23           O
ATOM   1543  CB  ASN A 193      19.918  17.742  -2.185  1.00 26.57           C
ATOM   1544  CG  ASN A 193      20.067  17.655  -0.689  1.00 33.94           C
ATOM   1545  OD1 ASN A 193      19.503  18.471   0.048  1.00 32.00           O
ATOM   1546  ND2 ASN A 193      20.807  16.648  -0.224  1.00 30.77           N
ATOM   1547  N   PHE A 194      18.405  17.853  -4.964  1.00 21.24           N
ATOM   1548  CA  PHE A 194      18.332  18.153  -6.386  1.00 24.23           C
ATOM   1549  C   PHE A 194      17.272  19.218  -6.661  1.00 26.29           C
ATOM   1550  O   PHE A 194      17.552  20.248  -7.295  1.00 23.76           O
ATOM   1551  CB  PHE A 194      18.039  16.856  -7.144  1.00 25.87           C
ATOM   1552  CG  PHE A 194      17.948  17.013  -8.629  1.00 28.48           C
ATOM   1553  CD1 PHE A 194      19.093  17.244  -9.389  1.00 25.28           C
ATOM   1554  CD2 PHE A 194      16.718  16.893  -9.281  1.00 22.71           C
ATOM   1555  CE1 PHE A 194      19.019  17.379 -10.772  1.00 21.65           C
ATOM   1556  CE2 PHE A 194      16.641  17.023 -10.657  1.00 24.08           C
ATOM   1557  CZ  PHE A 194      17.799  17.268 -11.410  1.00 22.29           C
ATOM   1558  N   LEU A 195      16.053  19.006  -6.151  1.00 22.95           N
ATOM   1559  CA  LEU A 195      14.984  19.989  -6.326  1.00 24.39           C
ATOM   1560  C   LEU A 195      15.382  21.357  -5.763  1.00 26.57           C
ATOM   1561  O   LEU A 195      15.081  22.405  -6.360  1.00 22.22           O
ATOM   1562  CB  LEU A 195      13.706  19.481  -5.656  1.00 20.08           C
ATOM   1563  CG  LEU A 195      12.519  20.439  -5.547  1.00 23.42           C
ATOM   1564  CD1 LEU A 195      11.989  20.882  -6.920  1.00 18.61           C
ATOM   1565  CD2 LEU A 195      11.404  19.801  -4.739  1.00 20.69           C
ATOM   1566  N   PHE A 196      16.050  21.367  -4.603  1.00 23.55           N
ATOM   1567  CA  PHE A 196      16.445  22.633  -3.986  1.00 27.77           C
ATOM   1568  C   PHE A 196      17.424  23.409  -4.875  1.00 25.42           C
ATOM   1569  O   PHE A 196      17.350  24.641  -4.966  1.00 21.01           O
ATOM   1570  CB  PHE A 196      17.059  22.376  -2.606  1.00 28.67           C
ATOM   1571  CG  PHE A 196      16.055  22.026  -1.534  1.00 28.30           C
ATOM   1572  CD1 PHE A 196      14.818  22.635  -1.490  1.00 30.33           C
ATOM   1573  CD2 PHE A 196      16.367  21.088  -0.554  1.00 29.74           C
ATOM   1574  CE1 PHE A 196      13.894  22.304  -0.484  1.00 35.42           C
ATOM   1575  CE2 PHE A 196      15.453  20.758   0.449  1.00 28.93           C
ATOM   1576  CZ  PHE A 196      14.219  21.363   0.483  1.00 28.54           C
ATOM   1577  N   LYS A 197      18.347  22.713  -5.542  1.00 22.65           N
ATOM   1578  CA  LYS A 197      19.257  23.428  -6.431  1.00 27.19           C
ATOM   1579  C   LYS A 197      18.506  24.040  -7.608  1.00 24.66           C
ATOM   1580  O   LYS A 197      18.804  25.168  -8.023  1.00 25.86           O
ATOM   1581  CB  LYS A 197      20.370  22.499  -6.921  1.00 32.38           C
ATOM   1582  CG  LYS A 197      21.484  22.288  -5.909  1.00 39.93           C
ATOM   1583  CD  LYS A 197      22.286  23.572  -5.690  1.00 39.48           C
ATOM   1584  CE  LYS A 197      23.099  23.506  -4.405  1.00 40.46           C
ATOM   1585  NZ  LYS A 197      22.262  23.739  -3.187  1.00 39.82           N
ATOM   1586  N   VAL A 198      17.528  23.319  -8.160  1.00 22.57           N
ATOM   1587  CA  VAL A 198      16.734  23.888  -9.240  1.00 24.36           C
ATOM   1588  C   VAL A 198      16.047  25.161  -8.762  1.00 21.25           C
ATOM   1589  O   VAL A 198      16.110  26.202  -9.426  1.00 23.00           O
ATOM   1590  CB  VAL A 198      15.715  22.865  -9.786  1.00 25.05           C
ATOM   1591  CG1 VAL A 198      14.946  23.493 -10.944  1.00 19.66           C
ATOM   1592  CG2 VAL A 198      16.398  21.564 -10.229  1.00 18.40           C
ATOM   1593  N   ARG A 199      15.380  25.097  -7.603  1.00 19.34           N
ATOM   1594  CA  ARG A 199      14.721  26.288  -7.052  1.00 22.57           C
ATOM   1595  C   ARG A 199      15.720  27.428  -6.815  1.00 22.41           C
ATOM   1596  O   ARG A 199      15.456  28.586  -7.157  1.00 18.72           O
ATOM   1597  CB  ARG A 199      14.011  25.950  -5.735  1.00 19.85           C
ATOM   1598  CG  ARG A 199      12.867  24.953  -5.790  1.00 19.69           C
ATOM   1599  CD  ARG A 199      12.275  24.739  -4.382  1.00 18.72           C
ATOM   1600  NE  ARG A 199      10.956  24.110  -4.397  1.00 21.96           N
ATOM   1601  CZ  ARG A 199      10.120  24.049  -3.356  1.00 23.95           C
ATOM   1602  NH1 ARG A 199      10.445  24.566  -2.179  1.00 23.47           N
ATOM   1603  NH2 ARG A 199       8.950  23.442  -3.490  1.00 26.34           N
ATOM   1604  N   GLU A 200      16.868  27.122  -6.207  1.00 21.64           N
ATOM   1605  CA  GLU A 200      17.808  28.186  -5.864  1.00 26.02           C
ATOM   1606  C   GLU A 200      18.271  28.943  -7.100  1.00 24.39           C
ATOM   1607  O   GLU A 200      18.554  30.141  -7.016  1.00 26.41           O
ATOM   1608  CB  GLU A 200      19.036  27.627  -5.129  1.00 25.87           C
ATOM   1609  CG  GLU A 200      18.790  26.938  -3.783  1.00 26.80           C
ATOM   1610  CD  GLU A 200      19.833  25.848  -3.533  1.00 34.61           C
ATOM   1611  OE1 GLU A 200      20.793  25.738  -4.333  1.00 40.49           O
ATOM   1612  OE2 GLU A 200      19.708  25.079  -2.562  1.00 37.26           O
ATOM   1613  N   SER A 201      18.380  28.255  -8.246  1.00 25.64           N
ATOM   1614  CA  SER A 201      18.922  28.846  -9.469  1.00 22.82           C
ATOM   1615  C   SER A 201      17.977  29.836 -10.132  1.00 23.12           C
ATOM   1616  O   SER A 201      18.374  30.472 -11.111  1.00 25.86           O
ATOM   1617  CB  SER A 201      19.264  27.742 -10.467  1.00 23.17           C
ATOM   1618  OG  SER A 201      18.074  27.119 -10.939  1.00 26.18           O
ATOM   1619  N   GLY A 202      16.746  29.974  -9.642  1.00 24.79           N
ATOM   1620  CA  GLY A 202      15.756  30.818 -10.284  1.00 23.26           C
ATOM   1621  C   GLY A 202      15.024  30.161 -11.432  1.00 25.04           C
ATOM   1622  O   GLY A 202      14.111  30.776 -12.002  1.00 24.69           O
ATOM   1623  N   SER A 203      15.383  28.919 -11.768  1.00 25.97           N
ATOM   1624  CA  SER A 203      14.828  28.258 -12.940  1.00 26.48           C
ATOM   1625  C   SER A 203      13.332  28.041 -12.832  1.00 24.56           C
ATOM   1626  O   SER A 203      12.660  27.928 -13.859  1.00 27.35           O
ATOM   1627  CB  SER A 203      15.518  26.910 -13.165  1.00 25.48           C
ATOM   1628  OG  SER A 203      16.899  27.091 -13.435  1.00 23.43           O
ATOM   1629  N   LEU A 204      12.796  27.970 -11.623  1.00 27.65           N
ATOM   1630  CA  LEU A 204      11.370  27.746 -11.429  1.00 29.35           C
ATOM   1631  C   LEU A 204      10.611  29.052 -11.232  1.00 28.55           C
ATOM   1632  O   LEU A 204       9.388  29.031 -11.088  1.00 27.47           O
ATOM   1633  CB  LEU A 204      11.135  26.804 -10.229  1.00 25.32           C
ATOM   1634  CG  LEU A 204      11.457  25.309 -10.425  1.00 24.61           C
ATOM   1635  CD1 LEU A 204      11.697  24.568  -9.108  1.00 20.62           C
ATOM   1636  CD2 LEU A 204      10.339  24.629 -11.209  1.00 24.75           C
ATOM   1637  N   SER A 205      11.306  30.183 -11.244  1.00 30.76           N
ATOM   1638  CA  SER A 205      10.679  31.451 -10.928  1.00 27.62           C
ATOM   1639  C   SER A 205       9.816  31.943 -12.092  1.00 32.92           C
ATOM   1640  O   SER A 205      10.088  31.641 -13.262  1.00 30.90           O
ATOM   1641  CB  SER A 205      11.735  32.497 -10.604  1.00 33.03           C
ATOM   1642  OG  SER A 205      11.306  33.787 -11.027  1.00 44.68           O
ATOM   1643  N   PRO A 206       8.767  32.707 -11.793  1.00 37.46           N
ATOM   1644  CA  PRO A 206       7.930  33.258 -12.870  1.00 34.68           C
ATOM   1645  C   PRO A 206       8.655  34.267 -13.743  1.00 34.96           C
ATOM   1646  O   PRO A 206       8.109  34.663 -14.776  1.00 37.12           O
ATOM   1647  CB  PRO A 206       6.765  33.910 -12.113  1.00 37.36           C
ATOM   1648  CG  PRO A 206       7.282  34.114 -10.709  1.00 34.40           C
ATOM   1649  CD  PRO A 206       8.231  32.997 -10.454  1.00 31.68           C
ATOM   1650  N   GLU A 207       9.872  34.674 -13.384  1.00 39.26           N
ATOM   1651  CA  GLU A 207      10.651  35.564 -14.237  1.00 36.77           C
ATOM   1652  C   GLU A 207      11.216  34.872 -15.466  1.00 37.98           C
ATOM   1653  O   GLU A 207      11.809  35.547 -16.313  1.00 38.94           O
ATOM   1654  CB  GLU A 207      11.809  36.165 -13.453  1.00 37.44           C
ATOM   1655  CG  GLU A 207      11.441  36.545 -12.049  1.00 47.56           C
ATOM   1656  CD  GLU A 207      11.915  37.934 -11.710  1.00 61.21           C
ATOM   1657  OE1 GLU A 207      11.381  38.524 -10.749  1.00 70.12           O
ATOM   1658  OE2 GLU A 207      12.821  38.438 -12.410  1.00 64.28           O
ATOM   1659  N   HIS A 208      11.097  33.551 -15.562  1.00 35.04           N
ATOM   1660  CA  HIS A 208      11.620  32.806 -16.695  1.00 32.16           C
ATOM   1661  C   HIS A 208      10.504  31.946 -17.255  1.00 27.77           C
ATOM   1662  O   HIS A 208       9.490  31.722 -16.592  1.00 32.31           O
ATOM   1663  CB  HIS A 208      12.817  31.928 -16.293  1.00 27.16           C
ATOM   1664  CG  HIS A 208      13.940  32.694 -15.671  1.00 29.21           C
ATOM   1665  ND1 HIS A 208      14.774  33.514 -16.402  1.00 30.34           N
ATOM   1666  CD2 HIS A 208      14.359  32.780 -14.386  1.00 26.93           C
ATOM   1667  CE1 HIS A 208      15.659  34.069 -15.594  1.00 26.16           C
ATOM   1668  NE2 HIS A 208      15.431  33.636 -14.367  1.00 27.55           N
ATOM   1669  N   GLY A 209      10.697  31.466 -18.478  1.00 24.62           N
ATOM   1670  CA  GLY A 209       9.791  30.493 -19.035  1.00 22.43           C
ATOM   1671  C   GLY A 209       9.725  29.274 -18.140  1.00 27.09           C
ATOM   1672  O   GLY A 209      10.541  29.094 -17.223  1.00 24.69           O
ATOM   1673  N   PRO A 210       8.754  28.406 -18.388  1.00 25.68           N
ATOM   1674  CA  PRO A 210       8.658  27.175 -17.591  1.00 21.79           C
ATOM   1675  C   PRO A 210       9.915  26.340 -17.745  1.00 25.33           C
ATOM   1676  O   PRO A 210      10.503  26.266 -18.829  1.00 23.72           O
ATOM   1677  CB  PRO A 210       7.436  26.450 -18.174  1.00 21.89           C
ATOM   1678  CG  PRO A 210       6.726  27.472 -19.037  1.00 24.40           C
ATOM   1679  CD  PRO A 210       7.771  28.463 -19.476  1.00 22.06           C
ATOM   1680  N   VAL A 211      10.314  25.701 -16.639  1.00 22.34           N
ATOM   1681  CA  VAL A 211      11.399  24.734 -16.683  1.00 24.19           C
ATOM   1682  C   VAL A 211      10.992  23.555 -17.567  1.00 22.22           C
ATOM   1683  O   VAL A 211       9.820  23.161 -17.625  1.00 25.82           O
ATOM   1684  CB  VAL A 211      11.768  24.262 -15.262  1.00 25.65           C
ATOM   1685  CG1 VAL A 211      10.569  23.612 -14.566  1.00 22.97           C
ATOM   1686  CG2 VAL A 211      12.890  23.268 -15.309  1.00 20.70           C
ATOM   1687  N   VAL A 212      11.970  22.980 -18.254  1.00 21.50           N
ATOM   1688  CA  VAL A 212      11.748  21.803 -19.083  1.00 20.55           C
ATOM   1689  C   VAL A 212      12.210  20.580 -18.302  1.00 22.57           C
ATOM   1690  O   VAL A 212      13.376  20.489 -17.909  1.00 24.78           O
ATOM   1691  CB  VAL A 212      12.480  21.910 -20.430  1.00 23.72           C
ATOM   1692  CG1 VAL A 212      12.385  20.587 -21.199  1.00 19.79           C
ATOM   1693  CG2 VAL A 212      11.923  23.067 -21.236  1.00 20.58           C
ATOM   1694  N   VAL A 213      11.297  19.644 -18.076  1.00 21.07           N
ATOM   1695  CA  VAL A 213      11.556  18.447 -17.295  1.00 22.83           C
ATOM   1696  C   VAL A 213      11.402  17.242 -18.209  1.00 24.72           C
ATOM   1697  O   VAL A 213      10.488  17.194 -19.042  1.00 24.52           O
ATOM   1698  CB  VAL A 213      10.593  18.350 -16.089  1.00 24.86           C
ATOM   1699  CG1 VAL A 213      10.911  17.121 -15.241  1.00 15.87           C
ATOM   1700  CG2 VAL A 213      10.624  19.647 -15.251  1.00 17.28           C
ATOM   1701  N   HIS A 214      12.295  16.271 -18.067  1.00 20.95           N
ATOM   1702  CA  HIS A 214      12.145  15.063 -18.866  1.00 24.70           C
ATOM   1703  C   HIS A 214      12.860  13.905 -18.191  1.00 25.96           C
ATOM   1704  O   HIS A 214      13.808  14.091 -17.415  1.00 25.11           O
ATOM   1705  CB  HIS A 214      12.682  15.237 -20.289  1.00 22.13           C
ATOM   1706  CG  HIS A 214      14.174  15.108 -20.390  1.00 26.70           C
ATOM   1707  ND1 HIS A 214      14.819  13.889 -20.462  1.00 27.86           N
ATOM   1708  CD2 HIS A 214      15.149  16.051 -20.442  1.00 21.11           C
ATOM   1709  CE1 HIS A 214      16.124  14.087 -20.553  1.00 23.57           C
ATOM   1710  NE2 HIS A 214      16.349  15.389 -20.548  1.00 22.21           N
ATOM   1711  N   CYS A 215      12.357  12.713 -18.480  1.00 26.28           N
ATOM   1712  CA  CYS A 215      13.046  11.454 -18.239  1.00 25.88           C
ATOM   1713  C   CYS A 215      13.064  10.749 -19.592  1.00 26.09           C
ATOM   1714  O   CYS A 215      13.405  11.378 -20.596  1.00 26.34           O
ATOM   1715  CB  CYS A 215      12.354  10.634 -17.142  1.00 26.34           C
ATOM   1716  SG  CYS A 215      10.514  10.646 -17.162  1.00 26.25           S
ATOM   1717  N   SER A 216      12.683   9.475 -19.667  1.00 28.02           N
ATOM   1718  CA  SER A 216      12.608   8.860 -20.988  1.00 27.38           C
ATOM   1719  C   SER A 216      11.275   9.173 -21.661  1.00 29.91           C
ATOM   1720  O   SER A 216      11.237   9.754 -22.753  1.00 28.18           O
ATOM   1721  CB  SER A 216      12.827   7.352 -20.900  1.00 30.91           C
ATOM   1722  OG  SER A 216      13.023   6.832 -22.205  1.00 35.17           O
ATOM   1723  N   ALA A 217      10.164   8.808 -21.014  1.00 29.59           N
ATOM   1724  CA  ALA A 217       8.850   9.111 -21.566  1.00 27.88           C
ATOM   1725  C   ALA A 217       8.299  10.445 -21.083  1.00 28.73           C
ATOM   1726  O   ALA A 217       7.356  10.969 -21.690  1.00 27.54           O
ATOM   1727  CB  ALA A 217       7.857   7.987 -21.236  1.00 24.47           C
ATOM   1728  N   GLY A 218       8.870  11.018 -20.025  1.00 30.32           N
ATOM   1729  CA  GLY A 218       8.414  12.313 -19.554  1.00 27.68           C
ATOM   1730  C   GLY A 218       7.158  12.272 -18.710  1.00 28.78           C
ATOM   1731  O   GLY A 218       6.406  13.257 -18.688  1.00 25.90           O
ATOM   1732  N   ILE A 219       6.908  11.166 -17.999  1.00 25.91           N
ATOM   1733  CA  ILE A 219       5.693  11.070 -17.194  1.00 26.88           C
ATOM   1734  C   ILE A 219       5.955  10.438 -15.822  1.00 27.33           C
ATOM   1735  O   ILE A 219       5.266  10.751 -14.840  1.00 24.72           O
ATOM   1736  CB  ILE A 219       4.607  10.293 -17.972  1.00 27.85           C
ATOM   1737  CG1 ILE A 219       5.139   8.924 -18.419  1.00 28.17           C
ATOM   1738  CG2 ILE A 219       4.131  11.121 -19.174  1.00 22.36           C
ATOM   1739  CD1 ILE A 219       4.069   7.927 -18.776  1.00 27.11           C
ATOM   1740  N   GLY A 220       6.942   9.547 -15.736  1.00 22.97           N
ATOM   1741  CA  GLY A 220       7.161   8.826 -14.495  1.00 21.32           C
ATOM   1742  C   GLY A 220       8.023   9.594 -13.513  1.00 26.91           C
ATOM   1743  O   GLY A 220       7.505  10.318 -12.648  1.00 22.84           O
ATOM   1744  N   ARG A 221       9.348   9.456 -13.637  1.00 24.93           N
ATOM   1745  CA  ARG A 221      10.235  10.257 -12.802  1.00 26.47           C
ATOM   1746  C   ARG A 221       9.960  11.742 -12.982  1.00 22.23           C
ATOM   1747  O   ARG A 221      10.030  12.513 -12.021  1.00 23.40           O
ATOM   1748  CB  ARG A 221      11.696   9.925 -13.107  1.00 26.55           C
ATOM   1749  CG  ARG A 221      12.103   8.571 -12.549  1.00 27.02           C
ATOM   1750  CD  ARG A 221      13.433   8.109 -13.076  1.00 26.26           C
ATOM   1751  NE  ARG A 221      13.318   7.706 -14.459  1.00 33.48           N
ATOM   1752  CZ  ARG A 221      14.325   7.261 -15.203  1.00 41.51           C
ATOM   1753  NH1 ARG A 221      15.549   7.153 -14.674  1.00 29.94           N
ATOM   1754  NH2 ARG A 221      14.093   6.928 -16.484  1.00 35.82           N
ATOM   1755  N   SER A 222       9.618  12.154 -14.202  1.00 23.07           N
ATOM   1756  CA  SER A 222       9.278  13.550 -14.456  1.00 22.56           C
ATOM   1757  C   SER A 222       8.105  13.994 -13.599  1.00 24.44           C
ATOM   1758  O   SER A 222       8.108  15.107 -13.056  1.00 20.15           O
ATOM   1759  CB  SER A 222       8.941  13.749 -15.936  1.00 24.72           C
ATOM   1760  OG  SER A 222      10.115  13.812 -16.713  1.00 27.57           O
ATOM   1761  N   GLY A 223       7.074  13.146 -13.495  1.00 24.55           N
ATOM   1762  CA  GLY A 223       5.903  13.518 -12.723  1.00 21.22           C
ATOM   1763  C   GLY A 223       6.220  13.705 -11.255  1.00 25.27           C
ATOM   1764  O   GLY A 223       5.748  14.659 -10.625  1.00 24.90           O
ATOM   1765  N   THR A 224       7.055  12.818 -10.694  1.00 23.18           N
ATOM   1766  CA  THR A 224       7.380  12.925  -9.276  1.00 25.13           C
ATOM   1767  C   THR A 224       8.069  14.249  -8.975  1.00 22.64           C
ATOM   1768  O   THR A 224       7.807  14.866  -7.934  1.00 18.62           O
ATOM   1769  CB  THR A 224       8.246  11.740  -8.827  1.00 28.03           C
ATOM   1770  OG1 THR A 224       9.623  12.028  -9.080  1.00 33.49           O
ATOM   1771  CG2 THR A 224       7.861  10.462  -9.571  1.00 26.13           C
ATOM   1772  N   PHE A 225       8.912  14.725  -9.901  1.00 19.72           N
ATOM   1773  CA  PHE A 225       9.631  15.982  -9.700  1.00 21.32           C
ATOM   1774  C   PHE A 225       8.667  17.159  -9.531  1.00 21.58           C
ATOM   1775  O   PHE A 225       8.729  17.897  -8.539  1.00 21.36           O
ATOM   1776  CB  PHE A 225      10.591  16.246 -10.870  1.00 21.05           C
ATOM   1777  CG  PHE A 225      11.340  17.559 -10.748  1.00 20.29           C
ATOM   1778  CD1 PHE A 225      12.496  17.642  -9.976  1.00 19.77           C
ATOM   1779  CD2 PHE A 225      10.874  18.712 -11.381  1.00 21.18           C
ATOM   1780  CE1 PHE A 225      13.187  18.847  -9.845  1.00 17.74           C
ATOM   1781  CE2 PHE A 225      11.550  19.940 -11.253  1.00 22.41           C
ATOM   1782  CZ  PHE A 225      12.708  20.004 -10.489  1.00 21.17           C
ATOM   1783  N   CYS A 226       7.770  17.360 -10.497  1.00 21.12           N
ATOM   1784  CA  CYS A 226       6.907  18.537 -10.437  1.00 23.25           C
ATOM   1785  C   CYS A 226       5.795  18.353  -9.408  1.00 21.53           C
ATOM   1786  O   CYS A 226       5.381  19.322  -8.759  1.00 21.70           O
ATOM   1787  CB  CYS A 226       6.348  18.860 -11.833  1.00 26.94           C
ATOM   1788  SG  CYS A 226       5.217  17.614 -12.514  1.00 40.91           S
ATOM   1789  N   LEU A 227       5.357  17.113  -9.196  1.00 21.05           N
ATOM   1790  CA  LEU A 227       4.418  16.836  -8.118  1.00 20.08           C
ATOM   1791  C   LEU A 227       5.008  17.220  -6.766  1.00 23.14           C
ATOM   1792  O   LEU A 227       4.369  17.917  -5.961  1.00 21.28           O
ATOM   1793  CB  LEU A 227       4.035  15.358  -8.135  1.00 18.64           C
ATOM   1794  CG  LEU A 227       3.048  14.885  -7.071  1.00 20.89           C
ATOM   1795  CD1 LEU A 227       1.766  15.741  -7.076  1.00 19.64           C
ATOM   1796  CD2 LEU A 227       2.742  13.408  -7.308  1.00 19.20           C
ATOM   1797  N   ALA A 228       6.239  16.779  -6.500  1.00 23.32           N
ATOM   1798  CA  ALA A 228       6.860  17.104  -5.220  1.00 24.00           C
ATOM   1799  C   ALA A 228       7.056  18.604  -5.084  1.00 22.17           C
ATOM   1800  O   ALA A 228       6.784  19.180  -4.023  1.00 21.99           O
ATOM   1801  CB  ALA A 228       8.189  16.356  -5.071  1.00 19.50           C
ATOM   1802  N   ASP A 229       7.507  19.256  -6.156  1.00 21.82           N
ATOM   1803  CA  ASP A 229       7.742  20.694  -6.110  1.00 24.12           C
ATOM   1804  C   ASP A 229       6.466  21.462  -5.771  1.00 25.98           C
ATOM   1805  O   ASP A 229       6.473  22.362  -4.923  1.00 25.04           O
ATOM   1806  CB  ASP A 229       8.305  21.169  -7.452  1.00 21.75           C
ATOM   1807  CG  ASP A 229       8.593  22.651  -7.454  1.00 21.52           C
ATOM   1808  OD1 ASP A 229       9.257  23.140  -6.506  1.00 18.15           O
ATOM   1809  OD2 ASP A 229       8.134  23.334  -8.388  1.00 24.72           O
ATOM   1810  N   THR A 230       5.360  21.124  -6.438  1.00 23.62           N
ATOM   1811  CA  THR A 230       4.115  21.868  -6.261  1.00 25.93           C
ATOM   1812  C   THR A 230       3.492  21.614  -4.889  1.00 28.44           C
ATOM   1813  O   THR A 230       2.961  22.542  -4.267  1.00 25.08           O
ATOM   1814  CB  THR A 230       3.125  21.493  -7.368  1.00 25.11           C
ATOM   1815  OG1 THR A 230       3.544  22.071  -8.609  1.00 21.23           O
ATOM   1816  CG2 THR A 230       1.724  21.969  -7.019  1.00 22.75           C
ATOM   1817  N   CYS A 231       3.533  20.367  -4.404  1.00 23.32           N
ATOM   1818  CA  CYS A 231       2.973  20.075  -3.084  1.00 26.07           C
ATOM   1819  C   CYS A 231       3.749  20.796  -1.987  1.00 29.97           C
ATOM   1820  O   CYS A 231       3.156  21.382  -1.070  1.00 29.01           O
ATOM   1821  CB  CYS A 231       2.961  18.567  -2.830  1.00 23.74           C
ATOM   1822  SG  CYS A 231       1.820  17.678  -3.908  1.00 21.09           S
ATOM   1823  N   LEU A 232       5.087  20.750  -2.053  1.00 28.37           N
ATOM   1824  CA  LEU A 232       5.897  21.490  -1.084  1.00 30.36           C
ATOM   1825  C   LEU A 232       5.604  22.977  -1.159  1.00 28.53           C
ATOM   1826  O   LEU A 232       5.513  23.658  -0.132  1.00 28.47           O
ATOM   1827  CB  LEU A 232       7.384  21.238  -1.325  1.00 26.59           C
ATOM   1828  CG  LEU A 232       7.815  19.816  -0.979  1.00 26.07           C
ATOM   1829  CD1 LEU A 232       9.159  19.466  -1.644  1.00 18.91           C
ATOM   1830  CD2 LEU A 232       7.858  19.680   0.540  1.00 21.84           C
ATOM   1831  N   LEU A 233       5.447  23.500  -2.368  1.00 26.21           N
ATOM   1832  CA  LEU A 233       5.105  24.905  -2.496  1.00 29.87           C
ATOM   1833  C   LEU A 233       3.750  25.203  -1.857  1.00 29.65           C
ATOM   1834  O   LEU A 233       3.627  26.108  -1.029  1.00 30.95           O
ATOM   1835  CB  LEU A 233       5.123  25.308  -3.967  1.00 30.38           C
ATOM   1836  CG  LEU A 233       5.243  26.814  -4.099  1.00 35.78           C
ATOM   1837  CD1 LEU A 233       6.202  27.155  -5.206  1.00 34.52           C
ATOM   1838  CD2 LEU A 233       3.855  27.405  -4.335  1.00 33.83           C
ATOM   1839  N   LEU A 234       2.715  24.450  -2.228  1.00 32.40           N
ATOM   1840  CA  LEU A 234       1.396  24.681  -1.647  1.00 29.64           C
ATOM   1841  C   LEU A 234       1.435  24.586  -0.125  1.00 36.85           C
ATOM   1842  O   LEU A 234       0.822  25.407   0.569  1.00 35.02           O
ATOM   1843  CB  LEU A 234       0.393  23.681  -2.215  1.00 26.13           C
ATOM   1844  CG  LEU A 234       0.070  23.905  -3.694  1.00 34.71           C
ATOM   1845  CD1 LEU A 234      -0.797  22.780  -4.246  1.00 29.09           C
ATOM   1846  CD2 LEU A 234      -0.577  25.271  -3.908  1.00 31.83           C
ATOM   1847  N   MET A 235       2.152  23.589   0.413  1.00 31.87           N
ATOM   1848  CA  MET A 235       2.208  23.411   1.863  1.00 36.93           C
ATOM   1849  C   MET A 235       2.785  24.635   2.554  1.00 38.67           C
ATOM   1850  O   MET A 235       2.330  25.020   3.634  1.00 39.07           O
ATOM   1851  CB  MET A 235       3.031  22.177   2.212  1.00 34.78           C
ATOM   1852  CG  MET A 235       2.392  20.896   1.747  1.00 36.94           C
ATOM   1853  SD  MET A 235       3.163  19.468   2.500  1.00 40.09           S
ATOM   1854  CE  MET A 235       2.228  18.146   1.746  1.00 39.52           C
ATOM   1855  N   ASP A 236       3.795  25.255   1.949  1.00 36.83           N
ATOM   1856  CA  ASP A 236       4.387  26.433   2.556  1.00 41.98           C
ATOM   1857  C   ASP A 236       3.499  27.662   2.378  1.00 44.88           C
ATOM   1858  O   ASP A 236       3.322  28.446   3.317  1.00 44.83           O
ATOM   1859  CB  ASP A 236       5.774  26.678   1.965  1.00 40.35           C
ATOM   1860  CG  ASP A 236       6.601  27.598   2.823  1.00 46.09           C
ATOM   1861  OD1 ASP A 236       6.630  27.389   4.055  1.00 54.93           O
ATOM   1862  OD2 ASP A 236       7.208  28.537   2.279  1.00 48.51           O
ATOM   1863  N   LYS A 237       2.938  27.835   1.181  1.00 41.00           N
ATOM   1864  CA  LYS A 237       2.036  28.950   0.925  1.00 38.25           C
ATOM   1865  C   LYS A 237       0.855  28.922   1.882  1.00 41.30           C
ATOM   1866  O   LYS A 237       0.537  29.927   2.525  1.00 49.34           O
ATOM   1867  CB  LYS A 237       1.556  28.912  -0.529  1.00 35.21           C
ATOM   1868  N   ARG A 238       0.195  27.772   1.995  1.00 44.22           N
ATOM   1869  CA  ARG A 238      -0.954  27.651   2.879  1.00 42.02           C
ATOM   1870  C   ARG A 238      -0.574  27.630   4.353  1.00 47.28           C
ATOM   1871  O   ARG A 238      -1.472  27.656   5.202  1.00 51.81           O
ATOM   1872  CB  ARG A 238      -1.735  26.380   2.546  1.00 40.10           C
ATOM   1873  CG  ARG A 238      -2.181  26.286   1.114  1.00 36.98           C
ATOM   1874  CD  ARG A 238      -3.162  25.144   0.920  1.00 33.84           C
ATOM   1875  NE  ARG A 238      -3.654  25.118  -0.451  1.00 34.27           N
ATOM   1876  CZ  ARG A 238      -4.229  24.067  -1.027  1.00 41.74           C
ATOM   1877  NH1 ARG A 238      -4.395  22.937  -0.338  1.00 37.04           N
ATOM   1878  NH2 ARG A 238      -4.639  24.148  -2.295  1.00 37.99           N
ATOM   1879  N   LYS A 239       0.714  27.578   4.675  1.00 50.26           N
ATOM   1880  CA  LYS A 239       1.178  27.324   6.038  1.00 55.49           C
ATOM   1881  C   LYS A 239       0.268  26.300   6.728  1.00 62.23           C
ATOM   1882  O   LYS A 239      -0.380  26.569   7.741  1.00 62.92           O
ATOM   1883  CB  LYS A 239       1.265  28.627   6.832  1.00 54.90           C
ATOM   1884  CG  LYS A 239       2.476  29.469   6.481  1.00 58.44           C
ATOM   1885  CD  LYS A 239       3.748  28.621   6.514  1.00 56.42           C
ATOM   1886  CE  LYS A 239       4.937  29.431   6.053  1.00 51.52           C
ATOM   1887  NZ  LYS A 239       4.531  30.396   4.996  1.00 47.59           N
ATOM   1888  N   ASP A 240       0.213  25.106   6.135  1.00 58.29           N
ATOM   1889  CA  ASP A 240      -0.689  24.065   6.613  1.00 58.47           C
ATOM   1890  C   ASP A 240      -0.545  22.818   5.747  1.00 54.12           C
ATOM   1891  O   ASP A 240      -1.385  22.558   4.874  1.00 54.60           O
ATOM   1892  CB  ASP A 240      -2.139  24.566   6.611  1.00 55.93           C
ATOM   1893  CG  ASP A 240      -3.130  23.483   7.012  1.00 63.12           C
ATOM   1894  OD1 ASP A 240      -2.696  22.476   7.633  1.00 59.57           O
ATOM   1895  OD2 ASP A 240      -4.336  23.639   6.703  1.00 57.16           O
ATOM   1896  N   PRO A 241       0.503  22.025   5.962  1.00 52.96           N
ATOM   1897  CA  PRO A 241       0.724  20.843   5.109  1.00 53.26           C
ATOM   1898  C   PRO A 241      -0.462  19.901   5.036  1.00 55.11           C
ATOM   1899  O   PRO A 241      -0.694  19.298   3.978  1.00 57.10           O
ATOM   1900  CB  PRO A 241       1.937  20.163   5.761  1.00 53.52           C
ATOM   1901  CG  PRO A 241       2.647  21.271   6.481  1.00 53.88           C
ATOM   1902  CD  PRO A 241       1.572  22.213   6.956  1.00 48.66           C
ATOM   1903  N   SER A 242      -1.227  19.757   6.124  1.00 53.57           N
ATOM   1904  CA  SER A 242      -2.317  18.784   6.136  1.00 51.09           C
ATOM   1905  C   SER A 242      -3.374  19.105   5.091  1.00 48.90           C
ATOM   1906  O   SER A 242      -4.050  18.198   4.599  1.00 51.49           O
ATOM   1907  CB  SER A 242      -2.948  18.711   7.528  1.00 60.58           C
ATOM   1908  OG  SER A 242      -3.492  19.964   7.928  1.00 64.13           O
ATOM   1909  N   SER A 243      -3.527  20.378   4.725  1.00 45.83           N
ATOM   1910  CA  SER A 243      -4.536  20.768   3.747  1.00 47.59           C
ATOM   1911  C   SER A 243      -4.171  20.418   2.302  1.00 48.19           C
ATOM   1912  O   SER A 243      -5.032  20.541   1.424  1.00 45.21           O
ATOM   1913  CB  SER A 243      -4.794  22.271   3.845  1.00 51.18           C
ATOM   1914  OG  SER A 243      -3.817  22.990   3.112  1.00 55.05           O
ATOM   1915  N   VAL A 244      -2.936  20.007   2.019  1.00 45.79           N
ATOM   1916  CA  VAL A 244      -2.525  19.696   0.654  1.00 37.79           C
ATOM   1917  C   VAL A 244      -2.752  18.218   0.396  1.00 34.17           C
ATOM   1918  O   VAL A 244      -2.126  17.362   1.029  1.00 37.86           O
ATOM   1919  CB  VAL A 244      -1.060  20.073   0.402  1.00 39.48           C
ATOM   1920  CG1 VAL A 244      -0.604  19.515  -0.943  1.00 32.73           C
ATOM   1921  CG2 VAL A 244      -0.904  21.589   0.443  1.00 40.00           C
ATOM   1922  N   ASP A 245      -3.630  17.918  -0.554  1.00 31.69           N
ATOM   1923  CA  ASP A 245      -3.974  16.546  -0.923  1.00 33.45           C
ATOM   1924  C   ASP A 245      -3.118  16.126  -2.124  1.00 32.90           C
ATOM   1925  O   ASP A 245      -3.380  16.528  -3.260  1.00 28.21           O
ATOM   1926  CB  ASP A 245      -5.465  16.457  -1.224  1.00 32.48           C
ATOM   1927  CG  ASP A 245      -5.922  15.051  -1.455  1.00 33.12           C
ATOM   1928  OD1 ASP A 245      -5.115  14.213  -1.916  1.00 36.24           O
ATOM   1929  OD2 ASP A 245      -7.103  14.780  -1.176  1.00 44.24           O
ATOM   1930  N   ILE A 246      -2.104  15.298  -1.867  1.00 33.24           N
ATOM   1931  CA  ILE A 246      -1.155  14.938  -2.915  1.00 29.37           C
ATOM   1932  C   ILE A 246      -1.871  14.246  -4.069  1.00 30.75           C
ATOM   1933  O   ILE A 246      -1.622  14.546  -5.247  1.00 27.37           O
ATOM   1934  CB  ILE A 246      -0.023  14.068  -2.331  1.00 34.31           C
ATOM   1935  CG1 ILE A 246       0.619  14.778  -1.127  1.00 35.74           C
ATOM   1936  CG2 ILE A 246       1.035  13.738  -3.400  1.00 26.59           C
ATOM   1937  CD1 ILE A 246       1.789  14.007  -0.505  1.00 32.26           C
ATOM   1938  N   LYS A 247      -2.779  13.320  -3.755  1.00 29.42           N
ATOM   1939  CA  LYS A 247      -3.526  12.642  -4.810  1.00 29.81           C
ATOM   1940  C   LYS A 247      -4.302  13.637  -5.678  1.00 31.45           C
ATOM   1941  O   LYS A 247      -4.388  13.480  -6.904  1.00 28.52           O
ATOM   1942  CB  LYS A 247      -4.477  11.613  -4.203  1.00 28.68           C
ATOM   1943  CG  LYS A 247      -5.524  11.082  -5.209  1.00 34.74           C
ATOM   1944  CD  LYS A 247      -6.316   9.899  -4.642  1.00 37.55           C
ATOM   1945  CE  LYS A 247      -7.415   9.413  -5.591  1.00 37.49           C
ATOM   1946  NZ  LYS A 247      -8.611  10.315  -5.591  1.00 50.00           N
ATOM   1947  N   LYS A 248      -4.893  14.655  -5.062  1.00 27.26           N
ATOM   1948  CA  LYS A 248      -5.650  15.623  -5.834  1.00 26.94           C
ATOM   1949  C   LYS A 248      -4.715  16.448  -6.707  1.00 30.26           C
ATOM   1950  O   LYS A 248      -4.979  16.655  -7.896  1.00 32.80           O
ATOM   1951  CB  LYS A 248      -6.464  16.517  -4.887  1.00 32.91           C
ATOM   1952  N   VAL A 249      -3.607  16.920  -6.129  1.00 30.82           N
ATOM   1953  CA  VAL A 249      -2.630  17.669  -6.905  1.00 29.15           C
ATOM   1954  C   VAL A 249      -2.179  16.857  -8.114  1.00 27.62           C
ATOM   1955  O   VAL A 249      -2.005  17.396  -9.214  1.00 23.54           O
ATOM   1956  CB  VAL A 249      -1.444  18.080  -6.013  1.00 27.62           C
ATOM   1957  CG1 VAL A 249      -0.302  18.681  -6.881  1.00 22.81           C
ATOM   1958  CG2 VAL A 249      -1.901  19.091  -4.965  1.00 27.56           C
ATOM   1959  N   LEU A 250      -1.992  15.549  -7.931  1.00 22.73           N
ATOM   1960  CA  LEU A 250      -1.540  14.708  -9.027  1.00 26.12           C
ATOM   1961  C   LEU A 250      -2.600  14.617 -10.123  1.00 31.42           C
ATOM   1962  O   LEU A 250      -2.272  14.672 -11.319  1.00 24.83           O
ATOM   1963  CB  LEU A 250      -1.169  13.319  -8.492  1.00 24.69           C
ATOM   1964  CG  LEU A 250      -0.771  12.272  -9.543  1.00 27.95           C
ATOM   1965  CD1 LEU A 250       0.363  12.790 -10.433  1.00 22.74           C
ATOM   1966  CD2 LEU A 250      -0.378  10.944  -8.899  1.00 27.65           C
ATOM   1967  N   LEU A 251      -3.880  14.484  -9.738  1.00 28.84           N
ATOM   1968  CA  LEU A 251      -4.945  14.470 -10.738  1.00 28.52           C
ATOM   1969  C   LEU A 251      -5.058  15.820 -11.433  1.00 29.51           C
ATOM   1970  O   LEU A 251      -5.442  15.891 -12.607  1.00 27.37           O
ATOM   1971  CB  LEU A 251      -6.272  14.079 -10.097  1.00 21.18           C
ATOM   1972  CG  LEU A 251      -6.370  12.585  -9.760  1.00 30.85           C
ATOM   1973  CD1 LEU A 251      -7.534  12.316  -8.820  1.00 32.35           C
ATOM   1974  CD2 LEU A 251      -6.482  11.738 -11.012  1.00 29.48           C
ATOM   1975  N   GLU A 252      -4.722  16.892 -10.725  1.00 28.02           N
ATOM   1976  CA  GLU A 252      -4.649  18.204 -11.349  1.00 28.32           C
ATOM   1977  C   GLU A 252      -3.594  18.221 -12.452  1.00 30.33           C
ATOM   1978  O   GLU A 252      -3.833  18.734 -13.553  1.00 27.16           O
ATOM   1979  CB  GLU A 252      -4.353  19.243 -10.268  1.00 29.37           C
ATOM   1980  CG  GLU A 252      -4.445  20.674 -10.733  1.00 43.86           C
ATOM   1981  CD  GLU A 252      -5.867  21.067 -11.108  1.00 54.75           C
ATOM   1982  OE1 GLU A 252      -6.824  20.402 -10.622  1.00 46.72           O
ATOM   1983  OE2 GLU A 252      -6.021  22.037 -11.894  1.00 50.16           O
ATOM   1984  N   MET A 253      -2.434  17.622 -12.194  1.00 26.56           N
ATOM   1985  CA  MET A 253      -1.376  17.623 -13.199  1.00 30.25           C
ATOM   1986  C   MET A 253      -1.716  16.708 -14.371  1.00 26.45           C
ATOM   1987  O   MET A 253      -1.354  16.993 -15.524  1.00 23.71           O
ATOM   1988  CB  MET A 253      -0.047  17.220 -12.565  1.00 24.59           C
ATOM   1989  CG  MET A 253       0.623  18.374 -11.890  1.00 32.34           C
ATOM   1990  SD  MET A 253       1.876  17.907 -10.689  1.00 32.59           S
ATOM   1991  CE  MET A 253       2.633  19.510 -10.459  1.00 27.73           C
ATOM   1992  N   ARG A 254      -2.380  15.588 -14.095  1.00 24.78           N
ATOM   1993  CA  ARG A 254      -2.764  14.696 -15.177  1.00 23.29           C
ATOM   1994  C   ARG A 254      -3.805  15.315 -16.103  1.00 24.60           C
ATOM   1995  O   ARG A 254      -4.073  14.752 -17.169  1.00 24.70           O
ATOM   1996  CB  ARG A 254      -3.280  13.384 -14.600  1.00 24.22           C
ATOM   1997  CG  ARG A 254      -2.194  12.484 -14.042  1.00 22.49           C
ATOM   1998  CD  ARG A 254      -2.688  11.063 -13.936  1.00 23.11           C
ATOM   1999  NE  ARG A 254      -1.608  10.129 -13.646  1.00 29.01           N
ATOM   2000  CZ  ARG A 254      -1.649   8.826 -13.910  1.00 30.52           C
ATOM   2001  NH1 ARG A 254      -0.608   8.048 -13.603  1.00 27.11           N
ATOM   2002  NH2 ARG A 254      -2.729   8.305 -14.481  1.00 27.64           N
ATOM   2003  N   LYS A 255      -4.408  16.450 -15.736  1.00 22.20           N
ATOM   2004  CA  LYS A 255      -5.216  17.141 -16.729  1.00 26.10           C
ATOM   2005  C   LYS A 255      -4.358  17.685 -17.861  1.00 27.18           C
ATOM   2006  O   LYS A 255      -4.876  17.906 -18.963  1.00 30.16           O
ATOM   2007  CB  LYS A 255      -6.010  18.290 -16.110  1.00 25.75           C
ATOM   2008  CG  LYS A 255      -6.946  17.898 -14.988  1.00 27.01           C
ATOM   2009  CD  LYS A 255      -7.579  19.155 -14.442  1.00 30.11           C
ATOM   2010  CE  LYS A 255      -8.389  18.910 -13.183  1.00 33.50           C
ATOM   2011  NZ  LYS A 255      -8.899  20.229 -12.687  1.00 32.64           N
ATOM   2012  N   PHE A 256      -3.058  17.891 -17.619  1.00 23.15           N
ATOM   2013  CA  PHE A 256      -2.181  18.502 -18.604  1.00 21.20           C
ATOM   2014  C   PHE A 256      -1.318  17.502 -19.347  1.00 21.53           C
ATOM   2015  O   PHE A 256      -0.928  17.773 -20.490  1.00 23.12           O
ATOM   2016  CB  PHE A 256      -1.288  19.551 -17.943  1.00 20.26           C
ATOM   2017  CG  PHE A 256      -2.051  20.672 -17.328  1.00 22.87           C
ATOM   2018  CD1 PHE A 256      -2.413  21.785 -18.085  1.00 24.28           C
ATOM   2019  CD2 PHE A 256      -2.441  20.612 -16.004  1.00 21.13           C
ATOM   2020  CE1 PHE A 256      -3.124  22.838 -17.507  1.00 23.87           C
ATOM   2021  CE2 PHE A 256      -3.148  21.646 -15.432  1.00 22.31           C
ATOM   2022  CZ  PHE A 256      -3.494  22.759 -16.178  1.00 21.46           C
ATOM   2023  N   ARG A 257      -1.013  16.358 -18.745  1.00 19.79           N
ATOM   2024  CA  ARG A 257      -0.227  15.340 -19.432  1.00 23.87           C
ATOM   2025  C   ARG A 257      -0.595  13.988 -18.848  1.00 22.91           C
ATOM   2026  O   ARG A 257      -0.684  13.856 -17.626  1.00 27.16           O
ATOM   2027  CB  ARG A 257       1.281  15.617 -19.293  1.00 25.71           C
ATOM   2028  CG  ARG A 257       2.201  14.623 -20.007  1.00 22.57           C
ATOM   2029  CD  ARG A 257       3.580  15.242 -20.261  1.00 23.35           C
ATOM   2030  NE  ARG A 257       4.519  14.270 -20.830  1.00 26.67           N
ATOM   2031  CZ  ARG A 257       4.773  14.126 -22.130  1.00 24.09           C
ATOM   2032  NH1 ARG A 257       4.162  14.880 -23.043  1.00 21.24           N
ATOM   2033  NH2 ARG A 257       5.643  13.213 -22.520  1.00 27.78           N
ATOM   2034  N   MET A 258      -0.829  13.003 -19.714  1.00 24.91           N
ATOM   2035  CA  MET A 258      -1.274  11.693 -19.265  1.00 23.76           C
ATOM   2036  C   MET A 258      -0.179  10.984 -18.476  1.00 28.66           C
ATOM   2037  O   MET A 258       1.016  11.164 -18.730  1.00 24.54           O
ATOM   2038  CB  MET A 258      -1.665  10.821 -20.460  1.00 21.41           C
ATOM   2039  CG  MET A 258      -0.558  10.670 -21.482  1.00 24.66           C
ATOM   2040  SD  MET A 258      -0.907   9.509 -22.841  1.00 31.01           S
ATOM   2041  CE  MET A 258      -2.126  10.446 -23.778  1.00 21.37           C
ATOM   2042  N   GLY A 259      -0.605  10.147 -17.521  1.00 29.52           N
ATOM   2043  CA  GLY A 259       0.243   9.105 -16.972  1.00 25.95           C
ATOM   2044  C   GLY A 259       1.301   9.557 -15.987  1.00 27.33           C
ATOM   2045  O   GLY A 259       2.176   8.753 -15.627  1.00 22.88           O
ATOM   2046  N   LEU A 260       1.259  10.812 -15.543  1.00 25.37           N
ATOM   2047  CA  LEU A 260       2.221  11.290 -14.558  1.00 26.06           C
ATOM   2048  C   LEU A 260       2.235  10.372 -13.348  1.00 24.86           C
ATOM   2049  O   LEU A 260       1.198  10.152 -12.717  1.00 24.33           O
ATOM   2050  CB  LEU A 260       1.877  12.721 -14.152  1.00 25.47           C
ATOM   2051  CG  LEU A 260       1.749  13.661 -15.350  1.00 24.04           C
ATOM   2052  CD1 LEU A 260       1.505  15.104 -14.913  1.00 22.77           C
ATOM   2053  CD2 LEU A 260       2.979  13.537 -16.253  1.00 22.37           C
ATOM   2054  N   ILE A 261       3.419   9.829 -13.048  1.00 26.76           N
ATOM   2055  CA  ILE A 261       3.642   8.813 -12.019  1.00 24.15           C
ATOM   2056  C   ILE A 261       3.187   7.478 -12.595  1.00 26.03           C
ATOM   2057  O   ILE A 261       1.989   7.258 -12.782  1.00 28.64           O
ATOM   2058  CB  ILE A 261       2.912   9.130 -10.695  1.00 24.30           C
ATOM   2059  CG1 ILE A 261       3.201  10.560 -10.211  1.00 23.42           C
ATOM   2060  CG2 ILE A 261       3.234   8.088  -9.637  1.00 22.59           C
ATOM   2061  CD1 ILE A 261       4.613  10.836  -9.817  1.00 26.54           C
ATOM   2062  N   GLN A 262       4.136   6.576 -12.872  1.00 26.87           N
ATOM   2063  CA  GLN A 262       3.854   5.336 -13.588  1.00 29.55           C
ATOM   2064  C   GLN A 262       3.724   4.098 -12.701  1.00 31.68           C
ATOM   2065  O   GLN A 262       3.392   3.033 -13.226  1.00 30.01           O
ATOM   2066  CB  GLN A 262       4.947   5.056 -14.624  1.00 27.22           C
ATOM   2067  CG  GLN A 262       5.097   6.090 -15.705  1.00 27.58           C
ATOM   2068  CD  GLN A 262       5.817   5.525 -16.931  1.00 48.13           C
ATOM   2069  OE1 GLN A 262       7.026   5.760 -17.143  1.00 39.42           O
ATOM   2070  NE2 GLN A 262       5.076   4.762 -17.741  1.00 42.09           N
ATOM   2071  N   THR A 263       4.000   4.186 -11.399  1.00 29.80           N
ATOM   2072  CA  THR A 263       3.985   3.008 -10.539  1.00 26.61           C
ATOM   2073  C   THR A 263       3.575   3.415  -9.135  1.00 30.92           C
ATOM   2074  O   THR A 263       3.716   4.574  -8.735  1.00 30.90           O
ATOM   2075  CB  THR A 263       5.355   2.312 -10.465  1.00 30.62           C
ATOM   2076  OG1 THR A 263       6.290   3.154  -9.761  1.00 30.90           O
ATOM   2077  CG2 THR A 263       5.893   2.001 -11.867  1.00 24.80           C
ATOM   2078  N   ALA A 264       3.066   2.439  -8.384  1.00 31.65           N
ATOM   2079  CA  ALA A 264       2.800   2.662  -6.968  1.00 32.78           C
ATOM   2080  C   ALA A 264       4.083   3.048  -6.230  1.00 32.08           C
ATOM   2081  O   ALA A 264       4.054   3.876  -5.309  1.00 29.91           O
ATOM   2082  CB  ALA A 264       2.167   1.411  -6.361  1.00 30.73           C
ATOM   2083  N   ASP A 265       5.216   2.450  -6.625  1.00 27.28           N
ATOM   2084  CA  ASP A 265       6.526   2.856  -6.124  1.00 31.72           C
ATOM   2085  C   ASP A 265       6.708   4.358  -6.235  1.00 29.96           C
ATOM   2086  O   ASP A 265       7.081   5.031  -5.267  1.00 30.72           O
ATOM   2087  CB  ASP A 265       7.637   2.178  -6.934  1.00 42.32           C
ATOM   2088  CG  ASP A 265       8.066   0.861  -6.364  1.00 49.06           C
ATOM   2089  OD1 ASP A 265       8.898   0.181  -7.016  1.00 57.93           O
ATOM   2090  OD2 ASP A 265       7.565   0.501  -5.285  1.00 54.16           O
ATOM   2091  N   GLN A 266       6.510   4.889  -7.443  1.00 29.23           N
ATOM   2092  CA  GLN A 266       6.735   6.307  -7.663  1.00 30.12           C
ATOM   2093  C   GLN A 266       5.725   7.150  -6.901  1.00 23.28           C
ATOM   2094  O   GLN A 266       6.058   8.253  -6.459  1.00 25.56           O
ATOM   2095  CB  GLN A 266       6.701   6.614  -9.159  1.00 28.98           C
ATOM   2096  CG  GLN A 266       7.841   6.005  -9.929  1.00 23.77           C
ATOM   2097  CD  GLN A 266       7.742   6.302 -11.413  1.00 30.38           C
ATOM   2098  OE1 GLN A 266       6.772   6.915 -11.872  1.00 30.10           O
ATOM   2099  NE2 GLN A 266       8.740   5.866 -12.176  1.00 28.79           N
ATOM   2100  N   LEU A 267       4.507   6.635  -6.709  1.00 24.50           N
ATOM   2101  CA  LEU A 267       3.523   7.331  -5.884  1.00 24.89           C
ATOM   2102  C   LEU A 267       3.979   7.392  -4.435  1.00 27.19           C
ATOM   2103  O   LEU A 267       4.051   8.474  -3.839  1.00 25.75           O
ATOM   2104  CB  LEU A 267       2.155   6.646  -5.989  1.00 28.13           C
ATOM   2105  CG  LEU A 267       0.986   7.401  -5.335  1.00 31.67           C
ATOM   2106  CD1 LEU A 267       0.725   8.732  -6.074  1.00 23.39           C
ATOM   2107  CD2 LEU A 267      -0.311   6.552  -5.201  1.00 27.80           C
ATOM   2108  N   ARG A 268       4.307   6.236  -3.852  1.00 28.80           N
ATOM   2109  CA  ARG A 268       4.813   6.233  -2.485  1.00 29.13           C
ATOM   2110  C   ARG A 268       6.029   7.141  -2.356  1.00 25.61           C
ATOM   2111  O   ARG A 268       6.138   7.920  -1.402  1.00 27.09           O
ATOM   2112  CB  ARG A 268       5.159   4.810  -2.049  1.00 31.05           C
ATOM   2113  CG  ARG A 268       5.696   4.726  -0.622  1.00 31.65           C
ATOM   2114  CD  ARG A 268       6.112   3.311  -0.255  1.00 30.11           C
ATOM   2115  NE  ARG A 268       6.431   3.192   1.165  1.00 35.81           N
ATOM   2116  CZ  ARG A 268       7.596   3.555   1.697  1.00 37.93           C
ATOM   2117  NH1 ARG A 268       8.554   4.066   0.924  1.00 32.65           N
ATOM   2118  NH2 ARG A 268       7.799   3.414   3.001  1.00 29.21           N
ATOM   2119  N   PHE A 269       6.963   7.048  -3.306  1.00 21.25           N
ATOM   2120  CA  PHE A 269       8.178   7.847  -3.210  1.00 23.39           C
ATOM   2121  C   PHE A 269       7.869   9.340  -3.231  1.00 26.30           C
ATOM   2122  O   PHE A 269       8.534  10.124  -2.542  1.00 24.15           O
ATOM   2123  CB  PHE A 269       9.139   7.505  -4.341  1.00 28.20           C
ATOM   2124  CG  PHE A 269      10.356   8.395  -4.377  1.00 28.95           C
ATOM   2125  CD1 PHE A 269      11.383   8.225  -3.456  1.00 27.15           C
ATOM   2126  CD2 PHE A 269      10.461   9.410  -5.309  1.00 23.00           C
ATOM   2127  CE1 PHE A 269      12.503   9.043  -3.480  1.00 29.62           C
ATOM   2128  CE2 PHE A 269      11.577  10.244  -5.328  1.00 27.24           C
ATOM   2129  CZ  PHE A 269      12.603  10.057  -4.423  1.00 24.31           C
ATOM   2130  N   SER A 270       6.873   9.752  -4.031  1.00 24.08           N
ATOM   2131  CA  SER A 270       6.469  11.154  -4.055  1.00 22.24           C
ATOM   2132  C   SER A 270       5.883  11.585  -2.719  1.00 21.22           C
ATOM   2133  O   SER A 270       6.186  12.679  -2.230  1.00 24.48           O
ATOM   2134  CB  SER A 270       5.458  11.398  -5.179  1.00 23.99           C
ATOM   2135  OG  SER A 270       6.025  11.130  -6.450  1.00 28.39           O
ATOM   2136  N   TYR A 271       5.013  10.764  -2.132  1.00 23.66           N
ATOM   2137  CA  TYR A 271       4.508  11.059  -0.796  1.00 25.24           C
ATOM   2138  C   TYR A 271       5.656  11.238   0.175  1.00 24.50           C
ATOM   2139  O   TYR A 271       5.694  12.207   0.947  1.00 23.32           O
ATOM   2140  CB  TYR A 271       3.593   9.934  -0.309  1.00 28.41           C
ATOM   2141  CG  TYR A 271       2.159  10.106  -0.736  1.00 33.45           C
ATOM   2142  CD1 TYR A 271       1.810  10.006  -2.075  1.00 32.33           C
ATOM   2143  CD2 TYR A 271       1.155  10.373   0.196  1.00 32.71           C
ATOM   2144  CE1 TYR A 271       0.511  10.161  -2.482  1.00 38.52           C
ATOM   2145  CE2 TYR A 271      -0.157  10.536  -0.200  1.00 32.83           C
ATOM   2146  CZ  TYR A 271      -0.474  10.427  -1.549  1.00 41.16           C
ATOM   2147  OH  TYR A 271      -1.773  10.584  -1.994  1.00 44.08           O
ATOM   2148  N   LEU A 272       6.601  10.298   0.149  1.00 25.18           N
ATOM   2149  CA  LEU A 272       7.744  10.345   1.049  1.00 24.53           C
ATOM   2150  C   LEU A 272       8.558  11.615   0.828  1.00 25.79           C
ATOM   2151  O   LEU A 272       8.894  12.324   1.787  1.00 26.73           O
ATOM   2152  CB  LEU A 272       8.599   9.098   0.837  1.00 25.83           C
ATOM   2153  CG  LEU A 272       9.806   8.884   1.748  1.00 32.14           C
ATOM   2154  CD1 LEU A 272       9.379   8.759   3.220  1.00 22.41           C
ATOM   2155  CD2 LEU A 272      10.547   7.648   1.286  1.00 28.49           C
ATOM   2156  N   ALA A 273       8.860  11.934  -0.437  1.00 22.48           N
ATOM   2157  CA  ALA A 273       9.658  13.118  -0.727  1.00 21.86           C
ATOM   2158  C   ALA A 273       8.984  14.368  -0.184  1.00 22.86           C
ATOM   2159  O   ALA A 273       9.621  15.202   0.470  1.00 22.89           O
ATOM   2160  CB  ALA A 273       9.902  13.228  -2.231  1.00 18.60           C
ATOM   2161  N   VAL A 274       7.678  14.492  -0.411  1.00 22.15           N
ATOM   2162  CA  VAL A 274       6.946  15.662   0.066  1.00 24.36           C
ATOM   2163  C   VAL A 274       6.931  15.718   1.593  1.00 22.64           C
ATOM   2164  O   VAL A 274       7.023  16.800   2.189  1.00 24.71           O
ATOM   2165  CB  VAL A 274       5.521  15.672  -0.527  1.00 23.73           C
ATOM   2166  CG1 VAL A 274       4.627  16.634   0.242  1.00 22.32           C
ATOM   2167  CG2 VAL A 274       5.586  16.066  -1.988  1.00 19.01           C
ATOM   2168  N   ILE A 275       6.815  14.567   2.254  1.00 24.91           N
ATOM   2169  CA  ILE A 275       6.730  14.572   3.714  1.00 24.81           C
ATOM   2170  C   ILE A 275       8.075  14.955   4.322  1.00 27.20           C
ATOM   2171  O   ILE A 275       8.162  15.826   5.199  1.00 25.55           O
ATOM   2172  CB  ILE A 275       6.249  13.203   4.234  1.00 28.99           C
ATOM   2173  CG1 ILE A 275       4.791  12.962   3.842  1.00 34.71           C
ATOM   2174  CG2 ILE A 275       6.426  13.106   5.760  1.00 27.89           C
ATOM   2175  CD1 ILE A 275       4.199  11.689   4.420  1.00 31.53           C
ATOM   2176  N   GLU A 276       9.143  14.287   3.885  1.00 26.08           N
ATOM   2177  CA  GLU A 276      10.472  14.648   4.353  1.00 25.04           C
ATOM   2178  C   GLU A 276      10.807  16.084   3.976  1.00 26.68           C
ATOM   2179  O   GLU A 276      11.378  16.829   4.781  1.00 24.50           O
ATOM   2180  CB  GLU A 276      11.503  13.682   3.779  1.00 31.69           C
ATOM   2181  CG  GLU A 276      11.241  12.240   4.142  1.00 33.60           C
ATOM   2182  CD  GLU A 276      11.751  11.893   5.528  1.00 41.68           C
ATOM   2183  OE1 GLU A 276      11.449  12.629   6.490  1.00 39.80           O
ATOM   2184  OE2 GLU A 276      12.457  10.870   5.658  1.00 51.11           O
ATOM   2185  N   GLY A 277      10.443  16.495   2.759  1.00 24.89           N
ATOM   2186  CA  GLY A 277      10.649  17.878   2.372  1.00 22.93           C
ATOM   2187  C   GLY A 277       9.962  18.851   3.310  1.00 26.14           C
ATOM   2188  O   GLY A 277      10.572  19.823   3.773  1.00 22.80           O
ATOM   2189  N   ALA A 278       8.676  18.606   3.599  1.00 23.30           N
ATOM   2190  CA  ALA A 278       7.932  19.495   4.490  1.00 25.52           C
ATOM   2191  C   ALA A 278       8.534  19.517   5.898  1.00 25.35           C
ATOM   2192  O   ALA A 278       8.588  20.569   6.549  1.00 23.90           O
ATOM   2193  CB  ALA A 278       6.464  19.071   4.540  1.00 25.28           C
ATOM   2194  N   LYS A 279       8.988  18.368   6.391  1.00 23.25           N
ATOM   2195  CA  LYS A 279       9.619  18.352   7.706  1.00 28.01           C
ATOM   2196  C   LYS A 279      10.822  19.292   7.749  1.00 28.97           C
ATOM   2197  O   LYS A 279      10.986  20.060   8.708  1.00 27.61           O
ATOM   2198  CB  LYS A 279      10.010  16.922   8.079  1.00 27.63           C
ATOM   2199  CG  LYS A 279       8.937  16.228   8.891  1.00 30.04           C
ATOM   2200  CD  LYS A 279       8.799  14.764   8.565  1.00 33.32           C
ATOM   2201  CE  LYS A 279       9.996  13.973   8.999  1.00 35.36           C
ATOM   2202  NZ  LYS A 279       9.748  12.517   8.797  1.00 41.59           N
ATOM   2203  N   PHE A 280      11.648  19.283   6.698  1.00 27.15           N
ATOM   2204  CA  PHE A 280      12.828  20.144   6.674  1.00 29.29           C
ATOM   2205  C   PHE A 280      12.448  21.608   6.457  1.00 26.17           C
ATOM   2206  O   PHE A 280      12.961  22.506   7.135  1.00 25.07           O
ATOM   2207  CB  PHE A 280      13.796  19.668   5.588  1.00 27.80           C
ATOM   2208  CG  PHE A 280      15.066  20.477   5.505  1.00 32.72           C
ATOM   2209  CD1 PHE A 280      15.973  20.475   6.546  1.00 33.20           C
ATOM   2210  CD2 PHE A 280      15.347  21.240   4.389  1.00 30.17           C
ATOM   2211  CE1 PHE A 280      17.143  21.207   6.472  1.00 35.69           C
ATOM   2212  CE2 PHE A 280      16.517  21.977   4.310  1.00 28.65           C
ATOM   2213  CZ  PHE A 280      17.417  21.954   5.348  1.00 29.15           C
ATOM   2214  N   ILE A 281      11.563  21.864   5.497  1.00 27.81           N
ATOM   2215  CA  ILE A 281      11.227  23.232   5.119  1.00 29.80           C
ATOM   2216  C   ILE A 281      10.447  23.923   6.222  1.00 29.65           C
ATOM   2217  O   ILE A 281      10.549  25.141   6.399  1.00 33.30           O
ATOM   2218  CB  ILE A 281      10.425  23.227   3.805  1.00 28.59           C
ATOM   2219  CG1 ILE A 281      11.341  22.936   2.622  1.00 26.14           C
ATOM   2220  CG2 ILE A 281       9.677  24.527   3.626  1.00 28.39           C
ATOM   2221  CD1 ILE A 281      10.567  22.624   1.353  1.00 34.64           C
ATOM   2222  N   MET A 282       9.667  23.170   6.985  1.00 31.48           N
ATOM   2223  CA  MET A 282       8.698  23.769   7.880  1.00 30.65           C
ATOM   2224  C   MET A 282       8.766  23.282   9.310  1.00 28.18           C
ATOM   2225  O   MET A 282       8.071  23.847  10.156  1.00 31.90           O
ATOM   2226  CB  MET A 282       7.284  23.527   7.348  1.00 31.34           C
ATOM   2227  CG  MET A 282       7.039  24.290   6.070  1.00 40.48           C
ATOM   2228  SD  MET A 282       5.415  23.926   5.477  1.00 44.59           S
ATOM   2229  CE  MET A 282       5.523  22.144   5.533  1.00 44.30           C
ATOM   2230  N   GLY A 283       9.552  22.259   9.613  1.00 26.50           N
ATOM   2231  CA  GLY A 283       9.603  21.800  10.981  1.00 27.40           C
ATOM   2232  C   GLY A 283       9.117  20.381  11.112  1.00 29.08           C
ATOM   2233  O   GLY A 283       8.136  19.987  10.481  1.00 31.67           O
ATOM   2234  N   ASP A 284       9.833  19.590  11.891  1.00 29.20           N
ATOM   2235  CA  ASP A 284       9.440  18.222  12.158  1.00 33.39           C
ATOM   2236  C   ASP A 284       8.467  18.249  13.336  1.00 36.63           C
ATOM   2237  O   ASP A 284       8.878  18.464  14.484  1.00 36.76           O
ATOM   2238  CB  ASP A 284      10.670  17.361  12.445  1.00 34.80           C
ATOM   2239  CG  ASP A 284      10.328  15.894  12.621  1.00 34.77           C
ATOM   2240  OD1 ASP A 284       9.164  15.584  12.960  1.00 34.68           O
ATOM   2241  OD2 ASP A 284      11.232  15.059  12.428  1.00 34.39           O
ATOM   2242  N   SER A 285       7.177  18.062  13.050  1.00 33.30           N
ATOM   2243  CA  SER A 285       6.184  18.140  14.115  1.00 40.05           C
ATOM   2244  C   SER A 285       6.350  17.029  15.147  1.00 42.37           C
ATOM   2245  O   SER A 285       5.886  17.181  16.282  1.00 43.35           O
ATOM   2246  CB  SER A 285       4.775  18.105  13.526  1.00 36.69           C
ATOM   2247  OG  SER A 285       4.407  16.775  13.238  1.00 46.39           O
ATOM   2248  N   SER A 286       7.013  15.926  14.790  1.00 41.57           N
ATOM   2249  CA  SER A 286       7.310  14.899  15.784  1.00 42.14           C
ATOM   2250  C   SER A 286       8.216  15.437  16.889  1.00 42.56           C
ATOM   2251  O   SER A 286       8.141  14.974  18.029  1.00 42.00           O
ATOM   2252  CB  SER A 286       7.945  13.679  15.114  1.00 38.12           C
ATOM   2253  OG  SER A 286       9.299  13.927  14.755  1.00 45.18           O
ATOM   2254  N   VAL A 287       9.067  16.416  16.577  1.00 39.90           N
ATOM   2255  CA  VAL A 287       9.937  16.998  17.590  1.00 43.97           C
ATOM   2256  C   VAL A 287       9.305  18.169  18.331  1.00 50.11           C
ATOM   2257  O   VAL A 287       9.779  18.524  19.420  1.00 50.00           O
ATOM   2258  CB  VAL A 287      11.262  17.482  16.985  1.00 40.08           C
ATOM   2259  CG1 VAL A 287      12.156  18.038  18.099  1.00 30.83           C
ATOM   2260  CG2 VAL A 287      11.928  16.344  16.221  1.00 31.21           C
ATOM   2261  N   GLN A 288       8.264  18.782  17.776  1.00 50.86           N
ATOM   2262  CA  GLN A 288       7.636  19.943  18.402  1.00 53.47           C
ATOM   2263  C   GLN A 288       6.318  19.578  19.083  1.00 59.37           C
ATOM   2264  O   GLN A 288       6.066  19.980  20.224  1.00 68.13           O
ATOM   2265  CB  GLN A 288       7.408  21.044  17.366  1.00 52.18           C
ATOM   2266  CG  GLN A 288       8.692  21.547  16.729  1.00 46.77           C
ATOM   2267  CD  GLN A 288       9.173  22.869  17.322  1.00 48.76           C
ATOM   2268  OE1 GLN A 288      10.378  23.140  17.376  1.00 46.75           O
ATOM   2269  NE2 GLN A 288       8.236  23.703  17.754  1.00 48.68           N
TER
HETATM 2270  C1  GOL A 304      -4.773  20.718  -5.212  1.00 43.99           C
HETATM 2271  C2  GOL A 304      -4.727  21.038  -3.669  1.00 47.72           C
HETATM 2272  C3  GOL A 304      -5.062  19.671  -2.987  1.00 39.90           C
HETATM 2273  O1  GOL A 304      -6.005  21.097  -5.664  1.00 44.98           O
HETATM 2274  O2  GOL A 304      -5.588  22.072  -3.327  1.00 51.64           O
HETATM 2275  O3  GOL A 304      -5.229  19.900  -1.616  1.00 45.56           O
HETATM 2276  H2  GOL A 304      -3.853  21.350  -3.389  1.00 57.34           H
HETATM 2277  H11 GOL A 304      -4.599  19.773  -5.348  1.00 52.86           H
HETATM 2278  H12 GOL A 304      -4.051  21.188  -5.658  1.00 52.86           H
HETATM 2279  H31 GOL A 304      -5.851  19.300  -3.410  1.00 47.95           H
HETATM 2280  H32 GOL A 304      -4.347  19.046  -3.184  1.00 47.95           H
HETATM 2281  HO1 GOL A 304      -6.575  20.677  -5.194  1.00 54.05           H
HETATM 2282  HO2 GOL A 304      -6.041  21.822  -2.652  1.00 62.04           H
HETATM 2283  HO3 GOL A 304      -4.529  20.301  -1.348  1.00 54.74           H
HETATM 2284  C1  GOL A 306      -5.390  26.787 -22.674  1.00 56.44           C
HETATM 2285  C2  GOL A 306      -4.873  25.454 -23.288  1.00 33.16           C
HETATM 2286  C3  GOL A 306      -3.369  25.544 -23.146  1.00 40.76           C
HETATM 2287  O1  GOL A 306      -4.851  26.882 -21.338  1.00 44.87           O
HETATM 2288  O2  GOL A 306      -5.245  25.292 -24.619  1.00 48.43           O
HETATM 2289  O3  GOL A 306      -2.849  25.161 -24.389  1.00 51.37           O
HETATM 2290  H2  GOL A 306      -5.248  24.696 -22.813  1.00 39.87           H
HETATM 2291  H11 GOL A 306      -5.115  27.526 -23.239  1.00 67.81           H
HETATM 2292  H12 GOL A 306      -6.359  26.790 -22.686  1.00 67.81           H
HETATM 2293  H31 GOL A 306      -3.081  24.977 -22.413  1.00 48.99           H
HETATM 2294  H32 GOL A 306      -3.125  26.446 -22.884  1.00 48.99           H
HETATM 2295  HO1 GOL A 306      -4.856  27.707 -21.133  1.00 53.92           H
HETATM 2296  HO2 GOL A 306      -5.076  26.018 -25.027  1.00 58.19           H
HETATM 2297  HO3 GOL A 306      -2.742  24.319 -24.359  1.00 61.72           H
TER
HETATM 2298  C07 LIG A 307      13.776  16.298   8.291  1.00 46.75      A    C
HETATM 2299  C08 LIG A 307      14.446  17.364   9.178  1.00 38.71      A    C
HETATM 2300  C09 LIG A 307      15.733  17.944   8.653  1.00 46.89      A    C
HETATM 2301  C10 LIG A 307      14.528  15.945   7.014  1.00 54.25      A    C
HETATM 2302  C11 LIG A 307      13.596  15.030   9.152  1.00 50.12      A    C
HETATM 2303  C12 LIG A 307      15.604  19.371   9.301  1.00 49.54      A    C
HETATM 2304  C13 LIG A 307      17.176  17.662   9.056  1.00 45.19      A    C
HETATM 2305  C14 LIG A 307      13.674  14.954   6.241  1.00 53.50      A    C
HETATM 2306  C15 LIG A 307      17.555  16.862   9.987  1.00 42.83      A    C
HETATM 2307  C16 LIG A 307      16.534  16.100  10.848  1.00 53.21      A    C
HETATM 2308  C17 LIG A 307      19.033  16.700  10.346  1.00 38.91      A    C
HETATM 2309  C18 LIG A 307      19.865  15.727  10.029  1.00 41.93      A    C
HETATM 2310  C19 LIG A 307      17.114  15.644   4.258  1.00 70.61      A    C
HETATM 2311  C20 LIG A 307      19.505  14.600   9.090  1.00 45.42      A    C
HETATM 2312  C21 LIG A 307      16.870  13.452   5.236  1.00 61.02      A    C
HETATM 2313  C22 LIG A 307      17.551  14.644   5.114  1.00 69.80      A    C
HETATM 2314  C23 LIG A 307      17.895  16.965   4.079  1.00 62.10      A    C
HETATM 2315  C24 LIG A 307      15.973  15.413   3.497  1.00 52.78      A    C
HETATM 2316  C25 LIG A 307      15.729  13.255   4.484  1.00 60.33      A    C
HETATM 2317  C26 LIG A 307      17.333  12.346   6.215  1.00 60.22      A    C
HETATM 2318  C27 LIG A 307      17.801  12.872   7.553  1.00 58.38      A    C
HETATM 2319  C28 LIG A 307      19.343  13.312   9.354  1.00 49.90      A    C
HETATM 2320  C29 LIG A 307      18.996  12.604   8.051  1.00 52.93      A    C
HETATM 2321  C30 LIG A 307      18.796  17.452   5.038  1.00 60.51      A    C
HETATM 2322  C31 LIG A 307      17.724  17.655   2.890  1.00 48.08      A    C
HETATM 2323  C32 LIG A 307      16.835  13.806   8.295  1.00 57.69      A    C
HETATM 2324  C33 LIG A 307      19.506  18.630   4.822  1.00 52.52      A    C
HETATM 2325  C34 LIG A 307      18.434  18.830   2.678  1.00 55.69      A    C
HETATM 2326  C35 LIG A 307      19.328  19.324   3.631  1.00 57.66      A    C
HETATM 2327  N06 LIG A 307      15.309  14.230   3.627  1.00 56.25      A    N
HETATM 2328  O01 LIG A 307      18.711  14.850   5.885  1.00 69.08      A    O
HETATM 2329  O02 LIG A 307      14.141  13.978   2.869  1.00 64.65      A    O
HETATM 2330  O03 LIG A 307      15.125  12.223   4.590  1.00 62.16      A    O
HETATM 2331  O04 LIG A 307      17.346  11.198   5.939  1.00 67.10      A    O
HETATM 2332  O05 LIG A 307      20.030  20.522   3.377  1.00 61.45      A    O
HETATM 2333 H011 LIG A 307      18.527  15.355   6.544  1.00 82.97      A    H
HETATM 2334 H021 LIG A 307      14.266  13.299   2.374  1.00 77.65      A    H
HETATM 2335 H051 LIG A 307      20.143  20.944   4.106  1.00 73.81      A    H
HETATM 2336 H071 LIG A 307      12.935  16.673   7.985  1.00 56.18      A    H
HETATM 2337 H081 LIG A 307      14.632  16.959  10.039  1.00 46.52      A    H
HETATM 2338 H082 LIG A 307      13.817  18.093   9.293  1.00 46.52      A    H
HETATM 2339 H091 LIG A 307      15.725  17.641   7.732  1.00 56.34      A    H
HETATM 2340 H101 LIG A 307      14.672  16.743   6.483  1.00 65.17      A    H
HETATM 2341 H102 LIG A 307      15.383  15.544   7.234  1.00 65.17      A    H
HETATM 2342 H111 LIG A 307      12.816  14.540   8.847  1.00 60.22      A    H
HETATM 2343 H112 LIG A 307      14.383  14.469   9.070  1.00 60.22      A    H
HETATM 2344 H113 LIG A 307      13.475  15.284  10.081  1.00 60.22      A    H
HETATM 2345 H121 LIG A 307      15.392  19.281  10.243  1.00 59.52      A    H
HETATM 2346 H122 LIG A 307      14.897  19.865   8.857  1.00 59.52      A    H
HETATM 2347 H123 LIG A 307      16.443  19.848   9.202  1.00 59.52      A    H
HETATM 2348 H131 LIG A 307      17.842  18.110   8.587  1.00 54.30      A    H
HETATM 2349 H141 LIG A 307      12.746  15.050   6.508  1.00 64.27      A    H
HETATM 2350 H142 LIG A 307      13.974  14.052   6.431  1.00 64.27      A    H
HETATM 2351 H143 LIG A 307      13.756  15.130   5.290  1.00 64.27      A    H
HETATM 2352 H161 LIG A 307      15.969  15.557  10.276  1.00 63.92      A    H
HETATM 2353 H162 LIG A 307      15.985  16.735  11.336  1.00 63.92      A    H
HETATM 2354 H163 LIG A 307      17.002  15.528  11.476  1.00 63.92      A    H
HETATM 2355 H171 LIG A 307      19.396  17.385  10.860  1.00 46.77      A    H
HETATM 2356 H181 LIG A 307      20.717  15.735  10.403  1.00 50.39      A    H
HETATM 2357 H201 LIG A 307      19.379  14.845   8.201  1.00 54.58      A    H
HETATM 2358 H241 LIG A 307      15.665  16.060   2.904  1.00 63.41      A    H
HETATM 2359 H281 LIG A 307      19.427  12.911  10.189  1.00 59.95      A    H
HETATM 2360 H291 LIG A 307      19.586  12.020   7.632  1.00 63.59      A    H
HETATM 2361 H301 LIG A 307      18.921  16.980   5.830  1.00 72.68      A    H
HETATM 2362 H311 LIG A 307      17.140  17.336   2.241  1.00 57.77      A    H
HETATM 2363 H321 LIG A 307      15.947  13.719   7.917  1.00 69.30      A    H
HETATM 2364 H322 LIG A 307      16.812  13.566   9.235  1.00 69.30      A    H
HETATM 2365 H323 LIG A 307      17.138  14.723   8.204  1.00 69.30      A    H
HETATM 2366 H331 LIG A 307      20.093  18.950   5.469  1.00 63.10      A    H
HETATM 2367 H341 LIG A 307      18.312  19.298   1.883  1.00 66.90      A    H
TER
ATOM   2368  N   MET B   1      27.606  41.648 -13.471  1.00 56.84           N
ATOM   2369  CA  MET B   1      28.291  42.169 -14.666  1.00 60.42           C
ATOM   2370  C   MET B   1      29.387  43.167 -14.284  1.00 56.86           C
ATOM   2371  O   MET B   1      30.582  42.885 -14.404  1.00 54.82           O
ATOM   2372  CB  MET B   1      27.287  42.829 -15.619  1.00 52.48           C
ATOM   2373  N   GLU B   2      28.959  44.342 -13.817  1.00 60.57           N
ATOM   2374  CA  GLU B   2      29.890  45.300 -13.234  1.00 58.24           C
ATOM   2375  C   GLU B   2      30.552  44.749 -11.973  1.00 58.05           C
ATOM   2376  O   GLU B   2      31.671  45.160 -11.635  1.00 57.45           O
ATOM   2377  CB  GLU B   2      29.161  46.609 -12.921  1.00 58.05           C
ATOM   2378  N   MET B   3      29.881  43.828 -11.266  1.00 59.88           N
ATOM   2379  CA  MET B   3      30.430  43.275 -10.026  1.00 52.23           C
ATOM   2380  C   MET B   3      31.742  42.552 -10.280  1.00 49.86           C
ATOM   2381  O   MET B   3      32.737  42.764  -9.572  1.00 46.65           O
ATOM   2382  CB  MET B   3      29.437  42.308  -9.386  1.00 55.63           C
ATOM   2383  CG  MET B   3      28.170  42.923  -8.828  1.00 63.43           C
ATOM   2384  SD  MET B   3      27.111  41.620  -8.148  1.00 71.09           S
ATOM   2385  CE  MET B   3      27.230  40.398  -9.457  1.00 49.99           C
ATOM   2386  N   GLU B   4      31.754  41.668 -11.277  1.00 52.86           N
ATOM   2387  CA  GLU B   4      32.978  40.944 -11.591  1.00 54.49           C
ATOM   2388  C   GLU B   4      34.085  41.899 -12.009  1.00 51.32           C
ATOM   2389  O   GLU B   4      35.256  41.677 -11.685  1.00 48.54           O
ATOM   2390  CB  GLU B   4      32.715  39.913 -12.686  1.00 52.44           C
ATOM   2391  CG  GLU B   4      32.356  38.553 -12.145  1.00 51.36           C
ATOM   2392  CD  GLU B   4      31.344  37.847 -13.017  1.00 60.98           C
ATOM   2393  OE1 GLU B   4      31.646  36.714 -13.474  1.00 58.40           O
ATOM   2394  OE2 GLU B   4      30.252  38.430 -13.240  1.00 60.32           O
ATOM   2395  N   LYS B   5      33.731  42.974 -12.724  1.00 54.46           N
ATOM   2396  CA  LYS B   5      34.738  43.938 -13.165  1.00 52.50           C
ATOM   2397  C   LYS B   5      35.391  44.621 -11.970  1.00 51.05           C
ATOM   2398  O   LYS B   5      36.623  44.611 -11.831  1.00 43.19           O
ATOM   2399  CB  LYS B   5      34.110  44.969 -14.108  1.00 49.59           C
ATOM   2400  N   GLU B   6      34.576  45.203 -11.083  1.00 47.59           N
ATOM   2401  CA  GLU B   6      35.127  45.835  -9.890  1.00 43.02           C
ATOM   2402  C   GLU B   6      35.981  44.854  -9.088  1.00 48.03           C
ATOM   2403  O   GLU B   6      37.081  45.201  -8.635  1.00 47.77           O
ATOM   2404  CB  GLU B   6      33.998  46.405  -9.040  1.00 43.64           C
ATOM   2405  CG  GLU B   6      34.471  47.018  -7.736  1.00 52.17           C
ATOM   2406  CD  GLU B   6      33.323  47.585  -6.914  1.00 66.47           C
ATOM   2407  OE1 GLU B   6      32.589  48.456  -7.436  1.00 73.86           O
ATOM   2408  OE2 GLU B   6      33.153  47.152  -5.749  1.00 63.02           O
ATOM   2409  N   PHE B   7      35.509  43.614  -8.928  1.00 43.91           N
ATOM   2410  CA  PHE B   7      36.299  42.605  -8.227  1.00 40.51           C
ATOM   2411  C   PHE B   7      37.668  42.433  -8.877  1.00 41.64           C
ATOM   2412  O   PHE B   7      38.700  42.417  -8.192  1.00 36.52           O
ATOM   2413  CB  PHE B   7      35.536  41.272  -8.204  1.00 38.17           C
ATOM   2414  CG  PHE B   7      36.193  40.196  -7.365  1.00 32.26           C
ATOM   2415  CD1 PHE B   7      37.216  39.412  -7.888  1.00 31.40           C
ATOM   2416  CD2 PHE B   7      35.774  39.957  -6.059  1.00 29.32           C
ATOM   2417  CE1 PHE B   7      37.818  38.424  -7.129  1.00 29.27           C
ATOM   2418  CE2 PHE B   7      36.365  38.970  -5.294  1.00 26.12           C
ATOM   2419  CZ  PHE B   7      37.389  38.198  -5.829  1.00 33.48           C
ATOM   2420  N   GLU B   8      37.691  42.280 -10.208  1.00 44.88           N
ATOM   2421  CA  GLU B   8      38.952  42.111 -10.925  1.00 42.23           C
ATOM   2422  C   GLU B   8      39.865  43.315 -10.729  1.00 39.81           C
ATOM   2423  O   GLU B   8      41.074  43.157 -10.517  1.00 36.94           O
ATOM   2424  CB  GLU B   8      38.684  41.875 -12.413  1.00 45.19           C
ATOM   2425  N   GLN B   9      39.301  44.524 -10.789  1.00 40.62           N
ATOM   2426  CA  GLN B   9      40.086  45.733 -10.564  1.00 42.14           C
ATOM   2427  C   GLN B   9      40.740  45.715  -9.186  1.00 42.60           C
ATOM   2428  O   GLN B   9      41.955  45.913  -9.058  1.00 42.64           O
ATOM   2429  CB  GLN B   9      39.197  46.967 -10.730  1.00 46.99           C
ATOM   2430  N   ILE B  10      39.950  45.469  -8.138  1.00 42.34           N
ATOM   2431  CA  ILE B  10      40.521  45.345  -6.800  1.00 38.38           C
ATOM   2432  C   ILE B  10      41.614  44.289  -6.787  1.00 41.43           C
ATOM   2433  O   ILE B  10      42.689  44.484  -6.202  1.00 44.43           O
ATOM   2434  CB  ILE B  10      39.418  45.022  -5.778  1.00 38.69           C
ATOM   2435  CG1 ILE B  10      38.379  46.146  -5.764  1.00 38.72           C
ATOM   2436  CG2 ILE B  10      40.026  44.768  -4.393  1.00 32.82           C
ATOM   2437  CD1 ILE B  10      36.970  45.687  -5.432  1.00 39.05           C
ATOM   2438  N   ASP B  11      41.351  43.147  -7.420  1.00 41.15           N
ATOM   2439  CA  ASP B  11      42.349  42.085  -7.486  1.00 44.39           C
ATOM   2440  C   ASP B  11      43.582  42.540  -8.258  1.00 43.15           C
ATOM   2441  O   ASP B  11      44.701  42.476  -7.744  1.00 45.15           O
ATOM   2442  CB  ASP B  11      41.742  40.834  -8.124  1.00 39.79           C
ATOM   2443  CG  ASP B  11      41.492  39.741  -7.121  1.00 42.14           C
ATOM   2444  OD1 ASP B  11      41.276  40.068  -5.931  1.00 48.56           O
ATOM   2445  OD2 ASP B  11      41.518  38.556  -7.511  1.00 42.83           O
ATOM   2446  N   ARG B  12      43.393  42.992  -9.507  1.00 42.29           N
ATOM   2447  CA  ARG B  12      44.529  43.439 -10.314  1.00 45.07           C
ATOM   2448  C   ARG B  12      45.450  44.349  -9.508  1.00 51.42           C
ATOM   2449  O   ARG B  12      46.676  44.191  -9.542  1.00 48.48           O
ATOM   2450  CB  ARG B  12      44.041  44.156 -11.579  1.00 36.03           C
ATOM   2451  N   SER B  13      44.872  45.276  -8.739  1.00 51.64           N
ATOM   2452  CA  SER B  13      45.628  46.279  -7.999  1.00 43.96           C
ATOM   2453  C   SER B  13      45.929  45.884  -6.557  1.00 43.38           C
ATOM   2454  O   SER B  13      46.446  46.713  -5.808  1.00 49.06           O
ATOM   2455  CB  SER B  13      44.874  47.605  -8.011  1.00 41.47           C
ATOM   2456  OG  SER B  13      43.607  47.453  -7.412  1.00 43.84           O
ATOM   2457  N   GLY B  14      45.639  44.651  -6.152  1.00 45.25           N
ATOM   2458  CA  GLY B  14      45.862  44.245  -4.775  1.00 44.18           C
ATOM   2459  C   GLY B  14      45.387  45.249  -3.738  1.00 43.49           C
ATOM   2460  O   GLY B  14      46.139  45.597  -2.830  1.00 49.25           O
ATOM   2461  N   SER B  15      44.149  45.723  -3.853  1.00 39.17           N
ATOM   2462  CA  SER B  15      43.615  46.755  -2.972  1.00 40.49           C
ATOM   2463  C   SER B  15      42.835  46.214  -1.770  1.00 39.21           C
ATOM   2464  O   SER B  15      42.323  47.013  -0.979  1.00 38.91           O
ATOM   2465  CB  SER B  15      42.704  47.695  -3.768  1.00 38.86           C
ATOM   2466  OG  SER B  15      43.354  48.175  -4.926  1.00 44.49           O
ATOM   2467  N   TRP B  16      42.721  44.893  -1.611  1.00 36.77           N
ATOM   2468  CA  TRP B  16      41.867  44.349  -0.556  1.00 40.78           C
ATOM   2469  C   TRP B  16      42.300  44.850   0.818  1.00 36.76           C
ATOM   2470  O   TRP B  16      41.474  45.326   1.603  1.00 38.28           O
ATOM   2471  CB  TRP B  16      41.864  42.814  -0.604  1.00 37.11           C
ATOM   2472  CG  TRP B  16      41.221  42.271  -1.868  1.00 38.34           C
ATOM   2473  CD1 TRP B  16      41.853  41.670  -2.927  1.00 33.35           C
ATOM   2474  CD2 TRP B  16      39.828  42.299  -2.199  1.00 33.76           C
ATOM   2475  NE1 TRP B  16      40.937  41.328  -3.890  1.00 35.90           N
ATOM   2476  CE2 TRP B  16      39.687  41.697  -3.470  1.00 34.63           C
ATOM   2477  CE3 TRP B  16      38.686  42.775  -1.544  1.00 31.49           C
ATOM   2478  CZ2 TRP B  16      38.451  41.563  -4.102  1.00 31.84           C
ATOM   2479  CZ3 TRP B  16      37.456  42.641  -2.173  1.00 35.06           C
ATOM   2480  CH2 TRP B  16      37.350  42.037  -3.443  1.00 31.57           C
ATOM   2481  N   ALA B  17      43.595  44.764   1.127  1.00 34.51           N
ATOM   2482  CA  ALA B  17      44.057  45.264   2.417  1.00 35.68           C
ATOM   2483  C   ALA B  17      43.712  46.736   2.582  1.00 36.04           C
ATOM   2484  O   ALA B  17      43.276  47.167   3.655  1.00 42.74           O
ATOM   2485  CB  ALA B  17      45.557  45.041   2.573  1.00 29.43           C
ATOM   2486  N   ALA B  18      43.873  47.518   1.522  1.00 38.04           N
ATOM   2487  CA  ALA B  18      43.527  48.931   1.589  1.00 35.29           C
ATOM   2488  C   ALA B  18      42.044  49.112   1.867  1.00 37.99           C
ATOM   2489  O   ALA B  18      41.656  49.904   2.733  1.00 39.21           O
ATOM   2490  CB  ALA B  18      43.924  49.630   0.286  1.00 29.43           C
ATOM   2491  N   ILE B  19      41.193  48.386   1.133  1.00 39.50           N
ATOM   2492  CA  ILE B  19      39.750  48.521   1.337  1.00 38.32           C
ATOM   2493  C   ILE B  19      39.369  48.055   2.734  1.00 36.58           C
ATOM   2494  O   ILE B  19      38.529  48.669   3.408  1.00 34.68           O
ATOM   2495  CB  ILE B  19      38.972  47.747   0.256  1.00 37.95           C
ATOM   2496  CG1 ILE B  19      39.266  48.325  -1.135  1.00 39.60           C
ATOM   2497  CG2 ILE B  19      37.476  47.787   0.552  1.00 32.51           C
ATOM   2498  CD1 ILE B  19      38.743  47.472  -2.291  1.00 38.31           C
ATOM   2499  N   TYR B  20      39.978  46.961   3.190  1.00 31.69           N
ATOM   2500  CA  TYR B  20      39.677  46.471   4.522  1.00 34.72           C
ATOM   2501  C   TYR B  20      40.053  47.503   5.575  1.00 39.67           C
ATOM   2502  O   TYR B  20      39.308  47.720   6.542  1.00 34.93           O
ATOM   2503  CB  TYR B  20      40.397  45.148   4.765  1.00 33.95           C
ATOM   2504  CG  TYR B  20      40.127  44.591   6.132  1.00 35.53           C
ATOM   2505  CD1 TYR B  20      38.833  44.247   6.516  1.00 33.39           C
ATOM   2506  CD2 TYR B  20      41.147  44.437   7.054  1.00 34.21           C
ATOM   2507  CE1 TYR B  20      38.571  43.752   7.778  1.00 31.97           C
ATOM   2508  CE2 TYR B  20      40.894  43.943   8.317  1.00 37.41           C
ATOM   2509  CZ  TYR B  20      39.606  43.602   8.672  1.00 32.32           C
ATOM   2510  OH  TYR B  20      39.353  43.113   9.925  1.00 38.05           O
ATOM   2511  N   GLN B  21      41.190  48.177   5.408  1.00 41.01           N
ATOM   2512  CA  GLN B  21      41.573  49.161   6.410  1.00 42.69           C
ATOM   2513  C   GLN B  21      40.651  50.389   6.378  1.00 39.29           C
ATOM   2514  O   GLN B  21      40.336  50.937   7.436  1.00 40.22           O
ATOM   2515  CB  GLN B  21      43.047  49.519   6.293  1.00 42.21           C
ATOM   2516  CG  GLN B  21      43.993  48.349   6.636  1.00 55.09           C
ATOM   2517  CD  GLN B  21      43.950  47.912   8.106  1.00 62.15           C
ATOM   2518  OE1 GLN B  21      43.996  46.713   8.415  1.00 63.99           O
ATOM   2519  NE2 GLN B  21      43.879  48.880   9.012  1.00 60.46           N
ATOM   2520  N   ASP B  22      40.169  50.794   5.195  1.00 35.99           N
ATOM   2521  CA  ASP B  22      39.104  51.810   5.198  1.00 36.82           C
ATOM   2522  C   ASP B  22      37.915  51.374   6.052  1.00 40.81           C
ATOM   2523  O   ASP B  22      37.335  52.180   6.795  1.00 39.70           O
ATOM   2524  CB  ASP B  22      38.613  52.102   3.782  1.00 40.58           C
ATOM   2525  CG  ASP B  22      39.642  52.818   2.936  1.00 50.74           C
ATOM   2526  OD1 ASP B  22      40.469  53.581   3.483  1.00 54.08           O
ATOM   2527  OD2 ASP B  22      39.612  52.619   1.702  1.00 54.29           O
ATOM   2528  N   ILE B  23      37.518  50.106   5.927  1.00 39.24           N
ATOM   2529  CA  ILE B  23      36.379  49.597   6.684  1.00 38.62           C
ATOM   2530  C   ILE B  23      36.628  49.759   8.183  1.00 35.86           C
ATOM   2531  O   ILE B  23      35.776  50.275   8.918  1.00 34.59           O
ATOM   2532  CB  ILE B  23      36.092  48.132   6.289  1.00 35.63           C
ATOM   2533  CG1 ILE B  23      35.455  48.070   4.894  1.00 36.10           C
ATOM   2534  CG2 ILE B  23      35.193  47.421   7.310  1.00 29.86           C
ATOM   2535  CD1 ILE B  23      35.582  46.709   4.233  1.00 29.64           C
ATOM   2536  N   ARG B  24      37.806  49.339   8.656  1.00 33.00           N
ATOM   2537  CA  ARG B  24      38.118  49.502  10.073  1.00 35.55           C
ATOM   2538  C   ARG B  24      38.082  50.970  10.482  1.00 40.01           C
ATOM   2539  O   ARG B  24      37.555  51.310  11.548  1.00 39.89           O
ATOM   2540  CB  ARG B  24      39.483  48.886  10.387  1.00 38.78           C
ATOM   2541  CG  ARG B  24      39.668  47.511   9.777  1.00 45.26           C
ATOM   2542  CD  ARG B  24      41.020  46.889  10.108  1.00 55.20           C
ATOM   2543  NE  ARG B  24      41.198  46.704  11.543  1.00 66.25           N
ATOM   2544  CZ  ARG B  24      42.046  47.404  12.290  1.00 78.38           C
ATOM   2545  NH1 ARG B  24      42.811  48.342  11.743  1.00 75.33           N
ATOM   2546  NH2 ARG B  24      42.129  47.164  13.593  1.00 91.76           N
ATOM   2547  N   HIS B  25      38.616  51.855   9.638  1.00 41.24           N
ATOM   2548  CA  HIS B  25      38.634  53.276   9.970  1.00 39.13           C
ATOM   2549  C   HIS B  25      37.224  53.844  10.057  1.00 37.10           C
ATOM   2550  O   HIS B  25      36.930  54.663  10.936  1.00 35.66           O
ATOM   2551  CB  HIS B  25      39.448  54.056   8.935  1.00 37.43           C
ATOM   2552  N   GLU B  26      36.339  53.436   9.155  1.00 36.29           N
ATOM   2553  CA  GLU B  26      35.001  54.009   9.116  1.00 34.37           C
ATOM   2554  C   GLU B  26      34.024  53.321  10.058  1.00 31.43           C
ATOM   2555  O   GLU B  26      32.906  53.811  10.228  1.00 33.73           O
ATOM   2556  CB  GLU B  26      34.443  53.961   7.689  1.00 34.86           C
ATOM   2557  CG  GLU B  26      35.405  54.451   6.632  1.00 38.36           C
ATOM   2558  CD  GLU B  26      34.763  54.555   5.257  1.00 52.48           C
ATOM   2559  OE1 GLU B  26      33.512  54.605   5.186  1.00 50.18           O
ATOM   2560  OE2 GLU B  26      35.512  54.590   4.247  1.00 52.19           O
ATOM   2561  N   ALA B  27      34.410  52.212  10.673  1.00 31.81           N
ATOM   2562  CA  ALA B  27      33.446  51.418  11.418  1.00 31.09           C
ATOM   2563  C   ALA B  27      32.900  52.189  12.614  1.00 28.80           C
ATOM   2564  O   ALA B  27      33.622  52.944  13.272  1.00 32.25           O
ATOM   2565  CB  ALA B  27      34.087  50.113  11.881  1.00 29.07           C
ATOM   2566  N   SER B  28      31.612  51.986  12.886  1.00 27.89           N
ATOM   2567  CA  SER B  28      30.976  52.499  14.094  1.00 25.97           C
ATOM   2568  C   SER B  28      31.695  52.036  15.356  1.00 28.52           C
ATOM   2569  O   SER B  28      32.294  50.958  15.403  1.00 30.50           O
ATOM   2570  CB  SER B  28      29.529  52.034  14.157  1.00 22.54           C
ATOM   2571  OG  SER B  28      28.772  52.691  13.167  1.00 34.50           O
ATOM   2572  N   ASP B  29      31.611  52.863  16.394  1.00 28.97           N
ATOM   2573  CA  ASP B  29      32.121  52.539  17.716  1.00 29.65           C
ATOM   2574  C   ASP B  29      31.093  52.978  18.749  1.00 29.84           C
ATOM   2575  O   ASP B  29      30.611  54.110  18.689  1.00 29.58           O
ATOM   2576  CB  ASP B  29      33.455  53.223  17.982  1.00 32.65           C
ATOM   2577  CG  ASP B  29      34.022  52.856  19.341  1.00 46.30           C
ATOM   2578  OD1 ASP B  29      33.926  51.663  19.716  1.00 45.38           O
ATOM   2579  OD2 ASP B  29      34.549  53.757  20.034  1.00 49.23           O
ATOM   2580  N   PHE B  30      30.749  52.090  19.674  1.00 27.41           N
ATOM   2581  CA  PHE B  30      29.667  52.306  20.626  1.00 23.44           C
ATOM   2582  C   PHE B  30      30.092  51.756  21.976  1.00 26.97           C
ATOM   2583  O   PHE B  30      30.980  50.902  22.059  1.00 30.79           O
ATOM   2584  CB  PHE B  30      28.371  51.622  20.175  1.00 24.51           C
ATOM   2585  CG  PHE B  30      27.686  52.285  19.010  1.00 25.89           C
ATOM   2586  CD1 PHE B  30      26.993  53.489  19.182  1.00 21.82           C
ATOM   2587  CD2 PHE B  30      27.692  51.681  17.748  1.00 25.34           C
ATOM   2588  CE1 PHE B  30      26.332  54.096  18.110  1.00 24.79           C
ATOM   2589  CE2 PHE B  30      27.036  52.286  16.651  1.00 24.63           C
ATOM   2590  CZ  PHE B  30      26.352  53.494  16.836  1.00 26.62           C
ATOM   2591  N   PRO B  31      29.478  52.233  23.063  1.00 25.51           N
ATOM   2592  CA  PRO B  31      29.883  51.753  24.393  1.00 28.98           C
ATOM   2593  C   PRO B  31      29.579  50.270  24.586  1.00 29.00           C
ATOM   2594  O   PRO B  31      28.588  49.738  24.076  1.00 26.10           O
ATOM   2595  CB  PRO B  31      29.063  52.625  25.363  1.00 24.88           C
ATOM   2596  CG  PRO B  31      28.020  53.333  24.515  1.00 25.08           C
ATOM   2597  CD  PRO B  31      28.563  53.391  23.124  1.00 26.03           C
ATOM   2598  N   CYS B  32      30.452  49.600  25.341  1.00 30.19           N
ATOM   2599  CA  CYS B  32      30.285  48.196  25.730  1.00 28.52           C
ATOM   2600  C   CYS B  32      30.382  48.059  27.238  1.00 32.48           C
ATOM   2601  O   CYS B  32      31.186  47.293  27.778  1.00 28.98           O
ATOM   2602  CB  CYS B  32      31.326  47.306  25.059  1.00 29.67           C
ATOM   2603  SG  CYS B  32      31.251  47.283  23.243  1.00 32.18           S
ATOM   2604  N   ARG B  33      29.553  48.828  27.958  1.00 32.17           N
ATOM   2605  CA  ARG B  33      29.747  48.960  29.398  1.00 31.42           C
ATOM   2606  C   ARG B  33      29.466  47.654  30.118  1.00 30.01           C
ATOM   2607  O   ARG B  33      30.250  47.226  30.971  1.00 29.83           O
ATOM   2608  CB  ARG B  33      28.866  50.073  29.951  1.00 35.32           C
ATOM   2609  CG  ARG B  33      29.599  51.360  30.018  1.00 34.81           C
ATOM   2610  CD  ARG B  33      28.860  52.433  30.777  1.00 42.47           C
ATOM   2611  NE  ARG B  33      29.542  53.681  30.493  1.00 42.68           N
ATOM   2612  CZ  ARG B  33      29.375  54.347  29.363  1.00 47.71           C
ATOM   2613  NH1 ARG B  33      28.505  53.910  28.463  1.00 46.40           N
ATOM   2614  NH2 ARG B  33      30.055  55.454  29.135  1.00 44.83           N
ATOM   2615  N   VAL B  34      28.351  47.002  29.782  1.00 29.27           N
ATOM   2616  CA  VAL B  34      27.979  45.771  30.472  1.00 29.13           C
ATOM   2617  C   VAL B  34      29.020  44.684  30.216  1.00 29.88           C
ATOM   2618  O   VAL B  34      29.510  44.038  31.150  1.00 26.78           O
ATOM   2619  CB  VAL B  34      26.567  45.339  30.049  1.00 31.52           C
ATOM   2620  CG1 VAL B  34      26.168  44.040  30.729  1.00 27.72           C
ATOM   2621  CG2 VAL B  34      25.572  46.458  30.352  1.00 21.66           C
ATOM   2622  N   ALA B  35      29.410  44.496  28.950  1.00 29.69           N
ATOM   2623  CA  ALA B  35      30.442  43.507  28.636  1.00 30.01           C
ATOM   2624  C   ALA B  35      31.681  43.666  29.513  1.00 30.85           C
ATOM   2625  O   ALA B  35      32.386  42.683  29.787  1.00 29.52           O
ATOM   2626  CB  ALA B  35      30.838  43.607  27.157  1.00 27.16           C
ATOM   2627  N   LYS B  36      31.973  44.890  29.948  1.00 32.35           N
ATOM   2628  CA  LYS B  36      33.198  45.192  30.678  1.00 34.55           C
ATOM   2629  C   LYS B  36      33.037  45.113  32.192  1.00 29.91           C
ATOM   2630  O   LYS B  36      34.022  45.304  32.905  1.00 31.14           O
ATOM   2631  CB  LYS B  36      33.708  46.588  30.294  1.00 33.16           C
ATOM   2632  CG  LYS B  36      34.293  46.667  28.890  1.00 34.41           C
ATOM   2633  CD  LYS B  36      35.439  45.683  28.740  1.00 34.66           C
ATOM   2634  CE  LYS B  36      35.952  45.644  27.308  1.00 37.85           C
ATOM   2635  NZ  LYS B  36      37.033  44.628  27.134  1.00 43.21           N
ATOM   2636  N   LEU B  37      31.838  44.856  32.701  1.00 24.71           N
ATOM   2637  CA  LEU B  37      31.692  44.680  34.134  1.00 31.85           C
ATOM   2638  C   LEU B  37      32.614  43.555  34.603  1.00 33.17           C
ATOM   2639  O   LEU B  37      32.772  42.544  33.903  1.00 30.77           O
ATOM   2640  CB  LEU B  37      30.242  44.373  34.511  1.00 25.38           C
ATOM   2641  CG  LEU B  37      29.266  45.536  34.321  1.00 27.23           C
ATOM   2642  CD1 LEU B  37      27.838  45.108  34.580  1.00 25.93           C
ATOM   2643  CD2 LEU B  37      29.616  46.670  35.246  1.00 30.08           C
ATOM   2644  N   PRO B  38      33.287  43.725  35.745  1.00 37.11           N
ATOM   2645  CA  PRO B  38      34.127  42.633  36.280  1.00 35.70           C
ATOM   2646  C   PRO B  38      33.390  41.319  36.452  1.00 31.14           C
ATOM   2647  O   PRO B  38      33.972  40.255  36.210  1.00 29.34           O
ATOM   2648  CB  PRO B  38      34.598  43.201  37.627  1.00 30.06           C
ATOM   2649  CG  PRO B  38      34.677  44.692  37.368  1.00 32.54           C
ATOM   2650  CD  PRO B  38      33.491  44.991  36.478  1.00 35.50           C
ATOM   2651  N   LYS B  39      32.119  41.364  36.864  1.00 28.53           N
ATOM   2652  CA  LYS B  39      31.340  40.150  37.062  1.00 28.66           C
ATOM   2653  C   LYS B  39      31.091  39.372  35.770  1.00 36.31           C
ATOM   2654  O   LYS B  39      30.540  38.268  35.836  1.00 39.53           O
ATOM   2655  CB  LYS B  39      29.999  40.494  37.709  1.00 27.38           C
ATOM   2656  CG  LYS B  39      28.948  41.017  36.753  1.00 29.30           C
ATOM   2657  CD  LYS B  39      27.622  41.195  37.462  1.00 29.19           C
ATOM   2658  CE  LYS B  39      26.598  41.834  36.552  1.00 30.75           C
ATOM   2659  NZ  LYS B  39      25.308  42.089  37.261  1.00 27.78           N
ATOM   2660  N   ASN B  40      31.470  39.909  34.607  1.00 29.15           N
ATOM   2661  CA  ASN B  40      31.295  39.212  33.342  1.00 31.94           C
ATOM   2662  C   ASN B  40      32.605  38.784  32.709  1.00 33.81           C
ATOM   2663  O   ASN B  40      32.584  38.275  31.583  1.00 32.28           O
ATOM   2664  CB  ASN B  40      30.528  40.087  32.337  1.00 29.69           C
ATOM   2665  CG  ASN B  40      29.112  40.359  32.770  1.00 30.61           C
ATOM   2666  OD1 ASN B  40      28.462  39.508  33.386  1.00 31.72           O
ATOM   2667  ND2 ASN B  40      28.625  41.558  32.472  1.00 28.47           N
ATOM   2668  N   LYS B  41      33.745  39.001  33.374  1.00 31.13           N
ATOM   2669  CA  LYS B  41      35.013  38.647  32.745  1.00 33.28           C
ATOM   2670  C   LYS B  41      34.989  37.202  32.258  1.00 31.95           C
ATOM   2671  O   LYS B  41      35.491  36.895  31.169  1.00 30.88           O
ATOM   2672  CB  LYS B  41      36.180  38.877  33.712  1.00 34.12           C
ATOM   2673  N   ASN B  42      34.373  36.311  33.036  1.00 27.11           N
ATOM   2674  CA  ASN B  42      34.330  34.892  32.713  1.00 31.87           C
ATOM   2675  C   ASN B  42      33.215  34.547  31.729  1.00 38.68           C
ATOM   2676  O   ASN B  42      33.032  33.368  31.406  1.00 37.58           O
ATOM   2677  CB  ASN B  42      34.201  34.057  34.002  1.00 34.28           C
ATOM   2678  CG  ASN B  42      32.786  34.063  34.582  1.00 46.78           C
ATOM   2679  OD1 ASN B  42      32.015  35.015  34.404  1.00 42.88           O
ATOM   2680  ND2 ASN B  42      32.444  32.992  35.295  1.00 57.36           N
ATOM   2681  N   ARG B  43      32.473  35.537  31.236  1.00 33.66           N
ATOM   2682  CA  ARG B  43      31.500  35.304  30.185  1.00 29.16           C
ATOM   2683  C   ARG B  43      31.999  35.752  28.821  1.00 29.04           C
ATOM   2684  O   ARG B  43      31.270  35.611  27.833  1.00 28.72           O
ATOM   2685  CB  ARG B  43      30.180  36.002  30.524  1.00 26.92           C
ATOM   2686  CG  ARG B  43      29.578  35.489  31.802  1.00 28.51           C
ATOM   2687  CD  ARG B  43      28.185  36.034  32.059  1.00 27.55           C
ATOM   2688  NE  ARG B  43      27.591  35.334  33.190  1.00 27.00           N
ATOM   2689  CZ  ARG B  43      26.290  35.269  33.439  1.00 29.06           C
ATOM   2690  NH1 ARG B  43      25.438  35.875  32.633  1.00 29.36           N
ATOM   2691  NH2 ARG B  43      25.845  34.612  34.508  1.00 27.27           N
ATOM   2692  N   ASN B  44      33.219  36.281  28.740  1.00 27.55           N
ATOM   2693  CA  ASN B  44      33.779  36.767  27.491  1.00 26.65           C
ATOM   2694  C   ASN B  44      34.987  35.918  27.147  1.00 29.56           C
ATOM   2695  O   ASN B  44      35.876  35.750  27.978  1.00 35.27           O
ATOM   2696  CB  ASN B  44      34.179  38.247  27.589  1.00 27.53           C
ATOM   2697  CG  ASN B  44      32.980  39.174  27.690  1.00 29.43           C
ATOM   2698  OD1 ASN B  44      32.007  39.041  26.940  1.00 29.22           O
ATOM   2699  ND2 ASN B  44      33.034  40.111  28.632  1.00 31.58           N
ATOM   2700  N   ARG B  45      35.020  35.395  25.921  1.00 31.16           N
ATOM   2701  CA  ARG B  45      36.137  34.562  25.488  1.00 29.73           C
ATOM   2702  C   ARG B  45      37.341  35.398  25.076  1.00 31.56           C
ATOM   2703  O   ARG B  45      38.480  34.927  25.180  1.00 30.31           O
ATOM   2704  CB  ARG B  45      35.699  33.656  24.328  1.00 28.80           C
ATOM   2705  CG  ARG B  45      36.821  32.848  23.681  1.00 27.71           C
ATOM   2706  CD  ARG B  45      36.285  31.889  22.600  1.00 30.30           C
ATOM   2707  NE  ARG B  45      35.263  30.952  23.080  1.00 24.30           N
ATOM   2708  CZ  ARG B  45      35.530  29.762  23.611  1.00 29.37           C
ATOM   2709  NH1 ARG B  45      36.789  29.368  23.738  1.00 28.75           N
ATOM   2710  NH2 ARG B  45      34.541  28.963  24.031  1.00 31.27           N
ATOM   2711  N   TYR B  46      37.120  36.628  24.611  1.00 28.96           N
ATOM   2712  CA  TYR B  46      38.208  37.495  24.180  1.00 28.20           C
ATOM   2713  C   TYR B  46      37.973  38.898  24.721  1.00 33.71           C
ATOM   2714  O   TYR B  46      36.910  39.487  24.486  1.00 31.43           O
ATOM   2715  CB  TYR B  46      38.320  37.532  22.652  1.00 29.07           C
ATOM   2716  CG  TYR B  46      38.526  36.200  21.979  1.00 29.10           C
ATOM   2717  CD1 TYR B  46      39.788  35.624  21.909  1.00 33.72           C
ATOM   2718  CD2 TYR B  46      37.464  35.530  21.373  1.00 30.56           C
ATOM   2719  CE1 TYR B  46      39.992  34.402  21.263  1.00 29.93           C
ATOM   2720  CE2 TYR B  46      37.654  34.316  20.723  1.00 28.22           C
ATOM   2721  CZ  TYR B  46      38.920  33.751  20.683  1.00 32.03           C
ATOM   2722  OH  TYR B  46      39.123  32.545  20.048  1.00 32.55           O
ATOM   2723  N   ARG B  47      38.971  39.435  25.435  1.00 35.86           N
ATOM   2724  CA  ARG B  47      38.800  40.748  26.055  1.00 41.25           C
ATOM   2725  C   ARG B  47      38.473  41.814  25.018  1.00 38.64           C
ATOM   2726  O   ARG B  47      37.806  42.806  25.334  1.00 37.26           O
ATOM   2727  CB  ARG B  47      40.050  41.148  26.844  1.00 40.53           C
ATOM   2728  N   ASP B  48      38.906  41.622  23.776  1.00 32.48           N
ATOM   2729  CA  ASP B  48      38.775  42.652  22.752  1.00 35.66           C
ATOM   2730  C   ASP B  48      37.610  42.423  21.787  1.00 34.66           C
ATOM   2731  O   ASP B  48      37.535  43.102  20.760  1.00 34.18           O
ATOM   2732  CB  ASP B  48      40.077  42.763  21.964  1.00 30.26           C
ATOM   2733  CG  ASP B  48      40.537  41.433  21.445  1.00 50.87           C
ATOM   2734  OD1 ASP B  48      41.118  41.402  20.344  1.00 63.91           O
ATOM   2735  OD2 ASP B  48      40.313  40.409  22.148  1.00 55.38           O
ATOM   2736  N   VAL B  49      36.698  41.500  22.085  1.00 34.65           N
ATOM   2737  CA  VAL B  49      35.497  41.296  21.277  1.00 30.57           C
ATOM   2738  C   VAL B  49      34.295  41.357  22.213  1.00 28.84           C
ATOM   2739  O   VAL B  49      34.016  40.401  22.946  1.00 31.16           O
ATOM   2740  CB  VAL B  49      35.521  39.975  20.501  1.00 32.13           C
ATOM   2741  CG1 VAL B  49      34.251  39.842  19.688  1.00 28.22           C
ATOM   2742  CG2 VAL B  49      36.742  39.904  19.604  1.00 27.38           C
ATOM   2743  N   SER B  50      33.572  42.474  22.189  1.00 29.57           N
ATOM   2744  CA  SER B  50      32.447  42.657  23.087  1.00 27.27           C
ATOM   2745  C   SER B  50      31.242  43.137  22.300  1.00 26.51           C
ATOM   2746  O   SER B  50      31.389  43.814  21.275  1.00 25.22           O
ATOM   2747  CB  SER B  50      32.755  43.676  24.198  1.00 26.93           C
ATOM   2748  OG  SER B  50      34.000  43.409  24.816  1.00 29.17           O
ATOM   2749  N   PRO B  51      30.044  42.792  22.753  1.00 24.38           N
ATOM   2750  CA  PRO B  51      28.837  43.362  22.140  1.00 25.52           C
ATOM   2751  C   PRO B  51      28.627  44.797  22.598  1.00 26.30           C
ATOM   2752  O   PRO B  51      28.945  45.161  23.732  1.00 25.85           O
ATOM   2753  CB  PRO B  51      27.714  42.448  22.655  1.00 24.26           C
ATOM   2754  CG  PRO B  51      28.215  42.010  24.011  1.00 25.37           C
ATOM   2755  CD  PRO B  51      29.737  41.869  23.857  1.00 23.23           C
ATOM   2756  N   PHE B  52      28.113  45.617  21.688  1.00 24.71           N
ATOM   2757  CA  PHE B  52      27.666  46.954  22.045  1.00 25.26           C
ATOM   2758  C   PHE B  52      26.522  46.864  23.048  1.00 24.55           C
ATOM   2759  O   PHE B  52      25.715  45.931  23.015  1.00 23.05           O
ATOM   2760  CB  PHE B  52      27.189  47.718  20.798  1.00 22.52           C
ATOM   2761  CG  PHE B  52      28.261  47.947  19.764  1.00 22.18           C
ATOM   2762  CD1 PHE B  52      29.552  48.315  20.144  1.00 20.18           C
ATOM   2763  CD2 PHE B  52      27.969  47.814  18.408  1.00 19.40           C
ATOM   2764  CE1 PHE B  52      30.542  48.533  19.188  1.00 21.89           C
ATOM   2765  CE2 PHE B  52      28.944  48.043  17.445  1.00 22.37           C
ATOM   2766  CZ  PHE B  52      30.240  48.398  17.835  1.00 22.28           C
ATOM   2767  N   ASP B  53      26.433  47.861  23.936  1.00 24.67           N
ATOM   2768  CA  ASP B  53      25.301  47.891  24.859  1.00 24.41           C
ATOM   2769  C   ASP B  53      23.980  47.958  24.098  1.00 23.53           C
ATOM   2770  O   ASP B  53      23.012  47.290  24.470  1.00 25.01           O
ATOM   2771  CB  ASP B  53      25.431  49.064  25.840  1.00 23.04           C
ATOM   2772  CG  ASP B  53      26.558  48.872  26.847  1.00 27.88           C
ATOM   2773  OD1 ASP B  53      26.674  47.775  27.434  1.00 34.28           O
ATOM   2774  OD2 ASP B  53      27.347  49.811  27.061  1.00 30.86           O
ATOM   2775  N   HIS B  54      23.929  48.723  23.000  1.00 24.73           N
ATOM   2776  CA  HIS B  54      22.636  49.001  22.367  1.00 24.29           C
ATOM   2777  C   HIS B  54      22.070  47.811  21.595  1.00 25.02           C
ATOM   2778  O   HIS B  54      20.871  47.800  21.296  1.00 25.99           O
ATOM   2779  CB  HIS B  54      22.739  50.229  21.441  1.00 20.33           C
ATOM   2780  CG  HIS B  54      23.415  49.961  20.129  1.00 24.28           C
ATOM   2781  ND1 HIS B  54      22.753  49.428  19.042  1.00 24.54           N
ATOM   2782  CD2 HIS B  54      24.693  50.171  19.723  1.00 22.21           C
ATOM   2783  CE1 HIS B  54      23.594  49.310  18.029  1.00 23.81           C
ATOM   2784  NE2 HIS B  54      24.779  49.748  18.418  1.00 25.35           N
ATOM   2785  N   SER B  55      22.887  46.810  21.263  1.00 23.68           N
ATOM   2786  CA  SER B  55      22.410  45.692  20.458  1.00 22.50           C
ATOM   2787  C   SER B  55      22.663  44.336  21.107  1.00 24.47           C
ATOM   2788  O   SER B  55      22.415  43.314  20.469  1.00 22.31           O
ATOM   2789  CB  SER B  55      23.062  45.723  19.076  1.00 18.93           C
ATOM   2790  OG  SER B  55      24.473  45.704  19.209  1.00 19.49           O
ATOM   2791  N   ARG B  56      23.150  44.294  22.346  1.00 23.95           N
ATOM   2792  CA  ARG B  56      23.383  43.016  22.997  1.00 26.10           C
ATOM   2793  C   ARG B  56      22.062  42.299  23.251  1.00 28.26           C
ATOM   2794  O   ARG B  56      21.015  42.922  23.438  1.00 25.03           O
ATOM   2795  CB  ARG B  56      24.150  43.201  24.310  1.00 23.84           C
ATOM   2796  CG  ARG B  56      23.335  43.761  25.467  1.00 24.91           C
ATOM   2797  CD  ARG B  56      24.241  44.016  26.670  1.00 32.35           C
ATOM   2798  NE  ARG B  56      23.504  44.457  27.851  1.00 33.29           N
ATOM   2799  CZ  ARG B  56      23.093  43.657  28.832  1.00 32.81           C
ATOM   2800  NH1 ARG B  56      22.420  44.169  29.856  1.00 30.48           N
ATOM   2801  NH2 ARG B  56      23.335  42.347  28.787  1.00 31.66           N
ATOM   2802  N   ILE B  57      22.117  40.968  23.216  1.00 28.50           N
ATOM   2803  CA  ILE B  57      21.003  40.138  23.659  1.00 26.98           C
ATOM   2804  C   ILE B  57      21.039  40.050  25.178  1.00 27.42           C
ATOM   2805  O   ILE B  57      22.098  39.815  25.775  1.00 22.33           O
ATOM   2806  CB  ILE B  57      21.076  38.735  23.028  1.00 24.53           C
ATOM   2807  CG1 ILE B  57      21.006  38.827  21.489  1.00 21.53           C
ATOM   2808  CG2 ILE B  57      20.002  37.832  23.622  1.00 19.69           C
ATOM   2809  CD1 ILE B  57      19.802  39.545  20.962  1.00 19.31           C
ATOM   2810  N   LYS B  58      19.883  40.244  25.807  1.00 26.47           N
ATOM   2811  CA  LYS B  58      19.733  40.058  27.244  1.00 26.91           C
ATOM   2812  C   LYS B  58      19.070  38.718  27.518  1.00 27.21           C
ATOM   2813  O   LYS B  58      18.028  38.408  26.928  1.00 25.62           O
ATOM   2814  CB  LYS B  58      18.890  41.177  27.854  1.00 24.92           C
ATOM   2815  CG  LYS B  58      19.457  42.545  27.629  1.00 27.03           C
ATOM   2816  CD  LYS B  58      18.556  43.579  28.238  1.00 27.57           C
ATOM   2817  CE  LYS B  58      19.158  44.951  28.090  1.00 36.18           C
ATOM   2818  NZ  LYS B  58      18.383  45.951  28.876  1.00 46.54           N
ATOM   2819  N   LEU B  59      19.669  37.929  28.412  1.00 25.77           N
ATOM   2820  CA  LEU B  59      18.971  36.765  28.933  1.00 26.72           C
ATOM   2821  C   LEU B  59      17.805  37.230  29.791  1.00 30.52           C
ATOM   2822  O   LEU B  59      17.917  38.217  30.523  1.00 36.11           O
ATOM   2823  CB  LEU B  59      19.915  35.887  29.752  1.00 27.06           C
ATOM   2824  CG  LEU B  59      21.241  35.570  29.067  1.00 30.15           C
ATOM   2825  CD1 LEU B  59      22.253  35.003  30.072  1.00 22.21           C
ATOM   2826  CD2 LEU B  59      21.027  34.629  27.861  1.00 21.72           C
ATOM   2827  N   HIS B  60      16.676  36.532  29.687  1.00 29.66           N
ATOM   2828  CA  HIS B  60      15.501  36.840  30.504  1.00 30.76           C
ATOM   2829  C   HIS B  60      15.621  36.283  31.903  1.00 32.98           C
ATOM   2830  O   HIS B  60      14.654  35.786  32.468  1.00 46.10           O
ATOM   2831  CB  HIS B  60      14.233  36.327  29.829  1.00 26.49           C
ATOM   2832  CG  HIS B  60      13.994  36.935  28.484  1.00 34.70           C
ATOM   2833  ND1 HIS B  60      12.985  36.516  27.642  1.00 37.10           N
ATOM   2834  CD2 HIS B  60      14.645  37.925  27.830  1.00 29.00           C
ATOM   2835  CE1 HIS B  60      13.021  37.229  26.529  1.00 33.63           C
ATOM   2836  NE2 HIS B  60      14.019  38.090  26.619  1.00 36.75           N
ATOM   2837  N   GLN B  61      16.809  36.371  32.472  1.00 37.44           N
ATOM   2838  CA  GLN B  61      17.124  35.845  33.784  1.00 38.76           C
ATOM   2839  C   GLN B  61      17.341  37.010  34.739  1.00 44.67           C
ATOM   2840  O   GLN B  61      17.856  38.064  34.336  1.00 42.76           O
ATOM   2841  CB  GLN B  61      18.375  34.971  33.702  1.00 33.33           C
ATOM   2842  CG  GLN B  61      19.154  34.876  34.958  1.00 44.82           C
ATOM   2843  CD  GLN B  61      20.503  34.254  34.706  1.00 46.93           C
ATOM   2844  OE1 GLN B  61      21.428  34.369  35.527  1.00 41.10           O
ATOM   2845  NE2 GLN B  61      20.630  33.581  33.555  1.00 32.83           N
ATOM   2846  N   GLU B  62      16.936  36.824  36.000  1.00 44.47           N
ATOM   2847  CA  GLU B  62      17.072  37.893  36.982  1.00 47.49           C
ATOM   2848  C   GLU B  62      18.495  38.027  37.501  1.00 44.39           C
ATOM   2849  O   GLU B  62      18.895  39.122  37.907  1.00 48.45           O
ATOM   2850  CB  GLU B  62      16.119  37.671  38.159  1.00 46.83           C
ATOM   2851  N   ASP B  63      19.275  36.950  37.504  1.00 44.89           N
ATOM   2852  CA  ASP B  63      20.564  37.017  38.179  1.00 44.76           C
ATOM   2853  C   ASP B  63      21.500  37.930  37.403  1.00 44.93           C
ATOM   2854  O   ASP B  63      21.798  39.052  37.830  1.00 41.96           O
ATOM   2855  CB  ASP B  63      21.179  35.619  38.341  1.00 43.30           C
ATOM   2856  N   ASN B  64      21.954  37.456  36.248  1.00 38.13           N
ATOM   2857  CA  ASN B  64      22.908  38.180  35.426  1.00 33.26           C
ATOM   2858  C   ASN B  64      22.516  37.929  33.978  1.00 34.13           C
ATOM   2859  O   ASN B  64      22.645  36.801  33.484  1.00 32.07           O
ATOM   2860  CB  ASN B  64      24.332  37.713  35.717  1.00 33.77           C
ATOM   2861  CG  ASN B  64      25.352  38.384  34.837  1.00 32.41           C
ATOM   2862  OD1 ASN B  64      25.001  39.058  33.864  1.00 34.37           O
ATOM   2863  ND2 ASN B  64      26.625  38.197  35.161  1.00 27.23           N
ATOM   2864  N   ASP B  65      22.035  38.968  33.296  1.00 29.29           N
ATOM   2865  CA  ASP B  65      21.463  38.793  31.970  1.00 30.50           C
ATOM   2866  C   ASP B  65      22.479  38.973  30.844  1.00 28.14           C
ATOM   2867  O   ASP B  65      22.074  39.163  29.694  1.00 29.63           O
ATOM   2868  CB  ASP B  65      20.263  39.733  31.776  1.00 27.63           C
ATOM   2869  CG  ASP B  65      20.643  41.232  31.710  1.00 31.27           C
ATOM   2870  OD1 ASP B  65      21.824  41.612  31.493  1.00 26.53           O
ATOM   2871  OD2 ASP B  65      19.710  42.052  31.861  1.00 30.91           O
ATOM   2872  N   TYR B  66      23.778  38.892  31.129  1.00 26.98           N
ATOM   2873  CA  TYR B  66      24.781  39.161  30.106  1.00 28.30           C
ATOM   2874  C   TYR B  66      25.155  37.897  29.337  1.00 26.65           C
ATOM   2875  O   TYR B  66      25.446  36.847  29.926  1.00 25.00           O
ATOM   2876  CB  TYR B  66      26.052  39.770  30.700  1.00 24.53           C
ATOM   2877  CG  TYR B  66      27.143  39.926  29.663  1.00 24.10           C
ATOM   2878  CD1 TYR B  66      27.094  40.951  28.738  1.00 26.26           C
ATOM   2879  CD2 TYR B  66      28.195  39.031  29.588  1.00 22.62           C
ATOM   2880  CE1 TYR B  66      28.070  41.101  27.783  1.00 23.18           C
ATOM   2881  CE2 TYR B  66      29.187  39.177  28.642  1.00 25.46           C
ATOM   2882  CZ  TYR B  66      29.113  40.217  27.739  1.00 25.75           C
ATOM   2883  OH  TYR B  66      30.081  40.368  26.775  1.00 21.99           O
ATOM   2884  N   ILE B  67      25.179  38.019  28.019  1.00 24.26           N
ATOM   2885  CA  ILE B  67      25.830  37.050  27.149  1.00 24.74           C
ATOM   2886  C   ILE B  67      26.506  37.835  26.035  1.00 25.03           C
ATOM   2887  O   ILE B  67      26.004  38.882  25.604  1.00 20.69           O
ATOM   2888  CB  ILE B  67      24.832  35.996  26.609  1.00 23.59           C
ATOM   2889  CG1 ILE B  67      25.548  34.953  25.739  1.00 27.80           C
ATOM   2890  CG2 ILE B  67      23.670  36.646  25.891  1.00 17.34           C
ATOM   2891  CD1 ILE B  67      24.611  33.863  25.154  1.00 23.00           C
ATOM   2892  N   ASN B  68      27.667  37.358  25.600  1.00 25.09           N
ATOM   2893  CA  ASN B  68      28.401  38.010  24.516  1.00 25.96           C
ATOM   2894  C   ASN B  68      27.747  37.641  23.178  1.00 24.51           C
ATOM   2895  O   ASN B  68      28.199  36.758  22.450  1.00 27.23           O
ATOM   2896  CB  ASN B  68      29.875  37.620  24.563  1.00 23.57           C
ATOM   2897  CG  ASN B  68      30.712  38.459  23.644  1.00 26.13           C
ATOM   2898  OD1 ASN B  68      30.283  38.771  22.524  1.00 27.55           O
ATOM   2899  ND2 ASN B  68      31.913  38.839  24.095  1.00 24.53           N
ATOM   2900  N   ALA B  69      26.661  38.351  22.856  1.00 25.77           N
ATOM   2901  CA  ALA B  69      25.865  38.134  21.653  1.00 25.65           C
ATOM   2902  C   ALA B  69      25.201  39.446  21.251  1.00 26.82           C
ATOM   2903  O   ALA B  69      24.810  40.246  22.108  1.00 24.39           O
ATOM   2904  CB  ALA B  69      24.789  37.060  21.862  1.00 20.98           C
ATOM   2905  N   SER B  70      25.041  39.642  19.931  1.00 27.79           N
ATOM   2906  CA  SER B  70      24.540  40.884  19.344  1.00 22.37           C
ATOM   2907  C   SER B  70      23.442  40.594  18.332  1.00 25.10           C
ATOM   2908  O   SER B  70      23.557  39.680  17.503  1.00 21.89           O
ATOM   2909  CB  SER B  70      25.646  41.666  18.623  1.00 21.58           C
ATOM   2910  OG  SER B  70      26.821  41.762  19.408  1.00 23.27           O
ATOM   2911  N   LEU B  71      22.382  41.390  18.394  1.00 21.62           N
ATOM   2912  CA  LEU B  71      21.314  41.316  17.419  1.00 22.93           C
ATOM   2913  C   LEU B  71      21.651  42.244  16.257  1.00 23.90           C
ATOM   2914  O   LEU B  71      21.939  43.425  16.462  1.00 23.09           O
ATOM   2915  CB  LEU B  71      19.983  41.693  18.064  1.00 19.49           C
ATOM   2916  CG  LEU B  71      18.760  41.778  17.157  1.00 23.89           C
ATOM   2917  CD1 LEU B  71      18.387  40.399  16.590  1.00 23.52           C
ATOM   2918  CD2 LEU B  71      17.585  42.394  17.924  1.00 18.00           C
ATOM   2919  N   ILE B  72      21.655  41.700  15.046  1.00 23.29           N
ATOM   2920  CA  ILE B  72      21.934  42.462  13.836  1.00 23.71           C
ATOM   2921  C   ILE B  72      20.653  42.500  13.019  1.00 25.58           C
ATOM   2922  O   ILE B  72      20.160  41.447  12.590  1.00 25.95           O
ATOM   2923  CB  ILE B  72      23.098  41.841  13.053  1.00 27.29           C
ATOM   2924  CG1 ILE B  72      24.323  41.722  13.975  1.00 25.46           C
ATOM   2925  CG2 ILE B  72      23.435  42.665  11.818  1.00 26.11           C
ATOM   2926  CD1 ILE B  72      25.486  41.023  13.323  1.00 32.39           C
ATOM   2927  N   LYS B  73      20.083  43.705  12.845  1.00 26.51           N
ATOM   2928  CA  LYS B  73      18.806  43.902  12.145  1.00 29.66           C
ATOM   2929  C   LYS B  73      19.061  44.546  10.791  1.00 29.06           C
ATOM   2930  O   LYS B  73      19.406  45.730  10.724  1.00 30.33           O
ATOM   2931  CB  LYS B  73      17.859  44.796  12.936  1.00 30.88           C
ATOM   2932  CG  LYS B  73      17.268  44.199  14.176  1.00 36.28           C
ATOM   2933  CD  LYS B  73      15.935  44.869  14.492  1.00 41.38           C
ATOM   2934  CE  LYS B  73      15.829  45.185  15.985  1.00 51.31           C
ATOM   2935  NZ  LYS B  73      17.029  45.944  16.463  1.00 40.76           N
ATOM   2936  N   MET B  74      18.865  43.793   9.712  1.00 28.08           N
ATOM   2937  CA  MET B  74      18.952  44.363   8.365  1.00 30.05           C
ATOM   2938  C   MET B  74      17.537  44.690   7.918  1.00 30.98           C
ATOM   2939  O   MET B  74      16.771  43.807   7.516  1.00 29.98           O
ATOM   2940  CB  MET B  74      19.651  43.423   7.393  1.00 26.43           C
ATOM   2941  CG  MET B  74      21.086  43.148   7.794  1.00 31.09           C
ATOM   2942  SD  MET B  74      22.019  44.649   8.200  1.00 38.50           S
ATOM   2943  CE  MET B  74      22.745  44.967   6.602  1.00 29.16           C
ATOM   2944  N   GLU B  75      17.205  45.975   7.983  1.00 32.38           N
ATOM   2945  CA  GLU B  75      15.850  46.426   7.701  1.00 34.35           C
ATOM   2946  C   GLU B  75      15.453  46.157   6.250  1.00 33.54           C
ATOM   2947  O   GLU B  75      14.500  45.421   5.980  1.00 32.43           O
ATOM   2948  CB  GLU B  75      15.743  47.908   8.022  1.00 40.47           C
ATOM   2949  CG  GLU B  75      14.336  48.356   8.166  1.00 54.18           C
ATOM   2950  CD  GLU B  75      14.198  49.368   9.249  1.00 63.46           C
ATOM   2951  OE1 GLU B  75      14.124  50.568   8.902  1.00 64.44           O
ATOM   2952  OE2 GLU B  75      14.188  48.957  10.435  1.00 64.00           O
ATOM   2953  N   GLU B  76      16.164  46.756   5.292  1.00 29.06           N
ATOM   2954  CA  GLU B  76      15.737  46.588   3.906  1.00 33.00           C
ATOM   2955  C   GLU B  76      15.660  45.115   3.531  1.00 33.63           C
ATOM   2956  O   GLU B  76      14.729  44.701   2.838  1.00 33.28           O
ATOM   2957  CB  GLU B  76      16.658  47.325   2.936  1.00 32.39           C
ATOM   2958  CG  GLU B  76      16.033  47.458   1.542  1.00 34.59           C
ATOM   2959  CD  GLU B  76      17.039  47.862   0.475  1.00 44.18           C
ATOM   2960  OE1 GLU B  76      18.103  48.415   0.841  1.00 44.33           O
ATOM   2961  OE2 GLU B  76      16.773  47.610  -0.726  1.00 44.64           O
ATOM   2962  N   ALA B  77      16.619  44.304   3.980  1.00 29.68           N
ATOM   2963  CA  ALA B  77      16.549  42.886   3.653  1.00 30.54           C
ATOM   2964  C   ALA B  77      15.564  42.138   4.530  1.00 32.43           C
ATOM   2965  O   ALA B  77      15.252  40.977   4.234  1.00 33.10           O
ATOM   2966  CB  ALA B  77      17.933  42.233   3.754  1.00 28.11           C
ATOM   2967  N   GLN B  78      15.058  42.773   5.585  1.00 28.90           N
ATOM   2968  CA  GLN B  78      14.149  42.112   6.511  1.00 32.53           C
ATOM   2969  C   GLN B  78      14.772  40.818   7.036  1.00 32.11           C
ATOM   2970  O   GLN B  78      14.180  39.742   6.983  1.00 35.64           O
ATOM   2971  CB  GLN B  78      12.787  41.857   5.852  1.00 28.05           C
ATOM   2972  N   ARG B  79      15.991  40.940   7.554  1.00 31.75           N
ATOM   2973  CA  ARG B  79      16.747  39.828   8.104  1.00 27.92           C
ATOM   2974  C   ARG B  79      17.347  40.210   9.449  1.00 28.57           C
ATOM   2975  O   ARG B  79      17.925  41.291   9.604  1.00 29.21           O
ATOM   2976  CB  ARG B  79      17.881  39.405   7.158  1.00 26.23           C
ATOM   2977  CG  ARG B  79      17.454  38.440   6.069  1.00 30.50           C
ATOM   2978  CD  ARG B  79      17.590  37.002   6.521  1.00 25.65           C
ATOM   2979  NE  ARG B  79      18.108  36.163   5.443  1.00 27.31           N
ATOM   2980  CZ  ARG B  79      17.359  35.535   4.545  1.00 25.94           C
ATOM   2981  NH1 ARG B  79      17.943  34.805   3.610  1.00 26.49           N
ATOM   2982  NH2 ARG B  79      16.037  35.630   4.579  1.00 23.40           N
ATOM   2983  N   SER B  80      17.260  39.293  10.405  1.00 27.77           N
ATOM   2984  CA  SER B  80      17.913  39.444  11.692  1.00 28.61           C
ATOM   2985  C   SER B  80      18.840  38.264  11.941  1.00 25.60           C
ATOM   2986  O   SER B  80      18.555  37.132  11.553  1.00 25.48           O
ATOM   2987  CB  SER B  80      16.894  39.537  12.834  1.00 27.03           C
ATOM   2988  OG  SER B  80      16.178  40.744  12.743  1.00 33.81           O
ATOM   2989  N   TYR B  81      19.948  38.555  12.612  1.00 24.49           N
ATOM   2990  CA  TYR B  81      20.913  37.559  13.031  1.00 22.96           C
ATOM   2991  C   TYR B  81      21.305  37.861  14.468  1.00 27.95           C
ATOM   2992  O   TYR B  81      21.364  39.026  14.875  1.00 25.16           O
ATOM   2993  CB  TYR B  81      22.181  37.577  12.165  1.00 20.08           C
ATOM   2994  CG  TYR B  81      21.964  37.675  10.671  1.00 24.45           C
ATOM   2995  CD1 TYR B  81      21.806  36.519   9.894  1.00 23.37           C
ATOM   2996  CD2 TYR B  81      21.960  38.913  10.020  1.00 21.84           C
ATOM   2997  CE1 TYR B  81      21.635  36.591   8.513  1.00 24.34           C
ATOM   2998  CE2 TYR B  81      21.775  38.996   8.638  1.00 24.44           C
ATOM   2999  CZ  TYR B  81      21.623  37.826   7.888  1.00 24.34           C
ATOM   3000  OH  TYR B  81      21.445  37.886   6.526  1.00 20.10           O
ATOM   3001  N   ILE B  82      21.574  36.807  15.235  1.00 25.32           N
ATOM   3002  CA  ILE B  82      22.324  36.931  16.472  1.00 24.14           C
ATOM   3003  C   ILE B  82      23.706  36.362  16.191  1.00 22.97           C
ATOM   3004  O   ILE B  82      23.836  35.197  15.805  1.00 23.25           O
ATOM   3005  CB  ILE B  82      21.623  36.230  17.646  1.00 22.36           C
ATOM   3006  CG1 ILE B  82      20.331  36.968  18.000  1.00 20.25           C
ATOM   3007  CG2 ILE B  82      22.538  36.147  18.874  1.00 18.58           C
ATOM   3008  CD1 ILE B  82      19.420  36.211  18.954  1.00 18.32           C
ATOM   3009  N   LEU B  83      24.727  37.207  16.315  1.00 22.16           N
ATOM   3010  CA  LEU B  83      26.113  36.779  16.251  1.00 22.40           C
ATOM   3011  C   LEU B  83      26.667  36.741  17.670  1.00 26.73           C
ATOM   3012  O   LEU B  83      26.490  37.689  18.449  1.00 24.84           O
ATOM   3013  CB  LEU B  83      26.946  37.704  15.365  1.00 27.46           C
ATOM   3014  CG  LEU B  83      26.933  37.309  13.878  1.00 25.57           C
ATOM   3015  CD1 LEU B  83      25.526  37.451  13.313  1.00 23.66           C
ATOM   3016  CD2 LEU B  83      27.930  38.126  13.059  1.00 22.40           C
ATOM   3017  N   THR B  84      27.317  35.632  18.005  1.00 26.66           N
ATOM   3018  CA  THR B  84      27.724  35.359  19.371  1.00 23.38           C
ATOM   3019  C   THR B  84      29.041  34.613  19.310  1.00 23.04           C
ATOM   3020  O   THR B  84      29.409  34.053  18.271  1.00 26.45           O
ATOM   3021  CB  THR B  84      26.652  34.552  20.114  1.00 25.45           C
ATOM   3022  OG1 THR B  84      26.919  34.552  21.525  1.00 25.15           O
ATOM   3023  CG2 THR B  84      26.615  33.123  19.598  1.00 23.28           C
ATOM   3024  N   GLN B  85      29.779  34.661  20.411  1.00 25.63           N
ATOM   3025  CA  GLN B  85      31.017  33.901  20.493  1.00 25.00           C
ATOM   3026  C   GLN B  85      30.706  32.411  20.617  1.00 25.44           C
ATOM   3027  O   GLN B  85      29.597  32.005  21.002  1.00 22.34           O
ATOM   3028  CB  GLN B  85      31.845  34.349  21.695  1.00 23.18           C
ATOM   3029  CG  GLN B  85      31.248  33.907  23.035  1.00 23.41           C
ATOM   3030  CD  GLN B  85      31.931  34.564  24.249  1.00 29.41           C
ATOM   3031  OE1 GLN B  85      32.720  35.510  24.107  1.00 25.91           O
ATOM   3032  NE2 GLN B  85      31.620  34.063  25.445  1.00 23.49           N
ATOM   3033  N   GLY B  86      31.700  31.589  20.287  1.00 21.49           N
ATOM   3034  CA  GLY B  86      31.627  30.189  20.632  1.00 25.12           C
ATOM   3035  C   GLY B  86      31.483  30.035  22.137  1.00 24.97           C
ATOM   3036  O   GLY B  86      32.290  30.557  22.910  1.00 23.32           O
ATOM   3037  N   PRO B  87      30.445  29.318  22.576  1.00 27.00           N
ATOM   3038  CA  PRO B  87      30.155  29.225  24.015  1.00 25.58           C
ATOM   3039  C   PRO B  87      31.363  28.743  24.806  1.00 28.17           C
ATOM   3040  O   PRO B  87      32.181  27.957  24.318  1.00 27.39           O
ATOM   3041  CB  PRO B  87      29.006  28.206  24.087  1.00 22.95           C
ATOM   3042  CG  PRO B  87      28.448  28.146  22.706  1.00 23.56           C
ATOM   3043  CD  PRO B  87      29.551  28.472  21.764  1.00 25.14           C
ATOM   3044  N   LEU B  88      31.472  29.247  26.038  1.00 27.19           N
ATOM   3045  CA  LEU B  88      32.472  28.780  26.985  1.00 30.20           C
ATOM   3046  C   LEU B  88      31.894  27.638  27.808  1.00 29.05           C
ATOM   3047  O   LEU B  88      30.675  27.426  27.824  1.00 29.88           O
ATOM   3048  CB  LEU B  88      32.919  29.930  27.902  1.00 25.65           C
ATOM   3049  CG  LEU B  88      33.723  31.078  27.265  1.00 30.95           C
ATOM   3050  CD1 LEU B  88      33.500  32.434  27.972  1.00 26.35           C
ATOM   3051  CD2 LEU B  88      35.203  30.743  27.212  1.00 25.18           C
ATOM   3052  N   PRO B  89      32.740  26.869  28.497  1.00 29.76           N
ATOM   3053  CA  PRO B  89      32.205  25.812  29.371  1.00 29.60           C
ATOM   3054  C   PRO B  89      31.142  26.314  30.330  1.00 27.43           C
ATOM   3055  O   PRO B  89      30.118  25.645  30.518  1.00 28.42           O
ATOM   3056  CB  PRO B  89      33.452  25.306  30.101  1.00 25.57           C
ATOM   3057  CG  PRO B  89      34.559  25.563  29.150  1.00 26.04           C
ATOM   3058  CD  PRO B  89      34.212  26.859  28.457  1.00 30.09           C
ATOM   3059  N   ASN B  90      31.318  27.498  30.901  1.00 25.01           N
ATOM   3060  CA  ASN B  90      30.321  28.001  31.838  1.00 24.97           C
ATOM   3061  C   ASN B  90      29.163  28.749  31.180  1.00 27.08           C
ATOM   3062  O   ASN B  90      28.225  29.127  31.889  1.00 24.45           O
ATOM   3063  CB  ASN B  90      30.977  28.917  32.868  1.00 25.98           C
ATOM   3064  CG  ASN B  90      31.843  29.989  32.229  1.00 28.73           C
ATOM   3065  OD1 ASN B  90      32.719  29.698  31.412  1.00 30.47           O
ATOM   3066  ND2 ASN B  90      31.615  31.240  32.618  1.00 32.43           N
ATOM   3067  N   THR B  91      29.186  28.994  29.862  1.00 27.91           N
ATOM   3068  CA  THR B  91      28.100  29.749  29.233  1.00 26.63           C
ATOM   3069  C   THR B  91      27.226  28.904  28.308  1.00 27.32           C
ATOM   3070  O   THR B  91      26.340  29.452  27.646  1.00 29.12           O
ATOM   3071  CB  THR B  91      28.636  30.966  28.478  1.00 25.31           C
ATOM   3072  OG1 THR B  91      29.468  30.550  27.390  1.00 23.05           O
ATOM   3073  CG2 THR B  91      29.437  31.901  29.427  1.00 24.18           C
ATOM   3074  N   CYS B  92      27.424  27.585  28.267  1.00 23.67           N
ATOM   3075  CA  CYS B  92      26.591  26.755  27.403  1.00 23.08           C
ATOM   3076  C   CYS B  92      25.127  26.805  27.810  1.00 23.89           C
ATOM   3077  O   CYS B  92      24.243  26.745  26.948  1.00 24.71           O
ATOM   3078  CB  CYS B  92      27.106  25.316  27.410  1.00 24.28           C
ATOM   3079  SG  CYS B  92      28.718  25.141  26.641  1.00 28.67           S
ATOM   3080  N   GLY B  93      24.843  26.912  29.110  1.00 27.70           N
ATOM   3081  CA  GLY B  93      23.463  27.096  29.543  1.00 24.89           C
ATOM   3082  C   GLY B  93      22.900  28.439  29.114  1.00 28.23           C
ATOM   3083  O   GLY B  93      21.751  28.529  28.662  1.00 28.18           O
ATOM   3084  N   HIS B  94      23.707  29.500  29.232  1.00 25.24           N
ATOM   3085  CA  HIS B  94      23.278  30.813  28.761  1.00 24.01           C
ATOM   3086  C   HIS B  94      22.941  30.762  27.284  1.00 23.97           C
ATOM   3087  O   HIS B  94      21.897  31.271  26.849  1.00 23.33           O
ATOM   3088  CB  HIS B  94      24.361  31.858  29.023  1.00 24.89           C
ATOM   3089  CG  HIS B  94      24.836  31.908  30.445  1.00 29.08           C
ATOM   3090  ND1 HIS B  94      26.137  32.225  30.787  1.00 33.06           N
ATOM   3091  CD2 HIS B  94      24.189  31.680  31.613  1.00 23.84           C
ATOM   3092  CE1 HIS B  94      26.269  32.196  32.102  1.00 24.08           C
ATOM   3093  NE2 HIS B  94      25.102  31.864  32.625  1.00 27.52           N
ATOM   3094  N   PHE B  95      23.810  30.115  26.502  1.00 25.32           N
ATOM   3095  CA  PHE B  95      23.633  30.022  25.054  1.00 21.66           C
ATOM   3096  C   PHE B  95      22.278  29.414  24.680  1.00 23.07           C
ATOM   3097  O   PHE B  95      21.528  29.984  23.874  1.00 22.55           O
ATOM   3098  CB  PHE B  95      24.789  29.215  24.471  1.00 22.93           C
ATOM   3099  CG  PHE B  95      24.704  29.008  22.985  1.00 28.08           C
ATOM   3100  CD1 PHE B  95      25.313  29.906  22.114  1.00 24.80           C
ATOM   3101  CD2 PHE B  95      24.027  27.898  22.455  1.00 23.92           C
ATOM   3102  CE1 PHE B  95      25.246  29.712  20.726  1.00 24.61           C
ATOM   3103  CE2 PHE B  95      23.948  27.698  21.087  1.00 22.68           C
ATOM   3104  CZ  PHE B  95      24.564  28.607  20.216  1.00 24.72           C
ATOM   3105  N   TRP B  96      21.937  28.265  25.261  1.00 20.91           N
ATOM   3106  CA  TRP B  96      20.667  27.641  24.908  1.00 22.40           C
ATOM   3107  C   TRP B  96      19.488  28.399  25.502  1.00 24.10           C
ATOM   3108  O   TRP B  96      18.387  28.385  24.923  1.00 22.91           O
ATOM   3109  CB  TRP B  96      20.668  26.159  25.339  1.00 24.20           C
ATOM   3110  CG  TRP B  96      21.614  25.379  24.481  1.00 24.75           C
ATOM   3111  CD1 TRP B  96      22.816  24.840  24.850  1.00 22.76           C
ATOM   3112  CD2 TRP B  96      21.469  25.121  23.076  1.00 22.65           C
ATOM   3113  NE1 TRP B  96      23.419  24.244  23.762  1.00 26.82           N
ATOM   3114  CE2 TRP B  96      22.614  24.404  22.661  1.00 24.55           C
ATOM   3115  CE3 TRP B  96      20.482  25.429  22.131  1.00 20.13           C
ATOM   3116  CZ2 TRP B  96      22.795  23.972  21.336  1.00 23.19           C
ATOM   3117  CZ3 TRP B  96      20.663  24.992  20.800  1.00 21.69           C
ATOM   3118  CH2 TRP B  96      21.809  24.273  20.428  1.00 21.98           C
ATOM   3119  N   GLU B  97      19.684  29.044  26.661  1.00 24.28           N
ATOM   3120  CA  GLU B  97      18.658  29.957  27.158  1.00 29.79           C
ATOM   3121  C   GLU B  97      18.377  31.060  26.137  1.00 27.13           C
ATOM   3122  O   GLU B  97      17.214  31.383  25.858  1.00 24.31           O
ATOM   3123  CB  GLU B  97      19.070  30.571  28.501  1.00 26.53           C
ATOM   3124  CG  GLU B  97      18.041  31.618  28.977  1.00 28.65           C
ATOM   3125  CD  GLU B  97      18.466  32.401  30.218  1.00 31.74           C
ATOM   3126  OE1 GLU B  97      19.577  32.158  30.740  1.00 28.09           O
ATOM   3127  OE2 GLU B  97      17.672  33.262  30.675  1.00 31.36           O
ATOM   3128  N   MET B  98      19.437  31.643  25.566  1.00 22.63           N
ATOM   3129  CA  MET B  98      19.256  32.618  24.500  1.00 23.50           C
ATOM   3130  C   MET B  98      18.481  32.014  23.339  1.00 24.64           C
ATOM   3131  O   MET B  98      17.504  32.601  22.857  1.00 24.16           O
ATOM   3132  CB  MET B  98      20.605  33.135  24.017  1.00 21.29           C
ATOM   3133  CG  MET B  98      20.505  33.979  22.744  1.00 20.04           C
ATOM   3134  SD  MET B  98      22.049  34.869  22.432  1.00 23.35           S
ATOM   3135  CE  MET B  98      23.051  33.577  21.671  1.00 16.14           C
ATOM   3136  N   VAL B  99      18.914  30.839  22.871  1.00 23.25           N
ATOM   3137  CA  VAL B  99      18.209  30.180  21.773  1.00 22.73           C
ATOM   3138  C   VAL B  99      16.738  30.050  22.119  1.00 23.61           C
ATOM   3139  O   VAL B  99      15.855  30.380  21.315  1.00 22.66           O
ATOM   3140  CB  VAL B  99      18.842  28.808  21.458  1.00 22.77           C
ATOM   3141  CG1 VAL B  99      17.944  28.011  20.516  1.00 17.86           C
ATOM   3142  CG2 VAL B  99      20.240  28.961  20.858  1.00 17.37           C
ATOM   3143  N   TRP B 100      16.450  29.588  23.339  1.00 25.12           N
ATOM   3144  CA  TRP B 100      15.056  29.364  23.711  1.00 25.66           C
ATOM   3145  C   TRP B 100      14.267  30.671  23.712  1.00 25.82           C
ATOM   3146  O   TRP B 100      13.233  30.782  23.044  1.00 24.66           O
ATOM   3147  CB  TRP B 100      14.966  28.674  25.076  1.00 27.17           C
ATOM   3148  CG  TRP B 100      13.542  28.385  25.437  1.00 30.34           C
ATOM   3149  CD1 TRP B 100      12.672  29.235  26.043  1.00 28.14           C
ATOM   3150  CD2 TRP B 100      12.801  27.186  25.155  1.00 34.27           C
ATOM   3151  NE1 TRP B 100      11.440  28.642  26.171  1.00 33.47           N
ATOM   3152  CE2 TRP B 100      11.491  27.382  25.640  1.00 35.31           C
ATOM   3153  CE3 TRP B 100      13.124  25.958  24.565  1.00 29.57           C
ATOM   3154  CZ2 TRP B 100      10.502  26.402  25.551  1.00 32.83           C
ATOM   3155  CZ3 TRP B 100      12.137  24.984  24.475  1.00 30.63           C
ATOM   3156  CH2 TRP B 100      10.842  25.215  24.963  1.00 32.94           C
ATOM   3157  N   GLU B 101      14.745  31.671  24.463  1.00 27.26           N
ATOM   3158  CA  GLU B 101      13.997  32.915  24.650  1.00 26.23           C
ATOM   3159  C   GLU B 101      13.859  33.707  23.349  1.00 25.87           C
ATOM   3160  O   GLU B 101      12.840  34.364  23.130  1.00 24.43           O
ATOM   3161  CB  GLU B 101      14.678  33.767  25.733  1.00 27.55           C
ATOM   3162  CG  GLU B 101      14.591  33.194  27.131  1.00 22.40           C
ATOM   3163  CD  GLU B 101      15.664  33.717  28.070  1.00 29.59           C
ATOM   3164  OE1 GLU B 101      16.513  34.518  27.629  1.00 28.56           O
ATOM   3165  OE2 GLU B 101      15.670  33.310  29.256  1.00 32.14           O
ATOM   3166  N   GLN B 102      14.856  33.659  22.470  1.00 24.95           N
ATOM   3167  CA  GLN B 102      14.713  34.339  21.189  1.00 23.03           C
ATOM   3168  C   GLN B 102      13.972  33.499  20.149  1.00 24.47           C
ATOM   3169  O   GLN B 102      13.755  33.980  19.030  1.00 24.28           O
ATOM   3170  CB  GLN B 102      16.089  34.750  20.654  1.00 24.19           C
ATOM   3171  CG  GLN B 102      16.935  35.613  21.630  1.00 21.80           C
ATOM   3172  CD  GLN B 102      16.229  36.898  22.054  1.00 25.69           C
ATOM   3173  OE1 GLN B 102      16.177  37.241  23.244  1.00 26.29           O
ATOM   3174  NE2 GLN B 102      15.675  37.602  21.089  1.00 25.21           N
ATOM   3175  N   LYS B 103      13.560  32.272  20.478  1.00 24.99           N
ATOM   3176  CA  LYS B 103      12.695  31.492  19.592  1.00 28.84           C
ATOM   3177  C   LYS B 103      13.384  31.192  18.254  1.00 29.72           C
ATOM   3178  O   LYS B 103      12.736  31.123  17.200  1.00 25.09           O
ATOM   3179  CB  LYS B 103      11.349  32.205  19.382  1.00 22.67           C
ATOM   3180  N   SER B 104      14.710  31.042  18.293  1.00 24.80           N
ATOM   3181  CA  SER B 104      15.475  30.682  17.111  1.00 23.13           C
ATOM   3182  C   SER B 104      15.159  29.256  16.664  1.00 27.66           C
ATOM   3183  O   SER B 104      14.911  28.360  17.480  1.00 24.43           O
ATOM   3184  CB  SER B 104      16.970  30.775  17.393  1.00 22.98           C
ATOM   3185  OG  SER B 104      17.364  32.060  17.820  1.00 24.65           O
ATOM   3186  N   ARG B 105      15.206  29.043  15.348  1.00 25.30           N
ATOM   3187  CA  ARG B 105      15.111  27.702  14.782  1.00 24.18           C
ATOM   3188  C   ARG B 105      16.464  27.130  14.393  1.00 23.88           C
ATOM   3189  O   ARG B 105      16.661  25.914  14.484  1.00 24.80           O
ATOM   3190  CB  ARG B 105      14.195  27.705  13.551  1.00 24.11           C
ATOM   3191  CG  ARG B 105      14.184  26.403  12.739  1.00 23.19           C
ATOM   3192  CD  ARG B 105      12.971  26.365  11.809  1.00 23.67           C
ATOM   3193  NE  ARG B 105      13.060  25.348  10.757  1.00 21.10           N
ATOM   3194  CZ  ARG B 105      12.854  24.046  10.956  1.00 23.87           C
ATOM   3195  NH1 ARG B 105      12.566  23.594  12.167  1.00 20.58           N
ATOM   3196  NH2 ARG B 105      12.932  23.191   9.946  1.00 24.52           N
ATOM   3197  N   GLY B 106      17.405  27.974  13.976  1.00 20.53           N
ATOM   3198  CA  GLY B 106      18.689  27.515  13.497  1.00 18.98           C
ATOM   3199  C   GLY B 106      19.849  28.045  14.336  1.00 23.96           C
ATOM   3200  O   GLY B 106      19.784  29.148  14.884  1.00 22.15           O
ATOM   3201  N   VAL B 107      20.900  27.237  14.409  1.00 23.03           N
ATOM   3202  CA  VAL B 107      22.181  27.654  14.964  1.00 21.07           C
ATOM   3203  C   VAL B 107      23.234  27.349  13.914  1.00 21.22           C
ATOM   3204  O   VAL B 107      23.277  26.233  13.389  1.00 21.84           O
ATOM   3205  CB  VAL B 107      22.495  26.930  16.288  1.00 24.15           C
ATOM   3206  CG1 VAL B 107      23.924  27.235  16.752  1.00 19.95           C
ATOM   3207  CG2 VAL B 107      21.488  27.326  17.338  1.00 23.29           C
ATOM   3208  N   VAL B 108      24.070  28.336  13.603  1.00 22.33           N
ATOM   3209  CA  VAL B 108      25.074  28.222  12.550  1.00 24.22           C
ATOM   3210  C   VAL B 108      26.442  28.300  13.208  1.00 22.28           C
ATOM   3211  O   VAL B 108      26.789  29.323  13.815  1.00 24.11           O
ATOM   3212  CB  VAL B 108      24.910  29.314  11.473  1.00 22.91           C
ATOM   3213  CG1 VAL B 108      26.099  29.308  10.495  1.00 21.40           C
ATOM   3214  CG2 VAL B 108      23.620  29.136  10.711  1.00 19.46           C
ATOM   3215  N   MET B 109      27.214  27.219  13.088  1.00 22.29           N
ATOM   3216  CA  MET B 109      28.560  27.108  13.644  1.00 25.11           C
ATOM   3217  C   MET B 109      29.563  27.065  12.498  1.00 28.69           C
ATOM   3218  O   MET B 109      29.456  26.210  11.612  1.00 23.97           O
ATOM   3219  CB  MET B 109      28.689  25.856  14.503  1.00 25.98           C
ATOM   3220  CG  MET B 109      30.105  25.533  14.933  1.00 25.45           C
ATOM   3221  SD  MET B 109      30.041  24.286  16.232  1.00 27.45           S
ATOM   3222  CE  MET B 109      31.732  24.270  16.813  1.00 27.51           C
ATOM   3223  N   LEU B 110      30.540  27.975  12.515  1.00 28.16           N
ATOM   3224  CA  LEU B 110      31.451  28.102  11.385  1.00 26.20           C
ATOM   3225  C   LEU B 110      32.872  27.644  11.713  1.00 28.51           C
ATOM   3226  O   LEU B 110      33.774  27.797  10.881  1.00 27.95           O
ATOM   3227  CB  LEU B 110      31.438  29.542  10.870  1.00 24.93           C
ATOM   3228  CG  LEU B 110      30.125  29.965  10.197  1.00 25.62           C
ATOM   3229  CD1 LEU B 110      30.051  31.469  10.035  1.00 23.50           C
ATOM   3230  CD2 LEU B 110      29.955  29.291   8.836  1.00 24.24           C
ATOM   3231  N   ASN B 111      33.082  27.055  12.885  1.00 24.19           N
ATOM   3232  CA  ASN B 111      34.386  26.621  13.350  1.00 28.43           C
ATOM   3233  C   ASN B 111      34.315  25.167  13.821  1.00 33.22           C
ATOM   3234  O   ASN B 111      33.235  24.581  13.997  1.00 26.37           O
ATOM   3235  CB  ASN B 111      34.873  27.505  14.504  1.00 28.27           C
ATOM   3236  CG  ASN B 111      33.991  27.370  15.736  1.00 28.61           C
ATOM   3237  OD1 ASN B 111      32.839  27.793  15.734  1.00 31.96           O
ATOM   3238  ND2 ASN B 111      34.513  26.747  16.775  1.00 32.32           N
ATOM   3239  N   ARG B 112      35.492  24.593  14.042  1.00 31.62           N
ATOM   3240  CA  ARG B 112      35.615  23.312  14.716  1.00 31.96           C
ATOM   3241  C   ARG B 112      35.899  23.556  16.190  1.00 34.82           C
ATOM   3242  O   ARG B 112      36.446  24.595  16.568  1.00 35.37           O
ATOM   3243  CB  ARG B 112      36.717  22.465  14.087  1.00 34.97           C
ATOM   3244  CG  ARG B 112      36.302  21.866  12.756  1.00 35.84           C
ATOM   3245  CD  ARG B 112      37.470  21.257  12.026  1.00 34.11           C
ATOM   3246  NE  ARG B 112      38.552  22.219  11.849  1.00 45.06           N
ATOM   3247  CZ  ARG B 112      38.693  22.993  10.775  1.00 46.22           C
ATOM   3248  NH1 ARG B 112      39.707  23.852  10.693  1.00 45.78           N
ATOM   3249  NH2 ARG B 112      37.816  22.910   9.780  1.00 41.82           N
ATOM   3250  N   VAL B 113      35.485  22.606  17.030  1.00 32.09           N
ATOM   3251  CA  VAL B 113      35.728  22.767  18.458  1.00 35.68           C
ATOM   3252  C   VAL B 113      37.219  22.913  18.731  1.00 40.81           C
ATOM   3253  O   VAL B 113      37.629  23.663  19.630  1.00 40.97           O
ATOM   3254  CB  VAL B 113      35.112  21.589  19.233  1.00 37.34           C
ATOM   3255  CG1 VAL B 113      35.866  21.359  20.532  1.00 38.74           C
ATOM   3256  CG2 VAL B 113      33.637  21.860  19.504  1.00 31.21           C
ATOM   3257  N   MET B 114      38.053  22.236  17.953  1.00 41.68           N
ATOM   3258  CA  MET B 114      39.497  22.376  18.041  1.00 44.14           C
ATOM   3259  C   MET B 114      40.047  22.775  16.681  1.00 45.13           C
ATOM   3260  O   MET B 114      39.748  22.125  15.673  1.00 44.59           O
ATOM   3261  CB  MET B 114      40.151  21.077  18.504  1.00 45.16           C
ATOM   3262  CG  MET B 114      41.672  21.125  18.475  1.00 56.14           C
ATOM   3263  SD  MET B 114      42.428  20.243  19.860  1.00 74.92           S
ATOM   3264  CE  MET B 114      41.642  21.069  21.247  1.00 55.03           C
ATOM   3265  N   GLU B 115      40.845  23.841  16.655  1.00 43.79           N
ATOM   3266  CA  GLU B 115      41.536  24.254  15.442  1.00 48.83           C
ATOM   3267  C   GLU B 115      42.946  24.688  15.802  1.00 50.88           C
ATOM   3268  O   GLU B 115      43.151  25.398  16.793  1.00 44.85           O
ATOM   3269  CB  GLU B 115      40.816  25.407  14.715  1.00 48.01           C
ATOM   3270  CG  GLU B 115      39.322  25.228  14.545  1.00 43.68           C
ATOM   3271  CD  GLU B 115      38.639  26.492  14.036  1.00 42.48           C
ATOM   3272  OE1 GLU B 115      37.812  26.377  13.106  1.00 39.61           O
ATOM   3273  OE2 GLU B 115      38.920  27.598  14.564  1.00 41.83           O
ATOM   3274  N   LYS B 116      43.914  24.255  14.990  1.00 51.91           N
ATOM   3275  CA  LYS B 116      45.311  24.657  15.160  1.00 56.59           C
ATOM   3276  C   LYS B 116      45.810  24.314  16.561  1.00 56.93           C
ATOM   3277  O   LYS B 116      46.598  25.053  17.161  1.00 52.69           O
ATOM   3278  CB  LYS B 116      45.501  26.149  14.862  1.00 52.50           C
ATOM   3279  N   GLY B 117      45.331  23.186  17.090  1.00 54.36           N
ATOM   3280  CA  GLY B 117      45.728  22.716  18.396  1.00 48.99           C
ATOM   3281  C   GLY B 117      45.056  23.394  19.569  1.00 55.27           C
ATOM   3282  O   GLY B 117      45.150  22.878  20.688  1.00 57.54           O
ATOM   3283  N   SER B 118      44.379  24.523  19.366  1.00 48.34           N
ATOM   3284  CA  SER B 118      43.751  25.242  20.465  1.00 50.28           C
ATOM   3285  C   SER B 118      42.242  24.999  20.504  1.00 50.05           C
ATOM   3286  O   SER B 118      41.607  24.705  19.485  1.00 51.47           O
ATOM   3287  CB  SER B 118      44.031  26.743  20.372  1.00 49.69           C
ATOM   3288  N   LEU B 119      41.683  25.121  21.704  1.00 47.85           N
ATOM   3289  CA  LEU B 119      40.249  25.011  21.919  1.00 44.11           C
ATOM   3290  C   LEU B 119      39.583  26.327  21.534  1.00 43.06           C
ATOM   3291  O   LEU B 119      39.836  27.364  22.157  1.00 44.94           O
ATOM   3292  CB  LEU B 119      39.958  24.669  23.383  1.00 43.37           C
ATOM   3293  CG  LEU B 119      40.082  23.203  23.788  1.00 51.49           C
ATOM   3294  CD1 LEU B 119      39.608  23.005  25.217  1.00 52.29           C
ATOM   3295  CD2 LEU B 119      39.294  22.320  22.822  1.00 49.93           C
ATOM   3296  N   LYS B 120      38.737  26.288  20.513  1.00 42.17           N
ATOM   3297  CA  LYS B 120      38.104  27.496  20.010  1.00 38.25           C
ATOM   3298  C   LYS B 120      36.687  27.690  20.542  1.00 37.34           C
ATOM   3299  O   LYS B 120      36.098  28.757  20.324  1.00 33.68           O
ATOM   3300  CB  LYS B 120      38.091  27.464  18.473  1.00 35.05           C
ATOM   3301  N   CYS B 121      36.147  26.707  21.266  1.00 37.44           N
ATOM   3302  CA  CYS B 121      34.716  26.659  21.528  1.00 31.27           C
ATOM   3303  C   CYS B 121      34.338  25.403  22.319  1.00 33.21           C
ATOM   3304  O   CYS B 121      34.867  24.315  22.065  1.00 31.64           O
ATOM   3305  CB  CYS B 121      33.975  26.720  20.191  1.00 29.84           C
ATOM   3306  SG  CYS B 121      32.250  26.334  20.246  1.00 32.92           S
ATOM   3307  N   ALA B 122      33.434  25.542  23.284  1.00 28.75           N
ATOM   3308  CA  ALA B 122      33.012  24.407  24.086  1.00 26.73           C
ATOM   3309  C   ALA B 122      32.173  23.444  23.259  1.00 30.30           C
ATOM   3310  O   ALA B 122      31.565  23.813  22.254  1.00 28.81           O
ATOM   3311  CB  ALA B 122      32.203  24.865  25.297  1.00 25.16           C
ATOM   3312  N   GLN B 123      32.128  22.190  23.708  1.00 32.81           N
ATOM   3313  CA  GLN B 123      31.311  21.172  23.050  1.00 28.76           C
ATOM   3314  C   GLN B 123      29.913  21.293  23.636  1.00 25.99           C
ATOM   3315  O   GLN B 123      29.576  20.652  24.625  1.00 28.21           O
ATOM   3316  CB  GLN B 123      31.908  19.784  23.245  1.00 27.82           C
ATOM   3317  CG  GLN B 123      31.083  18.638  22.655  1.00 29.76           C
ATOM   3318  CD  GLN B 123      31.012  18.677  21.133  1.00 31.47           C
ATOM   3319  OE1 GLN B 123      32.038  18.718  20.445  1.00 26.98           O
ATOM   3320  NE2 GLN B 123      29.789  18.652  20.601  1.00 29.71           N
ATOM   3321  N   TYR B 124      29.079  22.123  23.013  1.00 24.65           N
ATOM   3322  CA  TYR B 124      27.836  22.566  23.638  1.00 25.29           C
ATOM   3323  C   TYR B 124      26.612  21.809  23.139  1.00 25.10           C
ATOM   3324  O   TYR B 124      25.487  22.114  23.564  1.00 23.23           O
ATOM   3325  CB  TYR B 124      27.649  24.079  23.421  1.00 26.37           C
ATOM   3326  CG  TYR B 124      27.487  24.512  21.968  1.00 25.43           C
ATOM   3327  CD1 TYR B 124      26.237  24.527  21.361  1.00 24.05           C
ATOM   3328  CD2 TYR B 124      28.584  24.900  21.211  1.00 24.48           C
ATOM   3329  CE1 TYR B 124      26.082  24.923  20.044  1.00 22.30           C
ATOM   3330  CE2 TYR B 124      28.444  25.289  19.893  1.00 25.54           C
ATOM   3331  CZ  TYR B 124      27.186  25.310  19.319  1.00 24.45           C
ATOM   3332  OH  TYR B 124      27.043  25.702  18.004  1.00 23.34           O
ATOM   3333  N   TRP B 125      26.796  20.839  22.251  1.00 23.42           N
ATOM   3334  CA  TRP B 125      25.678  20.028  21.800  1.00 26.00           C
ATOM   3335  C   TRP B 125      26.063  18.562  21.889  1.00 28.37           C
ATOM   3336  O   TRP B 125      27.238  18.214  21.729  1.00 28.41           O
ATOM   3337  CB  TRP B 125      25.279  20.365  20.356  1.00 24.57           C
ATOM   3338  CG  TRP B 125      26.262  19.847  19.353  1.00 26.26           C
ATOM   3339  CD1 TRP B 125      26.167  18.688  18.628  1.00 25.33           C
ATOM   3340  CD2 TRP B 125      27.509  20.456  18.976  1.00 26.17           C
ATOM   3341  NE1 TRP B 125      27.265  18.554  17.808  1.00 30.67           N
ATOM   3342  CE2 TRP B 125      28.111  19.614  18.009  1.00 26.13           C
ATOM   3343  CE3 TRP B 125      28.174  21.625  19.361  1.00 22.69           C
ATOM   3344  CZ2 TRP B 125      29.343  19.909  17.421  1.00 23.80           C
ATOM   3345  CZ3 TRP B 125      29.402  21.919  18.773  1.00 22.93           C
ATOM   3346  CH2 TRP B 125      29.974  21.063  17.816  1.00 24.04           C
ATOM   3347  N   PRO B 126      25.088  17.684  22.119  1.00 27.68           N
ATOM   3348  CA  PRO B 126      25.406  16.260  22.313  1.00 29.14           C
ATOM   3349  C   PRO B 126      25.887  15.600  21.029  1.00 31.47           C
ATOM   3350  O   PRO B 126      25.345  15.825  19.943  1.00 32.80           O
ATOM   3351  CB  PRO B 126      24.075  15.661  22.782  1.00 31.03           C
ATOM   3352  CG  PRO B 126      23.008  16.628  22.282  1.00 28.92           C
ATOM   3353  CD  PRO B 126      23.651  17.982  22.254  1.00 25.99           C
ATOM   3354  N   GLN B 127      26.911  14.762  21.161  1.00 30.71           N
ATOM   3355  CA  GLN B 127      27.463  14.074  20.004  1.00 28.01           C
ATOM   3356  C   GLN B 127      26.864  12.699  19.775  1.00 28.20           C
ATOM   3357  O   GLN B 127      27.048  12.135  18.693  1.00 30.22           O
ATOM   3358  CB  GLN B 127      28.968  13.940  20.141  1.00 28.16           C
ATOM   3359  CG  GLN B 127      29.640  15.284  20.201  1.00 36.57           C
ATOM   3360  CD  GLN B 127      31.111  15.165  20.436  1.00 38.68           C
ATOM   3361  OE1 GLN B 127      31.557  14.993  21.570  1.00 43.19           O
ATOM   3362  NE2 GLN B 127      31.885  15.246  19.362  1.00 41.68           N
ATOM   3363  N   LYS B 128      26.162  12.149  20.751  1.00 31.14           N
ATOM   3364  CA  LYS B 128      25.578  10.826  20.639  1.00 30.97           C
ATOM   3365  C   LYS B 128      24.118  10.928  21.039  1.00 28.67           C
ATOM   3366  O   LYS B 128      23.778  11.595  22.025  1.00 30.55           O
ATOM   3367  CB  LYS B 128      26.329   9.798  21.530  1.00 30.66           C
ATOM   3368  N   GLU B 129      23.255  10.290  20.246  1.00 22.50           N
ATOM   3369  CA  GLU B 129      21.827  10.299  20.539  1.00 23.59           C
ATOM   3370  C   GLU B 129      21.535   9.951  21.996  1.00 29.07           C
ATOM   3371  O   GLU B 129      20.696  10.601  22.641  1.00 27.63           O
ATOM   3372  CB  GLU B 129      21.108   9.326  19.613  1.00 21.37           C
ATOM   3373  CG  GLU B 129      20.801   9.897  18.251  1.00 22.25           C
ATOM   3374  CD  GLU B 129      21.884   9.588  17.236  1.00 24.82           C
ATOM   3375  OE1 GLU B 129      23.063   9.462  17.626  1.00 23.51           O
ATOM   3376  OE2 GLU B 129      21.553   9.467  16.038  1.00 27.45           O
ATOM   3377  N   GLU B 130      22.216   8.924  22.533  1.00 25.75           N
ATOM   3378  CA  GLU B 130      21.881   8.375  23.848  1.00 30.66           C
ATOM   3379  C   GLU B 130      22.481   9.159  25.015  1.00 31.57           C
ATOM   3380  O   GLU B 130      22.150   8.857  26.168  1.00 36.18           O
ATOM   3381  CB  GLU B 130      22.324   6.901  23.951  1.00 23.92           C
ATOM   3382  CG  GLU B 130      23.842   6.682  23.874  1.00 22.63           C
ATOM   3383  CD  GLU B 130      24.321   6.531  22.425  1.00 31.85           C
ATOM   3384  OE1 GLU B 130      25.308   5.806  22.172  1.00 37.81           O
ATOM   3385  OE2 GLU B 130      23.699   7.130  21.522  1.00 32.28           O
ATOM   3386  N   LYS B 131      23.352  10.134  24.761  1.00 30.35           N
ATOM   3387  CA  LYS B 131      24.001  10.908  25.824  1.00 31.90           C
ATOM   3388  C   LYS B 131      23.624  12.383  25.631  1.00 32.53           C
ATOM   3389  O   LYS B 131      24.386  13.192  25.087  1.00 30.87           O
ATOM   3390  CB  LYS B 131      25.545  10.678  25.815  1.00 29.22           C
ATOM   3391  N   GLU B 132      22.421  12.729  26.073  1.00 28.11           N
ATOM   3392  CA  GLU B 132      21.935  14.090  25.959  1.00 29.96           C
ATOM   3393  C   GLU B 132      22.569  14.979  27.030  1.00 33.29           C
ATOM   3394  O   GLU B 132      23.290  14.524  27.919  1.00 32.25           O
ATOM   3395  CB  GLU B 132      20.413  14.134  26.077  1.00 29.08           C
ATOM   3396  CG  GLU B 132      19.925  13.925  27.504  1.00 32.98           C
ATOM   3397  CD  GLU B 132      19.877  12.442  27.906  1.00 39.65           C
ATOM   3398  OE1 GLU B 132      20.394  11.559  27.163  1.00 33.72           O
ATOM   3399  OE2 GLU B 132      19.308  12.166  28.976  1.00 41.40           O
ATOM   3400  N   MET B 133      22.292  16.274  26.936  1.00 32.61           N
ATOM   3401  CA  MET B 133      22.919  17.265  27.793  1.00 32.27           C
ATOM   3402  C   MET B 133      21.848  17.992  28.590  1.00 33.06           C
ATOM   3403  O   MET B 133      20.798  18.367  28.054  1.00 32.84           O
ATOM   3404  CB  MET B 133      23.742  18.261  26.978  1.00 28.31           C
ATOM   3405  CG  MET B 133      24.950  17.647  26.328  1.00 27.90           C
ATOM   3406  SD  MET B 133      25.903  18.805  25.307  1.00 30.59           S
ATOM   3407  CE  MET B 133      26.833  19.704  26.529  1.00 34.53           C
ATOM   3408  N   ILE B 134      22.101  18.164  29.876  1.00 30.00           N
ATOM   3409  CA  ILE B 134      21.234  18.967  30.723  1.00 37.24           C
ATOM   3410  C   ILE B 134      22.036  20.157  31.223  1.00 32.84           C
ATOM   3411  O   ILE B 134      23.203  20.017  31.601  1.00 36.35           O
ATOM   3412  CB  ILE B 134      20.662  18.148  31.894  1.00 37.50           C
ATOM   3413  CG1 ILE B 134      19.787  17.024  31.338  1.00 34.79           C
ATOM   3414  CG2 ILE B 134      19.880  19.045  32.817  1.00 29.46           C
ATOM   3415  CD1 ILE B 134      19.237  16.123  32.382  1.00 37.58           C
ATOM   3416  N   PHE B 135      21.429  21.326  31.168  1.00 30.86           N
ATOM   3417  CA  PHE B 135      22.051  22.557  31.643  1.00 34.87           C
ATOM   3418  C   PHE B 135      21.248  22.940  32.878  1.00 36.31           C
ATOM   3419  O   PHE B 135      20.159  23.518  32.776  1.00 34.79           O
ATOM   3420  CB  PHE B 135      22.082  23.618  30.544  1.00 29.95           C
ATOM   3421  CG  PHE B 135      22.734  23.132  29.268  1.00 29.57           C
ATOM   3422  CD1 PHE B 135      24.112  23.184  29.108  1.00 29.30           C
ATOM   3423  CD2 PHE B 135      21.970  22.570  28.256  1.00 30.34           C
ATOM   3424  CE1 PHE B 135      24.713  22.710  27.944  1.00 27.69           C
ATOM   3425  CE2 PHE B 135      22.551  22.094  27.110  1.00 26.34           C
ATOM   3426  CZ  PHE B 135      23.928  22.162  26.950  1.00 29.74           C
ATOM   3427  N   GLU B 136      21.755  22.531  34.043  1.00 40.72           N
ATOM   3428  CA  GLU B 136      20.998  22.717  35.272  1.00 39.35           C
ATOM   3429  C   GLU B 136      20.809  24.191  35.584  1.00 35.02           C
ATOM   3430  O   GLU B 136      19.760  24.581  36.106  1.00 39.15           O
ATOM   3431  CB  GLU B 136      21.692  22.003  36.428  1.00 42.30           C
ATOM   3432  N   ASP B 137      21.791  25.031  35.241  1.00 31.06           N
ATOM   3433  CA  ASP B 137      21.685  26.448  35.583  1.00 31.05           C
ATOM   3434  C   ASP B 137      20.528  27.122  34.852  1.00 35.99           C
ATOM   3435  O   ASP B 137      19.858  27.989  35.419  1.00 35.36           O
ATOM   3436  CB  ASP B 137      23.011  27.173  35.313  1.00 31.77           C
ATOM   3437  CG  ASP B 137      23.452  27.121  33.842  1.00 39.00           C
ATOM   3438  OD1 ASP B 137      23.059  26.185  33.113  1.00 39.90           O
ATOM   3439  OD2 ASP B 137      24.223  28.022  33.421  1.00 35.90           O
ATOM   3440  N   THR B 138      20.259  26.745  33.602  1.00 35.96           N
ATOM   3441  CA  THR B 138      19.153  27.359  32.882  1.00 34.45           C
ATOM   3442  C   THR B 138      18.013  26.394  32.624  1.00 32.75           C
ATOM   3443  O   THR B 138      17.036  26.768  31.961  1.00 31.93           O
ATOM   3444  CB  THR B 138      19.634  27.981  31.564  1.00 34.56           C
ATOM   3445  OG1 THR B 138      20.142  26.959  30.689  1.00 34.58           O
ATOM   3446  CG2 THR B 138      20.717  29.015  31.851  1.00 26.84           C
ATOM   3447  N   ASN B 139      18.097  25.172  33.145  1.00 36.16           N
ATOM   3448  CA  ASN B 139      16.933  24.288  33.199  1.00 40.34           C
ATOM   3449  C   ASN B 139      16.505  23.815  31.805  1.00 35.07           C
ATOM   3450  O   ASN B 139      15.325  23.823  31.467  1.00 36.81           O
ATOM   3451  CB  ASN B 139      15.771  24.990  33.912  1.00 38.63           C
ATOM   3452  CG  ASN B 139      14.927  24.031  34.719  1.00 46.85           C
ATOM   3453  OD1 ASN B 139      13.692  24.061  34.650  1.00 49.68           O
ATOM   3454  ND2 ASN B 139      15.587  23.145  35.466  1.00 38.78           N
ATOM   3455  N   LEU B 140      17.477  23.386  31.004  1.00 33.18           N
ATOM   3456  CA  LEU B 140      17.210  22.996  29.627  1.00 34.33           C
ATOM   3457  C   LEU B 140      17.819  21.634  29.341  1.00 29.22           C
ATOM   3458  O   LEU B 140      18.952  21.355  29.747  1.00 29.78           O
ATOM   3459  CB  LEU B 140      17.777  24.031  28.639  1.00 32.28           C
ATOM   3460  CG  LEU B 140      17.094  25.394  28.642  1.00 32.43           C
ATOM   3461  CD1 LEU B 140      17.990  26.437  27.975  1.00 27.07           C
ATOM   3462  CD2 LEU B 140      15.753  25.290  27.940  1.00 33.53           C
ATOM   3463  N   LYS B 141      17.072  20.800  28.624  1.00 30.34           N
ATOM   3464  CA  LYS B 141      17.568  19.524  28.123  1.00 30.80           C
ATOM   3465  C   LYS B 141      17.770  19.605  26.613  1.00 29.83           C
ATOM   3466  O   LYS B 141      16.917  20.135  25.891  1.00 26.16           O
ATOM   3467  CB  LYS B 141      16.603  18.380  28.463  1.00 31.52           C
ATOM   3468  CG  LYS B 141      17.148  17.006  28.122  1.00 34.99           C
ATOM   3469  CD  LYS B 141      16.308  15.902  28.739  1.00 36.30           C
ATOM   3470  CE  LYS B 141      14.878  16.007  28.282  1.00 42.88           C
ATOM   3471  NZ  LYS B 141      14.063  14.853  28.759  1.00 53.25           N
ATOM   3472  N   LEU B 142      18.891  19.057  26.139  1.00 27.90           N
ATOM   3473  CA  LEU B 142      19.259  19.092  24.727  1.00 28.53           C
ATOM   3474  C   LEU B 142      19.605  17.685  24.253  1.00 30.74           C
ATOM   3475  O   LEU B 142      20.574  17.083  24.738  1.00 25.13           O
ATOM   3476  CB  LEU B 142      20.441  20.042  24.501  1.00 28.96           C
ATOM   3477  CG  LEU B 142      20.858  20.328  23.057  1.00 29.54           C
ATOM   3478  CD1 LEU B 142      19.772  21.116  22.319  1.00 25.02           C
ATOM   3479  CD2 LEU B 142      22.208  21.056  23.011  1.00 26.27           C
ATOM   3480  N   THR B 143      18.837  17.172  23.287  1.00 25.44           N
ATOM   3481  CA  THR B 143      19.026  15.818  22.781  1.00 27.24           C
ATOM   3482  C   THR B 143      19.310  15.830  21.286  1.00 24.05           C
ATOM   3483  O   THR B 143      18.601  16.485  20.515  1.00 26.34           O
ATOM   3484  CB  THR B 143      17.799  14.940  23.058  1.00 27.31           C
ATOM   3485  OG1 THR B 143      17.444  15.035  24.444  1.00 29.11           O
ATOM   3486  CG2 THR B 143      18.111  13.487  22.713  1.00 20.12           C
ATOM   3487  N   LEU B 144      20.318  15.074  20.877  1.00 21.98           N
ATOM   3488  CA  LEU B 144      20.584  14.859  19.462  1.00 24.62           C
ATOM   3489  C   LEU B 144      19.574  13.853  18.906  1.00 31.38           C
ATOM   3490  O   LEU B 144      19.525  12.705  19.366  1.00 25.84           O
ATOM   3491  CB  LEU B 144      22.017  14.369  19.268  1.00 24.53           C
ATOM   3492  CG  LEU B 144      22.364  13.868  17.859  1.00 30.96           C
ATOM   3493  CD1 LEU B 144      22.232  15.016  16.824  1.00 23.23           C
ATOM   3494  CD2 LEU B 144      23.766  13.193  17.813  1.00 24.05           C
ATOM   3495  N   ILE B 145      18.767  14.283  17.929  1.00 29.26           N
ATOM   3496  CA  ILE B 145      17.753  13.417  17.315  1.00 28.50           C
ATOM   3497  C   ILE B 145      18.304  12.677  16.100  1.00 29.59           C
ATOM   3498  O   ILE B 145      18.137  11.462  15.961  1.00 28.80           O
ATOM   3499  CB  ILE B 145      16.506  14.234  16.919  1.00 29.22           C
ATOM   3500  CG1 ILE B 145      15.929  14.988  18.119  1.00 30.88           C
ATOM   3501  CG2 ILE B 145      15.472  13.312  16.302  1.00 23.45           C
ATOM   3502  CD1 ILE B 145      15.678  14.098  19.332  1.00 32.69           C
ATOM   3503  N   SER B 146      18.933  13.402  15.179  1.00 30.12           N
ATOM   3504  CA  SER B 146      19.513  12.797  13.991  1.00 28.34           C
ATOM   3505  C   SER B 146      20.577  13.734  13.442  1.00 31.57           C
ATOM   3506  O   SER B 146      20.696  14.885  13.861  1.00 32.43           O
ATOM   3507  CB  SER B 146      18.449  12.506  12.940  1.00 28.39           C
ATOM   3508  OG  SER B 146      17.939  13.726  12.442  1.00 41.05           O
ATOM   3509  N   GLU B 147      21.320  13.227  12.465  1.00 31.87           N
ATOM   3510  CA  GLU B 147      22.534  13.856  11.975  1.00 29.80           C
ATOM   3511  C   GLU B 147      22.677  13.552  10.494  1.00 33.68           C
ATOM   3512  O   GLU B 147      22.277  12.487  10.027  1.00 41.36           O
ATOM   3513  CB  GLU B 147      23.758  13.334  12.718  1.00 32.93           C
ATOM   3514  CG  GLU B 147      24.543  14.371  13.461  1.00 37.05           C
ATOM   3515  CD  GLU B 147      25.870  13.829  13.949  1.00 37.70           C
ATOM   3516  OE1 GLU B 147      25.964  12.603  14.188  1.00 40.91           O
ATOM   3517  OE2 GLU B 147      26.821  14.630  14.091  1.00 44.47           O
ATOM   3518  N   ASP B 148      23.261  14.489   9.759  1.00 35.89           N
ATOM   3519  CA  ASP B 148      23.472  14.322   8.324  1.00 29.98           C
ATOM   3520  C   ASP B 148      24.868  14.862   8.024  1.00 32.59           C
ATOM   3521  O   ASP B 148      25.055  16.070   7.850  1.00 32.11           O
ATOM   3522  CB  ASP B 148      22.387  15.033   7.526  1.00 37.34           C
ATOM   3523  CG  ASP B 148      22.469  14.754   6.026  1.00 44.65           C
ATOM   3524  OD1 ASP B 148      23.439  14.110   5.571  1.00 39.19           O
ATOM   3525  OD2 ASP B 148      21.556  15.199   5.303  1.00 50.37           O
ATOM   3526  N   ILE B 149      25.845  13.966   7.988  1.00 27.50           N
ATOM   3527  CA  ILE B 149      27.234  14.347   7.800  1.00 27.57           C
ATOM   3528  C   ILE B 149      27.559  14.316   6.317  1.00 30.13           C
ATOM   3529  O   ILE B 149      27.435  13.273   5.671  1.00 34.49           O
ATOM   3530  CB  ILE B 149      28.167  13.420   8.581  1.00 25.74           C
ATOM   3531  CG1 ILE B 149      27.764  13.441  10.057  1.00 29.46           C
ATOM   3532  CG2 ILE B 149      29.628  13.847   8.362  1.00 22.83           C
ATOM   3533  CD1 ILE B 149      28.486  12.449  10.917  1.00 27.31           C
ATOM   3534  N   LYS B 150      27.989  15.446   5.780  1.00 27.61           N
ATOM   3535  CA  LYS B 150      28.373  15.552   4.382  1.00 29.52           C
ATOM   3536  C   LYS B 150      29.844  15.955   4.317  1.00 35.24           C
ATOM   3537  O   LYS B 150      30.505  16.162   5.340  1.00 34.11           O
ATOM   3538  CB  LYS B 150      27.459  16.525   3.630  1.00 25.88           C
ATOM   3539  N   SER B 151      30.381  16.041   3.103  1.00 35.19           N
ATOM   3540  CA  SER B 151      31.825  16.208   2.999  1.00 35.67           C
ATOM   3541  C   SER B 151      32.288  17.535   3.575  1.00 33.50           C
ATOM   3542  O   SER B 151      33.386  17.613   4.128  1.00 34.83           O
ATOM   3543  CB  SER B 151      32.266  16.079   1.549  1.00 37.30           C
ATOM   3544  OG  SER B 151      31.569  15.021   0.924  1.00 51.84           O
ATOM   3545  N   TYR B 152      31.479  18.590   3.454  1.00 33.84           N
ATOM   3546  CA  TYR B 152      31.920  19.924   3.832  1.00 36.19           C
ATOM   3547  C   TYR B 152      31.198  20.503   5.039  1.00 31.06           C
ATOM   3548  O   TYR B 152      31.704  21.453   5.634  1.00 30.51           O
ATOM   3549  CB  TYR B 152      31.787  20.881   2.633  1.00 35.85           C
ATOM   3550  CG  TYR B 152      32.700  20.435   1.511  1.00 42.31           C
ATOM   3551  CD1 TYR B 152      34.073  20.612   1.607  1.00 43.15           C
ATOM   3552  CD2 TYR B 152      32.199  19.773   0.391  1.00 45.16           C
ATOM   3553  CE1 TYR B 152      34.918  20.180   0.613  1.00 50.38           C
ATOM   3554  CE2 TYR B 152      33.042  19.332  -0.614  1.00 45.23           C
ATOM   3555  CZ  TYR B 152      34.404  19.539  -0.495  1.00 53.14           C
ATOM   3556  OH  TYR B 152      35.270  19.111  -1.480  1.00 56.65           O
ATOM   3557  N   TYR B 153      30.065  19.933   5.434  1.00 28.16           N
ATOM   3558  CA  TYR B 153      29.327  20.431   6.579  1.00 29.86           C
ATOM   3559  C   TYR B 153      28.366  19.345   7.028  1.00 29.48           C
ATOM   3560  O   TYR B 153      28.071  18.405   6.280  1.00 29.05           O
ATOM   3561  CB  TYR B 153      28.572  21.728   6.249  1.00 28.62           C
ATOM   3562  CG  TYR B 153      27.637  21.588   5.073  1.00 27.81           C
ATOM   3563  CD1 TYR B 153      26.406  20.963   5.216  1.00 26.82           C
ATOM   3564  CD2 TYR B 153      27.985  22.077   3.813  1.00 30.89           C
ATOM   3565  CE1 TYR B 153      25.550  20.813   4.142  1.00 29.60           C
ATOM   3566  CE2 TYR B 153      27.123  21.933   2.726  1.00 29.69           C
ATOM   3567  CZ  TYR B 153      25.912  21.296   2.906  1.00 28.27           C
ATOM   3568  OH  TYR B 153      25.040  21.149   1.856  1.00 42.04           O
ATOM   3569  N   THR B 154      27.869  19.512   8.257  1.00 21.12           N
ATOM   3570  CA  THR B 154      26.984  18.582   8.941  1.00 25.21           C
ATOM   3571  C   THR B 154      25.732  19.325   9.389  1.00 25.79           C
ATOM   3572  O   THR B 154      25.816  20.454   9.879  1.00 28.23           O
ATOM   3573  CB  THR B 154      27.683  17.955  10.165  1.00 28.85           C
ATOM   3574  OG1 THR B 154      28.690  17.038   9.727  1.00 29.36           O
ATOM   3575  CG2 THR B 154      26.682  17.242  11.077  1.00 26.54           C
ATOM   3576  N   VAL B 155      24.574  18.693   9.220  1.00 25.41           N
ATOM   3577  CA  VAL B 155      23.297  19.237   9.650  1.00 24.82           C
ATOM   3578  C   VAL B 155      22.744  18.306  10.722  1.00 27.65           C
ATOM   3579  O   VAL B 155      22.602  17.101  10.489  1.00 27.12           O
ATOM   3580  CB  VAL B 155      22.313  19.386   8.483  1.00 22.64           C
ATOM   3581  CG1 VAL B 155      20.976  19.968   8.957  1.00 22.40           C
ATOM   3582  CG2 VAL B 155      22.905  20.257   7.427  1.00 23.51           C
ATOM   3583  N   ARG B 156      22.446  18.857  11.894  1.00 25.30           N
ATOM   3584  CA  ARG B 156      21.963  18.079  13.024  1.00 25.88           C
ATOM   3585  C   ARG B 156      20.568  18.547  13.404  1.00 27.98           C
ATOM   3586  O   ARG B 156      20.271  19.744  13.386  1.00 27.81           O
ATOM   3587  CB  ARG B 156      22.913  18.197  14.225  1.00 25.33           C
ATOM   3588  CG  ARG B 156      24.382  17.922  13.866  1.00 28.43           C
ATOM   3589  CD  ARG B 156      25.265  17.754  15.093  1.00 25.67           C
ATOM   3590  NE  ARG B 156      26.636  17.424  14.693  1.00 28.69           N
ATOM   3591  CZ  ARG B 156      27.580  18.327  14.431  1.00 26.01           C
ATOM   3592  NH1 ARG B 156      27.320  19.623  14.537  1.00 31.35           N
ATOM   3593  NH2 ARG B 156      28.789  17.947  14.072  1.00 22.42           N
ATOM   3594  N   GLN B 157      19.702  17.594  13.703  1.00 30.92           N
ATOM   3595  CA  GLN B 157      18.393  17.877  14.266  1.00 28.48           C
ATOM   3596  C   GLN B 157      18.490  17.678  15.775  1.00 24.33           C
ATOM   3597  O   GLN B 157      18.912  16.617  16.241  1.00 24.22           O
ATOM   3598  CB  GLN B 157      17.336  16.967  13.648  1.00 24.44           C
ATOM   3599  CG  GLN B 157      15.912  17.244  14.081  1.00 27.97           C
ATOM   3600  CD  GLN B 157      14.965  16.164  13.610  1.00 27.36           C
ATOM   3601  OE1 GLN B 157      15.339  14.998  13.547  1.00 35.62           O
ATOM   3602  NE2 GLN B 157      13.747  16.542  13.249  1.00 26.35           N
ATOM   3603  N   LEU B 158      18.140  18.709  16.532  1.00 28.66           N
ATOM   3604  CA  LEU B 158      18.258  18.678  17.980  1.00 26.91           C
ATOM   3605  C   LEU B 158      16.897  18.907  18.612  1.00 23.84           C
ATOM   3606  O   LEU B 158      16.036  19.596  18.055  1.00 25.39           O
ATOM   3607  CB  LEU B 158      19.245  19.732  18.482  1.00 26.45           C
ATOM   3608  CG  LEU B 158      20.713  19.616  18.047  1.00 28.52           C
ATOM   3609  CD1 LEU B 158      21.477  20.879  18.443  1.00 26.38           C
ATOM   3610  CD2 LEU B 158      21.394  18.385  18.661  1.00 25.82           C
ATOM   3611  N   GLU B 159      16.694  18.309  19.774  1.00 27.19           N
ATOM   3612  CA  GLU B 159      15.532  18.620  20.595  1.00 29.83           C
ATOM   3613  C   GLU B 159      15.986  19.421  21.811  1.00 27.95           C
ATOM   3614  O   GLU B 159      16.837  18.968  22.587  1.00 26.50           O
ATOM   3615  CB  GLU B 159      14.790  17.358  21.014  1.00 28.35           C
ATOM   3616  CG  GLU B 159      13.390  17.654  21.498  1.00 37.30           C
ATOM   3617  CD  GLU B 159      12.562  16.400  21.727  1.00 39.38           C
ATOM   3618  OE1 GLU B 159      12.033  16.249  22.841  1.00 39.20           O
ATOM   3619  OE2 GLU B 159      12.435  15.574  20.788  1.00 45.53           O
ATOM   3620  N   LEU B 160      15.437  20.620  21.946  1.00 29.56           N
ATOM   3621  CA  LEU B 160      15.647  21.482  23.098  1.00 34.08           C
ATOM   3622  C   LEU B 160      14.362  21.492  23.925  1.00 32.83           C
ATOM   3623  O   LEU B 160      13.306  21.903  23.422  1.00 27.47           O
ATOM   3624  CB  LEU B 160      16.032  22.893  22.648  1.00 30.27           C
ATOM   3625  CG  LEU B 160      16.363  23.923  23.719  1.00 31.44           C
ATOM   3626  CD1 LEU B 160      17.620  23.513  24.485  1.00 26.91           C
ATOM   3627  CD2 LEU B 160      16.537  25.278  23.059  1.00 28.10           C
ATOM   3628  N   GLU B 161      14.466  21.006  25.172  1.00 33.25           N
ATOM   3629  CA  GLU B 161      13.340  20.887  26.102  1.00 36.03           C
ATOM   3630  C   GLU B 161      13.501  21.892  27.239  1.00 34.54           C
ATOM   3631  O   GLU B 161      14.565  21.956  27.865  1.00 32.59           O
ATOM   3632  CB  GLU B 161      13.252  19.472  26.701  1.00 41.72           C
ATOM   3633  CG  GLU B 161      11.934  19.283  27.476  1.00 45.84           C
ATOM   3634  CD  GLU B 161      11.707  17.880  28.025  1.00 46.45           C
ATOM   3635  OE1 GLU B 161      12.190  16.885  27.432  1.00 52.28           O
ATOM   3636  OE2 GLU B 161      11.022  17.780  29.060  1.00 52.95           O
ATOM   3637  N   ASN B 162      12.447  22.664  27.473  1.00 38.19           N
ATOM   3638  CA  ASN B 162      12.381  23.541  28.648  1.00 39.55           C
ATOM   3639  C   ASN B 162      11.904  22.680  29.813  1.00 38.80           C
ATOM   3640  O   ASN B 162      10.730  22.315  29.892  1.00 39.60           O
ATOM   3641  CB  ASN B 162      11.442  24.714  28.377  1.00 40.75           C
ATOM   3642  CG  ASN B 162      11.277  25.636  29.571  1.00 42.87           C
ATOM   3643  OD1 ASN B 162      11.100  25.186  30.697  1.00 45.17           O
ATOM   3644  ND2 ASN B 162      11.333  26.938  29.324  1.00 41.90           N
ATOM   3645  N   LEU B 163      12.822  22.321  30.713  1.00 36.25           N
ATOM   3646  CA  LEU B 163      12.472  21.380  31.775  1.00 39.28           C
ATOM   3647  C   LEU B 163      11.403  21.950  32.705  1.00 46.30           C
ATOM   3648  O   LEU B 163      10.596  21.197  33.261  1.00 46.56           O
ATOM   3649  CB  LEU B 163      13.727  20.996  32.557  1.00 37.31           C
ATOM   3650  CG  LEU B 163      14.689  20.143  31.724  1.00 35.60           C
ATOM   3651  CD1 LEU B 163      16.073  20.061  32.353  1.00 30.32           C
ATOM   3652  CD2 LEU B 163      14.105  18.752  31.512  1.00 34.12           C
ATOM   3653  N   THR B 164      11.372  23.274  32.865  1.00 48.94           N
ATOM   3654  CA  THR B 164      10.366  23.924  33.697  1.00 46.85           C
ATOM   3655  C   THR B 164       8.960  23.669  33.168  1.00 47.03           C
ATOM   3656  O   THR B 164       8.096  23.156  33.884  1.00 50.78           O
ATOM   3657  CB  THR B 164      10.642  25.427  33.759  1.00 48.00           C
ATOM   3658  OG1 THR B 164      11.853  25.666  34.485  1.00 51.51           O
ATOM   3659  CG2 THR B 164       9.492  26.145  34.432  1.00 54.54           C
ATOM   3660  N   THR B 165       8.703  24.058  31.922  1.00 48.64           N
ATOM   3661  CA  THR B 165       7.387  23.911  31.316  1.00 43.48           C
ATOM   3662  C   THR B 165       7.219  22.600  30.565  1.00 43.78           C
ATOM   3663  O   THR B 165       6.101  22.277  30.153  1.00 41.51           O
ATOM   3664  CB  THR B 165       7.122  25.071  30.356  1.00 47.04           C
ATOM   3665  OG1 THR B 165       8.037  25.002  29.255  1.00 46.10           O
ATOM   3666  CG2 THR B 165       7.313  26.391  31.072  1.00 48.15           C
ATOM   3667  N   GLN B 166       8.294  21.841  30.378  1.00 46.54           N
ATOM   3668  CA  GLN B 166       8.274  20.603  29.608  1.00 47.50           C
ATOM   3669  C   GLN B 166       7.893  20.834  28.145  1.00 42.71           C
ATOM   3670  O   GLN B 166       7.553  19.885  27.432  1.00 43.86           O
ATOM   3671  CB  GLN B 166       7.343  19.567  30.246  1.00 43.25           C
ATOM   3672  N   GLU B 167       7.960  22.074  27.667  1.00 38.28           N
ATOM   3673  CA  GLU B 167       7.796  22.333  26.243  1.00 39.39           C
ATOM   3674  C   GLU B 167       9.085  21.994  25.493  1.00 37.55           C
ATOM   3675  O   GLU B 167      10.193  22.093  26.039  1.00 31.81           O
ATOM   3676  CB  GLU B 167       7.399  23.789  25.992  1.00 32.36           C
ATOM   3677  N   THR B 168       8.926  21.571  24.232  1.00 34.10           N
ATOM   3678  CA  THR B 168      10.035  21.123  23.396  1.00 35.74           C
ATOM   3679  C   THR B 168      10.046  21.870  22.065  1.00 36.05           C
ATOM   3680  O   THR B 168       9.001  22.208  21.506  1.00 36.44           O
ATOM   3681  CB  THR B 168       9.974  19.611  23.115  1.00 35.16           C
ATOM   3682  OG1 THR B 168       8.774  19.305  22.397  1.00 41.70           O
ATOM   3683  CG2 THR B 168      10.011  18.817  24.411  1.00 36.32           C
ATOM   3684  N   ARG B 169      11.250  22.111  21.550  1.00 35.44           N
ATOM   3685  CA  ARG B 169      11.421  22.765  20.262  1.00 33.69           C
ATOM   3686  C   ARG B 169      12.455  22.028  19.428  1.00 30.68           C
ATOM   3687  O   ARG B 169      13.425  21.472  19.958  1.00 29.32           O
ATOM   3688  CB  ARG B 169      11.862  24.210  20.424  1.00 29.76           C
ATOM   3689  CG  ARG B 169      10.804  25.071  20.979  1.00 34.46           C
ATOM   3690  CD  ARG B 169      11.268  26.494  21.067  1.00 39.62           C
ATOM   3691  NE  ARG B 169      10.261  27.309  21.727  1.00 36.58           N
ATOM   3692  CZ  ARG B 169      10.521  28.497  22.248  1.00 44.48           C
ATOM   3693  NH1 ARG B 169      11.766  28.986  22.168  1.00 36.09           N
ATOM   3694  NH2 ARG B 169       9.544  29.193  22.840  1.00 36.96           N
ATOM   3695  N   GLU B 170      12.241  22.048  18.114  1.00 29.67           N
ATOM   3696  CA  GLU B 170      13.234  21.570  17.168  1.00 27.36           C
ATOM   3697  C   GLU B 170      14.278  22.656  16.897  1.00 27.79           C
ATOM   3698  O   GLU B 170      13.931  23.793  16.565  1.00 23.71           O
ATOM   3699  CB  GLU B 170      12.560  21.158  15.864  1.00 25.56           C
ATOM   3700  CG  GLU B 170      13.557  20.661  14.829  1.00 26.00           C
ATOM   3701  CD  GLU B 170      12.904  20.304  13.521  1.00 28.82           C
ATOM   3702  OE1 GLU B 170      11.936  20.997  13.133  1.00 28.03           O
ATOM   3703  OE2 GLU B 170      13.367  19.335  12.874  1.00 29.69           O
ATOM   3704  N   ILE B 171      15.556  22.307  17.021  1.00 23.77           N
ATOM   3705  CA  ILE B 171      16.647  23.191  16.626  1.00 22.26           C
ATOM   3706  C   ILE B 171      17.464  22.486  15.554  1.00 24.70           C
ATOM   3707  O   ILE B 171      17.919  21.354  15.768  1.00 25.50           O
ATOM   3708  CB  ILE B 171      17.556  23.568  17.812  1.00 24.43           C
ATOM   3709  CG1 ILE B 171      16.793  24.330  18.910  1.00 22.84           C
ATOM   3710  CG2 ILE B 171      18.774  24.338  17.306  1.00 24.54           C
ATOM   3711  CD1 ILE B 171      16.009  25.544  18.448  1.00 22.26           C
ATOM   3712  N   LEU B 172      17.662  23.151  14.410  1.00 20.52           N
ATOM   3713  CA  LEU B 172      18.596  22.654  13.404  1.00 22.56           C
ATOM   3714  C   LEU B 172      19.976  23.237  13.677  1.00 21.29           C
ATOM   3715  O   LEU B 172      20.123  24.451  13.838  1.00 22.34           O
ATOM   3716  CB  LEU B 172      18.145  22.996  11.984  1.00 21.86           C
ATOM   3717  CG  LEU B 172      16.771  22.425  11.655  1.00 24.25           C
ATOM   3718  CD1 LEU B 172      16.419  22.652  10.210  1.00 25.91           C
ATOM   3719  CD2 LEU B 172      16.750  20.951  11.991  1.00 26.37           C
ATOM   3720  N   HIS B 173      20.972  22.365  13.757  1.00 21.35           N
ATOM   3721  CA  HIS B 173      22.355  22.761  13.936  1.00 20.71           C
ATOM   3722  C   HIS B 173      23.070  22.662  12.591  1.00 23.91           C
ATOM   3723  O   HIS B 173      23.193  21.566  12.028  1.00 24.94           O
ATOM   3724  CB  HIS B 173      23.026  21.875  14.987  1.00 21.28           C
ATOM   3725  CG  HIS B 173      24.332  22.411  15.481  1.00 24.52           C
ATOM   3726  ND1 HIS B 173      25.508  21.701  15.382  1.00 27.31           N
ATOM   3727  CD2 HIS B 173      24.650  23.589  16.073  1.00 23.57           C
ATOM   3728  CE1 HIS B 173      26.496  22.415  15.897  1.00 26.32           C
ATOM   3729  NE2 HIS B 173      26.001  23.563  16.325  1.00 24.06           N
ATOM   3730  N   PHE B 174      23.528  23.797  12.076  1.00 19.45           N
ATOM   3731  CA  PHE B 174      24.212  23.860  10.788  1.00 20.16           C
ATOM   3732  C   PHE B 174      25.692  24.081  11.044  1.00 22.88           C
ATOM   3733  O   PHE B 174      26.110  25.197  11.366  1.00 27.02           O
ATOM   3734  CB  PHE B 174      23.649  24.976   9.915  1.00 19.66           C
ATOM   3735  CG  PHE B 174      22.227  24.768   9.507  1.00 19.91           C
ATOM   3736  CD1 PHE B 174      21.922  24.064   8.346  1.00 17.67           C
ATOM   3737  CD2 PHE B 174      21.186  25.291  10.274  1.00 21.33           C
ATOM   3738  CE1 PHE B 174      20.603  23.878   7.944  1.00 18.68           C
ATOM   3739  CE2 PHE B 174      19.847  25.105   9.875  1.00 24.10           C
ATOM   3740  CZ  PHE B 174      19.566  24.389   8.701  1.00 18.99           C
ATOM   3741  N   HIS B 175      26.482  23.032  10.866  1.00 25.31           N
ATOM   3742  CA  HIS B 175      27.887  23.025  11.250  1.00 24.72           C
ATOM   3743  C   HIS B 175      28.754  22.950   9.998  1.00 25.32           C
ATOM   3744  O   HIS B 175      28.842  21.896   9.353  1.00 24.73           O
ATOM   3745  CB  HIS B 175      28.168  21.857  12.189  1.00 24.10           C
ATOM   3746  CG  HIS B 175      29.518  21.912  12.823  1.00 24.54           C
ATOM   3747  ND1 HIS B 175      29.936  20.990  13.759  1.00 24.53           N
ATOM   3748  CD2 HIS B 175      30.548  22.776  12.654  1.00 25.90           C
ATOM   3749  CE1 HIS B 175      31.167  21.285  14.142  1.00 27.27           C
ATOM   3750  NE2 HIS B 175      31.563  22.364  13.487  1.00 28.72           N
ATOM   3751  N   TYR B 176      29.379  24.071   9.647  1.00 24.97           N
ATOM   3752  CA  TYR B 176      30.393  24.086   8.597  1.00 26.25           C
ATOM   3753  C   TYR B 176      31.699  23.563   9.192  1.00 30.82           C
ATOM   3754  O   TYR B 176      32.260  24.169  10.117  1.00 28.10           O
ATOM   3755  CB  TYR B 176      30.552  25.495   8.035  1.00 25.07           C
ATOM   3756  CG  TYR B 176      31.277  25.538   6.720  1.00 27.89           C
ATOM   3757  CD1 TYR B 176      30.597  25.327   5.525  1.00 26.31           C
ATOM   3758  CD2 TYR B 176      32.648  25.777   6.667  1.00 28.85           C
ATOM   3759  CE1 TYR B 176      31.254  25.354   4.321  1.00 27.90           C
ATOM   3760  CE2 TYR B 176      33.318  25.805   5.470  1.00 25.13           C
ATOM   3761  CZ  TYR B 176      32.619  25.596   4.291  1.00 30.07           C
ATOM   3762  OH  TYR B 176      33.281  25.627   3.079  1.00 24.48           O
ATOM   3763  N   THR B 177      32.162  22.412   8.695  1.00 29.57           N
ATOM   3764  CA  THR B 177      33.194  21.648   9.387  1.00 29.75           C
ATOM   3765  C   THR B 177      34.554  21.719   8.714  1.00 29.39           C
ATOM   3766  O   THR B 177      35.540  21.261   9.299  1.00 28.19           O
ATOM   3767  CB  THR B 177      32.770  20.173   9.512  1.00 28.09           C
ATOM   3768  OG1 THR B 177      32.435  19.664   8.213  1.00 29.55           O
ATOM   3769  CG2 THR B 177      31.545  20.029  10.427  1.00 22.49           C
ATOM   3770  N   THR B 178      34.648  22.319   7.533  1.00 29.65           N
ATOM   3771  CA  THR B 178      35.848  22.202   6.724  1.00 28.35           C
ATOM   3772  C   THR B 178      36.458  23.558   6.379  1.00 27.97           C
ATOM   3773  O   THR B 178      37.142  23.685   5.370  1.00 29.86           O
ATOM   3774  CB  THR B 178      35.535  21.406   5.457  1.00 31.92           C
ATOM   3775  OG1 THR B 178      34.499  22.068   4.719  1.00 30.66           O
ATOM   3776  CG2 THR B 178      35.067  19.998   5.825  1.00 28.05           C
ATOM   3777  N   TRP B 179      36.225  24.582   7.197  1.00 34.40           N
ATOM   3778  CA  TRP B 179      36.906  25.861   6.982  1.00 32.08           C
ATOM   3779  C   TRP B 179      38.394  25.659   7.233  1.00 30.85           C
ATOM   3780  O   TRP B 179      38.764  25.048   8.240  1.00 36.00           O
ATOM   3781  CB  TRP B 179      36.350  26.963   7.910  1.00 32.54           C
ATOM   3782  CG  TRP B 179      36.838  28.364   7.564  1.00 30.58           C
ATOM   3783  CD1 TRP B 179      38.107  28.855   7.720  1.00 30.84           C
ATOM   3784  CD2 TRP B 179      36.071  29.429   6.972  1.00 26.45           C
ATOM   3785  NE1 TRP B 179      38.176  30.156   7.268  1.00 30.39           N
ATOM   3786  CE2 TRP B 179      36.941  30.533   6.806  1.00 30.50           C
ATOM   3787  CE3 TRP B 179      34.742  29.558   6.572  1.00 25.63           C
ATOM   3788  CZ2 TRP B 179      36.517  31.748   6.259  1.00 27.36           C
ATOM   3789  CZ3 TRP B 179      34.321  30.778   6.034  1.00 30.49           C
ATOM   3790  CH2 TRP B 179      35.210  31.851   5.883  1.00 24.54           C
ATOM   3791  N   PRO B 180      39.274  26.142   6.358  1.00 34.16           N
ATOM   3792  CA  PRO B 180      40.707  25.867   6.537  1.00 33.44           C
ATOM   3793  C   PRO B 180      41.253  26.457   7.827  1.00 37.18           C
ATOM   3794  O   PRO B 180      40.820  27.514   8.288  1.00 38.52           O
ATOM   3795  CB  PRO B 180      41.356  26.520   5.312  1.00 29.80           C
ATOM   3796  CG  PRO B 180      40.338  27.471   4.787  1.00 36.00           C
ATOM   3797  CD  PRO B 180      39.004  26.871   5.109  1.00 33.07           C
ATOM   3798  N   ASP B 181      42.240  25.759   8.398  1.00 42.67           N
ATOM   3799  CA  ASP B 181      42.921  26.253   9.595  1.00 44.16           C
ATOM   3800  C   ASP B 181      43.599  27.602   9.362  1.00 43.22           C
ATOM   3801  O   ASP B 181      43.786  28.370  10.312  1.00 39.70           O
ATOM   3802  CB  ASP B 181      43.957  25.231  10.072  1.00 49.79           C
ATOM   3803  CG  ASP B 181      43.365  24.174  10.998  1.00 55.07           C
ATOM   3804  OD1 ASP B 181      42.416  24.481  11.760  1.00 54.15           O
ATOM   3805  OD2 ASP B 181      43.858  23.028  10.965  1.00 64.52           O
ATOM   3806  N   PHE B 182      43.996  27.903   8.124  1.00 46.02           N
ATOM   3807  CA  PHE B 182      44.600  29.190   7.790  1.00 41.12           C
ATOM   3808  C   PHE B 182      43.968  29.726   6.515  1.00 39.28           C
ATOM   3809  O   PHE B 182      43.835  28.997   5.528  1.00 40.41           O
ATOM   3810  CB  PHE B 182      46.120  29.078   7.612  1.00 48.25           C
ATOM   3811  CG  PHE B 182      46.852  28.677   8.865  1.00 53.63           C
ATOM   3812  CD1 PHE B 182      46.961  29.556   9.936  1.00 56.15           C
ATOM   3813  CD2 PHE B 182      47.427  27.416   8.977  1.00 53.47           C
ATOM   3814  CE1 PHE B 182      47.632  29.184  11.096  1.00 53.51           C
ATOM   3815  CE2 PHE B 182      48.097  27.041  10.134  1.00 54.11           C
ATOM   3816  CZ  PHE B 182      48.198  27.927  11.193  1.00 54.61           C
ATOM   3817  N   GLY B 183      43.586  30.997   6.534  1.00 34.09           N
ATOM   3818  CA  GLY B 183      42.984  31.590   5.362  1.00 34.35           C
ATOM   3819  C   GLY B 183      41.540  31.153   5.181  1.00 36.84           C
ATOM   3820  O   GLY B 183      40.839  30.808   6.132  1.00 38.32           O
ATOM   3821  N   VAL B 184      41.105  31.153   3.925  1.00 33.32           N
ATOM   3822  CA  VAL B 184      39.694  31.006   3.581  1.00 32.46           C
ATOM   3823  C   VAL B 184      39.576  29.905   2.536  1.00 32.23           C
ATOM   3824  O   VAL B 184      40.565  29.547   1.883  1.00 32.32           O
ATOM   3825  CB  VAL B 184      39.101  32.331   3.052  1.00 31.43           C
ATOM   3826  CG1 VAL B 184      39.358  33.448   4.038  1.00 30.91           C
ATOM   3827  CG2 VAL B 184      39.725  32.669   1.696  1.00 30.28           C
ATOM   3828  N   PRO B 185      38.383  29.337   2.362  1.00 33.66           N
ATOM   3829  CA  PRO B 185      38.195  28.347   1.293  1.00 29.32           C
ATOM   3830  C   PRO B 185      38.610  28.918  -0.060  1.00 32.42           C
ATOM   3831  O   PRO B 185      38.430  30.110  -0.345  1.00 29.54           O
ATOM   3832  CB  PRO B 185      36.694  28.050   1.346  1.00 29.28           C
ATOM   3833  CG  PRO B 185      36.284  28.393   2.760  1.00 33.44           C
ATOM   3834  CD  PRO B 185      37.160  29.555   3.157  1.00 30.82           C
ATOM   3835  N   GLU B 186      39.192  28.059  -0.899  1.00 33.05           N
ATOM   3836  CA  GLU B 186      39.605  28.520  -2.224  1.00 32.35           C
ATOM   3837  C   GLU B 186      38.398  28.863  -3.083  1.00 31.49           C
ATOM   3838  O   GLU B 186      38.412  29.857  -3.822  1.00 34.78           O
ATOM   3839  CB  GLU B 186      40.464  27.463  -2.907  1.00 40.08           C
ATOM   3840  CG  GLU B 186      41.904  27.440  -2.416  1.00 35.70           C
ATOM   3841  CD  GLU B 186      42.701  26.322  -3.051  1.00 40.61           C
ATOM   3842  OE1 GLU B 186      42.157  25.654  -3.975  1.00 39.30           O
ATOM   3843  OE2 GLU B 186      43.866  26.118  -2.627  1.00 35.47           O
ATOM   3844  N   SER B 187      37.344  28.063  -2.983  1.00 28.62           N
ATOM   3845  CA  SER B 187      36.073  28.240  -3.648  1.00 27.60           C
ATOM   3846  C   SER B 187      34.966  28.510  -2.633  1.00 31.31           C
ATOM   3847  O   SER B 187      34.935  27.901  -1.560  1.00 29.38           O
ATOM   3848  CB  SER B 187      35.704  26.997  -4.459  1.00 25.87           C
ATOM   3849  OG  SER B 187      34.411  27.158  -5.017  1.00 33.49           O
ATOM   3850  N   PRO B 188      34.036  29.417  -2.958  1.00 26.96           N
ATOM   3851  CA  PRO B 188      32.883  29.664  -2.084  1.00 30.89           C
ATOM   3852  C   PRO B 188      31.728  28.694  -2.273  1.00 31.00           C
ATOM   3853  O   PRO B 188      30.693  28.873  -1.612  1.00 27.64           O
ATOM   3854  CB  PRO B 188      32.453  31.079  -2.497  1.00 26.93           C
ATOM   3855  CG  PRO B 188      32.795  31.116  -3.977  1.00 29.96           C
ATOM   3856  CD  PRO B 188      34.108  30.365  -4.078  1.00 25.51           C
ATOM   3857  N   ALA B 189      31.879  27.683  -3.140  1.00 31.56           N
ATOM   3858  CA  ALA B 189      30.750  26.846  -3.547  1.00 33.90           C
ATOM   3859  C   ALA B 189      30.111  26.123  -2.359  1.00 28.42           C
ATOM   3860  O   ALA B 189      28.883  26.136  -2.196  1.00 27.64           O
ATOM   3861  CB  ALA B 189      31.205  25.840  -4.608  1.00 32.45           C
ATOM   3862  N   SER B 190      30.915  25.460  -1.528  1.00 27.15           N
ATOM   3863  CA  SER B 190      30.301  24.704  -0.440  1.00 29.65           C
ATOM   3864  C   SER B 190      29.764  25.630   0.644  1.00 28.46           C
ATOM   3865  O   SER B 190      28.741  25.320   1.280  1.00 22.76           O
ATOM   3866  CB  SER B 190      31.295  23.704   0.141  1.00 27.67           C
ATOM   3867  OG  SER B 190      32.476  24.366   0.526  1.00 35.62           O
ATOM   3868  N   PHE B 191      30.435  26.767   0.856  1.00 26.83           N
ATOM   3869  CA  PHE B 191      29.913  27.792   1.753  1.00 25.40           C
ATOM   3870  C   PHE B 191      28.554  28.273   1.269  1.00 24.75           C
ATOM   3871  O   PHE B 191      27.613  28.404   2.064  1.00 21.60           O
ATOM   3872  CB  PHE B 191      30.927  28.937   1.828  1.00 27.87           C
ATOM   3873  CG  PHE B 191      30.490  30.116   2.641  1.00 26.63           C
ATOM   3874  CD1 PHE B 191      30.654  30.124   4.029  1.00 31.36           C
ATOM   3875  CD2 PHE B 191      29.962  31.242   2.027  1.00 24.56           C
ATOM   3876  CE1 PHE B 191      30.280  31.233   4.793  1.00 24.67           C
ATOM   3877  CE2 PHE B 191      29.583  32.354   2.788  1.00 26.40           C
ATOM   3878  CZ  PHE B 191      29.756  32.343   4.173  1.00 24.21           C
ATOM   3879  N   LEU B 192      28.425  28.509  -0.044  1.00 24.05           N
ATOM   3880  CA  LEU B 192      27.131  28.871  -0.616  1.00 26.49           C
ATOM   3881  C   LEU B 192      26.122  27.743  -0.429  1.00 27.09           C
ATOM   3882  O   LEU B 192      24.977  27.983  -0.026  1.00 25.12           O
ATOM   3883  CB  LEU B 192      27.286  29.224  -2.103  1.00 26.65           C
ATOM   3884  CG  LEU B 192      27.942  30.587  -2.382  1.00 28.38           C
ATOM   3885  CD1 LEU B 192      28.268  30.784  -3.870  1.00 23.38           C
ATOM   3886  CD2 LEU B 192      27.056  31.708  -1.860  1.00 21.21           C
ATOM   3887  N   ASN B 193      26.531  26.498  -0.720  1.00 24.20           N
ATOM   3888  CA  ASN B 193      25.642  25.363  -0.492  1.00 25.70           C
ATOM   3889  C   ASN B 193      25.174  25.304   0.952  1.00 24.95           C
ATOM   3890  O   ASN B 193      23.997  25.038   1.220  1.00 20.11           O
ATOM   3891  CB  ASN B 193      26.350  24.068  -0.867  1.00 29.73           C
ATOM   3892  CG  ASN B 193      26.440  23.891  -2.357  1.00 36.89           C
ATOM   3893  OD1 ASN B 193      25.607  24.428  -3.101  1.00 32.87           O
ATOM   3894  ND2 ASN B 193      27.464  23.167  -2.814  1.00 35.31           N
ATOM   3895  N   PHE B 194      26.103  25.508   1.891  1.00 23.65           N
ATOM   3896  CA  PHE B 194      25.783  25.608   3.306  1.00 23.83           C
ATOM   3897  C   PHE B 194      24.721  26.681   3.558  1.00 25.02           C
ATOM   3898  O   PHE B 194      23.680  26.416   4.178  1.00 23.69           O
ATOM   3899  CB  PHE B 194      27.085  25.901   4.052  1.00 26.65           C
ATOM   3900  CG  PHE B 194      26.945  26.011   5.529  1.00 26.57           C
ATOM   3901  CD1 PHE B 194      26.770  24.871   6.312  1.00 27.48           C
ATOM   3902  CD2 PHE B 194      27.034  27.253   6.154  1.00 22.99           C
ATOM   3903  CE1 PHE B 194      26.658  24.973   7.704  1.00 23.53           C
ATOM   3904  CE2 PHE B 194      26.937  27.358   7.533  1.00 23.29           C
ATOM   3905  CZ  PHE B 194      26.748  26.220   8.311  1.00 23.86           C
ATOM   3906  N   LEU B 195      24.947  27.893   3.047  1.00 23.10           N
ATOM   3907  CA  LEU B 195      23.972  28.965   3.254  1.00 24.79           C
ATOM   3908  C   LEU B 195      22.604  28.589   2.682  1.00 26.18           C
ATOM   3909  O   LEU B 195      21.559  28.875   3.290  1.00 21.93           O
ATOM   3910  CB  LEU B 195      24.487  30.261   2.628  1.00 19.68           C
ATOM   3911  CG  LEU B 195      23.511  31.425   2.488  1.00 20.44           C
ATOM   3912  CD1 LEU B 195      23.087  31.956   3.847  1.00 20.35           C
ATOM   3913  CD2 LEU B 195      24.155  32.529   1.680  1.00 19.60           C
ATOM   3914  N   PHE B 196      22.590  27.957   1.504  1.00 23.13           N
ATOM   3915  CA  PHE B 196      21.317  27.590   0.880  1.00 27.31           C
ATOM   3916  C   PHE B 196      20.531  26.625   1.760  1.00 24.55           C
ATOM   3917  O   PHE B 196      19.299  26.714   1.855  1.00 21.07           O
ATOM   3918  CB  PHE B 196      21.559  26.975  -0.501  1.00 27.14           C
ATOM   3919  CG  PHE B 196      21.913  27.979  -1.549  1.00 30.11           C
ATOM   3920  CD1 PHE B 196      21.348  29.242  -1.530  1.00 28.06           C
ATOM   3921  CD2 PHE B 196      22.827  27.670  -2.549  1.00 30.87           C
ATOM   3922  CE1 PHE B 196      21.682  30.182  -2.504  1.00 36.00           C
ATOM   3923  CE2 PHE B 196      23.161  28.601  -3.515  1.00 29.29           C
ATOM   3924  CZ  PHE B 196      22.591  29.859  -3.495  1.00 28.64           C
ATOM   3925  N   LYS B 197      21.227  25.701   2.420  1.00 21.34           N
ATOM   3926  CA  LYS B 197      20.520  24.762   3.274  1.00 26.00           C
ATOM   3927  C   LYS B 197      19.953  25.456   4.508  1.00 23.20           C
ATOM   3928  O   LYS B 197      18.869  25.092   4.976  1.00 24.69           O
ATOM   3929  CB  LYS B 197      21.447  23.600   3.646  1.00 30.03           C
ATOM   3930  N   VAL B 198      20.647  26.466   5.035  1.00 23.17           N
ATOM   3931  CA  VAL B 198      20.082  27.233   6.141  1.00 22.36           C
ATOM   3932  C   VAL B 198      18.825  27.954   5.680  1.00 20.48           C
ATOM   3933  O   VAL B 198      17.783  27.905   6.343  1.00 25.03           O
ATOM   3934  CB  VAL B 198      21.114  28.221   6.725  1.00 22.37           C
ATOM   3935  CG1 VAL B 198      20.500  28.933   7.916  1.00 20.02           C
ATOM   3936  CG2 VAL B 198      22.402  27.505   7.143  1.00 19.59           C
ATOM   3937  N   ARG B 199      18.901  28.631   4.533  1.00 18.84           N
ATOM   3938  CA  ARG B 199      17.723  29.301   3.989  1.00 21.96           C
ATOM   3939  C   ARG B 199      16.571  28.315   3.782  1.00 23.18           C
ATOM   3940  O   ARG B 199      15.419  28.582   4.148  1.00 19.56           O
ATOM   3941  CB  ARG B 199      18.071  29.981   2.665  1.00 23.31           C
ATOM   3942  CG  ARG B 199      19.126  31.081   2.713  1.00 22.84           C
ATOM   3943  CD  ARG B 199      19.353  31.660   1.297  1.00 22.94           C
ATOM   3944  NE  ARG B 199      19.922  33.008   1.312  1.00 26.72           N
ATOM   3945  CZ  ARG B 199      19.937  33.845   0.270  1.00 26.90           C
ATOM   3946  NH1 ARG B 199      19.418  33.482  -0.897  1.00 22.89           N
ATOM   3947  NH2 ARG B 199      20.490  35.050   0.396  1.00 25.35           N
ATOM   3948  N   GLU B 200      16.874  27.155   3.214  1.00 23.05           N
ATOM   3949  CA  GLU B 200      15.824  26.214   2.851  1.00 24.71           C
ATOM   3950  C   GLU B 200      15.092  25.686   4.073  1.00 24.65           C
ATOM   3951  O   GLU B 200      13.921  25.312   3.974  1.00 24.67           O
ATOM   3952  CB  GLU B 200      16.427  25.057   2.053  1.00 26.09           C
ATOM   3953  CG  GLU B 200      16.444  25.315   0.574  1.00 22.51           C
ATOM   3954  CD  GLU B 200      17.756  24.938  -0.093  1.00 31.83           C
ATOM   3955  OE1 GLU B 200      18.460  23.981   0.363  1.00 26.04           O
ATOM   3956  OE2 GLU B 200      18.064  25.622  -1.102  1.00 30.99           O
ATOM   3957  N   SER B 201      15.770  25.616   5.226  1.00 27.61           N
ATOM   3958  CA  SER B 201      15.163  25.107   6.455  1.00 23.45           C
ATOM   3959  C   SER B 201      14.141  26.063   7.057  1.00 23.40           C
ATOM   3960  O   SER B 201      13.400  25.658   7.953  1.00 26.66           O
ATOM   3961  CB  SER B 201      16.254  24.827   7.486  1.00 23.32           C
ATOM   3962  OG  SER B 201      16.805  26.055   7.950  1.00 25.44           O
ATOM   3963  N   GLY B 202      14.078  27.311   6.600  1.00 26.05           N
ATOM   3964  CA  GLY B 202      13.222  28.307   7.223  1.00 24.83           C
ATOM   3965  C   GLY B 202      13.865  29.051   8.374  1.00 25.52           C
ATOM   3966  O   GLY B 202      13.250  29.979   8.913  1.00 25.28           O
ATOM   3967  N   SER B 203      15.093  28.678   8.747  1.00 27.59           N
ATOM   3968  CA  SER B 203      15.752  29.237   9.918  1.00 25.17           C
ATOM   3969  C   SER B 203      15.996  30.727   9.787  1.00 24.72           C
ATOM   3970  O   SER B 203      16.128  31.411  10.804  1.00 25.64           O
ATOM   3971  CB  SER B 203      17.086  28.523  10.164  1.00 25.79           C
ATOM   3972  OG  SER B 203      16.889  27.143  10.441  1.00 23.75           O
ATOM   3973  N   LEU B 204      16.079  31.243   8.570  1.00 25.18           N
ATOM   3974  CA  LEU B 204      16.253  32.674   8.367  1.00 26.05           C
ATOM   3975  C   LEU B 204      14.920  33.391   8.175  1.00 24.78           C
ATOM   3976  O   LEU B 204      14.899  34.615   8.053  1.00 26.20           O
ATOM   3977  CB  LEU B 204      17.180  32.933   7.166  1.00 25.60           C
ATOM   3978  CG  LEU B 204      18.666  32.584   7.370  1.00 24.73           C
ATOM   3979  CD1 LEU B 204      19.456  32.488   6.058  1.00 19.34           C
ATOM   3980  CD2 LEU B 204      19.301  33.605   8.296  1.00 24.28           C
ATOM   3981  N   SER B 205      13.813  32.662   8.186  1.00 27.24           N
ATOM   3982  CA  SER B 205      12.520  33.266   7.931  1.00 28.19           C
ATOM   3983  C   SER B 205      12.069  34.145   9.101  1.00 31.96           C
ATOM   3984  O   SER B 205      12.366  33.866  10.274  1.00 28.63           O
ATOM   3985  CB  SER B 205      11.464  32.195   7.688  1.00 30.09           C
ATOM   3986  OG  SER B 205      10.174  32.706   8.018  1.00 44.10           O
ATOM   3987  N   PRO B 206      11.309  35.201   8.808  1.00 34.54           N
ATOM   3988  CA  PRO B 206      10.749  36.036   9.878  1.00 31.84           C
ATOM   3989  C   PRO B 206       9.678  35.337  10.693  1.00 32.51           C
ATOM   3990  O   PRO B 206       9.216  35.896  11.690  1.00 38.93           O
ATOM   3991  CB  PRO B 206      10.175  37.237   9.113  1.00 35.54           C
ATOM   3992  CG  PRO B 206       9.919  36.715   7.717  1.00 32.42           C
ATOM   3993  CD  PRO B 206      10.956  35.678   7.461  1.00 32.51           C
ATOM   3994  N   GLU B 207       9.284  34.125  10.326  1.00 34.06           N
ATOM   3995  CA  GLU B 207       8.388  33.337  11.159  1.00 34.60           C
ATOM   3996  C   GLU B 207       9.085  32.708  12.359  1.00 35.05           C
ATOM   3997  O   GLU B 207       8.412  32.106  13.199  1.00 34.13           O
ATOM   3998  CB  GLU B 207       7.727  32.248  10.316  1.00 34.28           C
ATOM   3999  CG  GLU B 207       7.236  32.779   8.982  1.00 45.33           C
ATOM   4000  CD  GLU B 207       6.250  31.854   8.316  1.00 61.92           C
ATOM   4001  OE1 GLU B 207       6.695  30.971   7.546  1.00 66.71           O
ATOM   4002  OE2 GLU B 207       5.034  32.002   8.570  1.00 66.65           O
ATOM   4003  N   HIS B 208      10.409  32.810  12.455  1.00 31.33           N
ATOM   4004  CA  HIS B 208      11.146  32.312  13.607  1.00 32.47           C
ATOM   4005  C   HIS B 208      12.012  33.432  14.165  1.00 28.89           C
ATOM   4006  O   HIS B 208      12.277  34.430  13.486  1.00 28.58           O
ATOM   4007  CB  HIS B 208      12.018  31.092  13.242  1.00 25.64           C
ATOM   4008  CG  HIS B 208      11.265  30.004  12.544  1.00 28.57           C
ATOM   4009  ND1 HIS B 208      10.431  29.131  13.212  1.00 29.56           N
ATOM   4010  CD2 HIS B 208      11.209  29.651  11.238  1.00 27.31           C
ATOM   4011  CE1 HIS B 208       9.895  28.287  12.348  1.00 25.14           C
ATOM   4012  NE2 HIS B 208      10.357  28.575  11.145  1.00 30.00           N
ATOM   4013  N   GLY B 209      12.449  33.264  15.409  1.00 23.18           N
ATOM   4014  CA  GLY B 209      13.463  34.135  15.960  1.00 24.07           C
ATOM   4015  C   GLY B 209      14.690  34.214  15.063  1.00 27.11           C
ATOM   4016  O   GLY B 209      14.856  33.440  14.106  1.00 24.50           O
ATOM   4017  N   PRO B 210      15.580  35.158  15.353  1.00 26.79           N
ATOM   4018  CA  PRO B 210      16.798  35.287  14.541  1.00 24.81           C
ATOM   4019  C   PRO B 210      17.677  34.058  14.684  1.00 25.05           C
ATOM   4020  O   PRO B 210      17.825  33.500  15.776  1.00 22.89           O
ATOM   4021  CB  PRO B 210      17.493  36.532  15.110  1.00 25.17           C
ATOM   4022  CG  PRO B 210      16.485  37.186  16.028  1.00 23.80           C
ATOM   4023  CD  PRO B 210      15.533  36.118  16.464  1.00 24.71           C
ATOM   4024  N   VAL B 211      18.267  33.643  13.560  1.00 23.56           N
ATOM   4025  CA  VAL B 211      19.245  32.566  13.595  1.00 28.61           C
ATOM   4026  C   VAL B 211      20.414  32.977  14.496  1.00 23.61           C
ATOM   4027  O   VAL B 211      20.793  34.153  14.571  1.00 26.75           O
ATOM   4028  CB  VAL B 211      19.728  32.220  12.171  1.00 24.88           C
ATOM   4029  CG1 VAL B 211      20.330  33.447  11.497  1.00 24.11           C
ATOM   4030  CG2 VAL B 211      20.765  31.138  12.218  1.00 22.03           C
ATOM   4031  N   VAL B 212      20.985  32.003  15.189  1.00 22.10           N
ATOM   4032  CA  VAL B 212      22.156  32.228  16.033  1.00 20.02           C
ATOM   4033  C   VAL B 212      23.385  31.769  15.259  1.00 23.55           C
ATOM   4034  O   VAL B 212      23.491  30.596  14.882  1.00 24.31           O
ATOM   4035  CB  VAL B 212      22.035  31.493  17.378  1.00 21.26           C
ATOM   4036  CG1 VAL B 212      23.348  31.577  18.170  1.00 18.73           C
ATOM   4037  CG2 VAL B 212      20.861  32.045  18.182  1.00 20.98           C
ATOM   4038  N   VAL B 213      24.305  32.693  15.007  1.00 19.94           N
ATOM   4039  CA  VAL B 213      25.491  32.446  14.198  1.00 22.42           C
ATOM   4040  C   VAL B 213      26.698  32.581  15.110  1.00 23.96           C
ATOM   4041  O   VAL B 213      26.779  33.533  15.894  1.00 24.07           O
ATOM   4042  CB  VAL B 213      25.590  33.433  13.020  1.00 23.08           C
ATOM   4043  CG1 VAL B 213      26.751  33.052  12.092  1.00 18.34           C
ATOM   4044  CG2 VAL B 213      24.261  33.538  12.248  1.00 18.88           C
ATOM   4045  N   HIS B 214      27.638  31.643  15.018  1.00 21.61           N
ATOM   4046  CA  HIS B 214      28.852  31.801  15.813  1.00 24.79           C
ATOM   4047  C   HIS B 214      30.026  31.111  15.133  1.00 23.96           C
ATOM   4048  O   HIS B 214      29.866  30.190  14.324  1.00 22.67           O
ATOM   4049  CB  HIS B 214      28.688  31.260  17.244  1.00 20.35           C
ATOM   4050  CG  HIS B 214      28.854  29.776  17.349  1.00 26.71           C
ATOM   4051  ND1 HIS B 214      30.091  29.164  17.407  1.00 26.71           N
ATOM   4052  CD2 HIS B 214      27.938  28.777  17.383  1.00 23.44           C
ATOM   4053  CE1 HIS B 214      29.926  27.852  17.481  1.00 25.05           C
ATOM   4054  NE2 HIS B 214      28.629  27.593  17.474  1.00 23.12           N
ATOM   4055  N   CYS B 215      31.216  31.610  15.463  1.00 24.79           N
ATOM   4056  CA  CYS B 215      32.481  30.928  15.222  1.00 25.13           C
ATOM   4057  C   CYS B 215      33.203  30.925  16.565  1.00 26.72           C
ATOM   4058  O   CYS B 215      32.575  30.630  17.585  1.00 26.35           O
ATOM   4059  CB  CYS B 215      33.295  31.606  14.111  1.00 25.85           C
ATOM   4060  SG  CYS B 215      33.358  33.450  14.113  1.00 27.29           S
ATOM   4061  N   SER B 216      34.495  31.257  16.613  1.00 26.25           N
ATOM   4062  CA  SER B 216      35.117  31.369  17.926  1.00 23.72           C
ATOM   4063  C   SER B 216      34.784  32.707  18.582  1.00 26.88           C
ATOM   4064  O   SER B 216      34.183  32.747  19.662  1.00 28.28           O
ATOM   4065  CB  SER B 216      36.626  31.175  17.837  1.00 32.08           C
ATOM   4066  OG  SER B 216      37.151  30.951  19.144  1.00 35.80           O
ATOM   4067  N   ALA B 217      35.156  33.817  17.940  1.00 26.75           N
ATOM   4068  CA  ALA B 217      34.837  35.129  18.493  1.00 26.96           C
ATOM   4069  C   ALA B 217      33.477  35.650  18.046  1.00 28.20           C
ATOM   4070  O   ALA B 217      32.960  36.593  18.660  1.00 27.10           O
ATOM   4071  CB  ALA B 217      35.923  36.150  18.124  1.00 24.52           C
ATOM   4072  N   GLY B 218      32.881  35.063  17.008  1.00 27.37           N
ATOM   4073  CA  GLY B 218      31.600  35.544  16.525  1.00 25.09           C
ATOM   4074  C   GLY B 218      31.665  36.791  15.666  1.00 25.99           C
ATOM   4075  O   GLY B 218      30.682  37.542  15.605  1.00 25.56           O
ATOM   4076  N   ILE B 219      32.782  37.036  14.976  1.00 24.19           N
ATOM   4077  CA  ILE B 219      32.872  38.255  14.171  1.00 28.28           C
ATOM   4078  C   ILE B 219      33.475  38.008  12.784  1.00 26.44           C
ATOM   4079  O   ILE B 219      33.148  38.712  11.819  1.00 24.78           O
ATOM   4080  CB  ILE B 219      33.660  39.345  14.935  1.00 25.47           C
ATOM   4081  CG1 ILE B 219      35.048  38.826  15.352  1.00 28.40           C
ATOM   4082  CG2 ILE B 219      32.857  39.801  16.152  1.00 19.63           C
ATOM   4083  CD1 ILE B 219      36.046  39.910  15.707  1.00 26.65           C
ATOM   4084  N   GLY B 220      34.357  37.021  12.668  1.00 21.99           N
ATOM   4085  CA  GLY B 220      35.088  36.842  11.429  1.00 24.14           C
ATOM   4086  C   GLY B 220      34.355  35.976  10.425  1.00 27.98           C
ATOM   4087  O   GLY B 220      33.660  36.484   9.533  1.00 22.62           O
ATOM   4088  N   ARG B 221      34.502  34.653  10.560  1.00 26.90           N
ATOM   4089  CA  ARG B 221      33.701  33.748   9.746  1.00 26.17           C
ATOM   4090  C   ARG B 221      32.218  34.044   9.900  1.00 23.65           C
ATOM   4091  O   ARG B 221      31.474  34.049   8.913  1.00 22.21           O
ATOM   4092  CB  ARG B 221      34.018  32.302  10.112  1.00 24.49           C
ATOM   4093  CG  ARG B 221      35.312  31.839   9.466  1.00 29.25           C
ATOM   4094  CD  ARG B 221      35.810  30.534  10.018  1.00 29.01           C
ATOM   4095  NE  ARG B 221      36.237  30.681  11.393  1.00 35.40           N
ATOM   4096  CZ  ARG B 221      36.709  29.690  12.146  1.00 42.37           C
ATOM   4097  NH1 ARG B 221      36.813  28.454  11.634  1.00 28.13           N
ATOM   4098  NH2 ARG B 221      37.064  29.945  13.420  1.00 33.62           N
ATOM   4099  N   SER B 222      31.784  34.333  11.132  1.00 22.06           N
ATOM   4100  CA  SER B 222      30.388  34.670  11.382  1.00 23.85           C
ATOM   4101  C   SER B 222      29.956  35.852  10.534  1.00 24.67           C
ATOM   4102  O   SER B 222      28.839  35.870  10.006  1.00 22.00           O
ATOM   4103  CB  SER B 222      30.175  35.002  12.864  1.00 27.16           C
ATOM   4104  OG  SER B 222      30.192  33.846  13.664  1.00 26.52           O
ATOM   4105  N   GLY B 223      30.822  36.864  10.422  1.00 26.28           N
ATOM   4106  CA  GLY B 223      30.477  38.035   9.640  1.00 22.13           C
ATOM   4107  C   GLY B 223      30.305  37.724   8.167  1.00 25.86           C
ATOM   4108  O   GLY B 223      29.381  38.237   7.521  1.00 23.51           O
ATOM   4109  N   THR B 224      31.182  36.874   7.610  1.00 23.86           N
ATOM   4110  CA  THR B 224      31.052  36.563   6.190  1.00 23.96           C
ATOM   4111  C   THR B 224      29.726  35.865   5.914  1.00 24.34           C
ATOM   4112  O   THR B 224      29.074  36.147   4.903  1.00 19.90           O
ATOM   4113  CB  THR B 224      32.230  35.716   5.688  1.00 26.71           C
ATOM   4114  OG1 THR B 224      32.012  34.348   6.024  1.00 34.54           O
ATOM   4115  CG2 THR B 224      33.547  36.172   6.283  1.00 27.53           C
ATOM   4116  N   PHE B 225      29.282  34.994   6.830  1.00 21.65           N
ATOM   4117  CA  PHE B 225      28.008  34.305   6.645  1.00 21.92           C
ATOM   4118  C   PHE B 225      26.853  35.297   6.472  1.00 22.21           C
ATOM   4119  O   PHE B 225      26.159  35.294   5.450  1.00 21.35           O
ATOM   4120  CB  PHE B 225      27.735  33.355   7.827  1.00 23.26           C
ATOM   4121  CG  PHE B 225      26.424  32.607   7.696  1.00 20.99           C
ATOM   4122  CD1 PHE B 225      26.348  31.438   6.944  1.00 20.76           C
ATOM   4123  CD2 PHE B 225      25.264  33.094   8.291  1.00 19.60           C
ATOM   4124  CE1 PHE B 225      25.132  30.753   6.800  1.00 18.39           C
ATOM   4125  CE2 PHE B 225      24.034  32.425   8.150  1.00 20.35           C
ATOM   4126  CZ  PHE B 225      23.975  31.253   7.411  1.00 19.53           C
ATOM   4127  N   CYS B 226      26.625  36.161   7.465  1.00 20.58           N
ATOM   4128  CA  CYS B 226      25.463  37.052   7.387  1.00 24.55           C
ATOM   4129  C   CYS B 226      25.664  38.158   6.351  1.00 22.19           C
ATOM   4130  O   CYS B 226      24.688  38.627   5.747  1.00 21.68           O
ATOM   4131  CB  CYS B 226      25.140  37.642   8.764  1.00 26.63           C
ATOM   4132  SG  CYS B 226      26.420  38.750   9.400  1.00 43.87           S
ATOM   4133  N   LEU B 227      26.911  38.556   6.096  1.00 20.10           N
ATOM   4134  CA  LEU B 227      27.168  39.530   5.044  1.00 20.29           C
ATOM   4135  C   LEU B 227      26.805  38.967   3.669  1.00 24.92           C
ATOM   4136  O   LEU B 227      26.153  39.639   2.852  1.00 21.70           O
ATOM   4137  CB  LEU B 227      28.632  39.962   5.089  1.00 20.52           C
ATOM   4138  CG  LEU B 227      29.130  40.918   4.001  1.00 23.90           C
ATOM   4139  CD1 LEU B 227      28.363  42.259   4.015  1.00 23.13           C
ATOM   4140  CD2 LEU B 227      30.629  41.140   4.176  1.00 21.53           C
ATOM   4141  N   ALA B 228      27.212  37.726   3.391  1.00 23.33           N
ATOM   4142  CA  ALA B 228      26.868  37.147   2.093  1.00 24.35           C
ATOM   4143  C   ALA B 228      25.363  36.935   1.971  1.00 22.99           C
ATOM   4144  O   ALA B 228      24.783  37.192   0.911  1.00 22.78           O
ATOM   4145  CB  ALA B 228      27.630  35.842   1.875  1.00 21.87           C
ATOM   4146  N   ASP B 229      24.714  36.485   3.049  1.00 23.42           N
ATOM   4147  CA  ASP B 229      23.269  36.280   3.027  1.00 23.63           C
ATOM   4148  C   ASP B 229      22.526  37.572   2.692  1.00 24.37           C
ATOM   4149  O   ASP B 229      21.683  37.604   1.786  1.00 25.05           O
ATOM   4150  CB  ASP B 229      22.794  35.723   4.379  1.00 19.79           C
ATOM   4151  CG  ASP B 229      21.307  35.387   4.383  1.00 22.10           C
ATOM   4152  OD1 ASP B 229      20.810  34.683   3.463  1.00 20.42           O
ATOM   4153  OD2 ASP B 229      20.614  35.834   5.312  1.00 25.64           O
ATOM   4154  N   THR B 230      22.826  38.653   3.414  1.00 23.13           N
ATOM   4155  CA  THR B 230      22.096  39.900   3.199  1.00 26.50           C
ATOM   4156  C   THR B 230      22.357  40.493   1.812  1.00 27.67           C
ATOM   4157  O   THR B 230      21.419  40.977   1.159  1.00 25.79           O
ATOM   4158  CB  THR B 230      22.454  40.920   4.283  1.00 25.31           C
ATOM   4159  OG1 THR B 230      21.884  40.515   5.541  1.00 20.40           O
ATOM   4160  CG2 THR B 230      21.936  42.302   3.893  1.00 21.58           C
ATOM   4161  N   CYS B 231      23.618  40.500   1.353  1.00 21.66           N
ATOM   4162  CA  CYS B 231      23.896  41.052   0.024  1.00 26.73           C
ATOM   4163  C   CYS B 231      23.169  40.265  -1.059  1.00 28.43           C
ATOM   4164  O   CYS B 231      22.581  40.855  -1.980  1.00 25.66           O
ATOM   4165  CB  CYS B 231      25.400  41.057  -0.258  1.00 24.64           C
ATOM   4166  SG  CYS B 231      26.350  42.146   0.820  1.00 22.89           S
ATOM   4167  N   LEU B 232      23.195  38.930  -0.963  1.00 25.95           N
ATOM   4168  CA  LEU B 232      22.481  38.106  -1.935  1.00 29.73           C
ATOM   4169  C   LEU B 232      20.991  38.387  -1.897  1.00 27.88           C
ATOM   4170  O   LEU B 232      20.346  38.506  -2.944  1.00 29.22           O
ATOM   4171  CB  LEU B 232      22.757  36.626  -1.673  1.00 27.69           C
ATOM   4172  CG  LEU B 232      24.140  36.223  -2.187  1.00 25.58           C
ATOM   4173  CD1 LEU B 232      24.559  34.861  -1.641  1.00 22.98           C
ATOM   4174  CD2 LEU B 232      24.156  36.265  -3.708  1.00 23.16           C
ATOM   4175  N   LEU B 233      20.431  38.523  -0.698  1.00 25.63           N
ATOM   4176  CA  LEU B 233      19.028  38.889  -0.579  1.00 26.64           C
ATOM   4177  C   LEU B 233      18.761  40.255  -1.206  1.00 29.26           C
ATOM   4178  O   LEU B 233      17.824  40.416  -1.991  1.00 29.45           O
ATOM   4179  CB  LEU B 233      18.611  38.866   0.893  1.00 30.05           C
ATOM   4180  CG  LEU B 233      17.128  38.590   1.117  1.00 34.81           C
ATOM   4181  CD1 LEU B 233      16.850  38.240   2.565  1.00 37.61           C
ATOM   4182  CD2 LEU B 233      16.309  39.815   0.689  1.00 40.14           C
ATOM   4183  N   LEU B 234      19.578  41.257  -0.875  1.00 29.42           N
ATOM   4184  CA  LEU B 234      19.365  42.583  -1.443  1.00 30.64           C
ATOM   4185  C   LEU B 234      19.439  42.541  -2.969  1.00 36.50           C
ATOM   4186  O   LEU B 234      18.583  43.109  -3.661  1.00 35.19           O
ATOM   4187  CB  LEU B 234      20.381  43.571  -0.870  1.00 24.91           C
ATOM   4188  CG  LEU B 234      20.168  43.912   0.616  1.00 34.13           C
ATOM   4189  CD1 LEU B 234      21.145  44.990   1.125  1.00 29.18           C
ATOM   4190  CD2 LEU B 234      18.714  44.297   0.904  1.00 28.81           C
ATOM   4191  N   MET B 235      20.447  41.849  -3.512  1.00 31.70           N
ATOM   4192  CA  MET B 235      20.587  41.766  -4.965  1.00 37.66           C
ATOM   4193  C   MET B 235      19.345  41.178  -5.617  1.00 37.04           C
ATOM   4194  O   MET B 235      18.924  41.630  -6.686  1.00 39.09           O
ATOM   4195  CB  MET B 235      21.819  40.944  -5.322  1.00 34.16           C
ATOM   4196  CG  MET B 235      23.093  41.628  -4.899  1.00 36.77           C
ATOM   4197  SD  MET B 235      24.554  40.785  -5.492  1.00 38.79           S
ATOM   4198  CE  MET B 235      25.805  42.019  -5.150  1.00 43.04           C
ATOM   4199  N   ASP B 236      18.741  40.172  -4.986  1.00 36.11           N
ATOM   4200  CA  ASP B 236      17.554  39.555  -5.559  1.00 38.61           C
ATOM   4201  C   ASP B 236      16.319  40.434  -5.388  1.00 41.48           C
ATOM   4202  O   ASP B 236      15.487  40.522  -6.295  1.00 44.04           O
ATOM   4203  CB  ASP B 236      17.327  38.185  -4.927  1.00 39.86           C
ATOM   4204  CG  ASP B 236      16.420  37.320  -5.763  1.00 46.89           C
ATOM   4205  OD1 ASP B 236      16.633  37.280  -6.992  1.00 53.92           O
ATOM   4206  OD2 ASP B 236      15.493  36.696  -5.204  1.00 47.16           O
ATOM   4207  N   LYS B 237      16.186  41.086  -4.236  1.00 40.39           N
ATOM   4208  CA  LYS B 237      15.026  41.928  -3.981  1.00 39.20           C
ATOM   4209  C   LYS B 237      15.017  43.130  -4.912  1.00 41.70           C
ATOM   4210  O   LYS B 237      13.993  43.439  -5.530  1.00 47.06           O
ATOM   4211  CB  LYS B 237      15.006  42.378  -2.514  1.00 32.36           C
ATOM   4212  N   ARG B 238      16.152  43.817  -5.030  1.00 43.05           N
ATOM   4213  CA  ARG B 238      16.247  44.969  -5.919  1.00 43.04           C
ATOM   4214  C   ARG B 238      16.284  44.587  -7.391  1.00 47.43           C
ATOM   4215  O   ARG B 238      16.244  45.484  -8.241  1.00 53.05           O
ATOM   4216  CB  ARG B 238      17.499  45.780  -5.601  1.00 39.20           C
ATOM   4217  CG  ARG B 238      17.618  46.192  -4.162  1.00 38.01           C
ATOM   4218  CD  ARG B 238      18.765  47.167  -3.984  1.00 40.24           C
ATOM   4219  NE  ARG B 238      18.861  47.623  -2.605  1.00 37.86           N
ATOM   4220  CZ  ARG B 238      19.936  48.208  -2.097  1.00 44.98           C
ATOM   4221  NH1 ARG B 238      21.000  48.409  -2.869  1.00 43.57           N
ATOM   4222  NH2 ARG B 238      19.948  48.589  -0.821  1.00 48.54           N
ATOM   4223  N   LYS B 239      16.363  43.294  -7.707  1.00 50.29           N
ATOM   4224  CA  LYS B 239      16.695  42.849  -9.057  1.00 54.63           C
ATOM   4225  C   LYS B 239      17.657  43.851  -9.694  1.00 62.26           C
ATOM   4226  O   LYS B 239      17.313  44.531 -10.668  1.00 66.82           O
ATOM   4227  CB  LYS B 239      15.423  42.666  -9.892  1.00 51.79           C
ATOM   4228  CG  LYS B 239      14.528  41.528  -9.393  1.00 58.26           C
ATOM   4229  CD  LYS B 239      15.294  40.197  -9.325  1.00 53.39           C
ATOM   4230  CE  LYS B 239      14.351  39.046  -9.046  1.00 49.09           C
ATOM   4231  NZ  LYS B 239      13.446  39.357  -7.900  1.00 50.68           N
ATOM   4232  N   ASP B 240      18.854  43.976  -9.115  1.00 57.56           N
ATOM   4233  CA  ASP B 240      19.858  44.938  -9.552  1.00 59.55           C
ATOM   4234  C   ASP B 240      21.135  44.716  -8.748  1.00 56.91           C
ATOM   4235  O   ASP B 240      21.470  45.521  -7.866  1.00 58.44           O
ATOM   4236  CB  ASP B 240      19.351  46.376  -9.393  1.00 55.89           C
ATOM   4237  CG  ASP B 240      20.294  47.403 -10.014  1.00 61.17           C
ATOM   4238  OD1 ASP B 240      21.250  46.990 -10.713  1.00 62.19           O
ATOM   4239  OD2 ASP B 240      20.085  48.619  -9.803  1.00 59.86           O
ATOM   4240  N   PRO B 241      21.863  43.634  -9.016  1.00 52.29           N
ATOM   4241  CA  PRO B 241      23.052  43.328  -8.199  1.00 57.20           C
ATOM   4242  C   PRO B 241      24.044  44.472  -8.102  1.00 57.44           C
ATOM   4243  O   PRO B 241      24.580  44.724  -7.014  1.00 57.65           O
ATOM   4244  CB  PRO B 241      23.654  42.110  -8.915  1.00 52.81           C
ATOM   4245  CG  PRO B 241      22.472  41.448  -9.550  1.00 53.89           C
ATOM   4246  CD  PRO B 241      21.569  42.572  -9.991  1.00 53.21           C
ATOM   4247  N   SER B 242      24.309  45.173  -9.209  1.00 55.04           N
ATOM   4248  CA  SER B 242      25.259  46.279  -9.176  1.00 52.99           C
ATOM   4249  C   SER B 242      24.824  47.369  -8.210  1.00 51.66           C
ATOM   4250  O   SER B 242      25.652  48.184  -7.794  1.00 54.55           O
ATOM   4251  CB  SER B 242      25.436  46.861 -10.581  1.00 58.91           C
ATOM   4252  OG  SER B 242      24.201  47.347 -11.099  1.00 62.20           O
ATOM   4253  N   SER B 243      23.546  47.389  -7.835  1.00 51.17           N
ATOM   4254  CA  SER B 243      23.043  48.371  -6.880  1.00 50.09           C
ATOM   4255  C   SER B 243      23.503  48.108  -5.441  1.00 50.31           C
ATOM   4256  O   SER B 243      23.453  49.029  -4.619  1.00 45.50           O
ATOM   4257  CB  SER B 243      21.519  48.388  -6.932  1.00 51.30           C
ATOM   4258  OG  SER B 243      20.985  48.825  -5.697  1.00 55.78           O
ATOM   4259  N   VAL B 244      23.935  46.888  -5.108  1.00 48.47           N
ATOM   4260  CA  VAL B 244      24.258  46.528  -3.728  1.00 42.12           C
ATOM   4261  C   VAL B 244      25.743  46.742  -3.478  1.00 36.73           C
ATOM   4262  O   VAL B 244      26.587  46.080  -4.090  1.00 38.75           O
ATOM   4263  CB  VAL B 244      23.861  45.079  -3.424  1.00 40.43           C
ATOM   4264  CG1 VAL B 244      24.499  44.628  -2.106  1.00 34.68           C
ATOM   4265  CG2 VAL B 244      22.339  44.961  -3.368  1.00 38.37           C
ATOM   4266  N   ASP B 245      26.057  47.644  -2.551  1.00 32.50           N
ATOM   4267  CA  ASP B 245      27.435  47.954  -2.169  1.00 31.44           C
ATOM   4268  C   ASP B 245      27.839  47.084  -0.974  1.00 33.96           C
ATOM   4269  O   ASP B 245      27.383  47.309   0.153  1.00 28.86           O
ATOM   4270  CB  ASP B 245      27.550  49.440  -1.837  1.00 31.72           C
ATOM   4271  CG  ASP B 245      28.961  49.870  -1.532  1.00 37.03           C
ATOM   4272  OD1 ASP B 245      29.829  49.024  -1.208  1.00 35.90           O
ATOM   4273  OD2 ASP B 245      29.207  51.085  -1.621  1.00 48.07           O
ATOM   4274  N   ILE B 246      28.709  46.102  -1.216  1.00 30.81           N
ATOM   4275  CA  ILE B 246      29.057  45.142  -0.173  1.00 28.84           C
ATOM   4276  C   ILE B 246      29.745  45.844   0.989  1.00 31.08           C
ATOM   4277  O   ILE B 246      29.495  45.533   2.163  1.00 28.47           O
ATOM   4278  CB  ILE B 246      29.932  44.013  -0.755  1.00 32.13           C
ATOM   4279  CG1 ILE B 246      29.195  43.302  -1.909  1.00 33.86           C
ATOM   4280  CG2 ILE B 246      30.341  43.021   0.339  1.00 26.03           C
ATOM   4281  CD1 ILE B 246      29.971  42.105  -2.497  1.00 26.18           C
ATOM   4282  N   LYS B 247      30.638  46.789   0.682  1.00 32.03           N
ATOM   4283  CA  LYS B 247      31.310  47.538   1.735  1.00 30.69           C
ATOM   4284  C   LYS B 247      30.306  48.315   2.581  1.00 33.61           C
ATOM   4285  O   LYS B 247      30.410  48.357   3.816  1.00 31.67           O
ATOM   4286  CB  LYS B 247      32.350  48.483   1.127  1.00 33.15           C
ATOM   4287  CG  LYS B 247      32.960  49.492   2.136  1.00 35.92           C
ATOM   4288  CD  LYS B 247      33.966  50.437   1.453  1.00 41.22           C
ATOM   4289  CE  LYS B 247      34.578  51.460   2.417  1.00 41.02           C
ATOM   4290  NZ  LYS B 247      33.634  52.570   2.764  1.00 52.03           N
ATOM   4291  N   LYS B 248      29.329  48.947   1.934  1.00 31.95           N
ATOM   4292  CA  LYS B 248      28.320  49.672   2.687  1.00 30.41           C
ATOM   4293  C   LYS B 248      27.548  48.718   3.586  1.00 30.31           C
ATOM   4294  O   LYS B 248      27.418  48.950   4.793  1.00 31.11           O
ATOM   4295  CB  LYS B 248      27.387  50.419   1.724  1.00 36.03           C
ATOM   4296  N   VAL B 249      27.048  47.615   3.013  1.00 29.57           N
ATOM   4297  CA  VAL B 249      26.313  46.630   3.797  1.00 26.47           C
ATOM   4298  C   VAL B 249      27.123  46.206   5.018  1.00 26.80           C
ATOM   4299  O   VAL B 249      26.585  46.067   6.125  1.00 24.54           O
ATOM   4300  CB  VAL B 249      25.938  45.422   2.922  1.00 26.71           C
ATOM   4301  CG1 VAL B 249      25.335  44.300   3.801  1.00 25.09           C
ATOM   4302  CG2 VAL B 249      24.962  45.837   1.831  1.00 30.39           C
ATOM   4303  N   LEU B 250      28.429  45.994   4.835  1.00 21.61           N
ATOM   4304  CA  LEU B 250      29.271  45.558   5.940  1.00 24.33           C
ATOM   4305  C   LEU B 250      29.356  46.630   7.032  1.00 31.79           C
ATOM   4306  O   LEU B 250      29.273  46.316   8.232  1.00 25.29           O
ATOM   4307  CB  LEU B 250      30.659  45.188   5.406  1.00 24.60           C
ATOM   4308  CG  LEU B 250      31.706  44.706   6.417  1.00 29.03           C
ATOM   4309  CD1 LEU B 250      31.163  43.574   7.284  1.00 24.31           C
ATOM   4310  CD2 LEU B 250      33.017  44.287   5.734  1.00 27.53           C
ATOM   4311  N   LEU B 251      29.508  47.907   6.642  1.00 27.07           N
ATOM   4312  CA  LEU B 251      29.527  48.972   7.641  1.00 26.91           C
ATOM   4313  C   LEU B 251      28.188  49.079   8.349  1.00 27.45           C
ATOM   4314  O   LEU B 251      28.123  49.485   9.515  1.00 26.10           O
ATOM   4315  CB  LEU B 251      29.902  50.302   6.996  1.00 23.70           C
ATOM   4316  CG  LEU B 251      31.396  50.391   6.679  1.00 34.06           C
ATOM   4317  CD1 LEU B 251      31.696  51.616   5.819  1.00 32.38           C
ATOM   4318  CD2 LEU B 251      32.222  50.380   7.966  1.00 29.27           C
ATOM   4319  N   GLU B 252      27.113  48.712   7.660  1.00 27.01           N
ATOM   4320  CA  GLU B 252      25.804  48.632   8.288  1.00 26.66           C
ATOM   4321  C   GLU B 252      25.798  47.574   9.389  1.00 28.21           C
ATOM   4322  O   GLU B 252      25.336  47.818  10.510  1.00 26.11           O
ATOM   4323  CB  GLU B 252      24.763  48.326   7.210  1.00 31.62           C
ATOM   4324  CG  GLU B 252      23.340  48.527   7.633  1.00 43.07           C
ATOM   4325  CD  GLU B 252      23.018  49.991   7.834  1.00 56.55           C
ATOM   4326  OE1 GLU B 252      23.628  50.838   7.117  1.00 46.57           O
ATOM   4327  OE2 GLU B 252      22.162  50.281   8.713  1.00 51.66           O
ATOM   4328  N   MET B 253      26.345  46.396   9.099  1.00 23.23           N
ATOM   4329  CA  MET B 253      26.348  45.342  10.110  1.00 29.38           C
ATOM   4330  C   MET B 253      27.269  45.677  11.282  1.00 27.15           C
ATOM   4331  O   MET B 253      26.980  45.294  12.430  1.00 25.88           O
ATOM   4332  CB  MET B 253      26.731  44.002   9.471  1.00 22.54           C
ATOM   4333  CG  MET B 253      25.670  43.512   8.505  1.00 29.36           C
ATOM   4334  SD  MET B 253      26.092  41.996   7.635  1.00 31.10           S
ATOM   4335  CE  MET B 253      24.444  41.404   7.239  1.00 25.62           C
ATOM   4336  N   ARG B 254      28.375  46.379  11.021  1.00 22.68           N
ATOM   4337  CA  ARG B 254      29.279  46.738  12.103  1.00 23.91           C
ATOM   4338  C   ARG B 254      28.687  47.786  13.042  1.00 23.05           C
ATOM   4339  O   ARG B 254      29.290  48.068  14.084  1.00 24.55           O
ATOM   4340  CB  ARG B 254      30.609  47.230  11.535  1.00 25.98           C
ATOM   4341  CG  ARG B 254      31.507  46.131  11.020  1.00 23.35           C
ATOM   4342  CD  ARG B 254      32.924  46.627  10.859  1.00 25.94           C
ATOM   4343  NE  ARG B 254      33.867  45.551  10.577  1.00 25.55           N
ATOM   4344  CZ  ARG B 254      35.171  45.624  10.808  1.00 28.41           C
ATOM   4345  NH1 ARG B 254      35.955  44.594  10.509  1.00 28.64           N
ATOM   4346  NH2 ARG B 254      35.688  46.725  11.342  1.00 27.79           N
ATOM   4347  N   LYS B 255      27.527  48.364  12.713  1.00 22.95           N
ATOM   4348  CA  LYS B 255      26.834  49.179  13.709  1.00 23.75           C
ATOM   4349  C   LYS B 255      26.298  48.321  14.844  1.00 27.58           C
ATOM   4350  O   LYS B 255      26.110  48.817  15.967  1.00 29.30           O
ATOM   4351  CB  LYS B 255      25.679  49.953  13.087  1.00 24.62           C
ATOM   4352  CG  LYS B 255      26.045  50.909  11.977  1.00 26.28           C
ATOM   4353  CD  LYS B 255      24.758  51.440  11.353  1.00 28.56           C
ATOM   4354  CE  LYS B 255      25.010  52.286  10.099  1.00 33.83           C
ATOM   4355  NZ  LYS B 255      23.686  52.656   9.484  1.00 31.40           N
ATOM   4356  N   PHE B 256      26.028  47.038  14.572  1.00 23.41           N
ATOM   4357  CA  PHE B 256      25.434  46.162  15.564  1.00 20.01           C
ATOM   4358  C   PHE B 256      26.445  45.294  16.287  1.00 20.42           C
ATOM   4359  O   PHE B 256      26.160  44.853  17.406  1.00 23.37           O
ATOM   4360  CB  PHE B 256      24.383  45.267  14.914  1.00 21.78           C
ATOM   4361  CG  PHE B 256      23.281  46.021  14.274  1.00 22.84           C
ATOM   4362  CD1 PHE B 256      22.161  46.407  15.015  1.00 22.21           C
ATOM   4363  CD2 PHE B 256      23.353  46.364  12.935  1.00 19.66           C
ATOM   4364  CE1 PHE B 256      21.115  47.101  14.405  1.00 20.89           C
ATOM   4365  CE2 PHE B 256      22.329  47.056  12.328  1.00 19.02           C
ATOM   4366  CZ  PHE B 256      21.212  47.430  13.058  1.00 23.06           C
ATOM   4367  N   ARG B 257      27.600  45.031  15.684  1.00 20.11           N
ATOM   4368  CA  ARG B 257      28.623  44.241  16.355  1.00 22.68           C
ATOM   4369  C   ARG B 257      29.974  44.607  15.756  1.00 22.74           C
ATOM   4370  O   ARG B 257      30.098  44.725  14.540  1.00 22.02           O
ATOM   4371  CB  ARG B 257      28.343  42.734  16.215  1.00 23.11           C
ATOM   4372  CG  ARG B 257      29.332  41.830  16.942  1.00 21.31           C
ATOM   4373  CD  ARG B 257      28.707  40.468  17.206  1.00 23.58           C
ATOM   4374  NE  ARG B 257      29.671  39.507  17.745  1.00 24.76           N
ATOM   4375  CZ  ARG B 257      29.817  39.217  19.038  1.00 25.85           C
ATOM   4376  NH1 ARG B 257      29.076  39.822  19.976  1.00 21.05           N
ATOM   4377  NH2 ARG B 257      30.721  38.316  19.394  1.00 26.88           N
ATOM   4378  N   MET B 258      30.968  44.812  16.620  1.00 22.94           N
ATOM   4379  CA  MET B 258      32.281  45.255  16.175  1.00 20.88           C
ATOM   4380  C   MET B 258      33.001  44.160  15.398  1.00 27.70           C
ATOM   4381  O   MET B 258      32.808  42.960  15.638  1.00 25.05           O
ATOM   4382  CB  MET B 258      33.152  45.652  17.368  1.00 20.21           C
ATOM   4383  CG  MET B 258      33.241  44.589  18.454  1.00 21.96           C
ATOM   4384  SD  MET B 258      34.478  44.919  19.754  1.00 29.75           S
ATOM   4385  CE  MET B 258      33.648  46.206  20.692  1.00 22.28           C
ATOM   4386  N   GLY B 259      33.869  44.593  14.477  1.00 26.65           N
ATOM   4387  CA  GLY B 259      34.906  43.728  13.948  1.00 25.77           C
ATOM   4388  C   GLY B 259      34.447  42.674  12.970  1.00 26.09           C
ATOM   4389  O   GLY B 259      35.247  41.801  12.610  1.00 25.96           O
ATOM   4390  N   LEU B 260      33.189  42.721  12.533  1.00 21.91           N
ATOM   4391  CA  LEU B 260      32.709  41.793  11.513  1.00 26.58           C
ATOM   4392  C   LEU B 260      33.649  41.774  10.315  1.00 26.12           C
ATOM   4393  O   LEU B 260      33.893  42.811   9.690  1.00 25.48           O
ATOM   4394  CB  LEU B 260      31.294  42.186  11.085  1.00 24.76           C
ATOM   4395  CG  LEU B 260      30.295  42.149  12.255  1.00 24.93           C
ATOM   4396  CD1 LEU B 260      28.848  42.349  11.791  1.00 21.12           C
ATOM   4397  CD2 LEU B 260      30.469  40.869  13.078  1.00 21.60           C
ATOM   4398  N   ILE B 261      34.179  40.583  10.010  1.00 27.74           N
ATOM   4399  CA  ILE B 261      35.198  40.363   8.981  1.00 26.95           C
ATOM   4400  C   ILE B 261      36.544  40.803   9.541  1.00 28.66           C
ATOM   4401  O   ILE B 261      36.785  42.002   9.717  1.00 26.32           O
ATOM   4402  CB  ILE B 261      34.889  41.104   7.665  1.00 28.74           C
ATOM   4403  CG1 ILE B 261      33.462  40.813   7.177  1.00 27.02           C
ATOM   4404  CG2 ILE B 261      35.934  40.762   6.601  1.00 25.53           C
ATOM   4405  CD1 ILE B 261      33.201  39.389   6.776  1.00 26.28           C
ATOM   4406  N   GLN B 262      37.435  39.837   9.804  1.00 27.70           N
ATOM   4407  CA  GLN B 262      38.680  40.083  10.527  1.00 30.18           C
ATOM   4408  C   GLN B 262      39.917  40.211   9.639  1.00 32.93           C
ATOM   4409  O   GLN B 262      40.985  40.550  10.157  1.00 29.73           O
ATOM   4410  CB  GLN B 262      38.935  38.963  11.546  1.00 29.56           C
ATOM   4411  CG  GLN B 262      37.922  38.846  12.674  1.00 29.50           C
ATOM   4412  CD  GLN B 262      38.353  37.814  13.731  1.00 43.98           C
ATOM   4413  OE1 GLN B 262      38.074  36.614  13.605  1.00 44.05           O
ATOM   4414  NE2 GLN B 262      39.044  38.282  14.772  1.00 43.73           N
ATOM   4415  N   THR B 263      39.823  39.940   8.336  1.00 29.50           N
ATOM   4416  CA  THR B 263      41.004  39.957   7.482  1.00 28.02           C
ATOM   4417  C   THR B 263      40.608  40.381   6.078  1.00 32.73           C
ATOM   4418  O   THR B 263      39.455  40.227   5.661  1.00 31.76           O
ATOM   4419  CB  THR B 263      41.696  38.587   7.418  1.00 29.71           C
ATOM   4420  OG1 THR B 263      40.840  37.643   6.754  1.00 30.95           O
ATOM   4421  CG2 THR B 263      42.029  38.074   8.817  1.00 26.06           C
ATOM   4422  N   ALA B 264      41.585  40.919   5.344  1.00 32.03           N
ATOM   4423  CA  ALA B 264      41.356  41.224   3.937  1.00 33.02           C
ATOM   4424  C   ALA B 264      40.961  39.967   3.159  1.00 32.76           C
ATOM   4425  O   ALA B 264      40.166  40.043   2.213  1.00 30.09           O
ATOM   4426  CB  ALA B 264      42.609  41.869   3.339  1.00 27.28           C
ATOM   4427  N   ASP B 265      41.503  38.812   3.553  1.00 29.03           N
ATOM   4428  CA  ASP B 265      41.107  37.537   2.968  1.00 35.11           C
ATOM   4429  C   ASP B 265      39.613  37.309   3.116  1.00 34.25           C
ATOM   4430  O   ASP B 265      38.924  36.945   2.152  1.00 31.25           O
ATOM   4431  CB  ASP B 265      41.855  36.394   3.652  1.00 40.99           C
ATOM   4432  CG  ASP B 265      43.143  36.045   2.974  1.00 47.32           C
ATOM   4433  OD1 ASP B 265      43.645  36.874   2.181  1.00 57.30           O
ATOM   4434  OD2 ASP B 265      43.661  34.937   3.250  1.00 50.05           O
ATOM   4435  N   GLN B 266      39.103  37.464   4.342  1.00 31.68           N
ATOM   4436  CA  GLN B 266      37.684  37.242   4.574  1.00 29.61           C
ATOM   4437  C   GLN B 266      36.838  38.235   3.793  1.00 25.31           C
ATOM   4438  O   GLN B 266      35.747  37.889   3.324  1.00 25.97           O
ATOM   4439  CB  GLN B 266      37.389  37.315   6.073  1.00 28.09           C
ATOM   4440  CG  GLN B 266      37.807  36.082   6.815  1.00 24.19           C
ATOM   4441  CD  GLN B 266      37.647  36.218   8.320  1.00 32.11           C
ATOM   4442  OE1 GLN B 266      37.078  37.196   8.820  1.00 29.34           O
ATOM   4443  NE2 GLN B 266      38.152  35.230   9.054  1.00 30.39           N
ATOM   4444  N   LEU B 267      37.334  39.459   3.620  1.00 25.47           N
ATOM   4445  CA  LEU B 267      36.625  40.444   2.815  1.00 26.38           C
ATOM   4446  C   LEU B 267      36.557  40.005   1.357  1.00 29.85           C
ATOM   4447  O   LEU B 267      35.481  40.005   0.742  1.00 26.62           O
ATOM   4448  CB  LEU B 267      37.310  41.808   2.944  1.00 28.06           C
ATOM   4449  CG  LEU B 267      36.552  42.979   2.323  1.00 29.93           C
ATOM   4450  CD1 LEU B 267      35.285  43.226   3.125  1.00 22.69           C
ATOM   4451  CD2 LEU B 267      37.424  44.247   2.208  1.00 28.14           C
ATOM   4452  N   ARG B 268      37.701  39.625   0.786  1.00 29.36           N
ATOM   4453  CA  ARG B 268      37.701  39.108  -0.576  1.00 30.94           C
ATOM   4454  C   ARG B 268      36.794  37.886  -0.693  1.00 26.97           C
ATOM   4455  O   ARG B 268      35.999  37.773  -1.636  1.00 26.34           O
ATOM   4456  CB  ARG B 268      39.131  38.766  -1.000  1.00 31.78           C
ATOM   4457  CG  ARG B 268      39.247  38.255  -2.425  1.00 29.85           C
ATOM   4458  CD  ARG B 268      40.678  37.885  -2.779  1.00 27.45           C
ATOM   4459  NE  ARG B 268      40.791  37.556  -4.197  1.00 34.62           N
ATOM   4460  CZ  ARG B 268      40.396  36.398  -4.720  1.00 35.99           C
ATOM   4461  NH1 ARG B 268      39.866  35.460  -3.935  1.00 30.73           N
ATOM   4462  NH2 ARG B 268      40.514  36.184  -6.023  1.00 30.29           N
ATOM   4463  N   PHE B 269      36.901  36.957   0.262  1.00 23.79           N
ATOM   4464  CA  PHE B 269      36.065  35.770   0.212  1.00 24.04           C
ATOM   4465  C   PHE B 269      34.588  36.136   0.217  1.00 26.86           C
ATOM   4466  O   PHE B 269      33.788  35.523  -0.500  1.00 26.06           O
ATOM   4467  CB  PHE B 269      36.372  34.841   1.378  1.00 28.03           C
ATOM   4468  CG  PHE B 269      35.515  33.611   1.386  1.00 30.42           C
ATOM   4469  CD1 PHE B 269      35.708  32.609   0.440  1.00 28.88           C
ATOM   4470  CD2 PHE B 269      34.485  33.472   2.296  1.00 26.27           C
ATOM   4471  CE1 PHE B 269      34.905  31.475   0.429  1.00 28.79           C
ATOM   4472  CE2 PHE B 269      33.673  32.340   2.280  1.00 29.41           C
ATOM   4473  CZ  PHE B 269      33.888  31.341   1.353  1.00 24.83           C
ATOM   4474  N   SER B 270      34.205  37.141   1.008  1.00 24.02           N
ATOM   4475  CA  SER B 270      32.811  37.567   1.027  1.00 23.80           C
ATOM   4476  C   SER B 270      32.383  38.112  -0.332  1.00 22.75           C
ATOM   4477  O   SER B 270      31.296  37.792  -0.823  1.00 25.14           O
ATOM   4478  CB  SER B 270      32.592  38.608   2.128  1.00 24.65           C
ATOM   4479  OG  SER B 270      32.845  38.030   3.397  1.00 29.06           O
ATOM   4480  N   TYR B 271      33.213  38.958  -0.944  1.00 25.14           N
ATOM   4481  CA  TYR B 271      32.902  39.458  -2.282  1.00 25.24           C
ATOM   4482  C   TYR B 271      32.721  38.310  -3.253  1.00 25.14           C
ATOM   4483  O   TYR B 271      31.744  38.263  -4.012  1.00 23.83           O
ATOM   4484  CB  TYR B 271      34.015  40.381  -2.784  1.00 27.73           C
ATOM   4485  CG  TYR B 271      33.891  41.793  -2.293  1.00 31.22           C
ATOM   4486  CD1 TYR B 271      34.039  42.085  -0.942  1.00 30.21           C
ATOM   4487  CD2 TYR B 271      33.615  42.836  -3.174  1.00 30.72           C
ATOM   4488  CE1 TYR B 271      33.919  43.367  -0.479  1.00 35.40           C
ATOM   4489  CE2 TYR B 271      33.490  44.129  -2.720  1.00 34.82           C
ATOM   4490  CZ  TYR B 271      33.646  44.391  -1.366  1.00 36.68           C
ATOM   4491  OH  TYR B 271      33.530  45.676  -0.885  1.00 42.73           O
ATOM   4492  N   LEU B 272      33.684  37.385  -3.254  1.00 24.69           N
ATOM   4493  CA  LEU B 272      33.645  36.240  -4.154  1.00 24.43           C
ATOM   4494  C   LEU B 272      32.365  35.433  -3.955  1.00 26.23           C
ATOM   4495  O   LEU B 272      31.668  35.101  -4.924  1.00 23.62           O
ATOM   4496  CB  LEU B 272      34.883  35.374  -3.910  1.00 26.03           C
ATOM   4497  CG  LEU B 272      35.148  34.217  -4.873  1.00 30.96           C
ATOM   4498  CD1 LEU B 272      35.297  34.725  -6.298  1.00 25.87           C
ATOM   4499  CD2 LEU B 272      36.383  33.475  -4.440  1.00 26.29           C
ATOM   4500  N   ALA B 273      32.033  35.123  -2.693  1.00 21.77           N
ATOM   4501  CA  ALA B 273      30.853  34.312  -2.422  1.00 22.82           C
ATOM   4502  C   ALA B 273      29.596  34.994  -2.940  1.00 23.48           C
ATOM   4503  O   ALA B 273      28.746  34.355  -3.566  1.00 23.88           O
ATOM   4504  CB  ALA B 273      30.747  34.022  -0.922  1.00 18.76           C
ATOM   4505  N   VAL B 274      29.476  36.301  -2.718  1.00 22.38           N
ATOM   4506  CA  VAL B 274      28.296  37.020  -3.175  1.00 24.23           C
ATOM   4507  C   VAL B 274      28.229  37.045  -4.703  1.00 26.12           C
ATOM   4508  O   VAL B 274      27.144  36.932  -5.292  1.00 25.89           O
ATOM   4509  CB  VAL B 274      28.277  38.435  -2.562  1.00 25.09           C
ATOM   4510  CG1 VAL B 274      27.337  39.374  -3.349  1.00 19.90           C
ATOM   4511  CG2 VAL B 274      27.867  38.347  -1.098  1.00 20.76           C
ATOM   4512  N   ILE B 275      29.377  37.180  -5.371  1.00 24.84           N
ATOM   4513  CA  ILE B 275      29.379  37.254  -6.830  1.00 25.91           C
ATOM   4514  C   ILE B 275      29.017  35.900  -7.433  1.00 26.16           C
ATOM   4515  O   ILE B 275      28.164  35.802  -8.323  1.00 24.55           O
ATOM   4516  CB  ILE B 275      30.749  37.747  -7.339  1.00 29.33           C
ATOM   4517  CG1 ILE B 275      31.016  39.177  -6.853  1.00 32.76           C
ATOM   4518  CG2 ILE B 275      30.823  37.659  -8.874  1.00 29.30           C
ATOM   4519  CD1 ILE B 275      32.311  39.774  -7.366  1.00 30.34           C
ATOM   4520  N   GLU B 276      29.692  34.843  -6.982  1.00 26.48           N
ATOM   4521  CA  GLU B 276      29.355  33.497  -7.423  1.00 26.48           C
ATOM   4522  C   GLU B 276      27.913  33.152  -7.079  1.00 26.70           C
ATOM   4523  O   GLU B 276      27.203  32.549  -7.892  1.00 24.30           O
ATOM   4524  CB  GLU B 276      30.312  32.486  -6.793  1.00 31.27           C
ATOM   4525  CG  GLU B 276      31.765  32.700  -7.178  1.00 33.71           C
ATOM   4526  CD  GLU B 276      32.064  32.257  -8.598  1.00 37.54           C
ATOM   4527  OE1 GLU B 276      31.293  32.590  -9.518  1.00 37.33           O
ATOM   4528  OE2 GLU B 276      33.080  31.566  -8.801  1.00 52.91           O
ATOM   4529  N   GLY B 277      27.460  33.524  -5.878  1.00 23.46           N
ATOM   4530  CA  GLY B 277      26.075  33.275  -5.518  1.00 22.25           C
ATOM   4531  C   GLY B 277      25.098  33.983  -6.438  1.00 27.13           C
ATOM   4532  O   GLY B 277      24.119  33.389  -6.906  1.00 22.53           O
ATOM   4533  N   ALA B 278      25.349  35.271  -6.708  1.00 27.11           N
ATOM   4534  CA  ALA B 278      24.461  36.033  -7.585  1.00 26.69           C
ATOM   4535  C   ALA B 278      24.449  35.459  -9.001  1.00 26.26           C
ATOM   4536  O   ALA B 278      23.399  35.417  -9.658  1.00 25.67           O
ATOM   4537  CB  ALA B 278      24.877  37.504  -7.595  1.00 25.19           C
ATOM   4538  N   LYS B 279      25.609  35.018  -9.492  1.00 26.64           N
ATOM   4539  CA  LYS B 279      25.658  34.372 -10.799  1.00 29.13           C
ATOM   4540  C   LYS B 279      24.746  33.150 -10.839  1.00 29.23           C
ATOM   4541  O   LYS B 279      24.068  32.900 -11.841  1.00 26.60           O
ATOM   4542  CB  LYS B 279      27.102  33.989 -11.139  1.00 29.64           C
ATOM   4543  CG  LYS B 279      27.813  35.026 -11.982  1.00 31.86           C
ATOM   4544  CD  LYS B 279      29.283  35.146 -11.647  1.00 36.49           C
ATOM   4545  CE  LYS B 279      30.110  34.030 -12.239  1.00 41.58           C
ATOM   4546  NZ  LYS B 279      31.552  34.200 -11.873  1.00 49.65           N
ATOM   4547  N   PHE B 280      24.703  32.382  -9.753  1.00 26.76           N
ATOM   4548  CA  PHE B 280      23.868  31.190  -9.753  1.00 30.23           C
ATOM   4549  C   PHE B 280      22.395  31.536  -9.561  1.00 30.26           C
ATOM   4550  O   PHE B 280      21.524  30.987 -10.252  1.00 24.30           O
ATOM   4551  CB  PHE B 280      24.342  30.232  -8.665  1.00 26.35           C
ATOM   4552  CG  PHE B 280      23.567  28.953  -8.612  1.00 31.74           C
ATOM   4553  CD1 PHE B 280      23.687  28.018  -9.620  1.00 33.00           C
ATOM   4554  CD2 PHE B 280      22.704  28.690  -7.559  1.00 28.26           C
ATOM   4555  CE1 PHE B 280      22.962  26.842  -9.580  1.00 31.44           C
ATOM   4556  CE2 PHE B 280      21.988  27.512  -7.513  1.00 26.97           C
ATOM   4557  CZ  PHE B 280      22.119  26.589  -8.521  1.00 26.38           C
ATOM   4558  N   ILE B 281      22.113  32.438  -8.623  1.00 30.19           N
ATOM   4559  CA  ILE B 281      20.742  32.738  -8.232  1.00 30.42           C
ATOM   4560  C   ILE B 281      20.050  33.536  -9.323  1.00 30.59           C
ATOM   4561  O   ILE B 281      18.919  33.239  -9.716  1.00 35.48           O
ATOM   4562  CB  ILE B 281      20.740  33.500  -6.897  1.00 29.84           C
ATOM   4563  CG1 ILE B 281      21.054  32.553  -5.749  1.00 26.30           C
ATOM   4564  CG2 ILE B 281      19.436  34.225  -6.695  1.00 29.11           C
ATOM   4565  CD1 ILE B 281      21.457  33.293  -4.512  1.00 36.53           C
ATOM   4566  N   MET B 282      20.693  34.583  -9.789  1.00 33.38           N
ATOM   4567  CA  MET B 282      20.292  35.278 -10.992  1.00 34.30           C
ATOM   4568  C   MET B 282      21.166  34.715 -12.109  1.00 36.78           C
ATOM   4569  O   MET B 282      21.811  33.682 -11.946  1.00 43.24           O
ATOM   4570  CB  MET B 282      20.404  36.775 -10.738  1.00 32.91           C
ATOM   4571  CG  MET B 282      19.554  37.182  -9.535  1.00 39.73           C
ATOM   4572  SD  MET B 282      20.123  38.609  -8.605  1.00 47.34           S
ATOM   4573  CE  MET B 282      21.711  38.019  -8.067  1.00 42.84           C
ATOM   4574  N   GLY B 283      21.204  35.344 -13.239  1.00 32.49           N
ATOM   4575  CA  GLY B 283      22.004  34.741 -14.295  1.00 35.10           C
ATOM   4576  C   GLY B 283      23.494  34.992 -14.154  1.00 28.66           C
ATOM   4577  O   GLY B 283      23.957  35.814 -13.372  1.00 34.83           O
ATOM   4578  N   ASP B 284      24.269  34.252 -14.936  1.00 32.21           N
ATOM   4579  CA  ASP B 284      25.677  34.579 -15.144  1.00 34.31           C
ATOM   4580  C   ASP B 284      25.736  35.492 -16.370  1.00 38.62           C
ATOM   4581  O   ASP B 284      25.589  35.034 -17.508  1.00 38.18           O
ATOM   4582  CB  ASP B 284      26.514  33.316 -15.323  1.00 34.01           C
ATOM   4583  CG  ASP B 284      27.989  33.624 -15.617  1.00 34.80           C
ATOM   4584  OD1 ASP B 284      28.304  34.772 -15.994  1.00 34.20           O
ATOM   4585  OD2 ASP B 284      28.833  32.719 -15.469  1.00 34.17           O
ATOM   4586  N   SER B 285      25.944  36.793 -16.141  1.00 34.28           N
ATOM   4587  CA  SER B 285      25.859  37.759 -17.232  1.00 40.21           C
ATOM   4588  C   SER B 285      26.986  37.614 -18.245  1.00 40.91           C
ATOM   4589  O   SER B 285      26.888  38.191 -19.328  1.00 37.39           O
ATOM   4590  CB  SER B 285      25.836  39.190 -16.681  1.00 39.38           C
ATOM   4591  OG  SER B 285      27.112  39.583 -16.212  1.00 46.58           O
ATOM   4592  N   SER B 286      28.045  36.863 -17.932  1.00 39.99           N
ATOM   4593  CA  SER B 286      29.050  36.577 -18.948  1.00 43.36           C
ATOM   4594  C   SER B 286      28.518  35.661 -20.045  1.00 41.46           C
ATOM   4595  O   SER B 286      29.104  35.614 -21.130  1.00 42.85           O
ATOM   4596  CB  SER B 286      30.295  35.960 -18.312  1.00 37.65           C
ATOM   4597  OG  SER B 286      29.962  34.785 -17.592  1.00 45.05           O
ATOM   4598  N   VAL B 287      27.421  34.945 -19.798  1.00 41.39           N
ATOM   4599  CA  VAL B 287      26.876  34.025 -20.790  1.00 43.39           C
ATOM   4600  C   VAL B 287      25.704  34.638 -21.542  1.00 48.77           C
ATOM   4601  O   VAL B 287      25.502  34.349 -22.727  1.00 50.23           O
ATOM   4602  CB  VAL B 287      26.431  32.704 -20.153  1.00 41.34           C
ATOM   4603  CG1 VAL B 287      25.861  31.806 -21.243  1.00 35.88           C
ATOM   4604  CG2 VAL B 287      27.598  32.042 -19.430  1.00 35.25           C
ATOM   4605  N   GLN B 288      24.905  35.455 -20.862  1.00 49.58           N
ATOM   4606  CA  GLN B 288      23.691  35.991 -21.478  1.00 51.09           C
ATOM   4607  C   GLN B 288      23.885  37.427 -21.964  1.00 54.31           C
ATOM   4608  O   GLN B 288      23.642  37.730 -23.139  1.00 60.87           O
ATOM   4609  CB  GLN B 288      22.515  35.915 -20.499  1.00 46.64           C
TER
HETATM 4610  C1  GOL B 304      22.207  49.106   1.817  1.00 52.35           C
HETATM 4611  C2  GOL B 304      22.675  49.713   0.473  1.00 55.88           C
HETATM 4612  C3  GOL B 304      23.518  48.611  -0.203  1.00 49.95           C
HETATM 4613  O1  GOL B 304      23.129  49.548   2.779  1.00 43.29           O
HETATM 4614  O2  GOL B 304      23.408  50.874   0.682  1.00 70.15           O
HETATM 4615  O3  GOL B 304      24.428  49.231  -1.076  1.00 46.80           O
HETATM 4616  H2  GOL B 304      21.917  49.951  -0.083  1.00 67.12           H
HETATM 4617  H11 GOL B 304      22.172  48.140   1.744  1.00 62.90           H
HETATM 4618  H12 GOL B 304      21.300  49.392   2.006  1.00 62.90           H
HETATM 4619  H31 GOL B 304      23.950  48.087   0.488  1.00 60.01           H
HETATM 4620  H32 GOL B 304      22.917  47.997  -0.653  1.00 60.01           H
HETATM 4621  HO1 GOL B 304      23.900  49.329   2.494  1.00 52.03           H
HETATM 4622  HO2 GOL B 304      23.402  51.040   1.516  1.00 84.25           H
HETATM 4623  HO3 GOL B 304      24.855  49.805  -0.617  1.00 56.24           H
TER
HETATM 4624  C1  GOL B 305      18.522  49.362  20.614  1.00 37.88           C
HETATM 4625  C2  GOL B 305      18.519  48.098  19.735  1.00 39.88           C
HETATM 4626  C3  GOL B 305      18.270  46.948  20.763  1.00 44.94           C
HETATM 4627  O1  GOL B 305      17.230  49.462  21.127  1.00 59.54           O
HETATM 4628  O2  GOL B 305      19.699  48.015  18.974  1.00 43.60           O
HETATM 4629  O3  GOL B 305      18.437  45.710  20.084  1.00 44.19           O
HETATM 4630  H2  GOL B 305      17.817  48.082  19.066  1.00 47.93           H
HETATM 4631  H11 GOL B 305      19.198  49.279  21.305  1.00 45.53           H
HETATM 4632  H12 GOL B 305      18.779  50.131  20.082  1.00 45.53           H
HETATM 4633  H31 GOL B 305      17.384  47.059  21.142  1.00 54.00           H
HETATM 4634  H32 GOL B 305      18.882  47.061  21.507  1.00 54.00           H
HETATM 4635  HO1 GOL B 305      17.080  50.291  21.242  1.00 71.52           H
HETATM 4636  HO2 GOL B 305      20.280  48.519  19.336  1.00 52.40           H
HETATM 4637  HO3 GOL B 305      17.828  45.672  19.493  1.00 53.10           H
TER
HETATM 4638  C07 LIG B 306      27.990  29.627  -9.882  1.00 50.20      A    C
HETATM 4639  C08 LIG B 306      27.026  30.184 -10.933  1.00 44.29      A    C
HETATM 4640  C09 LIG B 306      27.333  29.723 -12.365  1.00 45.42      A    C
HETATM 4641  C10 LIG B 306      29.159  30.584  -9.638  1.00 49.59      A    C
HETATM 4642  C11 LIG B 306      27.304  29.487  -8.511  1.00 53.24      A    C
HETATM 4643  C12 LIG B 306      28.655  30.308 -12.867  1.00 46.04      A    C
HETATM 4644  C13 LIG B 306      27.449  28.211 -12.280  1.00 53.37      A    C
HETATM 4645  C14 LIG B 306      30.448  29.974 -10.185  1.00 58.30      A    C
HETATM 4646  C15 LIG B 306      26.435  27.378 -12.397  1.00 45.12      A    C
HETATM 4647  C16 LIG B 306      25.038  27.867 -12.656  1.00 47.46      A    C
HETATM 4648  C17 LIG B 306      26.893  25.948 -12.201  1.00 43.11      A    C
HETATM 4649  C18 LIG B 306      27.530  25.316 -13.154  1.00 34.47      A    C
HETATM 4650  C19 LIG B 306      29.226  26.972  -7.637  1.00 66.47      A    C
HETATM 4651  C20 LIG B 306      28.074  23.952 -12.777  1.00 43.23      A    C
HETATM 4652  C21 LIG B 306      30.840  26.375  -9.263  1.00 61.21      A    C
HETATM 4653  C22 LIG B 306      29.616  26.190  -8.699  1.00 67.84      A    C
HETATM 4654  C23 LIG B 306      27.860  26.741  -6.970  1.00 62.69      A    C
HETATM 4655  C24 LIG B 306      30.090  27.943  -7.128  1.00 54.70      A    C
HETATM 4656  C25 LIG B 306      31.690  27.350  -8.762  1.00 62.95      A    C
HETATM 4657  C26 LIG B 306      31.289  25.520 -10.462  1.00 60.07      A    C
HETATM 4658  C27 LIG B 306      30.880  25.970 -11.852  1.00 59.30      A    C
HETATM 4659  C28 LIG B 306      29.404  23.988 -12.496  1.00 48.14      A    C
HETATM 4660  C29 LIG B 306      30.090  25.340 -12.696  1.00 49.47      A    C
HETATM 4661  C30 LIG B 306      27.785  26.912  -5.604  1.00 49.68      A    C
HETATM 4662  C31 LIG B 306      26.738  26.305  -7.676  1.00 63.08      A    C
HETATM 4663  C32 LIG B 306      31.432  27.316 -12.314  1.00 61.44      A    C
HETATM 4664  C33 LIG B 306      26.594  26.693  -4.941  1.00 45.65      A    C
HETATM 4665  C34 LIG B 306      25.544  26.080  -7.009  1.00 50.71      A    C
HETATM 4666  C35 LIG B 306      25.476  26.282  -5.638  1.00 51.68      A    C
HETATM 4667  N06 LIG B 306      31.310  28.124  -7.700  1.00 64.74      A    N
HETATM 4668  O01 LIG B 306      28.756  25.199  -9.228  1.00 68.26      A    O
HETATM 4669  O02 LIG B 306      32.198  29.109  -7.189  1.00 60.94      A    O
HETATM 4670  O03 LIG B 306      32.757  27.500  -9.271  1.00 67.99      A    O
HETATM 4671  O04 LIG B 306      31.984  24.569 -10.319  1.00 61.39      A    O
HETATM 4672  O05 LIG B 306      24.279  26.065  -4.938  1.00 57.80      A    O
HETATM 4673 H011 LIG B 306      28.370  25.500  -9.923  1.00 81.98      A    H
HETATM 4674 H021 LIG B 306      31.798  29.572  -6.599  1.00 73.20      A    H
HETATM 4675 H051 LIG B 306      23.622  26.124  -5.475  1.00 69.43      A    H
HETATM 4676 H071 LIG B 306      28.286  28.771 -10.229  1.00 60.32      A    H
HETATM 4677 H081 LIG B 306      26.127  29.898 -10.706  1.00 53.23      A    H
HETATM 4678 H082 LIG B 306      27.073  31.153 -10.907  1.00 53.23      A    H
HETATM 4679 H091 LIG B 306      26.642  30.014 -12.980  1.00 54.58      A    H
HETATM 4680 H101 LIG B 306      29.255  30.740  -8.686  1.00 59.58      A    H
HETATM 4681 H102 LIG B 306      28.985  31.426 -10.088  1.00 59.58      A    H
HETATM 4682 H111 LIG B 306      26.628  28.793  -8.557  1.00 63.96      A    H
HETATM 4683 H112 LIG B 306      26.888  30.330  -8.271  1.00 63.96      A    H
HETATM 4684 H113 LIG B 306      27.966  29.251  -7.842  1.00 63.96      A    H
HETATM 4685 H121 LIG B 306      28.564  30.558 -13.800  1.00 55.32      A    H
HETATM 4686 H122 LIG B 306      29.357  29.644 -12.777  1.00 55.32      A    H
HETATM 4687 H123 LIG B 306      28.881  31.092 -12.343  1.00 55.32      A    H
HETATM 4688 H131 LIG B 306      28.294  27.848 -12.137  1.00 64.11      A    H
HETATM 4689 H141 LIG B 306      30.718  30.452 -10.984  1.00 70.03      A    H
HETATM 4690 H142 LIG B 306      30.297  29.041 -10.402  1.00 70.03      A    H
HETATM 4691 H143 LIG B 306      31.146  30.042  -9.515  1.00 70.03      A    H
HETATM 4692 H161 LIG B 306      24.819  28.570 -12.024  1.00 57.02      A    H
HETATM 4693 H162 LIG B 306      24.979  28.215 -13.560  1.00 57.02      A    H
HETATM 4694 H163 LIG B 306      24.413  27.132 -12.552  1.00 57.02      A    H
HETATM 4695 H171 LIG B 306      26.720  25.515 -11.397  1.00 51.81      A    H
HETATM 4696 H181 LIG B 306      27.642  25.678 -14.004  1.00 41.44      A    H
HETATM 4697 H201 LIG B 306      27.558  23.179 -12.743  1.00 51.95      A    H
HETATM 4698 H241 LIG B 306      29.833  28.463  -6.402  1.00 65.72      A    H
HETATM 4699 H281 LIG B 306      29.867  23.237 -12.201  1.00 57.84      A    H
HETATM 4700 H291 LIG B 306      29.930  25.767 -13.506  1.00 59.43      A    H
HETATM 4701 H301 LIG B 306      28.539  27.175  -5.128  1.00 59.69      A    H
HETATM 4702 H311 LIG B 306      26.792  26.165  -8.594  1.00 75.77      A    H
HETATM 4703 H321 LIG B 306      32.042  27.178 -13.056  1.00 73.80      A    H
HETATM 4704 H322 LIG B 306      30.700  27.885 -12.599  1.00 73.80      A    H
HETATM 4705 H323 LIG B 306      31.905  27.740 -11.581  1.00 73.80      A    H
HETATM 4706 H331 LIG B 306      26.545  26.823  -4.021  1.00 54.85      A    H
HETATM 4707 H341 LIG B 306      24.793  25.795  -7.478  1.00 60.93      A    H
TER
HETATM 4708  O   HOH S   1      30.722  22.405 -25.779  1.00 20.40           O
HETATM 4709  O   HOH S   2      24.241  40.608  26.703  1.00 21.93           O
HETATM 4710  O   HOH S   3      21.479  13.307  22.717  1.00 20.83           O
HETATM 4711  O   HOH S   4       3.413  19.722 -29.749  1.00 20.70           O
HETATM 4712  O   HOH S   5       0.033  18.088 -23.782  1.00 26.08           O
HETATM 4713  O   HOH S   6      29.969  45.060  19.557  1.00 22.12           O
HETATM 4714  O   HOH S   8      25.888  44.016  20.747  1.00 28.72           O
HETATM 4715  O   HOH S   9      -1.112  14.001 -22.548  1.00 20.46           O
HETATM 4716  O   HOH S  11      15.497  18.176 -34.215  1.00 26.93           O
HETATM 4717  O   HOH S  12      14.984  30.714   5.885  1.00 25.17           O
HETATM 4718  O   HOH S  13      25.699  28.509  31.179  1.00 27.03           O
HETATM 4719  O   HOH S  14      19.446  10.497  24.944  1.00 28.11           O
HETATM 4720  O   HOH S  15       9.122  15.331 -30.335  1.00 22.73           O
HETATM 4721  O   HOH S  17      23.693  30.670 -13.529  1.00 28.50           O
HETATM 4722  O   HOH S  18      35.419  35.812  14.852  1.00 28.56           O
HETATM 4723  O   HOH S  19      13.207  20.270  10.440  1.00 24.44           O
HETATM 4724  O   HOH S  20      -1.385  15.858 -29.571  1.00 25.90           O
HETATM 4725  O   HOH S  22      28.757  34.854  27.234  1.00 20.69           O
HETATM 4726  O   HOH S  23      13.019  27.761 -16.516  1.00 23.00           O
HETATM 4727  O   HOH S  24      13.399  29.062  -8.966  1.00 26.29           O
HETATM 4728  O   HOH S  25      19.276   9.240  15.225  1.00 22.67           O
HETATM 4729  O   HOH S  26       9.579  29.197 -14.612  1.00 21.74           O
HETATM 4730  O   HOH S  27      19.111  35.942  -2.365  1.00 24.84           O
HETATM 4731  O   HOH S  28      16.210  30.904  13.465  1.00 20.82           O
HETATM 4732  O   HOH S  30      34.717  24.767 -18.148  1.00 20.66           O
HETATM 4733  O   HOH S  31      33.292  24.584 -28.161  1.00 28.35           O
HETATM 4734  O   HOH S  32      17.239  34.741  11.183  1.00 21.26           O
HETATM 4735  O   HOH S  33      27.761  32.375  23.014  1.00 22.96           O
HETATM 4736  O   HOH S  34       8.185   8.524 -17.985  1.00 27.69           O
HETATM 4737  O   HOH S  35      14.688  34.544  11.508  1.00 22.03           O
HETATM 4738  O   HOH S  36      17.234  35.887  25.497  1.00 25.75           O
HETATM 4739  O   HOH S  37      16.523  10.704  -3.520  1.00 26.02           O
HETATM 4740  O   HOH S  38      33.322  27.332   0.465  1.00 25.82           O
HETATM 4741  O   HOH S  39      26.955  34.443  29.233  1.00 23.09           O
HETATM 4742  O   HOH S  40      29.566  51.114  11.215  1.00 24.54           O
HETATM 4743  O   HOH S  41       8.077  24.896  -0.713  1.00 27.78           O
HETATM 4744  O   HOH S  42       3.977  14.650   9.707  1.00 46.51           O
HETATM 4745  O   HOH S  43      -7.027  14.386 -14.247  1.00 26.46           O
HETATM 4746  O   HOH S  44       9.218  26.718 -14.251  1.00 23.31           O
HETATM 4747  O   HOH S  45      15.597  30.149 -23.422  1.00 28.03           O
HETATM 4748  O   HOH S  46       9.538  17.088 -32.347  1.00 22.79           O
HETATM 4749  O   HOH S  47      12.065  24.836  14.846  1.00 23.52           O
HETATM 4750  O   HOH S  48      11.594  16.208 -26.162  1.00 22.40           O
HETATM 4751  O   HOH S  49      31.883  48.330  14.445  1.00 23.81           O
HETATM 4752  O   HOH S  50      10.787  28.151  -4.926  1.00 30.65           O
HETATM 4753  O   HOH S  51      19.164  31.962 -17.916  1.00 22.84           O
HETATM 4754  O   HOH S  52      -4.378  12.120 -17.585  1.00 23.37           O
HETATM 4755  O   HOH S  53      34.037  47.507  13.997  1.00 24.36           O
HETATM 4756  O   HOH S  54      26.502  13.034 -11.014  1.00 30.67           O
HETATM 4757  O   HOH S  55      15.677  33.229   1.951  1.00 34.19           O
HETATM 4758  O   HOH S  57       6.647   9.395 -26.328  1.00 29.39           O
HETATM 4759  O   HOH S  58      10.364   7.615 -15.503  1.00 26.47           O
HETATM 4760  O   HOH S  59      10.035  20.671 -38.476  1.00 37.46           O
HETATM 4761  O   HOH S  60      28.142  45.399  26.454  1.00 28.05           O
HETATM 4762  O   HOH S  62      30.695  16.885 -26.904  1.00 32.75           O
HETATM 4763  O   HOH S  63      13.937  28.379  20.300  1.00 27.91           O
HETATM 4764  O   HOH S  64      38.534  34.915  12.062  1.00 31.20           O
HETATM 4765  O   HOH S  66       8.920   5.581 -15.344  1.00 33.95           O
HETATM 4766  O   HOH S  68      30.840  17.379   7.859  1.00 30.84           O
HETATM 4767  O   HOH S  69      -6.665  17.953 -25.696  1.00 25.04           O
HETATM 4768  O   HOH S  70      -3.482   9.931 -17.024  1.00 25.03           O
HETATM 4769  O   HOH S  71       7.936  26.642 -28.575  1.00 29.51           O
HETATM 4770  O   HOH S  72      15.752  17.211  24.869  1.00 29.70           O
HETATM 4771  O   HOH S  73      36.443  33.683  12.473  1.00 28.83           O
HETATM 4772  O   HOH S  74      25.908  50.713  22.671  1.00 27.76           O
HETATM 4773  O   HOH S  75      34.934  24.662   9.879  1.00 33.20           O
HETATM 4774  O   HOH S  76      34.258  41.926  32.007  1.00 32.95           O
HETATM 4775  O   HOH S  77      26.766  28.120 -27.829  1.00 30.02           O
HETATM 4776  O   HOH S  78      34.648  37.352  23.191  1.00 28.77           O
HETATM 4777  O   HOH S  79      22.628  47.107  27.496  1.00 31.30           O
HETATM 4778  O   HOH S  80      39.635  25.514   0.187  1.00 36.90           O
HETATM 4779  O   HOH S  81      22.638  23.169  -0.782  1.00 32.21           O
HETATM 4780  O   HOH S  82       2.980   9.162 -28.919  1.00 33.48           O
HETATM 4781  O   HOH S  83      26.482  13.267  23.403  1.00 33.29           O
HETATM 4782  O   HOH S  86      22.998  15.420  -2.418  1.00 41.06           O
HETATM 4783  O   HOH S  87      19.674  48.308   8.954  1.00 36.64           O
HETATM 4784  O   HOH S  88       6.902  28.785 -12.852  1.00 30.02           O
HETATM 4785  O   HOH S  89      19.218   8.993 -12.979  1.00 32.43           O
HETATM 4786  O   HOH S  90       2.096   9.734 -34.846  1.00 35.15           O
HETATM 4787  O   HOH S  91      13.363  30.956  29.901  1.00 45.05           O
HETATM 4788  O   HOH S  92      23.642  34.157  35.252  1.00 34.14           O
HETATM 4789  O   HOH S  93      12.612   3.668 -13.157  1.00 47.05           O
HETATM 4790  O   HOH S  94      25.148  14.702  -4.630  1.00 36.29           O
HETATM 4791  O   HOH S  95      15.060  37.146  10.066  1.00 32.48           O
HETATM 4792  O   HOH S  96      29.180  14.907 -26.227  1.00 39.67           O
HETATM 4793  O   HOH S  97      28.933  14.722  23.028  1.00 34.50           O
HETATM 4794  O   HOH S  98      19.374   9.949  -1.201  1.00 35.85           O
HETATM 4795  O   HOH S  99       8.714  28.445   6.707  1.00 49.03           O
HETATM 4796  O   HOH S 100      11.417  15.105 -28.621  1.00 21.92           O
HETATM 4797  O   HOH S 101      24.710  17.036  30.608  1.00 39.85           O
HETATM 4798  O   HOH S 102      18.280  16.400 -33.705  1.00 30.37           O
HETATM 4799  O   HOH S 103      14.724  28.881 -32.925  1.00 35.62           O
HETATM 4800  O   HOH S 104       0.571  13.168 -41.007  1.00 38.21           O
HETATM 4801  O   HOH S 105      33.962  20.291  15.927  1.00 27.57           O
HETATM 4802  O   HOH S 106      -4.121  23.594 -21.214  1.00 30.27           O
HETATM 4803  O   HOH S 107      20.810  21.236  -2.360  1.00 34.85           O
HETATM 4804  O   HOH S 108      18.488   3.985  -3.317  1.00 41.43           O
HETATM 4805  O   HOH S 109       7.089  29.946  -9.652  1.00 32.36           O
HETATM 4806  O   HOH S 110      43.286  32.280   2.390  1.00 36.18           O
HETATM 4807  O   HOH S 112       2.146   6.032 -16.145  1.00 40.90           O
HETATM 4808  O   HOH S 113      27.406  25.650  30.646  1.00 30.94           O
HETATM 4809  O   HOH S 114      13.262  16.505  25.176  1.00 35.91           O
HETATM 4810  O   HOH S 115       6.092  16.649  10.735  1.00 41.04           O
HETATM 4811  O   HOH S 116      10.440  29.865  16.185  1.00 34.97           O
HETATM 4812  O   HOH S 117      19.093  18.503 -35.358  1.00 36.97           O
HETATM 4813  O   HOH S 118       9.019   2.551 -10.065  1.00 32.39           O
HETATM 4814  O   HOH S 119      34.923  40.892  25.650  1.00 35.12           O
HETATM 4815  O   HOH S 120      15.169  29.025  29.775  1.00 38.19           O
HETATM 4816  O   HOH S 121      12.680  33.814 -27.116  1.00 34.91           O
HETATM 4817  O   HOH S 122      38.728  32.902  -1.730  1.00 34.63           O
HETATM 4818  O   HOH S 123       9.957  27.252   8.559  1.00 35.57           O
HETATM 4819  O   HOH S 125      27.080  37.907 -13.795  1.00 37.37           O
HETATM 4820  O   HOH S 126       0.859  -1.370  -1.868  1.00 44.91           O
HETATM 4821  O   HOH S 127       8.753   4.265  -1.970  1.00 32.87           O
HETATM 4822  O   HOH S 128      30.685  43.440  38.205  1.00 34.73           O
HETATM 4823  O   HOH S 129      -4.336  24.205 -11.931  1.00 39.22           O
HETATM 4824  O   HOH S 130      24.062  40.087  38.052  1.00 38.82           O
HETATM 4825  O   HOH S 131      44.427  38.716   4.875  1.00 39.72           O
HETATM 4826  O   HOH S 134      37.305  38.584  29.812  1.00 36.48           O
HETATM 4827  O   HOH S 137      -2.072  26.780 -20.077  1.00 44.17           O
HETATM 4828  O   HOH S 138      18.534   6.547  -1.643  1.00 35.85           O
HETATM 4829  O   HOH S 139      41.490  34.874   6.954  1.00 33.72           O
HETATM 4830  O   HOH S 140      12.892  30.494 -32.966  1.00 44.71           O
HETATM 4831  O   HOH S 141      23.620  10.020 -19.005  1.00 26.75           O
HETATM 4832  O   HOH S 142      39.785  35.294  -1.275  1.00 32.03           O
HETATM 4833  O   HOH S 143      25.378  24.915  32.288  1.00 35.03           O
HETATM 4834  O   HOH S 144      34.298  17.476  21.253  1.00 37.16           O
HETATM 4835  O   HOH S 145      -2.802  -1.711  -2.566  1.00 41.14           O
HETATM 4836  O   HOH S 146      13.253   8.757 -34.337  1.00 34.79           O
HETATM 4837  O   HOH S 147      14.391  33.523 -19.161  1.00 38.37           O
HETATM 4838  O   HOH S 148      -6.637  23.684 -13.452  1.00 45.21           O
HETATM 4839  O   HOH S 149      11.636   0.671  -5.416  1.00 40.07           O
HETATM 4840  O   HOH S 150      39.943  32.911   8.047  1.00 34.78           O
HETATM 4841  O   HOH S 151      24.767  21.898  33.622  1.00 43.36           O
HETATM 4842  O   HOH S 153      22.518   3.932 -10.677  1.00 49.60           O
HETATM 4843  O   HOH S 155      20.061  50.592  10.178  1.00 43.88           O
HETATM 4844  O   HOH S 156      13.841   6.495   3.838  1.00 34.16           O
HETATM 4845  O   HOH S 158      29.587  34.470  35.296  1.00 44.82           O
HETATM 4846  O   HOH S 159      13.370   9.037   4.347  1.00 35.45           O
HETATM 4847  O   HOH S 160      -6.864  21.672 -28.548  1.00 35.25           O
HETATM 4848  O   HOH S 161      11.137   5.239  -1.368  1.00 37.18           O
HETATM 4849  O   HOH S 162      37.676  19.580  16.306  1.00 45.42           O
HETATM 4850  O   HOH S 163      26.395   9.644 -24.501  1.00 41.63           O
HETATM 4851  O   HOH S 164      21.129   0.954 -10.798  1.00 50.64           O
HETATM 4852  O   HOH S 167      43.364  25.657  24.185  1.00 49.66           O
HETATM 4853  O   HOH S 168      25.847  19.424  30.439  1.00 46.87           O
HETATM 4854  O   HOH S 169      36.946  51.849   0.494  1.00 48.86           O
HETATM 4855  O   HOH S 170      27.680  36.760  37.401  1.00 43.02           O
HETATM 4856  O   HOH S 172      28.020  13.575 -14.861  1.00 40.51           O
HETATM 4857  O   HOH S 173      36.487  44.074  33.012  1.00 39.03           O
HETATM 4858  O   HOH S 174      10.984   4.037 -11.044  1.00 36.50           O
HETATM 4859  O   HOH S 176      27.050  19.244 -33.762  1.00 42.57           O
HETATM 4860  O   HOH S 177      28.916  32.700  25.499  1.00 23.01           O
HETATM 4861  O   HOH S 182      10.443   4.288   3.732  1.00 34.90           O
HETATM 4862  O   HOH S 183      33.534  21.638  26.509  1.00 37.37           O
HETATM 4863  O   HOH S 184      31.491  21.875  28.269  1.00 38.32           O
HETATM 4864  O   HOH S 185      13.348  19.615 -38.092  1.00 43.02           O
HETATM 4865  O   HOH S 186      21.827  47.316  30.078  1.00 42.18           O
HETATM 4866  O   HOH S 187      33.098  18.903 -11.453  1.00 37.71           O
HETATM 4867  O   HOH S 188      22.157  14.407  -0.899  1.00 39.72           O
HETATM 4868  O   HOH S 189       1.649   7.536 -31.215  1.00 44.59           O
HETATM 4869  O   HOH S 190      24.005  14.907  31.510  1.00 48.25           O
HETATM 4870  O   HOH S 191      32.858  18.605  17.715  1.00 36.22           O
HETATM 4871  O   HOH S 192      25.298  11.088 -20.686  1.00 37.38           O
HETATM 4872  O   HOH S 194      -0.889   7.872 -26.946  1.00 42.53           O
HETATM 4873  O   HOH S 195      28.934  20.341 -35.060  1.00 47.49           O
HETATM 4874  O   HOH S 196      32.021  32.865 -15.331  1.00 51.65           O
HETATM 4875  O   HOH S 197      27.982  13.613  24.799  1.00 40.81           O
HETATM 4876  O   HOH S 198      43.231  21.482  13.358  1.00 56.17           O
HETATM 4877  O   HOH S 199      -2.129   5.239 -17.320  1.00 48.83           O
HETATM 4878  O   HOH S 202      30.416  16.130  11.319  1.00 40.66           O
HETATM 4879  O   HOH S 204      -0.750   5.534 -15.379  1.00 42.34           O
HETATM 4880  O   HOH S 207      13.596   1.701  -3.061  1.00 39.81           O
HETATM 4881  O   HOH S 208       3.139  29.479 -18.024  1.00 33.06           O
HETATM 4882  O   HOH S 211     -10.041  25.850 -27.736  1.00 38.86           O
HETATM 4883  O   HOH S 213      11.905   5.019   5.382  1.00 38.81           O
HETATM 4884  O   HOH S 217      44.026  34.855   5.626  1.00 47.03           O
HETATM 4885  O   HOH S 218      43.068  22.896   7.767  1.00 58.86           O
HETATM 4886  O   HOH S 219      18.078   1.306  -4.645  1.00 52.57           O
HETATM 4887  O   HOH S 220      26.775  19.814 -36.585  1.00 46.12           O
HETATM 4888  O   HOH S 228      20.267  34.288 -20.365  1.00 39.45           O
HETATM 4889  O   HOH S 229      10.923   6.926 -18.681  1.00 31.26           O
HETATM 4890  O   HOH S 230      37.101  32.895  15.533  1.00 30.37           O
HETATM 4891  O   HOH S 235      13.567  12.328  21.938  1.00 27.38           O
HETATM 4892  O   HOH S 236      -7.158  11.199 -29.745  1.00 33.93           O
HETATM 4893  O   HOH S 237       9.077  35.114  15.937  1.00 43.70           O
HETATM 4894  O   HOH S 238      13.743  37.236  12.707  1.00 36.89           O
HETATM 4895  O   HOH S 239      12.456  38.030   3.628  1.00 41.68           O
HETATM 4896  O   HOH S 240      13.535  32.859   4.214  1.00 36.33           O
HETATM 4897  O   HOH S 241      30.226  45.968  -4.214  1.00 34.59           O
HETATM 4898  O   HOH S 242       8.959  35.046 -19.064  1.00 44.37           O
HETATM 4899  O   HOH S 243      19.202  45.745   4.735  1.00 32.72           O
HETATM 4900  O   HOH S 244      -1.778  24.727  -7.950  1.00 33.74           O
HETATM 4901  O   HOH S 245      41.273  43.509  12.091  1.00 48.83           O
HETATM 4902  O   HOH S 246      38.186  42.573  12.976  1.00 39.46           O
HETATM 4903  O   HOH S 247      38.346  45.421  12.605  1.00 45.12           O
HETATM 4904  O   HOH S 248      38.249  43.767  16.794  1.00 51.24           O
HETATM 4905  O   HOH S 249      35.266  49.352  16.945  1.00 39.14           O
HETATM 4906  O   HOH S 250      17.573  37.337 -29.760  1.00 43.26           O
HETATM 4907  O   HOH S 251      11.070  30.012  -6.767  1.00 38.84           O
HETATM 4908  O   HOH S 252      39.519  33.391  -7.067  1.00 37.27           O
HETATM 4909  O   HOH S 253      -1.487  23.943 -20.730  1.00 25.51           O
HETATM 4910  O   HOH S 254      32.872  51.076  26.591  1.00 35.65           O
HETATM 4911  O   HOH S 255      23.775  20.415  -1.631  1.00 44.68           O
HETATM 4912  O   HOH S 256       7.034  26.351  27.071  1.00 41.41           O
HETATM 4913  O   HOH S 257      40.153  37.475  18.342  1.00 46.98           O
HETATM 4914  O   HOH S 258      41.757  37.587  25.490  1.00 44.76           O
HETATM 4915  O   HOH S 259      43.743  43.473  26.219  1.00 54.27           O
HETATM 4916  O   HOH S 260      44.196  41.571   6.615  1.00 37.37           O
HETATM 4917  O   HOH S 261      44.579  28.918  -1.227  1.00 37.60           O
HETATM 4918  O   HOH S 262      39.912  32.030  10.602  1.00 37.53           O
HETATM 4919  O   HOH S 263      -1.917  13.698   1.039  1.00 42.80           O
HETATM 4920  O   HOH S 264      25.060   9.179 -16.650  1.00 43.08           O
HETATM 4921  O   HOH S 265      34.973  18.818  13.698  1.00 43.05           O
HETATM 4922  O   HOH S 266      11.374  14.894  29.703  1.00 60.00           O
HETATM 4923  O   HOH S 267      10.661  13.254  26.140  1.00 48.24           O
HETATM 4924  O   HOH S 268       9.386  14.389  28.152  1.00 65.68           O
HETATM 4925  O   HOH S 269      36.219  26.820  25.218  1.00 37.23           O
HETATM 4926  O   HOH S 270      -0.282   6.264 -19.754  1.00 44.43           O
HETATM 4927  O   HOH S 271       2.444  -0.181  -9.761  1.00 32.07           O
HETATM 4928  O   HOH S 272       5.321  -0.141  -7.971  1.00 37.63           O
HETATM 4929  O   HOH S 273      17.695   7.665 -28.579  1.00 37.75           O
HETATM 4930  O   HOH S 274      37.473  25.511  -1.427  1.00 36.53           O
HETATM 4931  O   HOH S 275      34.200  24.443  -2.027  1.00 39.41           O
HETATM 4932  O   HOH S 276      13.464  40.858  10.595  1.00 48.03           O
HETATM 4933  O   HOH S 277      34.784  36.129 -10.482  1.00 45.35           O
HETATM 4934  O   HOH S 278       2.819  30.450 -13.813  1.00 45.01           O
HETATM 4935  O   HOH S 279       5.959  30.235 -14.587  1.00 39.26           O
[truncated: 1,589 more chars]
